# Supplementary material for: Targets of light signalling in Trichoderma reesei
Source: BMC Genomics. 2013 Sep 26;14:657. doi: 10.1186/1471-2164-14-657 (PMC3831817; doi:10.1186/1471-2164-14-657)
Supplement: Additional file 1 — Light responsiveness of transcript abundance as influenced by BLR1, BLR2 or ENV1. Genes at least two-fold up- or downregulated in light compared to darkness in QM9414 and deletion strains ∆blr1, ∆blr2 and ∆env1. [file 1471-2164-14-657-S1.xls]

## Sheet: Δenv1 up
Genes at least 2fold upregulated in the Δenv1 deletion strain in light compared to darkness
Protein ID	Fold-Change	Fold-Change Description	p-value	Gene name	Description	group
TR_107856	324.013	ENV * LL up vs ENV * DD	1.05928e-15
TR_1999	34.9695	ENV * LL up vs ENV * DD	1.19783e-14
TR_81668	75.8438	ENV * LL up vs ENV * DD	2.2791e-14
TR_56093	17.8861	ENV * LL up vs ENV * DD	1.12592e-13
TR_109146	26.5325	ENV * LL up vs ENV * DD	1.32367e-13		PTH11-type GPCRs
TR_111357	201.993	ENV * LL up vs ENV * DD	1.86707e-13		FAD-dependent oxidoreductase
TR_5135	28.7602	ENV * LL up vs ENV * DD	1.31177e-12
TR_111808	23.3867	ENV * LL up vs ENV * DD	1.40418e-12
TR_80875	25.2566	ENV * LL up vs ENV * DD	1.56199e-12
TR_59382	35.8682	ENV * LL up vs ENV * DD	2.28859e-12
TR_61183	3.25995	ENV * LL up vs ENV * DD	2.52486e-12
TR_78042	4.22558	ENV * LL up vs ENV * DD	3.79682e-12
TR_122614	91.7531	ENV * LL up vs ENV * DD	6.29905e-12
TR_67035	5.50312	ENV * LL up vs ENV * DD	6.7038e-12
TR_53824	14.7335	ENV * LL up vs ENV * DD	7.29964e-12		hypothetical secreted protein
TR_44278	39.153	ENV * LL up vs ENV * DD	7.95808e-12
TR_61212	21.352	ENV * LL up vs ENV * DD	9.0127e-12
TR_123550	17.2398	ENV * LL up vs ENV * DD	9.63592e-12
TR_4146	64.8471	ENV * LL up vs ENV * DD	1.07878e-11		Kynurenine 3-monooxygenase and related flavoprotein monooxygenases
TR_110831	6.80953	ENV * LL up vs ENV * DD	1.31095e-11
TR_60890	21.5186	ENV * LL up vs ENV * DD	1.69266e-11
TR_21255	2.93997	ENV * LL up vs ENV * DD	1.70899e-11
TR_123820	6.93142	ENV * LL up vs ENV * DD	2.18032e-11
TR_66804	22.7738	ENV * LL up vs ENV * DD	2.68971e-11
TR_111085	19.4769	ENV * LL up vs ENV * DD	2.70849e-11
TR_106118	6.81838	ENV * LL up vs ENV * DD	3.02547e-11
TR_81058	3.9077	ENV * LL up vs ENV * DD	3.56295e-11
TR_61642	6.64952	ENV * LL up vs ENV * DD	4.04033e-11
TR_30578	24.3891	ENV * LL up vs ENV * DD	4.04781e-11
TR_72183	22.2841	ENV * LL up vs ENV * DD	4.47234e-11
TR_110855	128.318	ENV * LL up vs ENV * DD	4.77169e-11
TR_111129	16.6483	ENV * LL up vs ENV * DD	4.90117e-11
TR_72627	23.8676	ENV * LL up vs ENV * DD	4.97925e-11		hypothetical G-protein coupled receptor protein, family 2, secretin like, possibly involved in signal transduction, related to N. crassa NCU00786	G-proteins
TR_72137	87.3236	ENV * LL up vs ENV * DD	5.8628e-11		sceleton binding protein
TR_107340	12.0905	ENV * LL up vs ENV * DD	6.11499e-11		hypothetical protein, conserved, containing Pleckstrin-like domain
TR_73516	67.0862	ENV * LL up vs ENV * DD	8.3697e-11
TR_121135	60.9162	ENV * LL up vs ENV * DD	8.52476e-11
TR_67057	5.52561	ENV * LL up vs ENV * DD	8.80589e-11
TR_111783	6.40889	ENV * LL up vs ENV * DD	9.23274e-11
TR_48747	18.1637	ENV * LL up vs ENV * DD	9.77728e-11
TR_124115	23.2402	ENV * LL up vs ENV * DD	9.85444e-11		phosphoenolpyruvate carboxykinase (ATP)
TR_105003	56.2303	ENV * LL up vs ENV * DD	1.23311e-10		hypothetical conserved protein	0
TR_34252	40.6655	ENV * LL up vs ENV * DD	1.28468e-10
TR_23238	6.34161	ENV * LL up vs ENV * DD	1.30179e-10
TR_119607	3.97816	ENV * LL up vs ENV * DD	1.313e-10
TR_21129	7.72053	ENV * LL up vs ENV * DD	1.34347e-10
TR_105106	22.8431	ENV * LL up vs ENV * DD	1.74624e-10		unknown protein, low similarity to others
TR_74453	7.11671	ENV * LL up vs ENV * DD	1.76636e-10
TR_58899	4.91503	ENV * LL up vs ENV * DD	1.80865e-10
TR_123718	27.8427	ENV * LL up vs ENV * DD	1.9812e-10		neutral amino acid permease, 11 TM
TR_62693	33.4578	ENV * LL up vs ENV * DD	2.00675e-10		TRE62693, candidate ABC-transporter, related to a-factor exporter Ste6p (26 % identity)	SEX
TR_107853	31.5345	ENV * LL up vs ENV * DD	2.23304e-10
TR_54564	8.62695	ENV * LL up vs ENV * DD	3.04164e-10
TR_82327	18.5225	ENV * LL up vs ENV * DD	3.05497e-10		Pleiotropic drug resistance proteins (PDR1-15), ABC superfamily
TR_106181	22.8072	ENV * LL up vs ENV * DD	3.31764e-10
TR_5084	108.673	ENV * LL up vs ENV * DD	3.58034e-10		Con10
TR_124341	71.9017	ENV * LL up vs ENV * DD	3.88346e-10	MATa1	mating type protein MATa1 (MAT1-2-1), contains HMG-box	SEX
TR_21595	8.51113	ENV * LL up vs ENV * DD	4.15911e-10
TR_121653	30.2162	ENV * LL up vs ENV * DD	4.18149e-10		Uncharacterized conserved protein
TR_53498	25.6032	ENV * LL up vs ENV * DD	4.28732e-10
TR_68706	6.25561	ENV * LL up vs ENV * DD	4.29209e-10		unknown protein, only in hypocreaceae
TR_38640	11.1885	ENV * LL up vs ENV * DD	5.21715e-10
TR_38573	20.1974	ENV * LL up vs ENV * DD	5.44216e-10
TR_34221	32.6783	ENV * LL up vs ENV * DD	5.62057e-10
TR_68705	45.6064	ENV * LL up vs ENV * DD	5.93269e-10
TR_46443	12.4006	ENV * LL up vs ENV * DD	6.2881e-10
TR_75175	6.16309	ENV * LL up vs ENV * DD	8.38462e-10
TR_104353	40.7117	ENV * LL up vs ENV * DD	9.81754e-10		unknown conserved protein, contains F-box
TR_105763	62.2016	ENV * LL up vs ENV * DD	1.04735e-09		Distantly related to C. albicans Rbt5p. Putative cell wall protein.	Cell wall
TR_57914	30.1653	ENV * LL up vs ENV * DD	1.05417e-09
TR_81623	6.37025	ENV * LL up vs ENV * DD	1.19757e-09		unknown protein, only in Hypocreaceae
TR_120597	2.52319	ENV * LL up vs ENV * DD	1.26898e-09		responsive to light in the absence of photoreceptor (Chen et al., 2009)	Light responsive TF
TR_72611	14.6619	ENV * LL up vs ENV * DD	1.27057e-09
TR_109078	4.59352	ENV * LL up vs ENV * DD	1.2982e-09		TRE30289, hypothetical prenyltransferase, related to E. nidulans CaaX farnesyltransferase beta subunit ram1	SEX
TR_105980	10.511	ENV * LL up vs ENV * DD	1.3745e-09		These fungal specific transcription factors belong to the Zn(2)- Cys(6) family.
TR_124116	3.45754	ENV * LL up vs ENV * DD	1.4199e-09
TR_59364	12.6889	ENV * LL up vs ENV * DD	1.46114e-09		Sexual differentiation process protein ISP4	sexual development
TR_21412	12.0587	ENV * LL up vs ENV * DD	1.489e-09		secreted protein, unknown
TR_82037	5.20609	ENV * LL up vs ENV * DD	1.5982e-09
TR_79560	3.18049	ENV * LL up vs ENV * DD	1.65413e-09
TR_21396	11.3766	ENV * LL up vs ENV * DD	2.32175e-09
TR_82321	46.0867	ENV * LL up vs ENV * DD	2.51401e-09		Aquaporin (major intrinsic protein family)
TR_79598	13.5408	ENV * LL up vs ENV * DD	2.94374e-09		hyp prot
TR_66604	5.6333	ENV * LL up vs ENV * DD	3.0934e-09
TR_69303	14.4403	ENV * LL up vs ENV * DD	3.11888e-09
TR_68204	68.5284	ENV * LL up vs ENV * DD	3.37852e-09		candidate non-ribosomal peptide synthetase	NRPS
TR_72339	5.47762	ENV * LL up vs ENV * DD	3.46211e-09	chi18-9	candidate b-glycosidase related to chitinase; CHI18-9 (GenBank acc. No. CDAA05857); fungal subgroup C chitinase	Glycoside Hydrolase Family 18 protein
TR_123226	5.37763	ENV * LL up vs ENV * DD	3.82013e-09		candidate trehalase	Glycoside Hydrolase Family 37 protein
TR_55627	2.89798	ENV * LL up vs ENV * DD	4.08482e-09
TR_64916	5.86243	ENV * LL up vs ENV * DD	4.13212e-09
TR_103438	10.1092	ENV * LL up vs ENV * DD	4.17159e-09
TR_31134	19.6045	ENV * LL up vs ENV * DD	4.21326e-09		candidate isoprenylcysteine carboxyl methyltransferase, involved in posttranslational modification of CaaX-domain proteins, probably with signaling function	SEX
TR_81930	4.70489	ENV * LL up vs ENV * DD	4.2555e-09
TR_76381	5.47079	ENV * LL up vs ENV * DD	4.555e-09		urate oxidase
TR_5446	3.29688	ENV * LL up vs ENV * DD	4.80838e-09
TR_82403	3.02702	ENV * LL up vs ENV * DD	4.99456e-09
TR_120715	12.1375	ENV * LL up vs ENV * DD	5.88949e-09		This domain is found in a number of fungal transcription factors including transcriptional activator xlnR, yeast regulatory protein GAL4, and other transcription proteins regulating a variety of cellular and metabolic processes
TR_55709	32.0951	ENV * LL up vs ENV * DD	6.42808e-09
TR_106356	17.0105	ENV * LL up vs ENV * DD	7.36744e-09
TR_54366	11.1747	ENV * LL up vs ENV * DD	7.60148e-09
TR_53500	5.70292	ENV * LL up vs ENV * DD	7.64127e-09
TR_123779	6.3915	ENV * LL up vs ENV * DD	7.84213e-09		Splicing coactivator SRm160/300, subunit SRm300
TR_120923	17.3749	ENV * LL up vs ENV * DD	8.5241e-09
TR_2231	3.97072	ENV * LL up vs ENV * DD	8.59974e-09
TR_31227	6.64535	ENV * LL up vs ENV * DD	9.01445e-09
TR_104217	9.87178	ENV * LL up vs ENV * DD	9.16443e-09		unknonwn, conserved protein
TR_122284	2.37175	ENV * LL up vs ENV * DD	1.0084e-08	VEL1	velvet protein, related to the red and blue light sensing protein velvet (veA) in A. nidulans	SEX
TR_119724	4.67172	ENV * LL up vs ENV * DD	1.04423e-08
TR_64667	8.53476	ENV * LL up vs ENV * DD	1.25007e-08
TR_26160	19.3731	ENV * LL up vs ENV * DD	1.26788e-08
TR_22381	5.30499	ENV * LL up vs ENV * DD	1.30869e-08		Ca/calmodulin-binding protein CMK2
TR_62611	9.35735	ENV * LL up vs ENV * DD	1.42769e-08
TR_105978	10.2077	ENV * LL up vs ENV * DD	1.44209e-08
TR_79166	3.08421	ENV * LL up vs ENV * DD	1.45834e-08
TR_110658	2.06616	ENV * LL up vs ENV * DD	1.48989e-08		Transcription factor containing C2HC type Zn finger
TR_107055	11.225	ENV * LL up vs ENV * DD	1.55049e-08		unknown
TR_61153	3.78082	ENV * LL up vs ENV * DD	1.55999e-08
TR_119551	2.68505	ENV * LL up vs ENV * DD	1.60124e-08
TR_111527	6.2588	ENV * LL up vs ENV * DD	1.61415e-08
TR_78611	5.29579	ENV * LL up vs ENV * DD	1.6187e-08
TR_61032	3.1548	ENV * LL up vs ENV * DD	1.65265e-08
TR_5016	4.08695	ENV * LL up vs ENV * DD	1.71209e-08
TR_75262	8.14895	ENV * LL up vs ENV * DD	1.83173e-08
TR_81720	8.62336	ENV * LL up vs ENV * DD	1.95359e-08
TR_76822	7.10215	ENV * LL up vs ENV * DD	2.06822e-08
TR_64922	8.30137	ENV * LL up vs ENV * DD	2.20496e-08
TR_112115	6.43179	ENV * LL up vs ENV * DD	2.21403e-08
TR_32243	5.03442	ENV * LL up vs ENV * DD	2.22241e-08
TR_59642	8.27125	ENV * LL up vs ENV * DD	2.23437e-08
TR_123738	7.72334	ENV * LL up vs ENV * DD	2.48849e-08
TR_68803	10.9808	ENV * LL up vs ENV * DD	2.69533e-08
TR_50996	8.64898	ENV * LL up vs ENV * DD	2.8806e-08		Ca2+-dependent lipid-binding protein CLB1/vesicle protein vp115/Granuphilin A, contains C2 domain
TR_106049	7.92055	ENV * LL up vs ENV * DD	3.33697e-08		unknwon protein, only in Hypocreaceae
TR_66828	2.56187	ENV * LL up vs ENV * DD	3.41258e-08
TR_119642	8.27437	ENV * LL up vs ENV * DD	3.48148e-08
TR_107855	28.2743	ENV * LL up vs ENV * DD	3.48863e-08
TR_122091	4.13317	ENV * LL up vs ENV * DD	3.59243e-08
TR_46763	3.84651	ENV * LL up vs ENV * DD	3.62153e-08
TR_63914	5.22453	ENV * LL up vs ENV * DD	3.72647e-08
TR_70542	3.58753	ENV * LL up vs ENV * DD	3.81071e-08		candidate b-glycosidase distantly related to b-1,3-1,4-glucanase/lichenase	Glycoside Hydrolase Family 16 protein
TR_23367	2.09827	ENV * LL up vs ENV * DD	3.92983e-08
TR_78582	4.82211	ENV * LL up vs ENV * DD	4.01565e-08
TR_54554	3.39886	ENV * LL up vs ENV * DD	4.08422e-08
TR_124177	9.22916	ENV * LL up vs ENV * DD	4.15491e-08		Low-density lipoprotein receptors containing Ca2+-binding EGF-like domains
TR_4941	8.92155	ENV * LL up vs ENV * DD	4.18916e-08
TR_77749	2.96013	ENV * LL up vs ENV * DD	4.22791e-08
TR_111951	6.24653	ENV * LL up vs ENV * DD	4.27311e-08		unique protein, secreted
TR_64066	7.10781	ENV * LL up vs ENV * DD	4.46348e-08
TR_35777	10.1159	ENV * LL up vs ENV * DD	4.55296e-08
TR_46035	22.8386	ENV * LL up vs ENV * DD	4.60669e-08
TR_108559	2.53222	ENV * LL up vs ENV * DD	4.73912e-08
TR_56427	2.63578	ENV * LL up vs ENV * DD	4.82559e-08		Arylacetamide deacetylase
TR_121546	2.84524	ENV * LL up vs ENV * DD	5.00726e-08
TR_103147	7.72171	ENV * LL up vs ENV * DD	5.27552e-08
TR_2399	3.6684	ENV * LL up vs ENV * DD	5.64585e-08
TR_103421	3.61338	ENV * LL up vs ENV * DD	5.73769e-08		unknown protein, only in Hypocreaceae
TR_75290	4.0097	ENV * LL up vs ENV * DD	5.78051e-08
TR_42068	2.13843	ENV * LL up vs ENV * DD	5.93094e-08
TR_27181	6.06056	ENV * LL up vs ENV * DD	6.47711e-08		Predicted transporter (major facilitator superfamily)
TR_65333	10.1825	ENV * LL up vs ENV * DD	7.61543e-08		candidate a-glycosidase distantly related to glucoamylase and a,a-trehalase	Glycoside Hydrolase Family 15 protein
TR_4442	6.30357	ENV * LL up vs ENV * DD	7.64238e-08
TR_120086	3.30408	ENV * LL up vs ENV * DD	7.67509e-08
TR_48211	11.7484	ENV * LL up vs ENV * DD	7.91576e-08		unknown conserved protein, intracellular
TR_112390	6.25929	ENV * LL up vs ENV * DD	8.04602e-08
TR_104599	3.61317	ENV * LL up vs ENV * DD	8.34413e-08
TR_22915	8.04644	ENV * LL up vs ENV * DD	8.3724e-08
TR_59053	7.63485	ENV * LL up vs ENV * DD	8.46053e-08
TR_53981	3.2937	ENV * LL up vs ENV * DD	8.53912e-08
TR_122102	5.95698	ENV * LL up vs ENV * DD	9.15933e-08
TR_37921	3.4111	ENV * LL up vs ENV * DD	9.33129e-08		Cytochrome P450 CYP2 subfamily
TR_53777	6.14258	ENV * LL up vs ENV * DD	9.48508e-08		7 TM protein, only in Sordariomycetes
TR_124092	4.71182	ENV * LL up vs ENV * DD	9.68919e-08
TR_107680	14.3341	ENV * LL up vs ENV * DD	9.71111e-08	PHR1	DNA photolyase, class I, rapidly regulated by blue light in T. harzianum	light
TR_60814	5.4887	ENV * LL up vs ENV * DD	1.00561e-07
TR_105816	10.7966	ENV * LL up vs ENV * DD	1.07572e-07		unknown protein, secreted
TR_67133	3.48752	ENV * LL up vs ENV * DD	1.13193e-07
TR_44175	18.909	ENV * LL up vs ENV * DD	1.15769e-07		hypothetical sugar transporter family protein	MFS transporter
TR_21758	3.04133	ENV * LL up vs ENV * DD	1.18032e-07		isocitrate lyase
TR_82133	2.89809	ENV * LL up vs ENV * DD	1.18795e-07
TR_52073	3.47666	ENV * LL up vs ENV * DD	1.22195e-07
TR_76887	5.24479	ENV * LL up vs ENV * DD	1.23474e-07
TR_111351	2.99914	ENV * LL up vs ENV * DD	1.29303e-07
TR_124327	2.70036	ENV * LL up vs ENV * DD	1.32382e-07
TR_82309	5.69342	ENV * LL up vs ENV * DD	1.35199e-07
TR_34312	20.2957	ENV * LL up vs ENV * DD	1.36505e-07		conidiation protein 6
TR_49589	47.3652	ENV * LL up vs ENV * DD	1.37182e-07		hypothetical protein (weak similarity to Leishmannia phosphoproteoglycan)
TR_107490	2.45922	ENV * LL up vs ENV * DD	1.38877e-07
TR_53254	3.63662	ENV * LL up vs ENV * DD	1.42235e-07		Putative spc18 subunit of the signal peptidase complex, peptidase activity.	Targeting to ER
TR_122350	5.14355	ENV * LL up vs ENV * DD	1.59652e-07
TR_110692	5.98217	ENV * LL up vs ENV * DD	1.68139e-07
TR_60422	4.712	ENV * LL up vs ENV * DD	1.69106e-07		unknown conserved protein
TR_73519	12.3321	ENV * LL up vs ENV * DD	1.72052e-07		unknown conserved protein, 4 TM
TR_81014	4.26011	ENV * LL up vs ENV * DD	1.72975e-07		candidate non-ribosomal peptide synthetase	NRPS
TR_121800	2.34388	ENV * LL up vs ENV * DD	1.7791e-07		tre9619, Contains the SPFH (stomatin, prohibitin, flotillin, Hfl) domain
TR_111088	3.45398	ENV * LL up vs ENV * DD	2.01871e-07
TR_56819	5.8616	ENV * LL up vs ENV * DD	2.10517e-07
TR_80645	6.66366	ENV * LL up vs ENV * DD	2.12564e-07
TR_71019	2.72875	ENV * LL up vs ENV * DD	2.1323e-07
TR_112001	3.99266	ENV * LL up vs ENV * DD	2.2438e-07
TR_106130	3.24642	ENV * LL up vs ENV * DD	2.32003e-07
TR_47286	16.8209	ENV * LL up vs ENV * DD	2.41955e-07
TR_64874	4.94904	ENV * LL up vs ENV * DD	2.44883e-07		MSF toxin efflux pump
TR_109275	3.35183	ENV * LL up vs ENV * DD	2.4991e-07
TR_2698	4.56051	ENV * LL up vs ENV * DD	2.50498e-07
TR_107850	5.20293	ENV * LL up vs ENV * DD	2.52695e-07		secreted esterase (PHB?)
TR_49366	3.64508	ENV * LL up vs ENV * DD	2.59694e-07
TR_105518	5.60689	ENV * LL up vs ENV * DD	2.61754e-07		Tandem pore domain K+ channel
TR_104072	3.5936	ENV * LL up vs ENV * DD	2.63848e-07		Predicted transporter (major facilitator superfamily)
TR_122541	5.9309	ENV * LL up vs ENV * DD	2.67697e-07
TR_80775	2.71264	ENV * LL up vs ENV * DD	2.7069e-07
TR_107682	4.49369	ENV * LL up vs ENV * DD	2.76964e-07
TR_61293	5.01017	ENV * LL up vs ENV * DD	2.83982e-07		Acetylcholinesterase/Butyrylcholinesterase
TR_76852	4.59734	ENV * LL up vs ENV * DD	2.87835e-07		candidate b-glycosidase distantly related to b-galactosidase	Glycoside Hydrolase Family 2 protein
TR_54260	5.34119	ENV * LL up vs ENV * DD	2.89236e-07
TR_36006	3.31958	ENV * LL up vs ENV * DD	2.97722e-07
TR_104182	5.25181	ENV * LL up vs ENV * DD	3.14097e-07
TR_107494	9.84769	ENV * LL up vs ENV * DD	3.15022e-07		Translational repressor Pumilio/PUF3 and related RNA-binding proteins (Puf superfamily)
TR_120912	7.55978	ENV * LL up vs ENV * DD	3.2857e-07
TR_21908	3.33596	ENV * LL up vs ENV * DD	3.29399e-07		fatty acid elongase, 5 TM, GNS1/SUR4 membrane protein
TR_67639	5.47724	ENV * LL up vs ENV * DD	3.3204e-07
TR_56176	3.25498	ENV * LL up vs ENV * DD	3.35363e-07		Multidrug resistance-associated protein/mitoxantrone resistance protein, ABC superfamily
TR_107852	4.36316	ENV * LL up vs ENV * DD	3.35492e-07		Alcohol dehydrogenase, class V
TR_61127	3.72149	ENV * LL up vs ENV * DD	3.3575e-07		Serine carboxypeptidases (lysosomal cathepsin A)
TR_57749	8.37977	ENV * LL up vs ENV * DD	3.41012e-07		MSF transporter
TR_5924	6.01775	ENV * LL up vs ENV * DD	3.62337e-07
TR_107857	3.8478	ENV * LL up vs ENV * DD	3.63432e-07
TR_41149	2.91681	ENV * LL up vs ENV * DD	3.65113e-07
TR_110825	3.61019	ENV * LL up vs ENV * DD	3.9659e-07
TR_22093	29.072	ENV * LL up vs ENV * DD	4.01506e-07		Protein farnesyltransferase, alpha subunit/protein geranylgeranyltransferase type I, alpha subunit
TR_59698	5.63422	ENV * LL up vs ENV * DD	4.12111e-07
TR_108893	3.79849	ENV * LL up vs ENV * DD	4.1524e-07
TR_121355	3.73213	ENV * LL up vs ENV * DD	4.164e-07		candidate b-glycosidase distantly related to chitinase	Glycoside Hydrolase Family 18 protein
TR_76324	3.24831	ENV * LL up vs ENV * DD	4.66698e-07
TR_119759	2.32931	ENV * LL up vs ENV * DD	4.7321e-07		bZIP activator (CYS-3)	Sulfur regulatory proteins
TR_79835	3.63877	ENV * LL up vs ENV * DD	4.77369e-07
TR_53542	2.31964	ENV * LL up vs ENV * DD	4.92663e-07		candidate a-glycosidase	Glycoside Hydrolase Family 76 protein
TR_104206	6.17055	ENV * LL up vs ENV * DD	5.13747e-07
TR_62367	3.32324	ENV * LL up vs ENV * DD	5.16871e-07		Sulfite oxidase-like protein	Sulfur acquisition and processing
TR_106706	4.33313	ENV * LL up vs ENV * DD	5.16966e-07
TR_75152	5.41432	ENV * LL up vs ENV * DD	5.18207e-07
TR_108732	2.39501	ENV * LL up vs ENV * DD	5.20602e-07
TR_124222	11.0889	ENV * LL up vs ENV * DD	5.29426e-07		candidate CaaX-protease, related to E. nidulans rce1, involved in signal transduction	SEX
TR_81843	4.11622	ENV * LL up vs ENV * DD	5.30328e-07		Alkaline phosphatase
TR_33387	6.67385	ENV * LL up vs ENV * DD	5.92967e-07
TR_123888	6.56857	ENV * LL up vs ENV * DD	5.97704e-07
TR_123476	5.22489	ENV * LL up vs ENV * DD	6.30996e-07
TR_64685	2.4859	ENV * LL up vs ENV * DD	6.34394e-07
TR_5366	4.79747	ENV * LL up vs ENV * DD	7.16663e-07
TR_111680	6.94741	ENV * LL up vs ENV * DD	7.56796e-07
TR_66929	3.57551	ENV * LL up vs ENV * DD	7.57999e-07
TR_80685	3.56457	ENV * LL up vs ENV * DD	8.05575e-07
TR_77473	9.18456	ENV * LL up vs ENV * DD	8.37563e-07		TRE77473, hypothetical DNA photolyase, N-terminal, class 1, FAD-binding; related to Gloeobacter violaceus Cryptochrome DASH	light
TR_122745	3.59171	ENV * LL up vs ENV * DD	8.37917e-07
TR_58068	3.00769	ENV * LL up vs ENV * DD	8.46918e-07
TR_104390	4.86777	ENV * LL up vs ENV * DD	8.60872e-07
TR_57643	13.3125	ENV * LL up vs ENV * DD	8.9525e-07
TR_21422	2.11221	ENV * LL up vs ENV * DD	9.41531e-07
TR_4308	4.5789	ENV * LL up vs ENV * DD	9.72076e-07
TR_106471	2.86861	ENV * LL up vs ENV * DD	1.00156e-06
TR_70452	3.73085	ENV * LL up vs ENV * DD	1.02256e-06
TR_109278	3.9116	ENV * LL up vs ENV * DD	1.0362e-06		candidate b-glycosidase distantly related to lysozyme	Glycoside Hydrolase Family 24 protein
TR_108940	2.14868	ENV * LL up vs ENV * DD	1.05689e-06
TR_121670	3.05696	ENV * LL up vs ENV * DD	1.05752e-06	FRQ1	Frequency clock protein. Circadian clock component involved in the generation of biological rhythms, in particular in rhythm stability, period length, and temperature compensation, related to N. crassa FRQ-1	circadian
TR_69972	6.33487	ENV * LL up vs ENV * DD	1.06035e-06
TR_69384	3.10954	ENV * LL up vs ENV * DD	1.07081e-06
TR_5403	2.13127	ENV * LL up vs ENV * DD	1.095e-06
TR_120079	4.00237	ENV * LL up vs ENV * DD	1.26685e-06
TR_62484	2.48782	ENV * LL up vs ENV * DD	1.27583e-06
TR_104803	2.182	ENV * LL up vs ENV * DD	1.35927e-06
TR_53660	2.50837	ENV * LL up vs ENV * DD	1.40203e-06
TR_46794	8.86134	ENV * LL up vs ENV * DD	1.47465e-06		MSF peptide transporter
TR_69811	2.1732	ENV * LL up vs ENV * DD	1.51988e-06
TR_61383	2.73058	ENV * LL up vs ENV * DD	1.5634e-06
TR_58381	3.82103	ENV * LL up vs ENV * DD	1.81025e-06
TR_105565	3.24686	ENV * LL up vs ENV * DD	1.83474e-06
TR_47710	4.01514	ENV * LL up vs ENV * DD	1.86193e-06		monosaccharide transporter, 12 TM domains
TR_3873	2.32084	ENV * LL up vs ENV * DD	1.96669e-06	PDE1	tre35876 low affinity cAMP phosphodiesterase class II, related to S. cerevisiae PDE1	cAMP
TR_78799	3.20695	ENV * LL up vs ENV * DD	2.00337e-06		Transcriptional activator gluconeogenesis (binuclear zinc cluster class)
TR_49970	3.17144	ENV * LL up vs ENV * DD	2.09248e-06		H+ nucleoside cotransporter
TR_62463	4.32675	ENV * LL up vs ENV * DD	2.23127e-06
TR_119789	3.78213	ENV * LL up vs ENV * DD	2.25031e-06
TR_62576	10.5642	ENV * LL up vs ENV * DD	2.27957e-06		Predicted metal-dependent hydrolase of the TIM-barrel fold
TR_122646	3.00197	ENV * LL up vs ENV * DD	2.30476e-06
TR_67538	4.84347	ENV * LL up vs ENV * DD	2.44855e-06		catalase
TR_57936	2.02954	ENV * LL up vs ENV * DD	2.61952e-06
TR_110689	2.58144	ENV * LL up vs ENV * DD	2.71184e-06
TR_121164	2.95849	ENV * LL up vs ENV * DD	2.72164e-06
TR_111957	3.56412	ENV * LL up vs ENV * DD	2.7889e-06
TR_77552	8.34212	ENV * LL up vs ENV * DD	2.79568e-06
TR_81303	4.25527	ENV * LL up vs ENV * DD	2.84535e-06
TR_60847	2.34575	ENV * LL up vs ENV * DD	3.04021e-06		ATP synthase subunit 9, proteolipid P2
TR_50616	85.8481	ENV * LL up vs ENV * DD	3.07372e-06
TR_56426	2.43193	ENV * LL up vs ENV * DD	3.09695e-06		TRE56426, hypothetical 7 transmembrane domain protein, putative GPCRm mPR-type, related to Magnaporthe grisea mPR-type GPCRs (PMID: 15774025)	G-proteins
TR_76766	2.40928	ENV * LL up vs ENV * DD	3.10405e-06		xanthine/uracil permease
TR_107346	4.60351	ENV * LL up vs ENV * DD	3.14815e-06
TR_63813	3.39933	ENV * LL up vs ENV * DD	3.27899e-06
TR_124051	2.92614	ENV * LL up vs ENV * DD	3.32697e-06
TR_112372	3.23314	ENV * LL up vs ENV * DD	3.34703e-06
TR_62121	2.88983	ENV * LL up vs ENV * DD	3.37392e-06
TR_65891	4.51384	ENV * LL up vs ENV * DD	3.50171e-06		PKS
TR_56003	2.02315	ENV * LL up vs ENV * DD	3.69412e-06		RNA-binding domain containing protein
TR_71380	2.45556	ENV * LL up vs ENV * DD	3.88105e-06
TR_68230	3.19987	ENV * LL up vs ENV * DD	3.89615e-06
TR_103694	6.82534	ENV * LL up vs ENV * DD	4.03749e-06		hypothetical G-protein coupled receptor, PTH11 like (implicated in pathogenesis in M. grisea)	G-proteins
TR_76986	3.87598	ENV * LL up vs ENV * DD	4.04971e-06
TR_121856	34.7452	ENV * LL up vs ENV * DD	4.07432e-06
TR_62359	7.49771	ENV * LL up vs ENV * DD	4.13312e-06		isoflavon reductase
TR_29439	2.70406	ENV * LL up vs ENV * DD	4.14852e-06
TR_78301	2.53854	ENV * LL up vs ENV * DD	4.19231e-06
TR_58356	2.60332	ENV * LL up vs ENV * DD	4.44189e-06		glycerol kinase
TR_110133	3.30094	ENV * LL up vs ENV * DD	4.44622e-06		Mitochondrial carrier protein PET8
TR_104978	2.53806	ENV * LL up vs ENV * DD	4.64387e-06
TR_121441	9.38034	ENV * LL up vs ENV * DD	4.64669e-06		hypothetical carboxylic acid transporter (related to NCU01231-Tian et al. 2009)	MFS transporter
TR_22464	4.07206	ENV * LL up vs ENV * DD	4.92429e-06
TR_48516	2.31659	ENV * LL up vs ENV * DD	4.97687e-06
TR_57322	3.78859	ENV * LL up vs ENV * DD	5.08855e-06
TR_34493	15.6181	ENV * LL up vs ENV * DD	5.12289e-06	HPP1	a-type peptide pheromone precursor hpp1	SEX
TR_65229	3.88668	ENV * LL up vs ENV * DD	5.2348e-06
TR_22388	2.43969	ENV * LL up vs ENV * DD	5.58614e-06
TR_109972	7.09924	ENV * LL up vs ENV * DD	5.79604e-06
TR_36267	2.32689	ENV * LL up vs ENV * DD	5.8484e-06
TR_119819	2.45063	ENV * LL up vs ENV * DD	5.90334e-06		TRE119819, hypothetical 7 transmembrane domain protein, putative GPCRm mPR-type, related to Magnaporthe grisea mPR-type GPCRs (PMID: 15774025)	G-proteins
TR_5863	2.42797	ENV * LL up vs ENV * DD	6.14074e-06
TR_78773	2.8297	ENV * LL up vs ENV * DD	6.28181e-06
TR_53091	3.00149	ENV * LL up vs ENV * DD	6.32725e-06		Threonine/serine dehydratases
TR_74745	11.7569	ENV * LL up vs ENV * DD	6.3277e-06		hyp prot
TR_119956	4.55972	ENV * LL up vs ENV * DD	6.45812e-06		unknown conserved protein, secreted
TR_23458	3.89694	ENV * LL up vs ENV * DD	6.46081e-06		glutathione S-transferase
TR_40808	9.14844	ENV * LL up vs ENV * DD	6.55665e-06
TR_57034	3.06078	ENV * LL up vs ENV * DD	6.60671e-06
TR_60116	4.31946	ENV * LL up vs ENV * DD	6.64753e-06
TR_120473	3.73348	ENV * LL up vs ENV * DD	6.8745e-06
TR_82619	11.5512	ENV * LL up vs ENV * DD	6.95866e-06
TR_57397	2.2853	ENV * LL up vs ENV * DD	7.05677e-06
TR_21571	2.67493	ENV * LL up vs ENV * DD	7.32905e-06
TR_69468	3.2937	ENV * LL up vs ENV * DD	7.4281e-06
TR_62165	3.42846	ENV * LL up vs ENV * DD	7.64347e-06		catechol dioxigenase
TR_80007	2.22206	ENV * LL up vs ENV * DD	7.66902e-06
TR_65153	3.51579	ENV * LL up vs ENV * DD	7.73378e-06
TR_34248	2.89307	ENV * LL up vs ENV * DD	7.85241e-06
TR_38080	3.2085	ENV * LL up vs ENV * DD	7.99323e-06		FOG: Zn-finger
TR_123471	2.1613	ENV * LL up vs ENV * DD	8.01331e-06
TR_120412	2.46229	ENV * LL up vs ENV * DD	8.10711e-06
TR_59152	4.79136	ENV * LL up vs ENV * DD	8.26823e-06
TR_102933	3.20244	ENV * LL up vs ENV * DD	8.51534e-06
TR_56469	4.46712	ENV * LL up vs ENV * DD	8.88504e-06
TR_67239	2.28949	ENV * LL up vs ENV * DD	8.98142e-06
TR_67507	3.8505	ENV * LL up vs ENV * DD	9.04617e-06
TR_82601	2.6309	ENV * LL up vs ENV * DD	9.29855e-06
TR_106129	4.66444	ENV * LL up vs ENV * DD	9.35927e-06
TR_79690	3.77585	ENV * LL up vs ENV * DD	9.45547e-06
TR_108899	2.10176	ENV * LL up vs ENV * DD	9.45708e-06
TR_80725	2.73957	ENV * LL up vs ENV * DD	1.04537e-05
TR_44956	4.37217	ENV * LL up vs ENV * DD	1.05587e-05		Permease of the major facilitator superfamily
TR_103907	4.99074	ENV * LL up vs ENV * DD	1.06562e-05		unknown protein, poorly conserved
TR_123714	3.37278	ENV * LL up vs ENV * DD	1.07436e-05
TR_56726	2.66593	ENV * LL up vs ENV * DD	1.08221e-05
TR_81110	3.53351	ENV * LL up vs ENV * DD	1.12325e-05
TR_55802	4.83535	ENV * LL up vs ENV * DD	1.13626e-05		candidate a-glycosidase	Glycoside Hydrolase Family 76 protein
TR_55774	2.73423	ENV * LL up vs ENV * DD	1.17041e-05		Hypothetical small GTPase, Rab type	Transport related small GTPases
TR_65055	9.18335	ENV * LL up vs ENV * DD	1.17405e-05
TR_121187	3.01255	ENV * LL up vs ENV * DD	1.18211e-05
TR_109282	2.86781	ENV * LL up vs ENV * DD	1.18222e-05
TR_121294	2.54171	ENV * LL up vs ENV * DD	1.21931e-05		candidate b-glycosidase realted to b-1,3-1,4-glucanase	Glycoside Hydrolase Family 16 protein
TR_55274	9.37338	ENV * LL up vs ENV * DD	1.22415e-05
TR_55561	2.51847	ENV * LL up vs ENV * DD	1.29031e-05		hypothetical G-protein coupled receptor, PTH11 like (implicated in pathogenesis in M. grisea)	G-proteins
TR_70375	2.03793	ENV * LL up vs ENV * DD	1.30742e-05
TR_122995	4.23114	ENV * LL up vs ENV * DD	1.30858e-05
TR_109381	3.2242	ENV * LL up vs ENV * DD	1.31874e-05
TR_120110	4.21768	ENV * LL up vs ENV * DD	1.33258e-05
TR_56499	2.89247	ENV * LL up vs ENV * DD	1.33293e-05
TR_59147	2.17858	ENV * LL up vs ENV * DD	1.34949e-05
TR_32849	2.98525	ENV * LL up vs ENV * DD	1.36269e-05
TR_102785	3.8961	ENV * LL up vs ENV * DD	1.37274e-05
TR_123771	3.95269	ENV * LL up vs ENV * DD	1.37479e-05
TR_123039	2.47495	ENV * LL up vs ENV * DD	1.41356e-05		Distantly related to C. albicans Rbt5p. A putative cell wall protein with a CFEM domain.	Cell wall
TR_48080	2.90058	ENV * LL up vs ENV * DD	1.53181e-05		conserved hypothetical protein
TR_123510	2.07918	ENV * LL up vs ENV * DD	1.6275e-05		The N-terminal region of a number of fungal transcriptional regulatory proteins contains a Cys-rich motif that is involved in zinc-dependent binding of DNA. The region forms a binuclear Zn cluster, in which two Zn atoms are bound by six Cys residues
TR_27599	2.8249	ENV * LL up vs ENV * DD	1.76225e-05
TR_78462	3.06335	ENV * LL up vs ENV * DD	1.94472e-05		Predicted L-carnitine dehydratase/alpha-methylacyl-CoA racemase
TR_39606	2.07304	ENV * LL up vs ENV * DD	1.96751e-05
TR_57735	2.13709	ENV * LL up vs ENV * DD	1.9828e-05		responsive to light in the absence of photoreceptor (Chen et al., 2009)	Light responsive TF
TR_123283	3.66452	ENV * LL up vs ENV * DD	2.00054e-05	abf1	a-L-arabinofuranosidase ABF1 (GenBand acc. No. CAA93243)	Glycoside Hydrolase Fafmily 54 protein
TR_66541	2.09703	ENV * LL up vs ENV * DD	2.01365e-05		methylisocitrate lyase
TR_110620	4.44089	ENV * LL up vs ENV * DD	2.02692e-05		hypothetical protein, related to NAD/FAD binding
TR_112613	3.62063	ENV * LL up vs ENV * DD	2.06675e-05
TR_60558	2.15208	ENV * LL up vs ENV * DD	2.08152e-05
TR_81473	2.51255	ENV * LL up vs ENV * DD	2.08431e-05
TR_51415	5.75773	ENV * LL up vs ENV * DD	2.15119e-05
TR_112286	2.47485	ENV * LL up vs ENV * DD	2.25108e-05
TR_108557	2.85391	ENV * LL up vs ENV * DD	2.25322e-05
TR_123922	2.48914	ENV * LL up vs ENV * DD	2.25657e-05		Candidate ER-resident peptidyl-prolyl isomerase of the cyclophilin type.	Protein folding in ER
TR_78968	3.57601	ENV * LL up vs ENV * DD	2.27758e-05
TR_110877	2.20076	ENV * LL up vs ENV * DD	2.32729e-05
TR_75056	2.66484	ENV * LL up vs ENV * DD	2.33385e-05
TR_108216	2.35757	ENV * LL up vs ENV * DD	2.34e-05		Mitochondrial dicarboxylate:inorganic phosphate antiporter (malate, succinate, oxaloacetate)
TR_123639	28.2364	ENV * LL up vs ENV * DD	2.39699e-05		candidate b-glycosidase distantly related to b-1,3-glucanase	Glycoside Hydrolase Family 64 protein
TR_58244	3.02384	ENV * LL up vs ENV * DD	2.40541e-05
TR_120943	5.47686	ENV * LL up vs ENV * DD	2.46762e-05
TR_5196	2.77839	ENV * LL up vs ENV * DD	2.6059e-05
TR_78970	2.12682	ENV * LL up vs ENV * DD	2.60945e-05
TR_65950	2.61926	ENV * LL up vs ENV * DD	2.68052e-05
TR_28787	2.97817	ENV * LL up vs ENV * DD	2.76392e-05
TR_62977	5.45338	ENV * LL up vs ENV * DD	2.98319e-05		nucleoside diphosphate sugar epimerase, secreted
TR_120030	4.77339	ENV * LL up vs ENV * DD	3.05093e-05
TR_121942	2.13051	ENV * LL up vs ENV * DD	3.07848e-05
TR_61504	4.36954	ENV * LL up vs ENV * DD	3.19001e-05
TR_122104	3.69165	ENV * LL up vs ENV * DD	3.24395e-05
TR_75361	3.25972	ENV * LL up vs ENV * DD	3.28019e-05
TR_58505	3.13944	ENV * LL up vs ENV * DD	3.61453e-05
TR_48819	2.17068	ENV * LL up vs ENV * DD	3.66039e-05
TR_111514	3.3932	ENV * LL up vs ENV * DD	3.68164e-05
TR_80973	2.09939	ENV * LL up vs ENV * DD	3.71435e-05		Pleiotropic drug resistance proteins (PDR1-15), ABC superfamily
TR_78391	2.85784	ENV * LL up vs ENV * DD	3.9234e-05
TR_80621	3.06767	ENV * LL up vs ENV * DD	4.1091e-05
TR_121396	11.1348	ENV * LL up vs ENV * DD	4.15662e-05
TR_79602	2.43175	ENV * LL up vs ENV * DD	4.25864e-05		candidate b-glycosidase related to endo-b-1,3-glucanase	Glycoside Hydrolase Family 81 protein
TR_80425	2.55364	ENV * LL up vs ENV * DD	4.26074e-05
TR_59952	3.01811	ENV * LL up vs ENV * DD	4.26738e-05
TR_111579	2.41095	ENV * LL up vs ENV * DD	4.32222e-05
TR_70355	5.36772	ENV * LL up vs ENV * DD	4.36036e-05
TR_76784	5.26298	ENV * LL up vs ENV * DD	4.49908e-05
TR_46057	2.21906	ENV * LL up vs ENV * DD	4.50439e-05
TR_103028	2.30856	ENV * LL up vs ENV * DD	4.54366e-05
TR_44965	5.284	ENV * LL up vs ENV * DD	4.63861e-05		Sorbitol dehydrogenase
TR_71170	4.11075	ENV * LL up vs ENV * DD	4.7102e-05		hypothetical protein, only in Gibberella
TR_76617	3.6902	ENV * LL up vs ENV * DD	4.84562e-05
TR_65029	5.12499	ENV * LL up vs ENV * DD	5.08336e-05
TR_81339	3.74756	ENV * LL up vs ENV * DD	5.3733e-05
TR_123732	2.1754	ENV * LL up vs ENV * DD	5.46032e-05
TR_122527	8.61129	ENV * LL up vs ENV * DD	5.48065e-05
TR_70429	2.81417	ENV * LL up vs ENV * DD	5.5078e-05
TR_102953	2.02414	ENV * LL up vs ENV * DD	5.59864e-05		Putative dityrosine transporter, required for spore wall synthesis
TR_106055	3.40486	ENV * LL up vs ENV * DD	5.69264e-05
TR_123720	2.52704	ENV * LL up vs ENV * DD	5.75167e-05
TR_124320	2.07003	ENV * LL up vs ENV * DD	5.79618e-05
TR_123572	5.65656	ENV * LL up vs ENV * DD	5.79633e-05		Phospholipase A2 (platelet-activating factor acetylhydrolase in humans)
TR_2096	4.24096	ENV * LL up vs ENV * DD	6.05198e-05
TR_103048	2.38828	ENV * LL up vs ENV * DD	6.15587e-05
TR_109828	3.08934	ENV * LL up vs ENV * DD	6.1979e-05
TR_106391	2.87736	ENV * LL up vs ENV * DD	6.21652e-05
TR_107185	2.61018	ENV * LL up vs ENV * DD	6.33477e-05
TR_5530	2.37101	ENV * LL up vs ENV * DD	6.58534e-05
TR_56625	2.71952	ENV * LL up vs ENV * DD	6.61723e-05
TR_82105	2.95781	ENV * LL up vs ENV * DD	6.62123e-05		Pleiotropic drug resistance proteins (PDR1-15), ABC superfamily
TR_52521	3.06377	ENV * LL up vs ENV * DD	6.69964e-05
TR_30084	2.47727	ENV * LL up vs ENV * DD	6.79445e-05
TR_56572	2.3642	ENV * LL up vs ENV * DD	6.84564e-05
TR_64818	2.54068	ENV * LL up vs ENV * DD	6.93106e-05
TR_75430	2.90896	ENV * LL up vs ENV * DD	7.02281e-05
TR_110826	2.23003	ENV * LL up vs ENV * DD	7.05981e-05
TR_111038	3.37708	ENV * LL up vs ENV * DD	7.17524e-05
TR_60761	3.728	ENV * LL up vs ENV * DD	7.23092e-05
TR_75440	3.17883	ENV * LL up vs ENV * DD	7.30397e-05
TR_112508	2.46878	ENV * LL up vs ENV * DD	7.35881e-05
TR_107934	4.05765	ENV * LL up vs ENV * DD	7.46622e-05
TR_59665	2.22559	ENV * LL up vs ENV * DD	7.48619e-05
TR_77661	3.32856	ENV * LL up vs ENV * DD	7.54594e-05
TR_122756	2.10658	ENV * LL up vs ENV * DD	7.6922e-05
TR_47603	2.94861	ENV * LL up vs ENV * DD	7.78981e-05
TR_120929	2.84704	ENV * LL up vs ENV * DD	7.80041e-05
TR_43893	2.78408	ENV * LL up vs ENV * DD	7.80346e-05
TR_80716	2.49087	ENV * LL up vs ENV * DD	7.90388e-05
TR_60784	2.74243	ENV * LL up vs ENV * DD	8.1732e-05
TR_62747	3.077	ENV * LL up vs ENV * DD	8.22567e-05
TR_103136	2.41597	ENV * LL up vs ENV * DD	8.34368e-05		Glycolate oxidase
TR_53868	2.74933	ENV * LL up vs ENV * DD	8.44218e-05
TR_58285	3.21981	ENV * LL up vs ENV * DD	8.63953e-05		candidate polyketide synthase - non ribosimal peptide synthetase	NRPS/PKS
TR_111405	7.9505	ENV * LL up vs ENV * DD	8.72898e-05
TR_78797	3.06715	ENV * LL up vs ENV * DD	9.14135e-05
TR_108481	2.45097	ENV * LL up vs ENV * DD	9.75653e-05
TR_62938	3.25224	ENV * LL up vs ENV * DD	0.000102292
TR_79237	2.87264	ENV * LL up vs ENV * DD	0.000106341
TR_1927	2.68266	ENV * LL up vs ENV * DD	0.000108178
TR_104514	2.47717	ENV * LL up vs ENV * DD	0.000108427
TR_62130	2.61311	ENV * LL up vs ENV * DD	0.000109909
TR_56396	3.02451	ENV * LL up vs ENV * DD	0.000114411
TR_45571	2.04226	ENV * LL up vs ENV * DD	0.000121159
TR_26255	2.05252	ENV * LL up vs ENV * DD	0.000123186
TR_58765	2.33858	ENV * LL up vs ENV * DD	0.000130314
TR_112126	2.58604	ENV * LL up vs ENV * DD	0.000130464		Methylmalonate semialdehyde dehydrogenase
TR_69171	2.58364	ENV * LL up vs ENV * DD	0.000134479
TR_110550	4.11238	ENV * LL up vs ENV * DD	0.0001366
TR_69267	2.65792	ENV * LL up vs ENV * DD	0.000138524
TR_74194	5.10454	ENV * LL up vs ENV * DD	0.000138835		lxr1
TR_66786	5.91952	ENV * LL up vs ENV * DD	0.000140031
TR_104741	3.75767	ENV * LL up vs ENV * DD	0.00014588
TR_2316	2.83371	ENV * LL up vs ENV * DD	0.000146026
TR_51110	2.30122	ENV * LL up vs ENV * DD	0.000148506		IndA1 amino acid transporter
TR_80273	2.22045	ENV * LL up vs ENV * DD	0.000151907
TR_120300	2.41254	ENV * LL up vs ENV * DD	0.000153536
TR_23417	2.34242	ENV * LL up vs ENV * DD	0.000154994
TR_109428	2.59539	ENV * LL up vs ENV * DD	0.000155275
TR_51562	2.17377	ENV * LL up vs ENV * DD	0.000157903
TR_112080	2.18526	ENV * LL up vs ENV * DD	0.000167881
TR_76620	3.56456	ENV * LL up vs ENV * DD	0.000168048		Glycerol-3-phosphate dehydrogenase
TR_122139	2.32818	ENV * LL up vs ENV * DD	0.000174869
TR_123827	2.35487	ENV * LL up vs ENV * DD	0.000175336
TR_80252	3.51141	ENV * LL up vs ENV * DD	0.000175337		unknown protein, in Sordariomycetes
TR_64345	2.0075	ENV * LL up vs ENV * DD	0.000179509
TR_109850	2.01084	ENV * LL up vs ENV * DD	0.000179576
TR_69228	2.46031	ENV * LL up vs ENV * DD	0.000179974
TR_48438	2.0167	ENV * LL up vs ENV * DD	0.000180871
TR_68889	2.161	ENV * LL up vs ENV * DD	0.00018351
TR_120911	2.37273	ENV * LL up vs ENV * DD	0.000190057
TR_103230	2.96229	ENV * LL up vs ENV * DD	0.000191111		N-terminal binuclear Zn cluster-containing protein;responsive to light in the absence of photoreceptor (Chen et al., 2009)	Light responsive TF
TR_59553	2.17737	ENV * LL up vs ENV * DD	0.000192425
TR_59740	3.23931	ENV * LL up vs ENV * DD	0.000196534
TR_54227	4.08748	ENV * LL up vs ENV * DD	0.000200312
TR_53956	2.89707	ENV * LL up vs ENV * DD	0.000205595
TR_81778	2.98287	ENV * LL up vs ENV * DD	0.000211607		glutaminase A
TR_122140	2.08038	ENV * LL up vs ENV * DD	0.000213217		Nuclear receptor coregulator SMRT/SMRTER, contains Myb-like domains
TR_69064	2.13489	ENV * LL up vs ENV * DD	0.000213845
TR_121349	2.34583	ENV * LL up vs ENV * DD	0.000216798
TR_77836	2.68848	ENV * LL up vs ENV * DD	0.000218357
TR_107667	2.10574	ENV * LL up vs ENV * DD	0.000222128		unknown conserved protein
TR_21509	7.05062	ENV * LL up vs ENV * DD	0.000224285		hypothetical blue light inducible protein with FMN-binding split barrel, related to N. crassa BLI-3	light
TR_80833	5.23939	ENV * LL up vs ENV * DD	0.000231587	chi18-5	chitinase, fungal subgroup A chitinase; known as ECH42 in other Trichoderma species	Glycoside Hydrolase Family 18 protein
TR_68254	2.34072	ENV * LL up vs ENV * DD	0.00023193
TR_112134	3.93676	ENV * LL up vs ENV * DD	0.000239026
TR_40830	2.43166	ENV * LL up vs ENV * DD	0.000241728
TR_110088	2.01091	ENV * LL up vs ENV * DD	0.000252267
TR_74725	2.48863	ENV * LL up vs ENV * DD	0.000267633
TR_123588	2.10221	ENV * LL up vs ENV * DD	0.000268308
TR_111059	2.13282	ENV * LL up vs ENV * DD	0.000281507
TR_122428	2.14948	ENV * LL up vs ENV * DD	0.000296836
TR_78713	2.82013	ENV * LL up vs ENV * DD	0.000301698		candidate b-1,3-glucanosyltransferase	Glycoside Hydrolase Family 72 protein
TR_73881	3.08789	ENV * LL up vs ENV * DD	0.000305618
TR_22590	3.14114	ENV * LL up vs ENV * DD	0.000306119		Predicted E3 ubiquitin ligase
TR_82374	2.98921	ENV * LL up vs ENV * DD	0.000308899
TR_70414	4.63855	ENV * LL up vs ENV * DD	0.000314115
TR_53067	2.16862	ENV * LL up vs ENV * DD	0.000319814		This domain is found in a number of fungal transcription factors including transcriptional activator xlnR, yeast regulatory protein GAL4, and other transcription proteins regulating a variety of cellular and metabolic processes.
TR_57975	2.15394	ENV * LL up vs ENV * DD	0.000321704		hypothetical phospholipase C, related to Aspergillus fumigatus phosphatidylinositol phospholipase C	Ca
TR_3063	2.69783	ENV * LL up vs ENV * DD	0.000325747
TR_77998	5.10588	ENV * LL up vs ENV * DD	0.000326757
TR_5917	2.41957	ENV * LL up vs ENV * DD	0.000329824
TR_103487	2.27707	ENV * LL up vs ENV * DD	0.000331277
TR_108802	4.3972	ENV * LL up vs ENV * DD	0.00033473
TR_58162	2.49182	ENV * LL up vs ENV * DD	0.000340222
TR_78738	2.12994	ENV * LL up vs ENV * DD	0.000344326
TR_110079	2.7066	ENV * LL up vs ENV * DD	0.00035036
TR_76238	3.15043	ENV * LL up vs ENV * DD	0.000369968		plasma membrane H+ ATPase
TR_80695	2.40094	ENV * LL up vs ENV * DD	0.00037008
TR_58885	3.30875	ENV * LL up vs ENV * DD	0.000375909
TR_120786	2.56383	ENV * LL up vs ENV * DD	0.000378044
TR_47479	2.22056	ENV * LL up vs ENV * DD	0.000383254
TR_60232	2.90622	ENV * LL up vs ENV * DD	0.000384351
TR_69282	2.28723	ENV * LL up vs ENV * DD	0.000384414
TR_122972	3.48642	ENV * LL up vs ENV * DD	0.000384508		Cation transporting ATPase	Ca
TR_50618	2.62251	ENV * LL up vs ENV * DD	0.000397846		10 TM MSF transporter
TR_75368	2.15024	ENV * LL up vs ENV * DD	0.000411723
TR_68455	3.66628	ENV * LL up vs ENV * DD	0.000412362
TR_82512	4.94089	ENV * LL up vs ENV * DD	0.000414376
TR_74580	2.01761	ENV * LL up vs ENV * DD	0.000443832		unknown protein, 3 TM domains
TR_47317	2.29764	ENV * LL up vs ENV * DD	0.000465567
TR_52972	2.11734	ENV * LL up vs ENV * DD	0.000494416
TR_106116	4.60753	ENV * LL up vs ENV * DD	0.000504293
TR_37368	2.41463	ENV * LL up vs ENV * DD	0.000544836
TR_44476	5.51142	ENV * LL up vs ENV * DD	0.000550869		putative multidrug resistance-associated protein/mitoxantrone resistance protein, ABC superfamily
TR_47268	4.46056	ENV * LL up vs ENV * DD	0.000571713		candidate b-glucosidase	Glycoside Hydrolase Family 3 protein
TR_28185	3.51796	ENV * LL up vs ENV * DD	0.000573066
TR_74041	2.08714	ENV * LL up vs ENV * DD	0.000585548
TR_82360	2.56618	ENV * LL up vs ENV * DD	0.000624624
TR_72057	2.12921	ENV * LL up vs ENV * DD	0.000628097	0	0	Light responsive TF
TR_77758	2.6131	ENV * LL up vs ENV * DD	0.000631201
TR_65085	3.34176	ENV * LL up vs ENV * DD	0.000672134
TR_39942	3.47798	ENV * LL up vs ENV * DD	0.000678623		candidate b-glycosidase distantly related to exo-1,3-glucanase	Glycoside Hydrolase Family 17 protein
TR_124260	2.00162	ENV * LL up vs ENV * DD	0.000678643		The N-terminal region of a number of fungal transcriptional regulatory proteins contains a Cys-rich motif that is involved in zinc-dependent binding of DNA. The region forms a binuclear Zn cluster, in which two Zn atoms are bound by six Cys residues
TR_102884	2.23104	ENV * LL up vs ENV * DD	0.000685745
TR_103015	2.09085	ENV * LL up vs ENV * DD	0.00070464		hypothetical protein
TR_111893	2.19787	ENV * LL up vs ENV * DD	0.000711785
TR_2583	3.02997	ENV * LL up vs ENV * DD	0.000716215
TR_31210	3.50494	ENV * LL up vs ENV * DD	0.000734586
TR_122870	2.29705	ENV * LL up vs ENV * DD	0.00076476		DIstantly related to A. niger CwpA. Putative cell wall protein.	Cell wall
TR_77423	2.16505	ENV * LL up vs ENV * DD	0.000768266
TR_75890	3.25397	ENV * LL up vs ENV * DD	0.000775648
TR_63240	2.10115	ENV * LL up vs ENV * DD	0.000815929
TR_112502	2.42167	ENV * LL up vs ENV * DD	0.000853716
TR_54991	2.36493	ENV * LL up vs ENV * DD	0.000859639
TR_57049	2.86245	ENV * LL up vs ENV * DD	0.000885282		TRE21520, related to S. cerevisiae Nam8/Mre2, required for meiotic recombination	SEX
TR_110220	3.50985	ENV * LL up vs ENV * DD	0.000901454		unknown protein, only in magnaporthe and Coccidioides
TR_104551	4.52294	ENV * LL up vs ENV * DD	0.000944434
TR_55838	2.54162	ENV * LL up vs ENV * DD	0.000963047
TR_56942	2.72075	ENV * LL up vs ENV * DD	0.00111437
TR_58525	4.40338	ENV * LL up vs ENV * DD	0.00112414
TR_44035	2.07685	ENV * LL up vs ENV * DD	0.00122607
TR_81423	4.49805	ENV * LL up vs ENV * DD	0.00123924
TR_56614	2.22744	ENV * LL up vs ENV * DD	0.00126112
TR_61771	2.79273	ENV * LL up vs ENV * DD	0.00126909
TR_55837	2.97472	ENV * LL up vs ENV * DD	0.00128288		Adenine phosphoribosyl transferases
TR_67588	2.21557	ENV * LL up vs ENV * DD	0.00131978		NADH-dehydrogenase (ubiquinone)
TR_74129	3.26627	ENV * LL up vs ENV * DD	0.00133192
TR_111442	2.2436	ENV * LL up vs ENV * DD	0.00141965
TR_103167	2.22846	ENV * LL up vs ENV * DD	0.00142095
TR_105765	2.37971	ENV * LL up vs ENV * DD	0.00146107
TR_105866	2.36065	ENV * LL up vs ENV * DD	0.00157018
TR_22181	2.48208	ENV * LL up vs ENV * DD	0.00158683
TR_121544	2.77532	ENV * LL up vs ENV * DD	0.00162765
TR_105381	2.15206	ENV * LL up vs ENV * DD	0.00166498
TR_21193	2.63061	ENV * LL up vs ENV * DD	0.0018397
TR_44628	9.90186	ENV * LL up vs ENV * DD	0.00184357
TR_123499	2.07042	ENV * LL up vs ENV * DD	0.0018503		HET-s/LopB domain protein
TR_122523	5.68104	ENV * LL up vs ENV * DD	0.0018543		The N-terminal region of a number of fungal transcriptional regulatory proteins contains a Cys-rich motif that is involved in zinc-dependent binding of DNA. The region forms a binuclear Zn cluster, in which two Zn atoms are bound by six Cys residues
TR_79737	2.15147	ENV * LL up vs ENV * DD	0.00186078
TR_60346	2.69203	ENV * LL up vs ENV * DD	0.0018902
TR_22489	2.30089	ENV * LL up vs ENV * DD	0.00191609
TR_106171	3.64216	ENV * LL up vs ENV * DD	0.00195239		unknown, contains heteroincompatibility domain, related to N. crassa tol
TR_58363	2.02315	ENV * LL up vs ENV * DD	0.00206292
TR_29346	2.5309	ENV * LL up vs ENV * DD	0.00216793		phosphatidate-phosphatase
TR_27395	2.31292	ENV * LL up vs ENV * DD	0.00220521		candidate a-glycosidase	Glycoside Hydrolase Family 76 protein
TR_77093	2.09212	ENV * LL up vs ENV * DD	0.00223281		acid sphingomyelin phosphodiesterase (probably vacuolar)
TR_21392	2.45703	ENV * LL up vs ENV * DD	0.00226899
TR_106353	4.35996	ENV * LL up vs ENV * DD	0.00230844
TR_110471	2.87521	ENV * LL up vs ENV * DD	0.00231218		Cu2+/Zn2+ superoxide dismutase SOD1
TR_106272	2.30154	ENV * LL up vs ENV * DD	0.00235786		candidate polyketide synthase	PKS
TR_67806	2.45239	ENV * LL up vs ENV * DD	0.00237772		Amino acid transporters
TR_30166	2.11635	ENV * LL up vs ENV * DD	0.00241985
TR_57002	2.12263	ENV * LL up vs ENV * DD	0.00244937
TR_71259	2.95242	ENV * LL up vs ENV * DD	0.00248894
TR_62034	2.14203	ENV * LL up vs ENV * DD	0.00252321
TR_59726	4.80498	ENV * LL up vs ENV * DD	0.00264858		TRE59726, hypothetical DNA photolyase, N-terminal, class 1, FAD-binding; related to Gloeobacter violaceus Cryptochrome DASH	light
TR_80654	2.94667	ENV * LL up vs ENV * DD	0.00265007		UDP-glucuronosyl and UDP-glucosyl transferase
TR_54703	2.22831	ENV * LL up vs ENV * DD	0.00269124
TR_53561	2.10264	ENV * LL up vs ENV * DD	0.00280604
TR_122160	2.18609	ENV * LL up vs ENV * DD	0.00283167
TR_109142	2.1655	ENV * LL up vs ENV * DD	0.0029159
TR_121785	2.05378	ENV * LL up vs ENV * DD	0.00312696		ATP-dependent RNA helicase
TR_2392	2.35463	ENV * LL up vs ENV * DD	0.00319247
TR_79756	2.26875	ENV * LL up vs ENV * DD	0.00354942	FWD1	hypothetical F-Box/WD40 repeat protein, related to N. crassa FWD-1 which targets the clock component FRQ for degradation	circadian
TR_65041	2.28	ENV * LL up vs ENV * DD	0.00355748
TR_75271	3.26824	ENV * LL up vs ENV * DD	0.00374592
TR_111362	2.36594	ENV * LL up vs ENV * DD	0.00384475
TR_44366	2.5104	ENV * LL up vs ENV * DD	0.00397391		Glycosylphosphatidylinositol-specific phospholipase C
TR_124228	2.0706	ENV * LL up vs ENV * DD	0.00435878		Chitin synthase/hyaluronan synthase (glycosyltransferases)
TR_123881	2.0158	ENV * LL up vs ENV * DD	0.00451081
TR_82317	2.28758	ENV * LL up vs ENV * DD	0.00468674		hypothetical conserved protein	0
TR_120765	2.37048	ENV * LL up vs ENV * DD	0.00476266
TR_123553	2.25733	ENV * LL up vs ENV * DD	0.00505331
TR_122271	4.27552	ENV * LL up vs ENV * DD	0.00535029		Zn2Cys6 transcription factor, similar to C. albicans Fcr1
TR_123198	2.13174	ENV * LL up vs ENV * DD	0.00546648
TR_5007	2.4329	ENV * LL up vs ENV * DD	0.00570741
TR_80863	3.43517	ENV * LL up vs ENV * DD	0.00593154		Duf895 10 TM domain protein
TR_75385	2.34616	ENV * LL up vs ENV * DD	0.00610654
TR_81690	2.0824	ENV * LL up vs ENV * DD	0.00631879	ARR1	TRE39560; hypothetical beta-arrestin protein, shares similarity with Aspergillus idulans CreD, possible inhibitor of G-protein coupled receptors	G-proteins
TR_62100	3.47008	ENV * LL up vs ENV * DD	0.00657614		hsp23	small HSP
TR_78037	2.22181	ENV * LL up vs ENV * DD	0.00680237
TR_49048	2.04427	ENV * LL up vs ENV * DD	0.0068278
TR_76247	2.14544	ENV * LL up vs ENV * DD	0.00801833
TR_82662	10.0996	ENV * LL up vs ENV * DD	0.00821011		Epl1
TR_104243	2.89535	ENV * LL up vs ENV * DD	0.00830124
TR_105533	3.46583	ENV * LL up vs ENV * DD	0.00849288		hypothetical protein
TR_110879	6.80337	ENV * LL up vs ENV * DD	0.00887442		unknown protein, 1 TM, only in chaetomium and Magnaporthe
TR_44178	3.06022	ENV * LL up vs ENV * DD	0.00953832
TR_44967	5.31345	ENV * LL up vs ENV * DD	0.0097095		hypothetical protein, conserved
TR_66394	2.29714	ENV * LL up vs ENV * DD	0.0108019
TR_112460	2.42131	ENV * LL up vs ENV * DD	0.0108307
TR_72259	2.22083	ENV * LL up vs ENV * DD	0.0109914	RGS2	regulator of G-protein signaling related to Aspergillus nidulans RgsA	RGS
TR_102468	2.19906	ENV * LL up vs ENV * DD	0.0113838		unknown conserved protein
TR_56831	2.13313	ENV * LL up vs ENV * DD	0.0116452
TR_41690	2.09169	ENV * LL up vs ENV * DD	0.0116753
TR_110499	2.30915	ENV * LL up vs ENV * DD	0.0117713
TR_55407	3.13922	ENV * LL up vs ENV * DD	0.0121267
TR_53961	2.70391	ENV * LL up vs ENV * DD	0.0124218		putative aspartyl protease
TR_70377	2.08147	ENV * LL up vs ENV * DD	0.0126677
TR_119792	2.31973	ENV * LL up vs ENV * DD	0.0135087
TR_123293	2.34941	ENV * LL up vs ENV * DD	0.0145872
TR_104795	2.67606	ENV * LL up vs ENV * DD	0.0157512
TR_123681	3.0835	ENV * LL up vs ENV * DD	0.0166439
TR_59396	2.18725	ENV * LL up vs ENV * DD	0.0171084
TR_77167	2.10712	ENV * LL up vs ENV * DD	0.0174269		WASP-interacting protein VRP1/WIP, contains WH2 domain
TR_79671	2.42022	ENV * LL up vs ENV * DD	0.0193984		N-acetyl-glucosamine-6-phosphate deacetylase
TR_124175	2.76301	ENV * LL up vs ENV * DD	0.0198262		candidate b-glycosidase distantly related to b-1,3-glucanase	Glycoside Hydrolase Family 64 protein
TR_123962	4.75338	ENV * LL up vs ENV * DD	0.0203691		unique protein
TR_121743	2.07108	ENV * LL up vs ENV * DD	0.0214623		Mitochondrial succinate/fumarate antiporter
TR_104925	2.08743	ENV * LL up vs ENV * DD	0.0221249
TR_77915	2.199	ENV * LL up vs ENV * DD	0.0234653
TR_122813	2.56408	ENV * LL up vs ENV * DD	0.0325579
TR_123914	3.33682	ENV * LL up vs ENV * DD	0.0348225		no homologue to anything, secreted
TR_121491	3.21705	ENV * LL up vs ENV * DD	0.0401764		trehalose synthase Ccg9
TR_82032	3.30106	ENV * LL up vs ENV * DD	0.0404878		hypothetical protein
TR_46002	2.41275	ENV * LL up vs ENV * DD	0.0573598
TR_105514	3.06914	ENV * LL up vs ENV * DD	0.0882048		unique protein

## Sheet: Δenv1 down
Genes at least 2fold downregulated in the Δenv1 deletion strain in light compared to darkness
Protein ID	Fold-Change	Fold-Change Description	p-value	Gene name	Description	group
TR_65410	-23.8521	ENV * LL down vs ENV * DD	2.69258e-17		Phophoadenosine phophosulfate reductase	Generation of sulfide and cysteine
TR_80019	-100.467	ENV * LL down vs ENV * DD	7.52382e-17		short-chain dehydrogenase/reductase
TR_80980	-149.234	ENV * LL down vs ENV * DD	1.47018e-16		porphyromonas-type peptidyl arginine deiminase
TR_63206	-20.2638	ENV * LL down vs ENV * DD	2.18148e-16
TR_41035	-23.0989	ENV * LL down vs ENV * DD	2.66453e-16
TR_123967	-111.064	ENV * LL down vs ENV * DD	3.14308e-16	hfb3	Class II fungal hydrophobin hfb3	Hydrophobine
TR_108357	-21.505	ENV * LL down vs ENV * DD	3.17151e-16		unknown; only in A. oryzae
TR_51650	-7.28283	ENV * LL down vs ENV * DD	4.1034e-16		unknown; A. fumigatus (27%) related to tgf-beta receptor (?)
TR_50894	-53.0658	ENV * LL down vs ENV * DD	5.20831e-16		Sugar transporter
TR_123079	-135.851	ENV * LL down vs ENV * DD	9.26337e-16		short chain oxidoreductase
TR_121308	-65.2531	ENV * LL down vs ENV * DD	1.83352e-15		candidate PutA aldehyde dehydrogenase; delta-1-pyrroline-5-carboxylate dehydrogenase
TR_73818	-28.4962	ENV * LL down vs ENV * DD	1.88721e-15		catalase C
TR_69692	-96.7869	ENV * LL down vs ENV * DD	3.28959e-15		Quinoprotein amine dehydrogenase beta chain-like protein
TR_108284	-13.6067	ENV * LL down vs ENV * DD	3.36732e-15
TR_111849	-56.7408	ENV * LL down vs ENV * DD	8.57605e-15	xyn4	xylanase 4	Glycoside Hydrolase Family 5 protein
TR_122448	-37.9477	ENV * LL down vs ENV * DD	1.52907e-14		FOG: Zn-finger
TR_51893	-76.1414	ENV * LL down vs ENV * DD	3.12446e-14		putative peroxidase/hem containing
TR_64448	-15.8159	ENV * LL down vs ENV * DD	3.13595e-14
TR_122630	-34.2908	ENV * LL down vs ENV * DD	3.26548e-14
TR_66517	-7.32029	ENV * LL down vs ENV * DD	3.28351e-14		Serine acetyl-transferase	Generation of sulfide and cysteine
TR_124141	-28.9116	ENV * LL down vs ENV * DD	5.34587e-14		unknown; secreted, phosphoproteoglycan ?
TR_123786	-47.2095	ENV * LL down vs ENV * DD	6.62737e-14		candidate non-ribosomal peptide synthetase/peptaibol synthetase	NRPS
TR_56546	-51.7794	ENV * LL down vs ENV * DD	8.16327e-14
TR_77577	-7.92686	ENV * LL down vs ENV * DD	8.63662e-14
TR_5836	-429.173	ENV * LL down vs ENV * DD	1.12199e-13		candidate b-mannosidase	Glycoside Hydrolase Family 2 protein
TR_112567	-166.332	ENV * LL down vs ENV * DD	1.32867e-13		Taurine dioxygenase	Sulfur acquisition and processing
TR_4999	-98.4896	ENV * LL down vs ENV * DD	1.46676e-13		P450 monooxygenase; little similarity to other fungal monooxygenases
TR_54667	-82.5422	ENV * LL down vs ENV * DD	1.60606e-13		acyl-CoA synthetase
TR_121415	-100.038	ENV * LL down vs ENV * DD	2.34562e-13		Zn2Cys6 transcription factor, unknown
TR_3405	-16.2678	ENV * LL down vs ENV * DD	2.4223e-13		sugar transporter MSF
TR_104549	-19.8111	ENV * LL down vs ENV * DD	2.47533e-13		12 TM MSF transporter
TR_108663	-82.6756	ENV * LL down vs ENV * DD	2.79355e-13		unknown protein, only in Hypocreaceae, secreted
TR_65711	-14.361	ENV * LL down vs ENV * DD	2.89509e-13		Hydroxyindole-O-methyltransferase and related SAM-dependent methyltransferases
TR_70845	-13.3384	ENV * LL down vs ENV * DD	4.58602e-13		candidate b-1,3 glucanase; similar to T. virens GNB1 (GenBank acc. No. AAL84694)	Glycoside Hydrolase Family 55 protein
TR_121793	-15.1874	ENV * LL down vs ENV * DD	4.64327e-13
TR_123968	-23.4457	ENV * LL down vs ENV * DD	5.03634e-13		hypothetical protein
TR_55887	-51.5094	ENV * LL down vs ENV * DD	5.19858e-13		unknown conserved protein, secreted
TR_111915	-136.695	ENV * LL down vs ENV * DD	6.09743e-13		unknown protein, conserved
TR_62488	-24.0978	ENV * LL down vs ENV * DD	6.21829e-13
TR_104437	-11.6403	ENV * LL down vs ENV * DD	6.80269e-13
TR_4124	-68.1605	ENV * LL down vs ENV * DD	8.02856e-13
TR_76880	-16.9881	ENV * LL down vs ENV * DD	8.27149e-13		GTPase Rsr1 (A. fumigatus)
TR_123009	-44.1718	ENV * LL down vs ENV * DD	8.70674e-13		glutamine synthetase
TR_64925	-11.7996	ENV * LL down vs ENV * DD	9.18877e-13
TR_56206	-7.61662	ENV * LL down vs ENV * DD	9.27184e-13
TR_79921	-31.7766	ENV * LL down vs ENV * DD	9.37925e-13		candidate a-glycosidase distantly related to a-1,2-mannosidase	Glycoside Hydrolase Family 92 protein
TR_70907	-76.1813	ENV * LL down vs ENV * DD	9.42412e-13		Ankyrin
TR_119963	-26.5368	ENV * LL down vs ENV * DD	1.12164e-12		secreted, conserved GPI anchored protein
TR_105631	-21.4201	ENV * LL down vs ENV * DD	1.12911e-12
TR_119876	-30.3685	ENV * LL down vs ENV * DD	1.1838e-12		Aspartyl protease
TR_55272	-37.6994	ENV * LL down vs ENV * DD	1.29987e-12		hypothetical protein, distantly related to Aspergillus C6 transcription factor 27 % ID
TR_121739	-39.9825	ENV * LL down vs ENV * DD	1.56981e-12		unique protein, secreted
TR_80058	-58.2946	ENV * LL down vs ENV * DD	1.89292e-12		Predicted transporter (major facilitator superfamily)
TR_81541	-18.3334	ENV * LL down vs ENV * DD	2.20147e-12		unknown protein, conserved in Sordariomycetes
TR_32712	-43.1651	ENV * LL down vs ENV * DD	2.54761e-12		NACHT domain protein/ankyrin repeats
TR_45138	-10.5594	ENV * LL down vs ENV * DD	2.87957e-12		Allsimilatory sulfite reductase, beta subunit	Generation of sulfide and cysteine
TR_63868	-15.6711	ENV * LL down vs ENV * DD	2.96827e-12		unknown protein, in Chaetomium and Magnaporthe
TR_59368	-124.155	ENV * LL down vs ENV * DD	3.08991e-12		Duf341 domain protein, unknown
TR_120415	-8.8618	ENV * LL down vs ENV * DD	3.17727e-12
TR_119975	-6.26212	ENV * LL down vs ENV * DD	3.30435e-12
TR_54198	-9.88301	ENV * LL down vs ENV * DD	3.8146e-12		hypothetical protein, conserved
TR_54768	-28.1272	ENV * LL down vs ENV * DD	4.20608e-12		hypothetical protein
TR_54632	-269.672	ENV * LL down vs ENV * DD	4.23812e-12		Major facilitator superfamily : membrane transporter
TR_70803	-41.3524	ENV * LL down vs ENV * DD	4.26005e-12		bifunctional catalase/peroxidase
TR_107776	-12.5899	ENV * LL down vs ENV * DD	4.72202e-12
TR_59173	-29.4373	ENV * LL down vs ENV * DD	5.00144e-12		MSF transporter (A. fumigatus: "light regulation of gametogenesis protein 6")
TR_123818	-104.934	ENV * LL down vs ENV * DD	5.42689e-12	xyn2	xylanase 2 (EC 3.2.1.8)	Glycoside Hydrolase Family 11 protein
TR_106686	-53.2196	ENV * LL down vs ENV * DD	5.4319e-12		unknown conserved protein
TR_79448	-13.2168	ENV * LL down vs ENV * DD	5.62538e-12
TR_76522	-3.35939	ENV * LL down vs ENV * DD	5.70772e-12		Ca/calmodulin-binding protein CMK2
TR_102999	-120.113	ENV * LL down vs ENV * DD	5.77942e-12		hypothetical protein, partially conserved
TR_73587	-14.7034	ENV * LL down vs ENV * DD	6.31222e-12
TR_122127	-9.66621	ENV * LL down vs ENV * DD	7.23772e-12		cell wall protein PhiA
TR_72800	-8.36819	ENV * LL down vs ENV * DD	7.53755e-12		unknown secreted protein, only in Hypocreaceae
TR_76235	-6.78891	ENV * LL down vs ENV * DD	9.15694e-12
TR_67024	-5.94359	ENV * LL down vs ENV * DD	9.53858e-12		unknown conserved protein
TR_121148	-3.50873	ENV * LL down vs ENV * DD	1.11358e-11
TR_6005	-65.881	ENV * LL down vs ENV * DD	1.20625e-11		Permease of the major facilitator superfamily
TR_103455	-19.8626	ENV * LL down vs ENV * DD	1.64345e-11		unknown conserved protein
TR_62502	-15.7647	ENV * LL down vs ENV * DD	1.76325e-11
TR_55902	-3.84744	ENV * LL down vs ENV * DD	2.00355e-11
TR_123207	-10.1155	ENV * LL down vs ENV * DD	2.0722e-11
TR_78639	-9.49686	ENV * LL down vs ENV * DD	2.07813e-11		Serine/threonine protein kinase
TR_81756	-5.433	ENV * LL down vs ENV * DD	2.17797e-11
TR_33827	-70.444	ENV * LL down vs ENV * DD	2.26487e-11		abundant conserved protein, secreted
TR_79931	-13.6024	ENV * LL down vs ENV * DD	2.34786e-11
TR_123204	-30.3507	ENV * LL down vs ENV * DD	2.61335e-11
TR_3267	-30.6137	ENV * LL down vs ENV * DD	2.74738e-11
TR_123713	-19.2595	ENV * LL down vs ENV * DD	2.79595e-11		related to transcription factor medA- putatively involved in fruiting body development	SEX
TR_80028	-6.50798	ENV * LL down vs ENV * DD	3.0661e-11
TR_81649	-4.06386	ENV * LL down vs ENV * DD	3.23623e-11
TR_76539	-11.0203	ENV * LL down vs ENV * DD	3.8027e-11
TR_123616	-65.7991	ENV * LL down vs ENV * DD	3.80899e-11
TR_74235	-3.24192	ENV * LL down vs ENV * DD	4.24354e-11
TR_75704	-6.93091	ENV * LL down vs ENV * DD	4.2442e-11		adenylyl sulfate kinase	Generation of sulfide and cysteine
TR_51228	-4.01138	ENV * LL down vs ENV * DD	4.24546e-11
TR_57421	-3.81491	ENV * LL down vs ENV * DD	4.25811e-11
TR_64790	-11.5055	ENV * LL down vs ENV * DD	4.54174e-11		Acetate transporter required for normal sporulation; phosphorylated in mitochondria
TR_76215	-7.91613	ENV * LL down vs ENV * DD	4.56843e-11		Sulfide dehydrogenase	Additional aspects of sulfur metabolism
TR_104320	-13.5921	ENV * LL down vs ENV * DD	4.58569e-11		Synaptic vesicle transporter SVOP and related transporters (major facilitator superfamily)
TR_102960	-10.9124	ENV * LL down vs ENV * DD	4.64875e-11		unique protein, 2 TM
TR_78685	-8.00091	ENV * LL down vs ENV * DD	5.00032e-11
TR_22110	-37.7957	ENV * LL down vs ENV * DD	5.02247e-11		Flavin-containing monooxygenase
TR_76590	-20.6242	ENV * LL down vs ENV * DD	5.1515e-11		related to S. macrospora zinc binuclear cluster transcription factor PRO1, which is involved in fruiting body development (62 %)	SEX
TR_120837	-8.46553	ENV * LL down vs ENV * DD	5.22544e-11		unknown protein, 1 TM domain
TR_39535	-6.56052	ENV * LL down vs ENV * DD	5.34816e-11
TR_108826	-2.33448	ENV * LL down vs ENV * DD	5.46351e-11
TR_70500	-5.99876	ENV * LL down vs ENV * DD	6.13667e-11
TR_121306	-21.6726	ENV * LL down vs ENV * DD	6.18114e-11		putative aspartyl protease
TR_59482	-45.867	ENV * LL down vs ENV * DD	6.48586e-11		candidate polyketide synthase	PKS
TR_103112	-6.94048	ENV * LL down vs ENV * DD	7.1786e-11		unknown protein, partially conserved
TR_52476	-84.0657	ENV * LL down vs ENV * DD	7.50496e-11		hypothetical protein, conserved
TR_77512	-10.4981	ENV * LL down vs ENV * DD	7.58623e-11		cytochrome P450
TR_58011	-9.51794	ENV * LL down vs ENV * DD	8.10538e-11		C2H2 conidiation transcription factor FlbC
TR_120823	-68.7604	ENV * LL down vs ENV * DD	8.16963e-11		secreted aldose epimerase (tre44592). Putative cell wall mannoprotein. Ser/Thr-rich.	Cell wall
TR_68997	-37.2078	ENV * LL down vs ENV * DD	8.39469e-11		unknown TPR domain protein, conserved
TR_45112	-5.06671	ENV * LL down vs ENV * DD	8.59483e-11
TR_73632	-25.3544	ENV * LL down vs ENV * DD	8.59617e-11		AXE1
TR_61544	-3.40499	ENV * LL down vs ENV * DD	8.60578e-11
TR_120031	-37.5915	ENV * LL down vs ENV * DD	8.66005e-11		hypothetical protein, only present in Gibberella/Chaetomium
TR_22197	-5.57859	ENV * LL down vs ENV * DD	8.70331e-11	cel1B	b-glucosidase CEL1b (GenBank acc. No. AAP57758)	Glycoside Hydrolase Family 1 protein
TR_46127	-6.9509	ENV * LL down vs ENV * DD	9.38468e-11
TR_74020	-2.88746	ENV * LL down vs ENV * DD	9.61371e-11
TR_109341	-2.05898	ENV * LL down vs ENV * DD	9.71512e-11		unknown protein, C-terminal ankyrin domain
TR_47733	-28.1654	ENV * LL down vs ENV * DD	1.13861e-10
TR_121127	-31.9705	ENV * LL down vs ENV * DD	1.20766e-10	bxl1	b-xylosidase BXL1 (GenBank acc. No.CAA93248)	Glycoside Hydrolase Family 3 protein
TR_73638	-33.0194	ENV * LL down vs ENV * DD	1.22128e-10		CIP1
TR_102607	-2.30769	ENV * LL down vs ENV * DD	1.29716e-10
TR_121418	-58.8896	ENV * LL down vs ENV * DD	1.50593e-10		G-D-S-L lipase/acylase
TR_39637	-9.88578	ENV * LL down vs ENV * DD	1.51855e-10		C4-dicarboxylate transporter/malic acid transport protein
TR_79202	-26.8612	ENV * LL down vs ENV * DD	1.53656e-10		MSF protein, associated with cellulose signalling
TR_37525	-15.3261	ENV * LL down vs ENV * DD	1.54693e-10	GRK1	hypothetical G-protein coupled receptor, contains RGS (regulator of G-protein signaling) domain	G-proteins
TR_122422	-8.89957	ENV * LL down vs ENV * DD	1.64779e-10
TR_81576	-24.4381	ENV * LL down vs ENV * DD	1.77676e-10		Allsimilatory sulfite reductase, alpha subunit	Generation of sulfide and cysteine
TR_123955	-44.1369	ENV * LL down vs ENV * DD	1.79472e-10
TR_122166	-3.92897	ENV * LL down vs ENV * DD	1.83342e-10
TR_121226	-7.03378	ENV * LL down vs ENV * DD	1.93807e-10		2-dehydropantoate-2-reductase
TR_68924	-51.1141	ENV * LL down vs ENV * DD	1.93976e-10		cyclopropane/fatty acid synthase; plant related
TR_109716	-8.59302	ENV * LL down vs ENV * DD	2.11021e-10
TR_124113	-9.00608	ENV * LL down vs ENV * DD	2.28872e-10		hypothetical G-protein coupled receptor, PTH11 like (implicated in pathogenesis in M. grisea)	G-proteins
TR_65741	-9.34902	ENV * LL down vs ENV * DD	2.47715e-10		hypotjetical 4 TM protein
TR_74187	-30.6139	ENV * LL down vs ENV * DD	2.66218e-10		AAA+-type ATPase
TR_120430	-8.51614	ENV * LL down vs ENV * DD	2.71423e-10		Nuclear receptor coregulator SMRT/SMRTER, contains Myb-like domains
TR_119803	-6.71666	ENV * LL down vs ENV * DD	2.84449e-10		Meiosis-specific protein, required for spore wall formation during sporulation
TR_124283	-5.61074	ENV * LL down vs ENV * DD	3.06164e-10		hypothetical SET and MYND domain protein
TR_108586	-30.1234	ENV * LL down vs ENV * DD	3.09204e-10		unknown protein (A. fumigatus: actin regulatory protein, 37 %)
TR_56218	-4.83718	ENV * LL down vs ENV * DD	3.15321e-10
TR_79738	-26.306	ENV * LL down vs ENV * DD	3.23785e-10		Zinc-binding oxidoreductase
TR_123538	-7.75835	ENV * LL down vs ENV * DD	3.25372e-10		candidate b-1,3-glucanosyltransferase	Glycoside Hydrolase Family 72 protein
TR_44230	-14.9549	ENV * LL down vs ENV * DD	3.27033e-10		GTP-binding protein EsdC
TR_122376	-13.9588	ENV * LL down vs ENV * DD	3.27295e-10
TR_44640	-5.73582	ENV * LL down vs ENV * DD	3.38859e-10
TR_103537	-31.1613	ENV * LL down vs ENV * DD	3.64844e-10
TR_121284	-5.11045	ENV * LL down vs ENV * DD	3.68288e-10
TR_104081	-27.9222	ENV * LL down vs ENV * DD	3.72331e-10		Dibenzothiophene desulfurization enzyme A	Sulfur acquisition and processing
TR_78496	-5.00006	ENV * LL down vs ENV * DD	3.74089e-10		Flavin-containing monooxygenase
TR_123702	-15.4641	ENV * LL down vs ENV * DD	3.84004e-10
TR_56840	-26.2604	ENV * LL down vs ENV * DD	3.95785e-10		Predicted oxidoreductase
TR_38441	-13.7339	ENV * LL down vs ENV * DD	4.0118e-10
TR_69141	-13.1115	ENV * LL down vs ENV * DD	4.13442e-10		neutral amino acid permeasde
TR_77942	-6.64655	ENV * LL down vs ENV * DD	4.24459e-10		candidate b-1,3-glucanosyltransferase	Glycoside Hydrolase Family 72 protein
TR_62166	-12.344	ENV * LL down vs ENV * DD	4.26182e-10		candidate b-mannosidase	Glycoside Hydrolase Family 2 protein
TR_102966	-12.0107	ENV * LL down vs ENV * DD	4.27418e-10		hyp prot
TR_78387	-4.63539	ENV * LL down vs ENV * DD	4.29375e-10		Cytochrome P450 CYP3/CYP5/CYP6/CYP9 subfamilies
TR_107037	-8.08908	ENV * LL down vs ENV * DD	4.46207e-10
TR_77850	-2.42814	ENV * LL down vs ENV * DD	4.50376e-10
TR_49193	-15.0757	ENV * LL down vs ENV * DD	4.6617e-10		candidate b-glycosidase distantly related to exo-1,3-glucanase	Glycoside Hydrolase Family 17 protein
TR_76359	-15.2788	ENV * LL down vs ENV * DD	4.68593e-10
TR_55990	-39.8408	ENV * LL down vs ENV * DD	4.73153e-10		hypothetical, no introns
TR_119989	-104.893	ENV * LL down vs ENV * DD	4.93099e-10	hfb2	hydrophobin belonging to the class II of fungal hydrophobins, PMID:9346297	Hydrophobine
TR_54461	-50.5141	ENV * LL down vs ENV * DD	5.04936e-10		Permease of the major facilitator superfamily
TR_102766	-4.67738	ENV * LL down vs ENV * DD	5.09931e-10
TR_121584	-5.86798	ENV * LL down vs ENV * DD	5.17113e-10
TR_69753	-21.3388	ENV * LL down vs ENV * DD	5.6011e-10
TR_102437	-8.31203	ENV * LL down vs ENV * DD	5.83703e-10		unique secreted protein
TR_112669	-12.8756	ENV * LL down vs ENV * DD	5.87445e-10		Serine/threonine protein kinase
TR_81070	-4.30041	ENV * LL down vs ENV * DD	5.90228e-10		aminohydrolase, M28 HMMPfam domain
TR_82208	-39.0605	ENV * LL down vs ENV * DD	6.22136e-10		candidate polyketide synthase	PKS
TR_122780	-14.1165	ENV * LL down vs ENV * DD	6.54951e-10		candidate a-glycosidase related to exo-polygalacturonase	Glycoside Hydrolase Family 28 protein
TR_77795	-4.53091	ENV * LL down vs ENV * DD	6.62645e-10		F-box / WD-40 (SCON-2); LIMPET, E3-ubiquitin ligase related to N. crassa SCON-2, related in regulation of sulphur metabolism, responds to light and is probably involved in cellulase gene expression (Gremel et al., 2008)	Sulfur regulatory proteins
TR_66296	-4.21023	ENV * LL down vs ENV * DD	6.69032e-10
TR_57098	-6.50478	ENV * LL down vs ENV * DD	6.95215e-10		candidate a-glycosidase distantly related to a-1,2-mannosidase	Glycoside Hydrolase Family 92 protein
TR_104159	-2.77799	ENV * LL down vs ENV * DD	7.03607e-10
TR_122301	-8.41942	ENV * LL down vs ENV * DD	7.08943e-10		MET17, O-acetylhomoserine sulfhydrylase	Homocysgteine and methionine metabolism
TR_69529	-47.7954	ENV * LL down vs ENV * DD	7.61368e-10		Taurine dioxygenase	Sulfur acquisition and processing
TR_58613	-5.12695	ENV * LL down vs ENV * DD	8.42674e-10		Thiamine pyrophosphokinase
TR_22284	-6.39126	ENV * LL down vs ENV * DD	9.20957e-10		hyp prot
TR_56996	-13.307	ENV * LL down vs ENV * DD	9.22722e-10	man5A	mannan endo-1,4-b-mannosidase (EC 3.2.1.78); C-terminal CBM1 module	Glycoside Hydrolase Family 5 protein
TR_122374	-26.5096	ENV * LL down vs ENV * DD	9.26025e-10		unique secreted protein
TR_82296	-5.17328	ENV * LL down vs ENV * DD	9.71891e-10
TR_63653	-5.50612	ENV * LL down vs ENV * DD	9.83987e-10
TR_53475	-3.3683	ENV * LL down vs ENV * DD	9.86458e-10		Predicted transporter (major facilitator superfamily)
TR_64271	-5.97565	ENV * LL down vs ENV * DD	9.86781e-10
TR_71029	-4.4211	ENV * LL down vs ENV * DD	9.89907e-10
TR_74807	-7.14013	ENV * LL down vs ENV * DD	1.12219e-09		hypothetical glycosyl hydrolase, no family
TR_23146	-6.25004	ENV * LL down vs ENV * DD	1.15953e-09		unknown conserved protein
TR_54865	-7.92252	ENV * LL down vs ENV * DD	1.16543e-09		Amino acid transporter	Sulfur transporter
TR_69611	-43.5222	ENV * LL down vs ENV * DD	1.18116e-09		hypothetical major facilitator superfamily transporter	MFS Transporter
TR_46421	-2.46767	ENV * LL down vs ENV * DD	1.18743e-09
TR_108649	-7.21018	ENV * LL down vs ENV * DD	1.21219e-09
TR_80048	-2.63591	ENV * LL down vs ENV * DD	1.23161e-09	PhLP2	hypothetical phosducin like protein class II, related to S. cerevisiae Phosducin-like protein 2, which inhibits early G-protein signaling events following pheromone stimulaton and is essential for cell growth	G-proteins
TR_22129	-14.6573	ENV * LL down vs ENV * DD	1.24802e-09
TR_57940	-5.59992	ENV * LL down vs ENV * DD	1.26791e-09		alternative oxidase aox1
TR_109346	-18.3969	ENV * LL down vs ENV * DD	1.27153e-09
TR_66353	-2.68234	ENV * LL down vs ENV * DD	1.29614e-09
TR_56211	-17.3917	ENV * LL down vs ENV * DD	1.34566e-09
TR_107297	-2.22378	ENV * LL down vs ENV * DD	1.35431e-09		unique protein, only in Hypocreaceae
TR_73774	-12.7281	ENV * LL down vs ENV * DD	1.38818e-09
TR_62975	-3.52906	ENV * LL down vs ENV * DD	1.41526e-09
TR_4213	-5.21566	ENV * LL down vs ENV * DD	1.45143e-09		endoribonuclease activity (ribonuclease T2)
TR_81383	-16.5675	ENV * LL down vs ENV * DD	1.48377e-09	GRK3	hypothetical G-protein coupled receptor, contains RGS (regulator of G-protein signaling) domain	G-proteins
TR_40534	-2.61936	ENV * LL down vs ENV * DD	1.4976e-09
TR_109022	-4.22889	ENV * LL down vs ENV * DD	1.55208e-09
TR_122197	-2.89879	ENV * LL down vs ENV * DD	1.55728e-09
TR_80340	-9.55271	ENV * LL down vs ENV * DD	1.60169e-09		GT32 α-1,6-mannosyltransferase
TR_120312	-23.045	ENV * LL down vs ENV * DD	1.61215e-09	cel5A	endo-1,4-glucanase EGL2	Glycoside Hydrolase Family 5 protein
TR_106605	-9.57946	ENV * LL down vs ENV * DD	1.67654e-09
TR_120229	-9.5706	ENV * LL down vs ENV * DD	1.68714e-09		candidate xylanase	Glycoside Hydrolase Family 10 protein
TR_122476	-5.62127	ENV * LL down vs ENV * DD	1.68995e-09
TR_67275	-12.0416	ENV * LL down vs ENV * DD	1.69775e-09		RAS1
TR_66788	-32.8661	ENV * LL down vs ENV * DD	1.76003e-09		hypothetical protein
TR_109432	-2.68971	ENV * LL down vs ENV * DD	1.76214e-09
TR_111694	-8.99242	ENV * LL down vs ENV * DD	1.82347e-09
TR_21873	-3.2185	ENV * LL down vs ENV * DD	1.84794e-09
TR_68813	-7.55929	ENV * LL down vs ENV * DD	1.85485e-09
TR_119805	-18.8477	ENV * LL down vs ENV * DD	1.96625e-09
TR_51407	-2.7034	ENV * LL down vs ENV * DD	1.98007e-09
TR_120484	-3.33572	ENV * LL down vs ENV * DD	2.1203e-09
TR_111758	-12.4698	ENV * LL down vs ENV * DD	2.12615e-09		unknown conserved protein
TR_106120	-15.1381	ENV * LL down vs ENV * DD	2.14368e-09
TR_120908	-2.71199	ENV * LL down vs ENV * DD	2.18056e-09
TR_82246	-52.7043	ENV * LL down vs ENV * DD	2.36717e-09		TRE82246, hypothetical 7 transmembrane domain protein, putative GPCRm mPR-type, related to Magnaporthe grisea mPR-type GPCRs (PMID: 15774025)	G-proteins
TR_55747	-3.59839	ENV * LL down vs ENV * DD	2.3939e-09
TR_54675	-29.7424	ENV * LL down vs ENV * DD	2.43813e-09		PhoG and its homologues, are proteins that have been found to increase acid phosphatase activity within certain fungi. It is not clear that these proteins are actually the acid phosphatase themselves.
TR_49399	-2.50307	ENV * LL down vs ENV * DD	2.58011e-09
TR_68412	-10.7026	ENV * LL down vs ENV * DD	2.75156e-09		Sphingoid long-chain base kinase
TR_75468	-4.50679	ENV * LL down vs ENV * DD	2.79159e-09
TR_62826	-3.57499	ENV * LL down vs ENV * DD	2.79989e-09
TR_62789	-3.6335	ENV * LL down vs ENV * DD	2.81129e-09
TR_72321	-7.91243	ENV * LL down vs ENV * DD	2.94192e-09		subtilisin-like serine protease
TR_106798	-8.45893	ENV * LL down vs ENV * DD	2.98716e-09
TR_124338	-15.3399	ENV * LL down vs ENV * DD	2.98996e-09		unique protein, but contains consensus InterPro domains corresponding to the SIN3 component of the histone deacetylase complex and a PHD zinc finger.
TR_22341	-3.21331	ENV * LL down vs ENV * DD	3.0974e-09
TR_106164	-9.21293	ENV * LL down vs ENV * DD	3.15065e-09		Dehydrogenases with different specificities (related to short-chain alcohol dehydrogenases)
TR_73536	-6.14927	ENV * LL down vs ENV * DD	3.2136e-09		NADP-glutamate dehydrogenase
TR_76690	-6.96303	ENV * LL down vs ENV * DD	3.24585e-09
TR_44389	-3.13631	ENV * LL down vs ENV * DD	3.46599e-09
TR_64869	-33.2028	ENV * LL down vs ENV * DD	3.51559e-09		Cytochrome P450 CYP4/CYP19/CYP26 subfamilies
TR_60769	-4.74942	ENV * LL down vs ENV * DD	3.65441e-09
TR_120583	-2.68189	ENV * LL down vs ENV * DD	3.66252e-09
TR_61576	-6.69856	ENV * LL down vs ENV * DD	3.76459e-09
TR_104222	-5.2919	ENV * LL down vs ENV * DD	3.84348e-09		GCN5-related acetyltransferase
TR_75886	-2.50023	ENV * LL down vs ENV * DD	3.92858e-09
TR_50390	-8.78742	ENV * LL down vs ENV * DD	3.96224e-09
TR_102909	-2.77612	ENV * LL down vs ENV * DD	3.964e-09		GH2 glycoside hydrolase, unknown
TR_106797	-7.26043	ENV * LL down vs ENV * DD	4.06409e-09
TR_69834	-9.93379	ENV * LL down vs ENV * DD	4.13583e-09
TR_122576	-3.20973	ENV * LL down vs ENV * DD	4.19948e-09
TR_123673	-10.281	ENV * LL down vs ENV * DD	4.2171e-09		Ankyrin
TR_64049	-9.88821	ENV * LL down vs ENV * DD	4.2345e-09		Uncharacterized conserved protein
TR_102904	-12.8787	ENV * LL down vs ENV * DD	4.31725e-09
TR_70860	-6.16331	ENV * LL down vs ENV * DD	4.32028e-09		allantoate permease, 10 TM domains
TR_4170	-2.68738	ENV * LL down vs ENV * DD	4.38539e-09
TR_57016	-2.99374	ENV * LL down vs ENV * DD	4.49841e-09		TRE30044, hypothetical germinal center kinase, related to S. cerevisiae Kic1p, D. discoideum severin kinase and Crypotcoccus Mst4	GCK
TR_56789	-2.92949	ENV * LL down vs ENV * DD	4.57499e-09		Essential ATP-binding protein required for DNA replication
TR_72567	-10.1841	ENV * LL down vs ENV * DD	4.72158e-09	cel6A;cbh2	cellobiohydrolase CBH2	Glycoside Hydrolase Family 6 protein
TR_67752	-8.47677	ENV * LL down vs ENV * DD	4.72814e-09
TR_122941	-6.16767	ENV * LL down vs ENV * DD	4.77479e-09
TR_122081	-16.992	ENV * LL down vs ENV * DD	4.82065e-09	cel7B	endo-1,4-glucanase EGL1; C-terminal CBM1	Glycoside Hydrolase Family 7 protein
TR_119697	-2.61272	ENV * LL down vs ENV * DD	4.89815e-09
TR_72526	-24.2681	ENV * LL down vs ENV * DD	5.03153e-09		candidate a-glucuronidase GLR1 (GenBand acc.no. CAA92949)	Glycoside Hydrolase Family 67 protein
TR_111994	-7.67699	ENV * LL down vs ENV * DD	5.28689e-09
TR_106695	-4.04113	ENV * LL down vs ENV * DD	5.30389e-09		Sulfite Oxidase	Sulfur acquisition and processing
TR_69276	-40.5237	ENV * LL down vs ENV * DD	5.53152e-09		candidate b-glycosidase distantly related to xylanase	Glycoside Hydrolase Family 5 protein
TR_4915	-2.60205	ENV * LL down vs ENV * DD	5.53527e-09
TR_123978	-43.8096	ENV * LL down vs ENV * DD	5.57234e-09		hypothetical GMC methanol oxidase
TR_121285	-13.0295	ENV * LL down vs ENV * DD	5.63758e-09		unique protein, 1 TM
TR_69013	-3.65841	ENV * LL down vs ENV * DD	5.824e-09
TR_123979	-49.9632	ENV * LL down vs ENV * DD	6.14683e-09		Taurine dioxygenase	Sulfur acquisition and processing
TR_104322	-3.61564	ENV * LL down vs ENV * DD	6.4196e-09		unknown; YintA (Yersinia) 10 %
TR_110853	-8.17172	ENV * LL down vs ENV * DD	6.54232e-09		Glutathione S-transferase
TR_124288	-8.16694	ENV * LL down vs ENV * DD	6.71551e-09
TR_60945	-5.9079	ENV * LL down vs ENV * DD	6.96919e-09		Predicted transporter (major facilitator superfamily)
TR_122943	-3.33931	ENV * LL down vs ENV * DD	7.03159e-09		SWI-SNF chromatin-remodeling complex protein
TR_105288	-6.32149	ENV * LL down vs ENV * DD	7.24897e-09
TR_65986	-3.85973	ENV * LL down vs ENV * DD	7.26554e-09		candidate a-galactosidase	Glycoside Hydrolase Family 27 protein
TR_108199	-2.5196	ENV * LL down vs ENV * DD	8.01364e-09
TR_76672	-12.5265	ENV * LL down vs ENV * DD	8.22357e-09	cel3A	b-glucosidase	Glycoside Hydrolase Family 3 protein
TR_112679	-2.74973	ENV * LL down vs ENV * DD	8.57687e-09
TR_58051	-3.79157	ENV * LL down vs ENV * DD	8.80707e-09
TR_103012	-28.3774	ENV * LL down vs ENV * DD	8.87853e-09		Taurine dioxygenase	Sulfur acquisition and processing
TR_121336	-3.68894	ENV * LL down vs ENV * DD	8.8839e-09		Putative transcription factor HALR/MLL3, involved in embryonic development
TR_119556	-8.44513	ENV * LL down vs ENV * DD	9.38729e-09		hypothetical secreted protein
TR_122208	-14.3128	ENV * LL down vs ENV * DD	9.58333e-09	xyr1	xylanase regulatator 1	cellulase transcription factor
TR_110744	-4.02168	ENV * LL down vs ENV * DD	9.6612e-09		PTH11-type GPCRs
TR_104200	-3.42883	ENV * LL down vs ENV * DD	9.71337e-09		unknown F-box domain protein, 1 TM
TR_77215	-11.3084	ENV * LL down vs ENV * DD	1.00605e-08
TR_104174	-4.09163	ENV * LL down vs ENV * DD	1.00905e-08		unique protein, 1 TM
TR_107151	-5.76162	ENV * LL down vs ENV * DD	1.01965e-08
TR_82544	-2.76006	ENV * LL down vs ENV * DD	1.02359e-08		TRE82544, hypothetical Calcium transporter	Ca
TR_48478	-3.45467	ENV * LL down vs ENV * DD	1.03598e-08
TR_106248	-8.25129	ENV * LL down vs ENV * DD	1.04573e-08		monosaccharide transporter (galactose permease ?)
TR_109538	-5.50001	ENV * LL down vs ENV * DD	1.09216e-08		Activating transcription factor 2 binds to the cAMP responsive region (CRE; belongs to the basic-leucine zipper (bZIP) transcription factors, these proteins contain a basic region mediating sequence-specific DNA-binding followed by a leucine zipper region
TR_50249	-7.36012	ENV * LL down vs ENV * DD	1.10785e-08
TR_119813	-17.0576	ENV * LL down vs ENV * DD	1.11865e-08
TR_119940	-2.4795	ENV * LL down vs ENV * DD	1.13128e-08
TR_48444	-6.77028	ENV * LL down vs ENV * DD	1.1518e-08
TR_112190	-2.29358	ENV * LL down vs ENV * DD	1.15754e-08		TRE32047, putative spindle pole body component, related to S. cerevisiae CDC31, possibly involved in mating, karyogamy and meiosis	SEX
TR_122087	-6.20861	ENV * LL down vs ENV * DD	1.1604e-08		secreted unique protein, contains anaphylatoxin/fibulin domain
TR_111923	-9.55983	ENV * LL down vs ENV * DD	1.19332e-08		unknown Sordariomycete protein
TR_60517	-3.85563	ENV * LL down vs ENV * DD	1.21118e-08
TR_121839	-5.73681	ENV * LL down vs ENV * DD	1.24723e-08		hypothetical protein, related to hsp70	HSP 70
TR_123992	-21.1253	ENV * LL down vs ENV * DD	1.2717e-08		swollenin
TR_123199	-36.0732	ENV * LL down vs ENV * DD	1.28257e-08
TR_124083	-4.02419	ENV * LL down vs ENV * DD	1.28896e-08
TR_61496	-4.46047	ENV * LL down vs ENV * DD	1.29683e-08
TR_53334	-3.24907	ENV * LL down vs ENV * DD	1.33818e-08
TR_55341	-2.78003	ENV * LL down vs ENV * DD	1.35158e-08
TR_76075	-3.71961	ENV * LL down vs ENV * DD	1.40232e-08
TR_5407	-2.58077	ENV * LL down vs ENV * DD	1.41092e-08
TR_104584	-8.74222	ENV * LL down vs ENV * DD	1.42034e-08		unknown conserved protein, secreted
TR_3196	-2.85415	ENV * LL down vs ENV * DD	1.43601e-08		candidate a-mannosidase	Glycoside Hydrolase Family 38 protein
TR_69727	-2.89437	ENV * LL down vs ENV * DD	1.48077e-08
TR_61042	-3.17943	ENV * LL down vs ENV * DD	1.49066e-08
TR_122500	-3.32115	ENV * LL down vs ENV * DD	1.52112e-08		Predicted histone tail methylase containing SET domain
TR_2319	-3.06917	ENV * LL down vs ENV * DD	1.56131e-08
TR_103861	-9.2998	ENV * LL down vs ENV * DD	1.56476e-08
TR_81271	-8.04535	ENV * LL down vs ENV * DD	1.66922e-08		XDH1
TR_108591	-4.40109	ENV * LL down vs ENV * DD	1.67422e-08
TR_102837	-3.87794	ENV * LL down vs ENV * DD	1.6992e-08		beta-1,6-N-acetylglucosaminyltransferase, contains WSC domain
TR_106623	-3.20493	ENV * LL down vs ENV * DD	1.7387e-08
TR_55595	-2.4194	ENV * LL down vs ENV * DD	1.75573e-08		TRE55595, hypothetical Ca2+ transporter	Ca
TR_49976	-9.39172	ENV * LL down vs ENV * DD	1.78562e-08	cel45A	endoglucanase V EGL5 (CEL45A)	Glycoside Hydrolase Family 45 protein
TR_108261	-6.69621	ENV * LL down vs ENV * DD	1.7943e-08
TR_78004	-2.32963	ENV * LL down vs ENV * DD	1.86964e-08
TR_68192	-4.97893	ENV * LL down vs ENV * DD	1.88188e-08
TR_32798	-6.59101	ENV * LL down vs ENV * DD	1.88747e-08
TR_123213	-5.54551	ENV * LL down vs ENV * DD	1.89142e-08		Putative cell wall protein. Ser/Thr-rich.	Cell wall
TR_63217	-6.45593	ENV * LL down vs ENV * DD	1.89449e-08
TR_1992	-3.23679	ENV * LL down vs ENV * DD	1.93769e-08
TR_111966	-2.78158	ENV * LL down vs ENV * DD	1.97196e-08
TR_69035	-2.27604	ENV * LL down vs ENV * DD	1.97304e-08
TR_122794	-3.73901	ENV * LL down vs ENV * DD	2.01807e-08
TR_105515	-24.1533	ENV * LL down vs ENV * DD	2.05529e-08
TR_121746	-4.82758	ENV * LL down vs ENV * DD	2.09961e-08		candidate b-1,3-exoglucanase; related to GLUC78 (GenBank acc. No. AAF80600) of T. atroviride	Glycoside Hydrolase Fafmily 55 protein
TR_69696	-7.9854	ENV * LL down vs ENV * DD	2.11e-08		Dibenzothiophene desulfurization enzyme A; coenzyme F420-dependent N5,N10-methylene tetrahydromethanopterin reductase	Sulfur acquisition and processing
TR_107298	-2.04868	ENV * LL down vs ENV * DD	2.18368e-08
TR_71092	-9.84005	ENV * LL down vs ENV * DD	2.21382e-08		histidine acid phosphatase (homologue to ANID_08389.1)
TR_123191	-23.4903	ENV * LL down vs ENV * DD	2.25169e-08
TR_79726	-19.3153	ENV * LL down vs ENV * DD	2.32168e-08		unknown 2TM protein, Chaetomium and Aspergillus
TR_82227	-4.37157	ENV * LL down vs ENV * DD	2.32656e-08	cel3C	b-glucosidase (GenBank acc. No. AAP57756)	Glycoside Hydrolase Family 3 protein
TR_104207	-3.18316	ENV * LL down vs ENV * DD	2.3895e-08
TR_58076	-2.08594	ENV * LL down vs ENV * DD	2.40338e-08
TR_112018	-6.62605	ENV * LL down vs ENV * DD	2.47198e-08		glycine-rich secreted protein; no intron, no fungal orthologue
TR_122817	-4.79722	ENV * LL down vs ENV * DD	2.55326e-08
TR_78264	-3.97664	ENV * LL down vs ENV * DD	2.55768e-08		Methionine sulfoxide	Additional aspects of sulfur metabolism
TR_102851	-8.83969	ENV * LL down vs ENV * DD	2.56974e-08		unknown secreted protein, only in Magnaporthe and Chaetomium
TR_111778	-3.31929	ENV * LL down vs ENV * DD	2.62998e-08
TR_120972	-2.47838	ENV * LL down vs ENV * DD	2.66505e-08
TR_73643	-34.3253	ENV * LL down vs ENV * DD	2.69732e-08	cel61A	endo-1,4-glucanase; CEL61A (EGL4)	Glycoside Hydrolase Family 61 protein
TR_46819	-7.93044	ENV * LL down vs ENV * DD	2.71157e-08
TR_71970	-4.35026	ENV * LL down vs ENV * DD	2.71692e-08		Contains a number of Interpro hits to possible phosphatidylinositol-specific phospholipase C, Y domain.	Ca
TR_109494	-2.4783	ENV * LL down vs ENV * DD	2.73946e-08
TR_22459	-10.8839	ENV * LL down vs ENV * DD	2.75573e-08		putative carboxypeptidase
TR_69081	-5.02358	ENV * LL down vs ENV * DD	2.79523e-08
TR_121500	-4.95577	ENV * LL down vs ENV * DD	2.83297e-08
TR_79169	-4.75823	ENV * LL down vs ENV * DD	2.84452e-08
TR_110948	-4.40655	ENV * LL down vs ENV * DD	2.88146e-08
TR_77476	-3.5873	ENV * LL down vs ENV * DD	2.88242e-08
TR_44704	-3.96893	ENV * LL down vs ENV * DD	2.88455e-08
TR_124022	-8.0854	ENV * LL down vs ENV * DD	2.9567e-08		SWI-SNF chromatin-remodeling complex protein
TR_56531	-4.88802	ENV * LL down vs ENV * DD	3.0221e-08
TR_108784	-2.92713	ENV * LL down vs ENV * DD	3.07795e-08		unknown Zinc-dependent oxidoreductase
TR_102743	-3.72748	ENV * LL down vs ENV * DD	3.19144e-08		unknown protein, only in Sordariomycetes
TR_1673	-3.22932	ENV * LL down vs ENV * DD	3.19264e-08
TR_120697	-15.4996	ENV * LL down vs ENV * DD	3.32673e-08		Putative transcription factor HALR/MLL3, involved in embryonic development
TR_75529	-4.79536	ENV * LL down vs ENV * DD	3.35316e-08
TR_70096	-9.53706	ENV * LL down vs ENV * DD	3.43489e-08		U4/U6 small nuclear ribonucleoprotein Prp4 (contains WD40 repeats)
TR_74258	-2.20847	ENV * LL down vs ENV * DD	3.48852e-08
TR_82599	-4.73298	ENV * LL down vs ENV * DD	3.58502e-08
TR_106645	-3.52006	ENV * LL down vs ENV * DD	3.70805e-08
TR_67964	-5.84361	ENV * LL down vs ENV * DD	3.71331e-08		Cytochrome P450 CYP2 subfamily
TR_77513	-4.41617	ENV * LL down vs ENV * DD	3.71915e-08
TR_74795	-2.1631	ENV * LL down vs ENV * DD	3.72057e-08
TR_79498	-4.23815	ENV * LL down vs ENV * DD	3.82353e-08
TR_67647	-4.07961	ENV * LL down vs ENV * DD	3.86312e-08
TR_61588	-3.03772	ENV * LL down vs ENV * DD	3.91325e-08
TR_3212	-3.38241	ENV * LL down vs ENV * DD	3.94743e-08
TR_104831	-3.3637	ENV * LL down vs ENV * DD	3.95933e-08
TR_123056	-17.4106	ENV * LL down vs ENV * DD	4.02306e-08
TR_44088	-5.05833	ENV * LL down vs ENV * DD	4.09104e-08
TR_52055	-2.78022	ENV * LL down vs ENV * DD	4.11407e-08		mitochondrial NADP-dependent isocitrate dehydrogenase
TR_122590	-10.8611	ENV * LL down vs ENV * DD	4.13567e-08
TR_120801	-4.47749	ENV * LL down vs ENV * DD	4.1969e-08
TR_121661	-3.02524	ENV * LL down vs ENV * DD	4.3406e-08
TR_53947	-5.79637	ENV * LL down vs ENV * DD	4.41686e-08
TR_66437	-4.31606	ENV * LL down vs ENV * DD	4.73415e-08
TR_65142	-4.21729	ENV * LL down vs ENV * DD	4.75756e-08
TR_79501	-3.17833	ENV * LL down vs ENV * DD	4.78018e-08
TR_68869	-3.06276	ENV * LL down vs ENV * DD	4.84483e-08
TR_111912	-10.7429	ENV * LL down vs ENV * DD	4.98205e-08		carbonic anhydrase
TR_65162	-3.07245	ENV * LL down vs ENV * DD	5.07216e-08		candidate b-glycosidase related to chitinase	Glycoside Hydrolase Family 18 protein
TR_58960	-3.57499	ENV * LL down vs ENV * DD	5.17492e-08
TR_69563	-30.6945	ENV * LL down vs ENV * DD	5.19165e-08		Permease of the major facilitator superfamily
TR_73924	-8.35509	ENV * LL down vs ENV * DD	5.23921e-08		Multidrug/pheromone exporter, ABC superfamily
TR_55105	-2.53292	ENV * LL down vs ENV * DD	5.4533e-08		Transcriptional activator amyR is involved in amylolytic gene expression; contains a N-terminal binuclear Zn cluster and a DNA binding domain; PMID: 10830498
TR_119857	-23.904	ENV * LL down vs ENV * DD	5.53721e-08
TR_121087	-5.06252	ENV * LL down vs ENV * DD	5.57568e-08
TR_59838	-2.91739	ENV * LL down vs ENV * DD	5.67575e-08
TR_108642	-67.8565	ENV * LL down vs ENV * DD	5.79501e-08		hypothetical secreted protein (only Aspergilli)
TR_61939	-3.31951	ENV * LL down vs ENV * DD	5.85783e-08
TR_54427	-4.71096	ENV * LL down vs ENV * DD	5.91405e-08
TR_81659	-4.24407	ENV * LL down vs ENV * DD	5.92901e-08		hypothetical conserved protein
TR_109239	-14.7959	ENV * LL down vs ENV * DD	5.93864e-08		unknown conserved protein, only in Aspergilli
TR_36391	-2.1592	ENV * LL down vs ENV * DD	5.9481e-08
TR_123940	-24.4289	ENV * LL down vs ENV * DD	5.95662e-08		CIP2
TR_123989	-5.91058	ENV * LL down vs ENV * DD	6.04062e-08	cel7A;cbh1	cellobiohydrolase CBH1	Glycoside Hydrolase Family 7 protein
TR_108996	-4.94892	ENV * LL down vs ENV * DD	6.0556e-08		unique protein
TR_123797	-8.03173	ENV * LL down vs ENV * DD	6.33038e-08
TR_76949	-5.37774	ENV * LL down vs ENV * DD	6.36244e-08
TR_21468	-2.7231	ENV * LL down vs ENV * DD	6.44313e-08
TR_121139	-6.1305	ENV * LL down vs ENV * DD	6.48648e-08
TR_121656	-2.00479	ENV * LL down vs ENV * DD	6.61514e-08
TR_67476	-2.36354	ENV * LL down vs ENV * DD	6.70931e-08
TR_120803	-2.59548	ENV * LL down vs ENV * DD	6.71011e-08
TR_5789	-2.10024	ENV * LL down vs ENV * DD	6.73325e-08		Cytochrome P450 CYP3/CYP5/CYP6/CYP9 subfamilies
TR_60216	-3.0348	ENV * LL down vs ENV * DD	6.89707e-08
TR_66819	-7.06887	ENV * LL down vs ENV * DD	6.9088e-08
TR_111604	-2.77183	ENV * LL down vs ENV * DD	6.94585e-08
TR_110666	-15.7655	ENV * LL down vs ENV * DD	6.99799e-08		Ferric reductase, NADH/NADPH oxidase and related proteins
TR_109344	-4.20155	ENV * LL down vs ENV * DD	7.00654e-08		unknown, no orthologues
TR_23173	-2.83461	ENV * LL down vs ENV * DD	7.21929e-08
TR_4526	-7.09774	ENV * LL down vs ENV * DD	7.21954e-08
TR_55886	-22.5519	ENV * LL down vs ENV * DD	7.48646e-08		candidate b-glycosidase realted to b-1,3-1,4-glucanase	Glycoside Hydrolase Family 16 protein
TR_80733	-2.94273	ENV * LL down vs ENV * DD	7.51439e-08
TR_4860	-5.01622	ENV * LL down vs ENV * DD	7.72154e-08
TR_106538	-8.82689	ENV * LL down vs ENV * DD	7.8199e-08	hfb5	Putative class II hydrophobin, related to T. reesei HFB2.	Hydrophobine
TR_75069	-2.60467	ENV * LL down vs ENV * DD	8.06036e-08
TR_111991	-2.10402	ENV * LL down vs ENV * DD	8.06955e-08
TR_120311	-25.2473	ENV * LL down vs ENV * DD	8.08674e-08		unique protein
TR_122629	-18.0861	ENV * LL down vs ENV * DD	8.17938e-08		unknown protein
TR_34402	-2.69232	ENV * LL down vs ENV * DD	8.4905e-08
TR_123508	-4.12831	ENV * LL down vs ENV * DD	8.53015e-08
TR_1879	-5.4595	ENV * LL down vs ENV * DD	8.60398e-08
TR_65494	-5.23457	ENV * LL down vs ENV * DD	8.76561e-08		metallopeptidase-like protein, only in hypocreaceae
TR_78833	-3.85508	ENV * LL down vs ENV * DD	8.86549e-08		putative fucose permease
TR_120189	-3.44965	ENV * LL down vs ENV * DD	8.95148e-08
TR_104639	-3.08806	ENV * LL down vs ENV * DD	9.18687e-08
TR_112037	-2.75087	ENV * LL down vs ENV * DD	9.31474e-08		unknown, no orthologues
TR_104683	-3.73581	ENV * LL down vs ENV * DD	9.35165e-08
TR_57185	-5.39198	ENV * LL down vs ENV * DD	9.37579e-08
TR_51492	-2.25989	ENV * LL down vs ENV * DD	9.60413e-08
TR_75009	-2.64139	ENV * LL down vs ENV * DD	9.61546e-08
TR_74168	-3.77284	ENV * LL down vs ENV * DD	9.81006e-08
TR_65039	-2.53164	ENV * LL down vs ENV * DD	9.98941e-08		late sexual development protein LsdA
TR_41501	-5.05209	ENV * LL down vs ENV * DD	1.00235e-07		hypothetical conserved protein, 1 TM
TR_105282	-6.33015	ENV * LL down vs ENV * DD	1.01748e-07
TR_109779	-10.4741	ENV * LL down vs ENV * DD	1.019e-07		von Willebrand factor and related coagulation proteins
TR_121351	-2.51316	ENV * LL down vs ENV * DD	1.03681e-07		a-glucosidase II from RutC30(GenBank acc. No. AAU87850.1)(EC 3.2.1.-)	Glycoside Hydrolase Family 31 protein
TR_119568	-4.16309	ENV * LL down vs ENV * DD	1.03776e-07
TR_106283	-2.34386	ENV * LL down vs ENV * DD	1.03963e-07
TR_42825	-2.5295	ENV * LL down vs ENV * DD	1.04236e-07
TR_120359	-3.82511	ENV * LL down vs ENV * DD	1.04399e-07
TR_123627	-2.86614	ENV * LL down vs ENV * DD	1.05632e-07
TR_78054	-3.17653	ENV * LL down vs ENV * DD	1.06444e-07
TR_122084	-3.90954	ENV * LL down vs ENV * DD	1.08206e-07
TR_105196	-2.78209	ENV * LL down vs ENV * DD	1.11081e-07
TR_65982	-2.37446	ENV * LL down vs ENV * DD	1.1151e-07
TR_119983	-2.09951	ENV * LL down vs ENV * DD	1.12243e-07
TR_53238	-7.49111	ENV * LL down vs ENV * DD	1.1416e-07		TRE456, hypothetical G-protein coupled receptor, family 2, secretin like, related to Magnaporthe grisea MG00532 (GPCR with homology to rat growth hormone releasing factor)	G-proteins
TR_121573	-3.575	ENV * LL down vs ENV * DD	1.16275e-07
TR_103774	-2.6598	ENV * LL down vs ENV * DD	1.16399e-07		unique protein, 1 TM
TR_63200	-3.58493	ENV * LL down vs ENV * DD	1.16843e-07		ku70
TR_80639	-12.2714	ENV * LL down vs ENV * DD	1.19149e-07
TR_105613	-3.57944	ENV * LL down vs ENV * DD	1.23495e-07
TR_53562	-2.33772	ENV * LL down vs ENV * DD	1.27589e-07		GTP-binding protein of the rho subfamily of Ras-like proteins
TR_121605	-11.3691	ENV * LL down vs ENV * DD	1.30502e-07
TR_67504	-7.98645	ENV * LL down vs ENV * DD	1.33758e-07
TR_65771	-2.96526	ENV * LL down vs ENV * DD	1.40804e-07		Notchless-like WD40 repeat-containing protein
TR_122874	-2.81357	ENV * LL down vs ENV * DD	1.40951e-07		unknown conserved protein
TR_61304	-2.84994	ENV * LL down vs ENV * DD	1.41216e-07
TR_65782	-6.87731	ENV * LL down vs ENV * DD	1.46948e-07
TR_3779	-3.05231	ENV * LL down vs ENV * DD	1.48785e-07
TR_108672	-2.45197	ENV * LL down vs ENV * DD	1.4922e-07		candidate a-1,3-glucanase	Glycoside Hydrolase Family 71 protein
TR_80234	-2.01894	ENV * LL down vs ENV * DD	1.49813e-07
TR_121652	-2.78087	ENV * LL down vs ENV * DD	1.50186e-07
TR_106606	-5.15563	ENV * LL down vs ENV * DD	1.50312e-07
TR_64375	-3.067	ENV * LL down vs ENV * DD	1.51285e-07		candidate exo-b-1,3-glucanase	Glycoside Hydrolase Family 5 protein
TR_22705	-3.5193	ENV * LL down vs ENV * DD	1.51511e-07
TR_77703	-5.38907	ENV * LL down vs ENV * DD	1.54521e-07
TR_111029	-2.52579	ENV * LL down vs ENV * DD	1.56505e-07
TR_44725	-2.34697	ENV * LL down vs ENV * DD	1.57644e-07		Thioredoxin-related protein possibly located in the ER membrane	ER oxidoreductin system
TR_74198	-5.51005	ENV * LL down vs ENV * DD	1.60339e-07		candidate a-glycosidase	Glycoside Hydrolase Family 92 protein
TR_75116	-3.19164	ENV * LL down vs ENV * DD	1.6077e-07
TR_119999	-3.35695	ENV * LL down vs ENV * DD	1.62653e-07		Splicing coactivator SRm160/300, subunit SRm300
TR_60729	-3.41835	ENV * LL down vs ENV * DD	1.63066e-07
TR_111736	-2.33058	ENV * LL down vs ENV * DD	1.65093e-07
TR_76155	-3.54408	ENV * LL down vs ENV * DD	1.65662e-07
TR_110173	-14.73	ENV * LL down vs ENV * DD	1.71765e-07
TR_111762	-4.27588	ENV * LL down vs ENV * DD	1.72729e-07
TR_81122	-8.2454	ENV * LL down vs ENV * DD	1.73582e-07		unknown protein, 4 TM, only in Sordariomycetes
TR_57383	-2.06531	ENV * LL down vs ENV * DD	1.76675e-07		unknown conserved protein
TR_69879	-3.06405	ENV * LL down vs ENV * DD	1.76851e-07
TR_22314	-2.89407	ENV * LL down vs ENV * DD	1.76899e-07
TR_119704	-4.42145	ENV * LL down vs ENV * DD	1.77708e-07
TR_124296	-39.7396	ENV * LL down vs ENV * DD	1.78502e-07		Alkyl hydroperoxide reductase, thiol specific antioxidant and related enzymes
TR_80026	-10.9208	ENV * LL down vs ENV * DD	1.80832e-07		MSF permease
TR_106877	-5.57926	ENV * LL down vs ENV * DD	1.87533e-07
TR_3208	-2.52678	ENV * LL down vs ENV * DD	1.90668e-07
TR_82351	-3.42796	ENV * LL down vs ENV * DD	1.93314e-07	TMK2	mitogen activated protein kinase 2, probably involved in stress response	MAP
TR_57527	-2.23279	ENV * LL down vs ENV * DD	1.95248e-07
TR_111887	-8.65066	ENV * LL down vs ENV * DD	2.00274e-07
TR_46490	-3.97077	ENV * LL down vs ENV * DD	2.11676e-07
TR_75648	-3.54999	ENV * LL down vs ENV * DD	2.12519e-07
TR_69700	-2.27088	ENV * LL down vs ENV * DD	2.14908e-07		candidate a-glycosidase related to a-N-acetylglucosaminidase	Glycoside Hydrolase Family 89 protein
TR_110316	-7.93428	ENV * LL down vs ENV * DD	2.18298e-07		Amino acid transporter	Sulfur transporter
TR_47066	-4.48964	ENV * LL down vs ENV * DD	2.25517e-07		Sulfate adenylyltransferase	Generation of sulfide and cysteine
TR_58580	-26.0271	ENV * LL down vs ENV * DD	2.27413e-07		α-ketoglutarate dependent (FeII) oxygenase, similar to isopenicillin N synthase
TR_110271	-3.08852	ENV * LL down vs ENV * DD	2.28165e-07
TR_103179	-11.5162	ENV * LL down vs ENV * DD	2.28461e-07		hypothetical protein, no fungal orthologue
TR_76039	-2.67696	ENV * LL down vs ENV * DD	2.28786e-07
TR_63454	-3.0032	ENV * LL down vs ENV * DD	2.29498e-07
TR_106223	-2.63966	ENV * LL down vs ENV * DD	2.34637e-07		unique protein, secreted
TR_58910	-3.60285	ENV * LL down vs ENV * DD	2.34995e-07		unknown conserved protein
TR_110127	-3.22718	ENV * LL down vs ENV * DD	2.35975e-07
TR_103446	-3.77606	ENV * LL down vs ENV * DD	2.37665e-07
TR_76065	-2.55381	ENV * LL down vs ENV * DD	2.39049e-07
TR_41699	-11.0947	ENV * LL down vs ENV * DD	2.40798e-07
TR_68022	-2.26348	ENV * LL down vs ENV * DD	2.4271e-07		TRE14246, geranylgeranyl diphosphate synthase, related to N. crassa albino-3	light
TR_121445	-2.30783	ENV * LL down vs ENV * DD	2.43865e-07
TR_56934	-3.0887	ENV * LL down vs ENV * DD	2.46571e-07
TR_68086	-5.58251	ENV * LL down vs ENV * DD	2.476e-07
TR_54230	-2.65346	ENV * LL down vs ENV * DD	2.5131e-07		NACHT domain WD40 repeat-containing protein, related to HET
TR_78909	-2.21714	ENV * LL down vs ENV * DD	2.52095e-07
TR_57010	-5.00529	ENV * LL down vs ENV * DD	2.52321e-07
TR_110151	-2.67908	ENV * LL down vs ENV * DD	2.54156e-07		unique secreted protein
TR_55559	-3.72038	ENV * LL down vs ENV * DD	2.57256e-07
TR_22538	-2.82377	ENV * LL down vs ENV * DD	2.57514e-07
TR_67761	-5.61325	ENV * LL down vs ENV * DD	2.57546e-07		Cytosolic Ca2+-dependent cysteine protease (calpain), large subunit (EF-Hand protein superfamily)
TR_68028	-5.43803	ENV * LL down vs ENV * DD	2.63896e-07
TR_76366	-4.08006	ENV * LL down vs ENV * DD	2.65185e-07		NADH:flavin oxidoreductase/12-oxophytodienoate reductase
TR_44459	-5.57167	ENV * LL down vs ENV * DD	2.67298e-07
TR_67467	-3.20392	ENV * LL down vs ENV * DD	2.71647e-07
TR_120961	-41.954	ENV * LL down vs ENV * DD	2.72205e-07	cel61B	endo-1,4-glucanase; CEL61B	Glycoside Hydrolase Family 61 protein
TR_68097	-2.21706	ENV * LL down vs ENV * DD	2.75933e-07
TR_104661	-2.86047	ENV * LL down vs ENV * DD	2.76104e-07
TR_77380	-2.53542	ENV * LL down vs ENV * DD	2.76504e-07
TR_103458	-6.47774	ENV * LL down vs ENV * DD	2.79297e-07		candidate b-glycosidase related to lysozyme	Glycoside Hydrolase Family 25 protein
TR_55351	-6.83691	ENV * LL down vs ENV * DD	2.82666e-07
TR_109031	-6.74286	ENV * LL down vs ENV * DD	2.87529e-07
TR_102694	-2.21177	ENV * LL down vs ENV * DD	2.92561e-07
TR_73101	-3.00417	ENV * LL down vs ENV * DD	2.93704e-07		candidate b-glycosidase distantly related to b-1,3-1,4-glucanase	Glycoside Hydrolase Family 16 protein
TR_68067	-2.02947	ENV * LL down vs ENV * DD	2.97052e-07		Distantly related to S. pombe meu10, a GPI-anhored cell wall protein.	Cell wall
TR_22115	-3.44884	ENV * LL down vs ENV * DD	3.04962e-07		poly polymerase (Poly[ADP-ribose] synthetase)
TR_122556	-13.2584	ENV * LL down vs ENV * DD	3.0516e-07
TR_76905	-3.27698	ENV * LL down vs ENV * DD	3.06469e-07
TR_58521	-19.2633	ENV * LL down vs ENV * DD	3.12445e-07
TR_120156	-4.57271	ENV * LL down vs ENV * DD	3.12898e-07		cell morphogenesis protein PAG1
TR_107374	-2.66484	ENV * LL down vs ENV * DD	3.14995e-07
TR_120451	-6.27204	ENV * LL down vs ENV * DD	3.20519e-07
TR_46597	-4.82188	ENV * LL down vs ENV * DD	3.2084e-07
TR_108870	-3.2222	ENV * LL down vs ENV * DD	3.23614e-07
TR_122415	-3.3097	ENV * LL down vs ENV * DD	3.33249e-07	pdi1	ER-resident foldase catalysing formation of disulphide bridges.	ER oxidoreductin system
TR_61556	-2.8221	ENV * LL down vs ENV * DD	3.44687e-07
TR_23332	-3.27959	ENV * LL down vs ENV * DD	3.45505e-07
TR_56684	-9.73068	ENV * LL down vs ENV * DD	3.47085e-07		hypothetical sugar transporter family protein
TR_3783	-2.61606	ENV * LL down vs ENV * DD	3.50244e-07
TR_4886	-3.70892	ENV * LL down vs ENV * DD	3.58018e-07
TR_67971	-3.62075	ENV * LL down vs ENV * DD	3.58925e-07		unknown MYND-type Zn-finger protein with NULL domain
TR_78320	-3.48015	ENV * LL down vs ENV * DD	3.76448e-07		Choline sulfatase	Sulfur acquisition and processing
TR_66141	-2.79055	ENV * LL down vs ENV * DD	3.79557e-07
TR_121883	-3.79316	ENV * LL down vs ENV * DD	3.7962e-07		unique secreted protein
TR_44362	-8.69976	ENV * LL down vs ENV * DD	3.84632e-07
TR_110363	-4.11712	ENV * LL down vs ENV * DD	3.84911e-07
TR_59558	-7.57019	ENV * LL down vs ENV * DD	3.97547e-07
TR_63981	-4.6575	ENV * LL down vs ENV * DD	4.15948e-07	GRK2	hypothetical G-protein coupled receptor, contains RGS (regulator of G-protein signaling) domain	G-proteins
TR_56717	-4.43909	ENV * LL down vs ENV * DD	4.17414e-07
TR_53468	-2.24527	ENV * LL down vs ENV * DD	4.25598e-07
TR_46816	-5.30192	ENV * LL down vs ENV * DD	4.30525e-07	cel3D	b-glucosidase (GenBank acc. No. AAP57759)	Glycoside Hydrolase Family 3 protein
TR_56631	-3.00486	ENV * LL down vs ENV * DD	4.3482e-07
TR_57923	-2.58247	ENV * LL down vs ENV * DD	4.38358e-07
TR_122783	-2.74867	ENV * LL down vs ENV * DD	4.38913e-07		The N-terminal region of a number of fungal transcriptional regulatory proteins contains a Cys-rich motif that is involved in zinc-dependent binding of DNA. The region forms a binuclear Zn cluster, in which two Zn atoms are bound by six Cys residues
TR_76505	-2.91966	ENV * LL down vs ENV * DD	4.44283e-07
TR_104325	-3.06175	ENV * LL down vs ENV * DD	4.48225e-07
TR_103189	-2.07129	ENV * LL down vs ENV * DD	4.49432e-07		heterokaryon incompatibility protein
TR_22050	-2.54806	ENV * LL down vs ENV * DD	4.50117e-07
TR_121350	-5.51362	ENV * LL down vs ENV * DD	4.52701e-07
TR_57904	-2.75147	ENV * LL down vs ENV * DD	4.53812e-07
TR_112083	-5.20611	ENV * LL down vs ENV * DD	4.54102e-07		unknown, conserved protein, contains HET domain
TR_57608	-2.18722	ENV * LL down vs ENV * DD	4.56583e-07
TR_110686	-3.52209	ENV * LL down vs ENV * DD	4.62852e-07
TR_59876	-12.9516	ENV * LL down vs ENV * DD	4.63018e-07		Dibenzothiophene desulfurization enzyme A DszA-like P540-dependent xenobiotic monoxygenase	Sulfur acquisition and processing
TR_65012	-2.58641	ENV * LL down vs ENV * DD	4.65162e-07
TR_59205	-3.3345	ENV * LL down vs ENV * DD	4.68843e-07
TR_26019	-2.58023	ENV * LL down vs ENV * DD	4.80207e-07
TR_77254	-5.17083	ENV * LL down vs ENV * DD	4.86939e-07
TR_66608	-2.04209	ENV * LL down vs ENV * DD	4.87623e-07		TRE66608, dipeptidyl aminopeptidase, alpha factor processing	SEX
TR_77281	-2.35757	ENV * LL down vs ENV * DD	4.94829e-07
TR_3481	-4.11208	ENV * LL down vs ENV * DD	4.95592e-07
TR_55381	-2.56356	ENV * LL down vs ENV * DD	4.99187e-07
TR_74241	-2.78572	ENV * LL down vs ENV * DD	5.02128e-07
TR_108583	-3.52409	ENV * LL down vs ENV * DD	5.04694e-07		unknown protein, only in Sordariomycetes
TR_109907	-2.13239	ENV * LL down vs ENV * DD	5.04983e-07		unique secreted protein
TR_121702	-5.1676	ENV * LL down vs ENV * DD	5.11871e-07
TR_37271	-3.53616	ENV * LL down vs ENV * DD	5.14414e-07
TR_23240	-10.7096	ENV * LL down vs ENV * DD	5.14748e-07		unknown hypothetical protein, only in Aspergillus and Chaetomium
TR_54242	-3.93427	ENV * LL down vs ENV * DD	5.2661e-07		candidate b-glycosidase related to b-1,3-glucanase	Glycoside Hydrolase Fafmily 55 protein
TR_63395	-2.79762	ENV * LL down vs ENV * DD	5.30826e-07		Glycerophosphoryl diester phosphodiesterase
TR_122778	-4.17173	ENV * LL down vs ENV * DD	5.34827e-07		Aldo/keto reductase family proteins
TR_120749	-37.7239	ENV * LL down vs ENV * DD	5.3623e-07	cel1A	b-glucosidase CEL1a (GenBank acc. No. BAA74959)	Glycoside Hydrolase Family 1 protein
TR_50786	-4.07921	ENV * LL down vs ENV * DD	5.39607e-07		Hypothetical ERV2, a FAD-dependent sulhydryl oxidase involved in disulphide bond formation in the ER	ER protein
TR_22845	-9.05146	ENV * LL down vs ENV * DD	5.40739e-07
TR_103149	-12.6541	ENV * LL down vs ENV * DD	5.46635e-07		AAA+-type ATPase
TR_78688	-2.35308	ENV * LL down vs ENV * DD	5.5149e-07		hypothetical heat shock transcription factor 1	HSF
TR_112022	-2.1144	ENV * LL down vs ENV * DD	5.61638e-07		glutathione-S-transferase (bacterial and yeast)
TR_58853	-3.90544	ENV * LL down vs ENV * DD	5.61736e-07		unknown conserved protein, in Sordariomycetes, contains Myb domain
TR_76141	-4.28145	ENV * LL down vs ENV * DD	5.61877e-07
TR_121522	-2.69036	ENV * LL down vs ENV * DD	5.62078e-07
TR_43919	-2.14058	ENV * LL down vs ENV * DD	5.65203e-07
TR_78439	-3.94657	ENV * LL down vs ENV * DD	5.72111e-07
TR_81416	-2.38337	ENV * LL down vs ENV * DD	5.74718e-07
TR_57840	-2.65231	ENV * LL down vs ENV * DD	5.78607e-07		The basic-leucine zipper (bZIP) transcription factors of contain a basic region mediating sequence-specific DNA-binding followed by a leucine zipper region required for dimerization.
TR_108290	-2.64869	ENV * LL down vs ENV * DD	5.83701e-07
TR_23475	-3.11202	ENV * LL down vs ENV * DD	6.02718e-07
TR_122886	-2.43513	ENV * LL down vs ENV * DD	6.06092e-07
TR_121146	-3.86467	ENV * LL down vs ENV * DD	6.15544e-07
TR_67642	-4.2949	ENV * LL down vs ENV * DD	6.17535e-07		unknown conserved protein, UPF0075
TR_31481	-2.84855	ENV * LL down vs ENV * DD	6.23896e-07
TR_108655	-28.9024	ENV * LL down vs ENV * DD	6.25161e-07		unknown conserved protein, secreted
TR_25703	-2.72763	ENV * LL down vs ENV * DD	6.34625e-07
TR_55999	-4.88749	ENV * LL down vs ENV * DD	6.45627e-07		candidate a-galactosidase	Glycoside Hydrolase Family 27 protein
TR_122387	-2.85448	ENV * LL down vs ENV * DD	6.4833e-07
TR_76696	-3.65364	ENV * LL down vs ENV * DD	6.53852e-07		Flavin-containing monooxygenase
TR_26642	-3.68711	ENV * LL down vs ENV * DD	6.66607e-07		Permease of the major facilitator superfamily
TR_69494	-2.21727	ENV * LL down vs ENV * DD	6.67436e-07
TR_43701	-31.9459	ENV * LL down vs ENV * DD	6.70793e-07		hypothetical MFS multidrug transporter	MFS Transporter
TR_103303	-2.01461	ENV * LL down vs ENV * DD	6.74227e-07
TR_22678	-4.82204	ENV * LL down vs ENV * DD	6.89136e-07
TR_43430	-3.46411	ENV * LL down vs ENV * DD	6.90323e-07
TR_107436	-3.43128	ENV * LL down vs ENV * DD	6.9339e-07
TR_50071	-2.21415	ENV * LL down vs ENV * DD	6.96624e-07		TRE42668, related to N. crassa protein kinase IME2, inducer of meiosis	SEX
TR_5182	-3.55022	ENV * LL down vs ENV * DD	6.99007e-07
TR_108840	-2.73555	ENV * LL down vs ENV * DD	7.01184e-07
TR_77283	-6.52469	ENV * LL down vs ENV * DD	7.01907e-07
TR_110122	-2.67604	ENV * LL down vs ENV * DD	7.06267e-07
TR_120012	-2.51272	ENV * LL down vs ENV * DD	7.16448e-07
TR_120688	-2.01657	ENV * LL down vs ENV * DD	7.17778e-07
TR_121292	-2.53608	ENV * LL down vs ENV * DD	7.18447e-07
TR_121894	-3.34696	ENV * LL down vs ENV * DD	7.21986e-07
TR_57631	-2.20419	ENV * LL down vs ENV * DD	7.22134e-07
TR_121082	-3.93496	ENV * LL down vs ENV * DD	7.29459e-07
TR_110152	-4.5332	ENV * LL down vs ENV * DD	7.31179e-07		The basic-leucine zipper (bZIP) eukaryotic transcription factors are proteins that contain a basic region mediating sequence-specific DNA-binding followed by a leucine zipper region required for dimerization
TR_105092	-2.08282	ENV * LL down vs ENV * DD	7.33555e-07
TR_122031	-2.73483	ENV * LL down vs ENV * DD	7.40286e-07		SAM-dependent methyltransferase, unknown
TR_123459	-3.4722	ENV * LL down vs ENV * DD	7.44021e-07
TR_54244	-4.28256	ENV * LL down vs ENV * DD	7.55043e-07
TR_104000	-2.10316	ENV * LL down vs ENV * DD	7.61271e-07
TR_22072	-2.28129	ENV * LL down vs ENV * DD	7.70187e-07		candidate a-glucosidase	Glycoside Hydrolase Family 63 protein
TR_77099	-2.68048	ENV * LL down vs ENV * DD	7.75341e-07
TR_56911	-11.4805	ENV * LL down vs ENV * DD	7.80369e-07		Similar to Dur3p of S. cerevisiae, which is a plasma membrane transporter for both urea and polyamines, its expression is highly sensitive to nitrogen catabolite repression and induced by allophanate, the last intermediate of the allantoin. degradative pa	Urea transporter
TR_22481	-2.8703	ENV * LL down vs ENV * DD	7.92688e-07
TR_75965	-2.44995	ENV * LL down vs ENV * DD	8.29604e-07
TR_27357	-2.08623	ENV * LL down vs ENV * DD	8.41197e-07		hypothetical heat shock transcription factor	HSF
TR_78966	-2.3408	ENV * LL down vs ENV * DD	8.46456e-07
TR_67209	-2.01126	ENV * LL down vs ENV * DD	8.68656e-07
TR_112377	-2.67616	ENV * LL down vs ENV * DD	8.69565e-07
TR_82145	-3.04437	ENV * LL down vs ENV * DD	8.69692e-07
TR_56409	-2.48021	ENV * LL down vs ENV * DD	8.72352e-07
TR_61750	-3.28046	ENV * LL down vs ENV * DD	8.76613e-07
TR_64298	-2.17724	ENV * LL down vs ENV * DD	8.78489e-07
TR_124043	-3.31141	ENV * LL down vs ENV * DD	8.80614e-07	chi18-14	chitinase; fungal subgroup B chitinase	Glycoside Hydrolase Family 18 protein
TR_47424	-11.6524	ENV * LL down vs ENV * DD	8.87825e-07
TR_112640	-3.29506	ENV * LL down vs ENV * DD	9.46078e-07
TR_74351	-3.66002	ENV * LL down vs ENV * DD	9.68015e-07
TR_120504	-7.35666	ENV * LL down vs ENV * DD	9.6872e-07		FOG: Immunoglobin and related proteins
TR_103127	-3.00844	ENV * LL down vs ENV * DD	9.70049e-07
TR_71039	-2.76181	ENV * LL down vs ENV * DD	9.73106e-07
TR_5330	-3.2294	ENV * LL down vs ENV * DD	9.73866e-07
TR_102705	-2.57407	ENV * LL down vs ENV * DD	9.76833e-07
TR_33197	-2.2675	ENV * LL down vs ENV * DD	9.86344e-07
TR_68755	-4.63754	ENV * LL down vs ENV * DD	9.86437e-07		Dehydrogenases with different specificities (related to short-chain alcohol dehydrogenases)
TR_112387	-4.174	ENV * LL down vs ENV * DD	1.00186e-06		WD40 repeat-containing protein
TR_68950	-2.90923	ENV * LL down vs ENV * DD	1.00309e-06		chloroperoxidase
TR_63156	-2.58632	ENV * LL down vs ENV * DD	1.02389e-06
TR_3662	-2.50756	ENV * LL down vs ENV * DD	1.02547e-06
TR_67907	-3.22731	ENV * LL down vs ENV * DD	1.02664e-06
TR_58456	-3.6797	ENV * LL down vs ENV * DD	1.03387e-06		Cys(6)Zn(2) transcription factor
TR_54036	-3.63315	ENV * LL down vs ENV * DD	1.04145e-06		Predicted transporter (major facilitator superfamily)
TR_53402	-2.77293	ENV * LL down vs ENV * DD	1.04941e-06
TR_1735	-2.55488	ENV * LL down vs ENV * DD	1.05054e-06
TR_68587	-2.32228	ENV * LL down vs ENV * DD	1.06291e-06
TR_53076	-2.65313	ENV * LL down vs ENV * DD	1.06542e-06
TR_58669	-3.15655	ENV * LL down vs ENV * DD	1.06547e-06
TR_111110	-3.22971	ENV * LL down vs ENV * DD	1.11581e-06		SAM-dependent methyltransferases
TR_43671	-4.22968	ENV * LL down vs ENV * DD	1.11791e-06		ammonium permease MEA1
TR_109231	-3.91015	ENV * LL down vs ENV * DD	1.12101e-06
TR_54710	-3.24766	ENV * LL down vs ENV * DD	1.13029e-06
TR_74462	-2.16891	ENV * LL down vs ENV * DD	1.14114e-06		Distantly related to S. cerevisiae spc3 subunit of signal peptidase complex.	Targeting to ER
TR_64900	-2.43958	ENV * LL down vs ENV * DD	1.15719e-06		Cytochrome P450 CYP3/CYP5/CYP6/CYP9 subfamilies
TR_62172	-3.30853	ENV * LL down vs ENV * DD	1.18489e-06		amino acid permease (PotE?)
TR_111253	-3.72691	ENV * LL down vs ENV * DD	1.2129e-06
TR_80528	-3.9542	ENV * LL down vs ENV * DD	1.23516e-06
TR_22874	-3.08271	ENV * LL down vs ENV * DD	1.23737e-06
TR_38274	-4.07096	ENV * LL down vs ENV * DD	1.23759e-06
TR_31521	-2.73578	ENV * LL down vs ENV * DD	1.24333e-06
TR_108585	-2.61762	ENV * LL down vs ENV * DD	1.24795e-06
TR_120568	-3.26323	ENV * LL down vs ENV * DD	1.27785e-06		enolase
TR_103312	-3.01979	ENV * LL down vs ENV * DD	1.29252e-06
TR_104838	-3.67824	ENV * LL down vs ENV * DD	1.30071e-06
TR_102908	-10.6323	ENV * LL down vs ENV * DD	1.31058e-06
TR_123672	-2.19727	ENV * LL down vs ENV * DD	1.34598e-06
TR_46463	-3.34707	ENV * LL down vs ENV * DD	1.379e-06
TR_120000	-3.1517	ENV * LL down vs ENV * DD	1.38042e-06
TR_120789	-2.0294	ENV * LL down vs ENV * DD	1.38393e-06
TR_112258	-14.2303	ENV * LL down vs ENV * DD	1.40965e-06		hypothetical protein, conserved
TR_62285	-4.56396	ENV * LL down vs ENV * DD	1.46075e-06		Sulfate permease I (CYS-13)	Sulfur transporter
TR_112034	-4.85114	ENV * LL down vs ENV * DD	1.46509e-06		Uncharacterized conserved protein
TR_2374	-2.54612	ENV * LL down vs ENV * DD	1.47325e-06
TR_108235	-2.15965	ENV * LL down vs ENV * DD	1.47949e-06
TR_66687	-2.09645	ENV * LL down vs ENV * DD	1.49186e-06
TR_77706	-2.33399	ENV * LL down vs ENV * DD	1.49804e-06		unknown conserved protein
TR_61114	-2.21176	ENV * LL down vs ENV * DD	1.5012e-06
TR_57277	-2.44762	ENV * LL down vs ENV * DD	1.51186e-06
TR_122480	-2.49701	ENV * LL down vs ENV * DD	1.52353e-06
TR_104401	-2.94839	ENV * LL down vs ENV * DD	1.5447e-06		Distantly related to C. albicans Rbt5p. Putative cell wall protein with a CFEM domain.	Cell wall
TR_112274	-2.04253	ENV * LL down vs ENV * DD	1.54712e-06
TR_108535	-2.5203	ENV * LL down vs ENV * DD	1.54965e-06
TR_2987	-3.39239	ENV * LL down vs ENV * DD	1.57247e-06
TR_64111	-2.77041	ENV * LL down vs ENV * DD	1.58214e-06
TR_43397	-3.93093	ENV * LL down vs ENV * DD	1.58458e-06		unknown protein, secreted, only in hypocreaceae, HTG
TR_120516	-2.14883	ENV * LL down vs ENV * DD	1.58517e-06
TR_58184	-2.76803	ENV * LL down vs ENV * DD	1.59953e-06
TR_59151	-2.2935	ENV * LL down vs ENV * DD	1.60794e-06		BYS1 domain protein (A. fumigatus); Bys1"="Blastomyces yeast-phase-specific protein, secreted
TR_42766	-2.11582	ENV * LL down vs ENV * DD	1.62481e-06
TR_123890	-2.88466	ENV * LL down vs ENV * DD	1.63592e-06		Sporulation-specific homolog of the yeast CDC3/10/11/12 family of bud neck microfilament genes
TR_5119	-7.24103	ENV * LL down vs ENV * DD	1.65171e-06
TR_108533	-3.30728	ENV * LL down vs ENV * DD	1.66165e-06
TR_81148	-3.57336	ENV * LL down vs ENV * DD	1.66944e-06
TR_109641	-3.33473	ENV * LL down vs ENV * DD	1.67582e-06
TR_22912	-5.2344	ENV * LL down vs ENV * DD	1.70283e-06		glucose transporter HXT1
TR_70201	-2.1538	ENV * LL down vs ENV * DD	1.7124e-06		GCN5-related acetyltransferase
TR_82235	-10.2827	ENV * LL down vs ENV * DD	1.71311e-06		candidate a-glucosidase (required for normal cell wall synthesis)	Glycoside Hydrolase Family 31 protein
TR_64437	-2.97023	ENV * LL down vs ENV * DD	1.72422e-06
TR_60450	-3.444	ENV * LL down vs ENV * DD	1.73081e-06
TR_30668	-2.89006	ENV * LL down vs ENV * DD	1.73215e-06
TR_29770	-2.47658	ENV * LL down vs ENV * DD	1.76192e-06
TR_81454	-2.90249	ENV * LL down vs ENV * DD	1.76384e-06
TR_120124	-2.12513	ENV * LL down vs ENV * DD	1.76453e-06
TR_70035	-2.17374	ENV * LL down vs ENV * DD	1.79515e-06
TR_61420	-3.06191	ENV * LL down vs ENV * DD	1.81297e-06
TR_106539	-3.66645	ENV * LL down vs ENV * DD	1.82582e-06
TR_70855	-4.12216	ENV * LL down vs ENV * DD	1.82601e-06
TR_79398	-3.23205	ENV * LL down vs ENV * DD	1.8753e-06
TR_59333	-17.0169	ENV * LL down vs ENV * DD	1.87538e-06		Permease of the major facilitator superfamily
TR_109206	-2.60099	ENV * LL down vs ENV * DD	1.93343e-06		HET domain protein (HET6 ?)
TR_79741	-21.1326	ENV * LL down vs ENV * DD	1.97436e-06		hypothetical sulphate permease (M.Schmoll)	Sulfur transporter
TR_82001	-2.85764	ENV * LL down vs ENV * DD	1.98729e-06
TR_75189	-2.03394	ENV * LL down vs ENV * DD	1.99553e-06
TR_80149	-11.5322	ENV * LL down vs ENV * DD	2.00005e-06		hypothetical protein, conserved
TR_61408	-2.80928	ENV * LL down vs ENV * DD	2.03503e-06
TR_64212	-2.05754	ENV * LL down vs ENV * DD	2.05338e-06
TR_121482	-5.82424	ENV * LL down vs ENV * DD	2.06996e-06
TR_76713	-2.29457	ENV * LL down vs ENV * DD	2.0755e-06
TR_2433	-2.97983	ENV * LL down vs ENV * DD	2.07556e-06
TR_62301	-2.99404	ENV * LL down vs ENV * DD	2.08336e-06		Mismatch repair ATPase (MutS family)
TR_3739	-4.06345	ENV * LL down vs ENV * DD	2.10916e-06		candidate b-xylosidase	Glycoside Hydrolase Family 43 protein
TR_82551	-2.49952	ENV * LL down vs ENV * DD	2.14893e-06
TR_120140	-2.60946	ENV * LL down vs ENV * DD	2.16035e-06
TR_67350	-6.1959	ENV * LL down vs ENV * DD	2.18294e-06		unknown conserved protein
TR_3717	-3.94741	ENV * LL down vs ENV * DD	2.21609e-06
TR_31041	-2.44199	ENV * LL down vs ENV * DD	2.22262e-06
TR_107805	-2.45802	ENV * LL down vs ENV * DD	2.22332e-06
TR_78873	-2.88773	ENV * LL down vs ENV * DD	2.2273e-06
TR_103937	-2.07139	ENV * LL down vs ENV * DD	2.32673e-06
TR_52539	-2.05452	ENV * LL down vs ENV * DD	2.32757e-06
TR_54437	-2.68723	ENV * LL down vs ENV * DD	2.36085e-06
TR_104104	-3.24841	ENV * LL down vs ENV * DD	2.38619e-06
TR_4104	-3.08804	ENV * LL down vs ENV * DD	2.40165e-06		Arginase SpeB
TR_121750	-2.76351	ENV * LL down vs ENV * DD	2.41073e-06
TR_50212	-6.88523	ENV * LL down vs ENV * DD	2.41239e-06		distantly related to glycosyltransferases; Glycosyltransferases not yet assigned to a family
TR_106296	-2.06139	ENV * LL down vs ENV * DD	2.4233e-06
TR_72524	-2.55227	ENV * LL down vs ENV * DD	2.57531e-06		The basic-leucine zipper (bZIP) transcription factors of contain a basic region mediating sequence-specific DNA-binding followed by a leucine zipper region required for dimerization.
TR_32204	-3.60994	ENV * LL down vs ENV * DD	2.57805e-06
TR_107294	-4.98796	ENV * LL down vs ENV * DD	2.57943e-06		RTA1-like protein, 7 TM, responds to xenobiotic stimuli
TR_121920	-2.53655	ENV * LL down vs ENV * DD	2.60717e-06
TR_105701	-3.04231	ENV * LL down vs ENV * DD	2.61668e-06
TR_55060	-3.89652	ENV * LL down vs ENV * DD	2.63864e-06
TR_22257	-3.06238	ENV * LL down vs ENV * DD	2.67542e-06
TR_110949	-2.86129	ENV * LL down vs ENV * DD	2.69282e-06
TR_123865	-4.63958	ENV * LL down vs ENV * DD	2.69551e-06
TR_2837	-3.14742	ENV * LL down vs ENV * DD	2.71763e-06
TR_80181	-3.57379	ENV * LL down vs ENV * DD	2.7185e-06
TR_60758	-3.36999	ENV * LL down vs ENV * DD	2.73821e-06		SAM-dependent methyltransferase, unknown
TR_76188	-2.26396	ENV * LL down vs ENV * DD	2.80384e-06
TR_120931	-6.76088	ENV * LL down vs ENV * DD	2.82661e-06
TR_105823	-2.65589	ENV * LL down vs ENV * DD	2.88966e-06		Proteins containing the FAD binding domain
TR_82451	-2.62733	ENV * LL down vs ENV * DD	2.90061e-06
TR_33090	-2.17445	ENV * LL down vs ENV * DD	2.90466e-06
TR_57291	-3.04372	ENV * LL down vs ENV * DD	2.93899e-06
TR_26151	-2.34835	ENV * LL down vs ENV * DD	2.95169e-06
TR_45866	-4.37188	ENV * LL down vs ENV * DD	2.96453e-06
TR_80056	-3.69315	ENV * LL down vs ENV * DD	2.97765e-06
TR_79111	-3.95942	ENV * LL down vs ENV * DD	2.97864e-06		hypothetical protein, 1TM (subtilisin doamin)
TR_69736	-2.31487	ENV * LL down vs ENV * DD	2.99656e-06		candidate b-1,6-glucanase	Glycoside Hydrolase Family 30 protein
TR_108929	-5.05526	ENV * LL down vs ENV * DD	3.00284e-06
TR_110631	-5.14655	ENV * LL down vs ENV * DD	3.02366e-06
TR_111742	-4.00554	ENV * LL down vs ENV * DD	3.02841e-06
TR_123047	-2.31667	ENV * LL down vs ENV * DD	3.07335e-06
TR_121990	-3.43593	ENV * LL down vs ENV * DD	3.08188e-06		hypothetical G-protein coupled receptor, PTH11 like (implicated in pathogenesis in M. grisea)	G-proteins
TR_25874	-2.74109	ENV * LL down vs ENV * DD	3.13793e-06
TR_21498	-2.86836	ENV * LL down vs ENV * DD	3.14681e-06
TR_62426	-4.04461	ENV * LL down vs ENV * DD	3.15233e-06
TR_69904	-5.69778	ENV * LL down vs ENV * DD	3.16114e-06		PTH11-type GPCRs
TR_60144	-18.308	ENV * LL down vs ENV * DD	3.16161e-06		hypothetical high affinity methionine permease	Sulfur transporter
TR_106516	-5.1949	ENV * LL down vs ENV * DD	3.16561e-06
TR_65735	-4.18917	ENV * LL down vs ENV * DD	3.19677e-06
TR_104413	-2.06308	ENV * LL down vs ENV * DD	3.20269e-06
TR_105389	-4.80553	ENV * LL down vs ENV * DD	3.2039e-06		unknown conserved protein, 5 TM
TR_112146	-2.34396	ENV * LL down vs ENV * DD	3.28344e-06		unknown hypothetical protein
TR_73646	-2.31265	ENV * LL down vs ENV * DD	3.28834e-06
TR_66843	-5.50217	ENV * LL down vs ENV * DD	3.30555e-06		candidate b-glycosidase related to cell-wall modifying enzymes	Glycoside Hydrolase Family 16 protein
TR_81022	-4.54456	ENV * LL down vs ENV * DD	3.31103e-06		allantoate permease, 10 TM domains
TR_107202	-2.34818	ENV * LL down vs ENV * DD	3.32243e-06		conserved protein in Sordariomycetes, 1 TM
TR_107347	-2.18127	ENV * LL down vs ENV * DD	3.34388e-06
TR_21373	-5.59741	ENV * LL down vs ENV * DD	3.35584e-06		TRE45283, hypothetical germinal center kinase, related to S. cerevisiae Sps1p, distantly related to Ustilago maydis Ste20-like kinase Don3	GCK
TR_110026	-2.92116	ENV * LL down vs ENV * DD	3.37625e-06
TR_48686	-2.65452	ENV * LL down vs ENV * DD	3.40105e-06
TR_102497	-5.67756	ENV * LL down vs ENV * DD	3.40203e-06		C6 transcription factor (secondary metabolism ?)
TR_22914	-2.02996	ENV * LL down vs ENV * DD	3.41047e-06		candidate b-1,3-glucanosyltransferase	Glycoside Hydrolase Family 72 protein
TR_105391	-2.40466	ENV * LL down vs ENV * DD	3.45049e-06
TR_55161	-3.22695	ENV * LL down vs ENV * DD	3.45832e-06
TR_74364	-3.44789	ENV * LL down vs ENV * DD	3.52519e-06		unknown conserved protein, 1 TM secreted
TR_122505	-2.7364	ENV * LL down vs ENV * DD	3.55661e-06
TR_120918	-2.40919	ENV * LL down vs ENV * DD	3.56795e-06
TR_57370	-3.84708	ENV * LL down vs ENV * DD	3.59585e-06
TR_69857	-6.17353	ENV * LL down vs ENV * DD	3.68279e-06		unknown conserved protein
TR_64138	-2.44429	ENV * LL down vs ENV * DD	3.69977e-06
TR_56966	-2.79289	ENV * LL down vs ENV * DD	3.71492e-06
TR_104856	-4.35871	ENV * LL down vs ENV * DD	3.75477e-06
TR_54329	-2.00062	ENV * LL down vs ENV * DD	3.83795e-06
TR_80025	-2.86424	ENV * LL down vs ENV * DD	3.86993e-06
TR_72076	-4.94231	ENV * LL down vs ENV * DD	3.92372e-06
TR_58418	-3.70574	ENV * LL down vs ENV * DD	3.93035e-06		Predicted unusual protein kinase
TR_63919	-3.66252	ENV * LL down vs ENV * DD	4.02403e-06		MetC, Cysthathionine beta-lyases/cystathionine gamma-synthases	Homocysgteine and methionine metabolism
TR_112232	-2.7242	ENV * LL down vs ENV * DD	4.08514e-06
TR_82153	-3.36638	ENV * LL down vs ENV * DD	4.20487e-06
TR_123084	-62.1452	ENV * LL down vs ENV * DD	4.20521e-06		(chloro)peroxidase
TR_81331	-2.94231	ENV * LL down vs ENV * DD	4.2476e-06
TR_81096	-4.65414	ENV * LL down vs ENV * DD	4.28379e-06
TR_34183	-3.09279	ENV * LL down vs ENV * DD	4.28777e-06
TR_121977	-3.53093	ENV * LL down vs ENV * DD	4.34858e-06		hypothetical cyclophilin-type peptidyl-prolyl cis-trans isomerase	cylophilin
TR_58535	-3.4143	ENV * LL down vs ENV * DD	4.36551e-06
TR_65483	-5.59001	ENV * LL down vs ENV * DD	4.37912e-06
TR_106330	-3.16729	ENV * LL down vs ENV * DD	4.43714e-06
TR_120893	-2.64136	ENV * LL down vs ENV * DD	4.44956e-06
TR_66059	-3.11587	ENV * LL down vs ENV * DD	4.49069e-06
TR_60756	-2.14887	ENV * LL down vs ENV * DD	4.52683e-06
TR_31075	-4.3009	ENV * LL down vs ENV * DD	4.58099e-06
TR_120868	-2.22738	ENV * LL down vs ENV * DD	4.60038e-06
TR_106939	-6.31258	ENV * LL down vs ENV * DD	4.66159e-06
TR_105311	-6.38676	ENV * LL down vs ENV * DD	4.7929e-06
TR_108783	-3.63428	ENV * LL down vs ENV * DD	4.83242e-06
TR_76029	-2.06015	ENV * LL down vs ENV * DD	4.83362e-06
TR_81730	-2.56909	ENV * LL down vs ENV * DD	4.8561e-06
TR_23090	-2.65794	ENV * LL down vs ENV * DD	4.93068e-06		short chain dehydrogenase
TR_120623	-2.08905	ENV * LL down vs ENV * DD	4.94589e-06		Nuclear receptor coregulator SMRT/SMRTER, contains Myb-like domains
TR_53053	-3.33237	ENV * LL down vs ENV * DD	4.94997e-06
TR_111881	-8.79745	ENV * LL down vs ENV * DD	4.9527e-06		Kynurenine 3-monooxygenase and related flavoprotein monooxygenases
TR_110023	-2.66037	ENV * LL down vs ENV * DD	4.97728e-06
TR_104211	-6.07606	ENV * LL down vs ENV * DD	4.97734e-06		hypothetical FKBP-type peptidyl-prolyl cis-transisomerase	FKBP
TR_103133	-3.08944	ENV * LL down vs ENV * DD	5.00144e-06
TR_75414	-2.20549	ENV * LL down vs ENV * DD	5.00275e-06
TR_111754	-2.02581	ENV * LL down vs ENV * DD	5.04722e-06		Homolog of human tumor suppressor gene PTEN/MMAC1/TEP1
TR_108143	-9.6013	ENV * LL down vs ENV * DD	5.05816e-06		unknown protein, no fungal orthologues
TR_55237	-3.23228	ENV * LL down vs ENV * DD	5.05954e-06
TR_103039	-15.1065	ENV * LL down vs ENV * DD	5.06552e-06		unique protein, secreted, HTG, contains S51 protease domain
TR_31658	-4.62291	ENV * LL down vs ENV * DD	5.07373e-06
TR_121868	-2.41162	ENV * LL down vs ENV * DD	5.11611e-06
TR_59388	-5.51022	ENV * LL down vs ENV * DD	5.13061e-06		Predicted transporter (major facilitator superfamily)
TR_123134	-2.91315	ENV * LL down vs ENV * DD	5.13389e-06
TR_21658	-2.19794	ENV * LL down vs ENV * DD	5.14274e-06
TR_110227	-2.70964	ENV * LL down vs ENV * DD	5.18202e-06		Splicing coactivator SRm160/300, subunit SRm300
TR_108082	-2.08652	ENV * LL down vs ENV * DD	5.203e-06
TR_46128	-6.54852	ENV * LL down vs ENV * DD	5.21719e-06		AAA+-type ATPase
TR_66689	-2.24966	ENV * LL down vs ENV * DD	5.22105e-06		Adenine deaminase/adenosine deaminase
TR_119603	-3.00667	ENV * LL down vs ENV * DD	5.22348e-06
TR_112520	-3.45606	ENV * LL down vs ENV * DD	5.23377e-06		beta-1,6-N-acetylglucosaminyltransferase, contains WSC domain
TR_44747	-2.18677	ENV * LL down vs ENV * DD	5.30616e-06		SNF2 family helicase
TR_107131	-3.1466	ENV * LL down vs ENV * DD	5.36327e-06
TR_69437	-2.7983	ENV * LL down vs ENV * DD	5.54644e-06		G2/mitotic-specific cyclin
TR_78956	-4.02164	ENV * LL down vs ENV * DD	5.56599e-06
TR_109007	-2.24498	ENV * LL down vs ENV * DD	5.57238e-06
TR_70919	-3.0401	ENV * LL down vs ENV * DD	5.62917e-06
TR_124198	-12.7323	ENV * LL down vs ENV * DD	5.67319e-06		hypothetical protein (only in Aspergilli)
TR_65883	-4.53518	ENV * LL down vs ENV * DD	5.69821e-06		Glyoxylate/hydroxypyruvate reductase (D-isomer-specific 2-hydroxy acid dehydrogenase superfamily)
TR_105806	-2.78941	ENV * LL down vs ENV * DD	5.76506e-06
TR_111517	-4.25046	ENV * LL down vs ENV * DD	5.80021e-06
TR_103850	-2.10475	ENV * LL down vs ENV * DD	5.81438e-06
TR_122820	-3.23191	ENV * LL down vs ENV * DD	5.81532e-06		Kynurenine aminotransferase, glutamine transaminase K
TR_110813	-5.13812	ENV * LL down vs ENV * DD	5.81795e-06
TR_54583	-2.69373	ENV * LL down vs ENV * DD	5.82083e-06
TR_56259	-2.04357	ENV * LL down vs ENV * DD	5.90098e-06
TR_107745	-2.43378	ENV * LL down vs ENV * DD	5.92537e-06
TR_67982	-2.35724	ENV * LL down vs ENV * DD	5.96815e-06
TR_73778	-2.44145	ENV * LL down vs ENV * DD	5.96895e-06
TR_4744	-3.48836	ENV * LL down vs ENV * DD	5.97235e-06
TR_121125	-2.78977	ENV * LL down vs ENV * DD	6.02681e-06
TR_61517	-2.49312	ENV * LL down vs ENV * DD	6.04815e-06
TR_56350	-2.29069	ENV * LL down vs ENV * DD	6.07719e-06
TR_64719	-3.51061	ENV * LL down vs ENV * DD	6.10312e-06
TR_120008	-2.84071	ENV * LL down vs ENV * DD	6.13581e-06
TR_65493	-4.16622	ENV * LL down vs ENV * DD	6.17705e-06
TR_27398	-2.60219	ENV * LL down vs ENV * DD	6.19033e-06
TR_23115	-2.29069	ENV * LL down vs ENV * DD	6.19424e-06
TR_110317	-2.16573	ENV * LL down vs ENV * DD	6.26822e-06	chi18-17	chitinase; C-terminal CBM1 module; fungal subgroup B chitinase	Glycoside Hydrolase Family 18 protein
TR_71125	-2.99385	ENV * LL down vs ENV * DD	6.30204e-06
TR_2558	-2.49078	ENV * LL down vs ENV * DD	6.33299e-06
TR_54850	-4.40127	ENV * LL down vs ENV * DD	6.34907e-06
TR_2095	-2.47426	ENV * LL down vs ENV * DD	6.41417e-06
TR_109305	-2.29491	ENV * LL down vs ENV * DD	6.43181e-06
TR_102737	-2.87637	ENV * LL down vs ENV * DD	6.53885e-06		NADH:flavin oxidoreductase/NADH oxidase
TR_73250	-8.26062	ENV * LL down vs ENV * DD	6.54741e-06		Similar to Dur3p of S. cerevisiae , which is a plasma membrane transporter for both urea and polyamines, its expression is highly sensitive to nitrogen catabolite repression and induced by allophanate, the last intermediate of the allantoin degradative pa	Urea active Transporter
TR_54219	-11.6854	ENV * LL down vs ENV * DD	6.58811e-06
TR_103311	-2.09362	ENV * LL down vs ENV * DD	6.60881e-06
TR_5899	-2.74683	ENV * LL down vs ENV * DD	6.6094e-06
TR_51998	-2.96267	ENV * LL down vs ENV * DD	6.63889e-06
TR_76018	-2.37084	ENV * LL down vs ENV * DD	6.65858e-06		Cysteine synthase	Generation of sulfide and cysteine
TR_107775	-2.96168	ENV * LL down vs ENV * DD	6.79971e-06		unknown conserved protein, contains protein kinase domain
TR_108953	-2.53688	ENV * LL down vs ENV * DD	6.91345e-06
TR_102403	-3.19059	ENV * LL down vs ENV * DD	6.95533e-06
TR_53611	-2.50296	ENV * LL down vs ENV * DD	7.02833e-06		Permease of the major facilitator superfamily
TR_64971	-7.18053	ENV * LL down vs ENV * DD	7.05182e-06		Amino acid transporters
TR_65933	-3.14167	ENV * LL down vs ENV * DD	7.11717e-06
TR_49489	-5.16071	ENV * LL down vs ENV * DD	7.24112e-06
TR_122795	-2.84237	ENV * LL down vs ENV * DD	7.2676e-06
TR_122701	-2.0004	ENV * LL down vs ENV * DD	7.27399e-06
TR_61239	-2.13236	ENV * LL down vs ENV * DD	7.33285e-06
TR_103065	-3.33348	ENV * LL down vs ENV * DD	7.38571e-06		unknown conserved protein, contains HET domain
TR_71655	-3.47349	ENV * LL down vs ENV * DD	7.42398e-06		sterol delta(24(28))- reductase,
TR_104907	-2.90909	ENV * LL down vs ENV * DD	7.45578e-06
TR_56077	-2.82813	ENV * LL down vs ENV * DD	7.46921e-06
TR_112490	-3.74585	ENV * LL down vs ENV * DD	7.52016e-06
TR_123987	-3.47632	ENV * LL down vs ENV * DD	7.56864e-06
TR_64676	-2.55038	ENV * LL down vs ENV * DD	7.59751e-06
TR_112231	-2.93256	ENV * LL down vs ENV * DD	7.65648e-06
TR_80359	-2.51786	ENV * LL down vs ENV * DD	7.68786e-06
TR_27600	-3.02199	ENV * LL down vs ENV * DD	7.69187e-06
TR_81082	-8.25355	ENV * LL down vs ENV * DD	7.72092e-06		aquaglyceroporin
TR_120351	-2.64607	ENV * LL down vs ENV * DD	7.80841e-06
TR_108018	-5.36083	ENV * LL down vs ENV * DD	7.81021e-06		unknown cystein rich protein
TR_57891	-2.59206	ENV * LL down vs ENV * DD	7.83493e-06
TR_121837	-2.56196	ENV * LL down vs ENV * DD	7.9359e-06
TR_32716	-2.66488	ENV * LL down vs ENV * DD	8.04607e-06
TR_111429	-2.91742	ENV * LL down vs ENV * DD	8.23749e-06
TR_56376	-2.24057	ENV * LL down vs ENV * DD	8.30873e-06
TR_74444	-2.16479	ENV * LL down vs ENV * DD	8.31707e-06
TR_58953	-2.04936	ENV * LL down vs ENV * DD	8.32114e-06		Cytochrome P450 CYP3/CYP5/CYP6/CYP9 subfamilies
TR_112392	-3.00121	ENV * LL down vs ENV * DD	8.36214e-06		candidate xylanase	Glycoside Hydrolase Family 11 protein
TR_121516	-4.1336	ENV * LL down vs ENV * DD	8.42769e-06
TR_55422	-2.02036	ENV * LL down vs ENV * DD	8.43578e-06
TR_121981	-3.00611	ENV * LL down vs ENV * DD	8.53014e-06
TR_82085	-4.23746	ENV * LL down vs ENV * DD	8.55249e-06
TR_112122	-2.15284	ENV * LL down vs ENV * DD	8.62097e-06		glycosyltransferase, no family asigned
TR_69652	-3.23166	ENV * LL down vs ENV * DD	8.64031e-06		Hydroxyindole-O-methyltransferase and related SAM-dependent methyltransferases
TR_70139	-3.09352	ENV * LL down vs ENV * DD	8.7813e-06		VIII: mPR-like
TR_79361	-3.40098	ENV * LL down vs ENV * DD	8.81377e-06		hypothetical protein (homologue to NCU02089.5)
TR_22573	-2.0097	ENV * LL down vs ENV * DD	8.8243e-06
TR_3532	-5.89794	ENV * LL down vs ENV * DD	8.88754e-06
TR_65433	-2.02264	ENV * LL down vs ENV * DD	8.9147e-06
TR_120851	-2.05072	ENV * LL down vs ENV * DD	8.92128e-06		HET domain protein, related to N. crassa pin-c3
TR_110170	-2.38078	ENV * LL down vs ENV * DD	8.94122e-06
TR_106018	-2.21161	ENV * LL down vs ENV * DD	9.0613e-06
TR_2826	-2.68064	ENV * LL down vs ENV * DD	9.13453e-06
TR_123837	-2.3133	ENV * LL down vs ENV * DD	9.17239e-06
TR_33169	-3.51047	ENV * LL down vs ENV * DD	9.18992e-06		Predicted hydrolase related to dienelactone hydrolase
TR_123614	-7.43329	ENV * LL down vs ENV * DD	9.27873e-06
TR_75854	-4.35674	ENV * LL down vs ENV * DD	9.33234e-06
TR_60337	-5.29395	ENV * LL down vs ENV * DD	9.39395e-06		hypothetical protein
TR_112163	-2.16168	ENV * LL down vs ENV * DD	9.4259e-06		unknown protein, conserved in Sordariomycetes
TR_104972	-2.01147	ENV * LL down vs ENV * DD	9.4484e-06
TR_104064	-2.49945	ENV * LL down vs ENV * DD	9.58704e-06
TR_63526	-3.42064	ENV * LL down vs ENV * DD	9.59005e-06		unknown secreted protein, only in Hypocreaceae
TR_122199	-2.5396	ENV * LL down vs ENV * DD	9.59356e-06
TR_122988	-2.45198	ENV * LL down vs ENV * DD	9.59489e-06
TR_5844	-2.22107	ENV * LL down vs ENV * DD	9.70582e-06
TR_106697	-2.11916	ENV * LL down vs ENV * DD	9.71717e-06		esterase/lipase, bacterial origin
TR_1683	-2.02244	ENV * LL down vs ENV * DD	9.76624e-06
TR_25225	-2.16013	ENV * LL down vs ENV * DD	9.82046e-06
TR_41504	-2.94865	ENV * LL down vs ENV * DD	1.00452e-05
TR_122587	-2.76102	ENV * LL down vs ENV * DD	1.00871e-05
TR_73501	-2.28335	ENV * LL down vs ENV * DD	1.00877e-05
TR_76200	-3.41693	ENV * LL down vs ENV * DD	1.02811e-05
TR_108356	-2.66121	ENV * LL down vs ENV * DD	1.04113e-05
TR_120215	-3.23615	ENV * LL down vs ENV * DD	1.04422e-05
TR_60779	-2.12722	ENV * LL down vs ENV * DD	1.05743e-05
TR_58603	-5.70711	ENV * LL down vs ENV * DD	1.10819e-05		unknown conserved protein, contains Splecktrin motif
TR_57088	-2.6803	ENV * LL down vs ENV * DD	1.12213e-05		sulfate permease	Sulfur transporter
TR_59352	-2.4673	ENV * LL down vs ENV * DD	1.12781e-05
TR_59168	-2.53841	ENV * LL down vs ENV * DD	1.13314e-05
TR_2211	-2.52852	ENV * LL down vs ENV * DD	1.14087e-05		Transketolase
TR_71059	-2.00364	ENV * LL down vs ENV * DD	1.14625e-05
TR_109729	-3.89441	ENV * LL down vs ENV * DD	1.15994e-05
TR_21742	-2.15868	ENV * LL down vs ENV * DD	1.16041e-05
TR_105192	-2.39836	ENV * LL down vs ENV * DD	1.16154e-05
TR_27406	-2.95375	ENV * LL down vs ENV * DD	1.17091e-05
TR_67732	-2.80847	ENV * LL down vs ENV * DD	1.18034e-05
TR_75336	-2.85858	ENV * LL down vs ENV * DD	1.18763e-05
TR_77193	-2.34421	ENV * LL down vs ENV * DD	1.18934e-05		Nucleolar GTPase/ATPase p130
TR_63001	-3.19326	ENV * LL down vs ENV * DD	1.19387e-05
TR_66534	-2.85005	ENV * LL down vs ENV * DD	1.20169e-05		Cytochrome P450 CYP3/CYP5/CYP6/CYP9 subfamilies
TR_124040	-6.69879	ENV * LL down vs ENV * DD	1.20389e-05
TR_65324	-2.70479	ENV * LL down vs ENV * DD	1.21068e-05
TR_23316	-2.49502	ENV * LL down vs ENV * DD	1.21289e-05
TR_120610	-3.20384	ENV * LL down vs ENV * DD	1.21401e-05
TR_103754	-2.81706	ENV * LL down vs ENV * DD	1.23033e-05		serine/threonine protein kinase, PAK/STE20 subfamily
TR_106249	-3.47693	ENV * LL down vs ENV * DD	1.25071e-05
TR_102735	-2.50522	ENV * LL down vs ENV * DD	1.25669e-05
TR_75535	-2.56978	ENV * LL down vs ENV * DD	1.2632e-05
TR_69928	-2.9674	ENV * LL down vs ENV * DD	1.27595e-05
TR_78465	-2.29501	ENV * LL down vs ENV * DD	1.27724e-05		Predicted transporter (major facilitator superfamily)
TR_57737	-2.62551	ENV * LL down vs ENV * DD	1.30222e-05
TR_22104	-2.25793	ENV * LL down vs ENV * DD	1.30238e-05
TR_21784	-2.37199	ENV * LL down vs ENV * DD	1.30485e-05
TR_61530	-2.11962	ENV * LL down vs ENV * DD	1.30848e-05
TR_119890	-2.53793	ENV * LL down vs ENV * DD	1.30893e-05
TR_81911	-2.11235	ENV * LL down vs ENV * DD	1.31928e-05
TR_64996	-6.24192	ENV * LL down vs ENV * DD	1.31946e-05		nitrilase
TR_74163	-2.6287	ENV * LL down vs ENV * DD	1.32221e-05
TR_23171	-5.19618	ENV * LL down vs ENV * DD	1.32952e-05		candidate non-ribosomal peptide synthetase, putative 70 kb peptaibol synthase	NRPS
TR_105242	-6.54551	ENV * LL down vs ENV * DD	1.33765e-05		Methyltransferases
TR_66294	-2.10553	ENV * LL down vs ENV * DD	1.35777e-05
TR_55592	-2.5736	ENV * LL down vs ENV * DD	1.36703e-05
TR_109905	-2.52319	ENV * LL down vs ENV * DD	1.39691e-05		unknown protein, potentially a transferase of secondary metabolism ?
TR_77009	-2.4836	ENV * LL down vs ENV * DD	1.42026e-05
TR_110274	-2.40662	ENV * LL down vs ENV * DD	1.43328e-05
TR_72788	-3.89027	ENV * LL down vs ENV * DD	1.43604e-05
TR_104448	-2.72726	ENV * LL down vs ENV * DD	1.45041e-05
TR_58549	-2.58524	ENV * LL down vs ENV * DD	1.46029e-05
TR_108343	-2.67922	ENV * LL down vs ENV * DD	1.46389e-05
TR_72379	-9.27492	ENV * LL down vs ENV * DD	1.46795e-05		hypothetical proteinase inhibitor with similarity to the H. lixii conidiospore surface protein cmp1
TR_109489	-2.96173	ENV * LL down vs ENV * DD	1.47307e-05
TR_79960	-4.3737	ENV * LL down vs ENV * DD	1.48148e-05		candidate a-mannosidase	Glycoside Hydrolase Family 47 protein
TR_120486	-5.56276	ENV * LL down vs ENV * DD	1.48182e-05
TR_110415	-2.71735	ENV * LL down vs ENV * DD	1.51441e-05		Serine/threonine protein kinase
TR_63889	-2.24934	ENV * LL down vs ENV * DD	1.5194e-05
TR_62751	-2.20824	ENV * LL down vs ENV * DD	1.51957e-05		tre44503, histidine kinase class IX, contains PAS domain, related to G. moniliformis HHK6p	HK
TR_66311	-3.61022	ENV * LL down vs ENV * DD	1.53236e-05		Predicted transporter (major facilitator superfamily)
TR_123717	-2.17287	ENV * LL down vs ENV * DD	1.53551e-05
TR_103033	-3.23782	ENV * LL down vs ENV * DD	1.53865e-05
TR_64181	-2.98994	ENV * LL down vs ENV * DD	1.5487e-05
TR_74437	-2.45113	ENV * LL down vs ENV * DD	1.55236e-05
TR_65949	-3.29722	ENV * LL down vs ENV * DD	1.55524e-05
TR_111600	-2.4134	ENV * LL down vs ENV * DD	1.55936e-05		PQ-loop proteins
TR_56095	-5.32684	ENV * LL down vs ENV * DD	1.56319e-05		Predicted transporter (major facilitator superfamily)
TR_63435	-3.39875	ENV * LL down vs ENV * DD	1.56912e-05
TR_47127	-2.37743	ENV * LL down vs ENV * DD	1.57281e-05
TR_122956	-2.87288	ENV * LL down vs ENV * DD	1.57871e-05
TR_66814	-2.70345	ENV * LL down vs ENV * DD	1.64495e-05
TR_49308	-2.73227	ENV * LL down vs ENV * DD	1.66174e-05
TR_105676	-2.33731	ENV * LL down vs ENV * DD	1.70101e-05
TR_79761	-2.35326	ENV * LL down vs ENV * DD	1.71406e-05
TR_121156	-2.32809	ENV * LL down vs ENV * DD	1.74524e-05
TR_26187	-3.04631	ENV * LL down vs ENV * DD	1.76275e-05
TR_70520	-5.63488	ENV * LL down vs ENV * DD	1.76704e-05		short chain dehydrogenase/reductase
TR_22645	-2.23504	ENV * LL down vs ENV * DD	1.78847e-05
TR_121439	-4.07862	ENV * LL down vs ENV * DD	1.81985e-05
TR_42043	-2.13992	ENV * LL down vs ENV * DD	1.82517e-05
TR_53628	-2.41147	ENV * LL down vs ENV * DD	1.82887e-05
TR_29619	-3.1444	ENV * LL down vs ENV * DD	1.8336e-05		TRE29619, related to Calpactin I heavy chain, calcium ion binding	Ca
TR_82204	-8.7035	ENV * LL down vs ENV * DD	1.8598e-05		high affinity ammonium transporter
TR_104201	-2.3064	ENV * LL down vs ENV * DD	1.86808e-05
TR_61055	-2.70767	ENV * LL down vs ENV * DD	1.90096e-05		secreted unknown protein; low similarity to paraoxonase/arylesterase (A. fumigatus)
TR_111774	-2.08617	ENV * LL down vs ENV * DD	1.91235e-05
TR_109370	-2.70345	ENV * LL down vs ENV * DD	1.91917e-05
TR_110790	-4.00913	ENV * LL down vs ENV * DD	1.92224e-05		unknown conserved protein
TR_69613	-2.21317	ENV * LL down vs ENV * DD	1.92628e-05
TR_107197	-3.9859	ENV * LL down vs ENV * DD	1.93022e-05
TR_105449	-7.34677	ENV * LL down vs ENV * DD	1.94518e-05		Cyclin C-dependent kinase CDK8
TR_53673	-2.49824	ENV * LL down vs ENV * DD	1.95113e-05
TR_71394	-3.63233	ENV * LL down vs ENV * DD	1.96907e-05		candidate b-glycosidase related to b-glucuronidase	Glycoside Hydrolase Family 79 protein
TR_62477	-2.05981	ENV * LL down vs ENV * DD	1.96922e-05
TR_2666	-2.28013	ENV * LL down vs ENV * DD	2.00619e-05
TR_105027	-2.75534	ENV * LL down vs ENV * DD	2.00627e-05
TR_80538	-2.02483	ENV * LL down vs ENV * DD	2.0098e-05
TR_56129	-2.01047	ENV * LL down vs ENV * DD	2.02448e-05		hexokinase
TR_110740	-3.48234	ENV * LL down vs ENV * DD	2.03081e-05
TR_105710	-2.03707	ENV * LL down vs ENV * DD	2.03108e-05
TR_111750	-6.62158	ENV * LL down vs ENV * DD	2.04611e-05		hypothetical ferric reductase, 7 TM
TR_106048	-2.04457	ENV * LL down vs ENV * DD	2.05007e-05
TR_67600	-2.06222	ENV * LL down vs ENV * DD	2.06334e-05
TR_22879	-2.43289	ENV * LL down vs ENV * DD	2.07713e-05
TR_121843	-3.26323	ENV * LL down vs ENV * DD	2.10714e-05
TR_69465	-2.18845	ENV * LL down vs ENV * DD	2.1145e-05
TR_124056	-3.89619	ENV * LL down vs ENV * DD	2.13542e-05
TR_23382	-5.20789	ENV * LL down vs ENV * DD	2.14212e-05		aldehyde reductase AKR7
TR_60085	-3.00861	ENV * LL down vs ENV * DD	2.15108e-05		candidate a-glycosidase distantly related to a-glucosidase	Glycoside Hydrolase Family 31 protein
TR_75939	-2.77349	ENV * LL down vs ENV * DD	2.15608e-05
TR_121080	-2.66429	ENV * LL down vs ENV * DD	2.15622e-05	hap3	hap3	cellulase transcription factor
TR_63107	-4.24083	ENV * LL down vs ENV * DD	2.15632e-05
TR_62658	-2.18458	ENV * LL down vs ENV * DD	2.17316e-05
TR_55570	-2.12307	ENV * LL down vs ENV * DD	2.17414e-05
TR_69944	-4.29594	ENV * LL down vs ENV * DD	2.1905e-05		candidate a-xylosidase	Glycoside Hydrolase Family 31 protein
TR_60887	-2.16385	ENV * LL down vs ENV * DD	2.21072e-05
TR_22283	-2.16978	ENV * LL down vs ENV * DD	2.2126e-05
TR_122220	-2.90726	ENV * LL down vs ENV * DD	2.22518e-05		unknown HET domain protein, conserved
TR_107704	-3.54488	ENV * LL down vs ENV * DD	2.22845e-05		unknown protein, only in A. fumigatus
TR_69625	-2.16742	ENV * LL down vs ENV * DD	2.23892e-05		Glyoxylase
TR_80292	-2.03218	ENV * LL down vs ENV * DD	2.24246e-05
TR_3823	-2.4426	ENV * LL down vs ENV * DD	2.25731e-05		Methionine synthase	Homocysgteine and methionine metabolism
TR_102512	-2.11981	ENV * LL down vs ENV * DD	2.28431e-05
TR_102461	-3.12672	ENV * LL down vs ENV * DD	2.28507e-05
TR_71071	-2.14451	ENV * LL down vs ENV * DD	2.29623e-05
TR_58333	-2.35617	ENV * LL down vs ENV * DD	2.32102e-05
TR_110267	-3.13846	ENV * LL down vs ENV * DD	2.35371e-05		unknown protein
TR_103050	-2.01573	ENV * LL down vs ENV * DD	2.35434e-05
TR_77969	-3.87285	ENV * LL down vs ENV * DD	2.38199e-05		Methionine permease	Sulfur transporter
TR_58396	-3.02462	ENV * LL down vs ENV * DD	2.38269e-05		Kinesin light chain
TR_68961	-2.73615	ENV * LL down vs ENV * DD	2.39031e-05		secreted esterase
TR_22453	-6.55597	ENV * LL down vs ENV * DD	2.41324e-05		Glutathione S-transferase	Additional aspects of sulfur metabolism
TR_122657	-2.12255	ENV * LL down vs ENV * DD	2.42131e-05
TR_108866	-2.46058	ENV * LL down vs ENV * DD	2.4288e-05		unknown protein, only in Sordariomycetes
TR_108682	-2.83206	ENV * LL down vs ENV * DD	2.43667e-05		unknown conserved protein
TR_41660	-6.98422	ENV * LL down vs ENV * DD	2.4607e-05
TR_59338	-2.11073	ENV * LL down vs ENV * DD	2.47772e-05
TR_76166	-3.61629	ENV * LL down vs ENV * DD	2.49237e-05		ATP synthase subunit 4, mitochondrial precursor
TR_68956	-2.9426	ENV * LL down vs ENV * DD	2.5162e-05
TR_56952	-2.68059	ENV * LL down vs ENV * DD	2.54626e-05
TR_109708	-2.21636	ENV * LL down vs ENV * DD	2.54667e-05
TR_60635	-3.42712	ENV * LL down vs ENV * DD	2.54859e-05		candidate a-glycosidase distantly related to a-1,2-mannosidase	Glycoside Hydrolase Family 92 protein
TR_70560	-2.27655	ENV * LL down vs ENV * DD	2.55617e-05
TR_122283	-2.74984	ENV * LL down vs ENV * DD	2.56172e-05		SWI-SNF chromatin-remodeling complex protein
TR_123236	-8.58718	ENV * LL down vs ENV * DD	2.58214e-05		no orthologues
TR_108517	-2.03926	ENV * LL down vs ENV * DD	2.5908e-05
TR_72012	-2.75287	ENV * LL down vs ENV * DD	2.59579e-05
TR_111689	-3.51433	ENV * LL down vs ENV * DD	2.61381e-05
TR_30250	-3.45147	ENV * LL down vs ENV * DD	2.64732e-05
TR_108477	-2.78505	ENV * LL down vs ENV * DD	2.68313e-05		candidate oligo-1,6-glucosdiase	Glycoside Hydrolase Family 13 protein
TR_26163	-3.71106	ENV * LL down vs ENV * DD	2.70285e-05		Zn(2)Cys(6) transcription factor
TR_73967	-2.94851	ENV * LL down vs ENV * DD	2.71288e-05
TR_64485	-2.50872	ENV * LL down vs ENV * DD	2.71521e-05
TR_78233	-2.19619	ENV * LL down vs ENV * DD	2.72303e-05
TR_54391	-3.37261	ENV * LL down vs ENV * DD	2.72353e-05
TR_121506	-5.06283	ENV * LL down vs ENV * DD	2.74174e-05		TRE121506, probable mitrochondrial substrate carrier, comprises DEAD/DEAH box helicase domain	SEX
TR_105617	-3.10334	ENV * LL down vs ENV * DD	2.75511e-05
TR_58117	-2.48259	ENV * LL down vs ENV * DD	2.79822e-05		candidate a-glycosidase related to a-N-acetylglucosaminidase	Glycoside Hydrolase Family 89 protein
TR_5369	-9.20948	ENV * LL down vs ENV * DD	2.80752e-05
TR_102738	-2.5623	ENV * LL down vs ENV * DD	2.88448e-05		hypothetical conserved protein, secreted
TR_52979	-2.73113	ENV * LL down vs ENV * DD	2.89731e-05
TR_108157	-2.16389	ENV * LL down vs ENV * DD	2.90124e-05
TR_123368	-3.0203	ENV * LL down vs ENV * DD	2.90884e-05		candidate glycogen branching enzyme	Glycoside Hydrolase Family 13 protein
TR_59763	-3.25985	ENV * LL down vs ENV * DD	2.92266e-05
TR_61526	-2.71981	ENV * LL down vs ENV * DD	2.93787e-05		unknown secreted protein, only in hypocreaceae
TR_123232	-8.66263	ENV * LL down vs ENV * DD	2.98832e-05	cel12A	endoglucanase	Glycoside Hydrolase Family 12 protein
TR_76845	-2.14162	ENV * LL down vs ENV * DD	2.99003e-05
TR_69557	-2.42998	ENV * LL down vs ENV * DD	3.00292e-05		candidate b-glycosidase related to b-N-acetylglucosaminidase	Glycoside Hydrolase Family 3 protein
TR_1941	-2.99246	ENV * LL down vs ENV * DD	3.04228e-05		mRNA cleavage factor I subunit/CPSF subunit
TR_53900	-2.87554	ENV * LL down vs ENV * DD	3.08909e-05
TR_106160	-3.68013	ENV * LL down vs ENV * DD	3.11643e-05		unknown secreted protein, in Eurotiales
TR_61350	-3.23607	ENV * LL down vs ENV * DD	3.1448e-05
TR_62333	-3.38773	ENV * LL down vs ENV * DD	3.1458e-05
TR_34985	-2.16877	ENV * LL down vs ENV * DD	3.14712e-05
TR_43115	-3.05403	ENV * LL down vs ENV * DD	3.15936e-05
TR_71123	-2.97773	ENV * LL down vs ENV * DD	3.17717e-05
TR_58366	-16.33	ENV * LL down vs ENV * DD	3.20147e-05		AAA+-type ATPase
TR_35556	-2.81556	ENV * LL down vs ENV * DD	3.21515e-05
TR_46639	-2.26216	ENV * LL down vs ENV * DD	3.22817e-05
TR_108011	-2.16826	ENV * LL down vs ENV * DD	3.25253e-05
TR_121818	-3.87259	ENV * LL down vs ENV * DD	3.25836e-05		unknown secreted protein
TR_109243	-5.86748	ENV * LL down vs ENV * DD	3.26716e-05		unique protein
TR_66438	-2.29708	ENV * LL down vs ENV * DD	3.27808e-05
TR_108686	-2.71191	ENV * LL down vs ENV * DD	3.30747e-05		Aspartyl protease
TR_106492	-2.55915	ENV * LL down vs ENV * DD	3.32543e-05
TR_112369	-2.5001	ENV * LL down vs ENV * DD	3.32772e-05
TR_76151	-3.14437	ENV * LL down vs ENV * DD	3.34529e-05		GT31 ß-glycosyltransferase
TR_112028	-2.50949	ENV * LL down vs ENV * DD	3.36149e-05
TR_49795	-2.12697	ENV * LL down vs ENV * DD	3.36821e-05
TR_55566	-2.52421	ENV * LL down vs ENV * DD	3.37195e-05
TR_109287	-3.7527	ENV * LL down vs ENV * DD	3.37663e-05
TR_49832	-2.25532	ENV * LL down vs ENV * DD	3.40952e-05
TR_124001	-2.44413	ENV * LL down vs ENV * DD	3.42065e-05
TR_122724	-3.08827	ENV * LL down vs ENV * DD	3.43334e-05		unknown protein, only in neurospora and Chaetomium
TR_66776	-3.76956	ENV * LL down vs ENV * DD	3.43829e-05
TR_68338	-2.40244	ENV * LL down vs ENV * DD	3.48292e-05
TR_121251	-3.05644	ENV * LL down vs ENV * DD	3.48324e-05		putative cell wall protein (Metarhizium adhesion Mad1 ?)	cell wall
TR_56812	-2.75631	ENV * LL down vs ENV * DD	3.51706e-05
TR_4027	-2.06257	ENV * LL down vs ENV * DD	3.52127e-05
TR_109679	-2.63762	ENV * LL down vs ENV * DD	3.57182e-05
TR_64167	-2.62391	ENV * LL down vs ENV * DD	3.57754e-05
TR_3292	-2.32309	ENV * LL down vs ENV * DD	3.5891e-05
TR_107035	-2.0206	ENV * LL down vs ENV * DD	3.59755e-05
TR_74379	-2.38436	ENV * LL down vs ENV * DD	3.59872e-05
TR_22881	-2.32018	ENV * LL down vs ENV * DD	3.60408e-05
TR_106720	-2.32794	ENV * LL down vs ENV * DD	3.64042e-05
TR_121121	-3.64166	ENV * LL down vs ENV * DD	3.66156e-05
TR_2185	-2.57223	ENV * LL down vs ENV * DD	3.66216e-05
TR_82172	-2.19997	ENV * LL down vs ENV * DD	3.7045e-05
TR_105788	-2.02424	ENV * LL down vs ENV * DD	3.70922e-05
TR_106584	-3.44798	ENV * LL down vs ENV * DD	3.71809e-05
TR_82146	-2.11461	ENV * LL down vs ENV * DD	3.76347e-05
TR_66303	-2.5643	ENV * LL down vs ENV * DD	3.79197e-05
TR_32069	-2.32093	ENV * LL down vs ENV * DD	3.81656e-05
TR_81676	-6.45365	ENV * LL down vs ENV * DD	3.83789e-05
TR_71468	-2.23833	ENV * LL down vs ENV * DD	3.84658e-05
TR_33704	-2.00618	ENV * LL down vs ENV * DD	3.85302e-05		Component of the DNA-binding general transcription factor complex TFIID and the regulatory transcription complex SAGA.
TR_108479	-2.05897	ENV * LL down vs ENV * DD	3.87762e-05
TR_110377	-2.10468	ENV * LL down vs ENV * DD	3.98753e-05
TR_105956	-3.40287	ENV * LL down vs ENV * DD	4.00806e-05		candidate a-amylase	Glycoside Hydrolase Family 13 protein
TR_3525	-2.3519	ENV * LL down vs ENV * DD	4.24408e-05
TR_74228	-4.19562	ENV * LL down vs ENV * DD	4.26722e-05		oleate δ-12 desaturase
TR_110665	-3.39336	ENV * LL down vs ENV * DD	4.28835e-05
TR_63687	-4.37035	ENV * LL down vs ENV * DD	4.29666e-05		unique protein, contains ankyrin repeat
TR_122974	-2.36361	ENV * LL down vs ENV * DD	4.3729e-05
TR_58161	-2.67799	ENV * LL down vs ENV * DD	4.38736e-05
TR_4366	-2.38427	ENV * LL down vs ENV * DD	4.38768e-05
TR_106812	-2.79257	ENV * LL down vs ENV * DD	4.40406e-05
TR_107463	-2.68184	ENV * LL down vs ENV * DD	4.40712e-05		exoribonuclease Dhp1
TR_53246	-3.23673	ENV * LL down vs ENV * DD	4.42537e-05		Transthyretin and related proteins
TR_27719	-2.3938	ENV * LL down vs ENV * DD	4.42588e-05
TR_106043	-3.29973	ENV * LL down vs ENV * DD	4.47913e-05		GFA-domain protein, only in Gibberella
TR_54395	-2.37545	ENV * LL down vs ENV * DD	4.50641e-05	RGS1	regulator of G-protein signaling related to Aspergillus nidulans FlbA, involved in virulence, conidiation and hydrophobin synthesis, regulates desensitization to alpha factor in S. cerevisiae	RGS
TR_50593	-3.73937	ENV * LL down vs ENV * DD	4.63818e-05		5' nucleotidase
TR_49649	-3.07479	ENV * LL down vs ENV * DD	4.79938e-05
TR_73102	-2.17881	ENV * LL down vs ENV * DD	4.8046e-05		candidate b-glycosidase	Glycoside Hydrolase Family 39 protein
TR_59655	-2.82259	ENV * LL down vs ENV * DD	4.81188e-05
TR_64963	-2.13939	ENV * LL down vs ENV * DD	4.86404e-05
TR_59668	-2.31185	ENV * LL down vs ENV * DD	4.90286e-05
TR_32639	-5.08841	ENV * LL down vs ENV * DD	4.92415e-05
TR_65040	-2.13214	ENV * LL down vs ENV * DD	4.94961e-05
TR_108833	-2.81541	ENV * LL down vs ENV * DD	4.96516e-05
TR_105143	-3.26244	ENV * LL down vs ENV * DD	5.00088e-05
TR_65402	-3.17712	ENV * LL down vs ENV * DD	5.00121e-05
TR_108819	-2.30139	ENV * LL down vs ENV * DD	5.0225e-05
TR_70807	-2.72285	ENV * LL down vs ENV * DD	5.03511e-05
TR_55193	-2.82835	ENV * LL down vs ENV * DD	5.07415e-05
TR_70830	-2.48971	ENV * LL down vs ENV * DD	5.09054e-05
TR_103064	-3.30305	ENV * LL down vs ENV * DD	5.09066e-05		Uncharacterized conserved protein
TR_123795	-2.03545	ENV * LL down vs ENV * DD	5.09568e-05		allantoinase
TR_62169	-2.69505	ENV * LL down vs ENV * DD	5.14299e-05
TR_102998	-2.77599	ENV * LL down vs ENV * DD	5.15921e-05		ADP-ribosylglycohydrolase-like protein
TR_112463	-3.22221	ENV * LL down vs ENV * DD	5.19291e-05
TR_68831	-2.78874	ENV * LL down vs ENV * DD	5.2423e-05		Amino acid transporter	Sulfur transporter
TR_70736	-2.43088	ENV * LL down vs ENV * DD	5.26752e-05
TR_44987	-3.23228	ENV * LL down vs ENV * DD	5.28076e-05		ERG25 methylsterol desaturase, SUR2-type hydroxylase/desaturase, catalytic region
TR_59491	-2.26093	ENV * LL down vs ENV * DD	5.32724e-05
TR_104716	-2.58066	ENV * LL down vs ENV * DD	5.34387e-05
TR_110922	-2.15388	ENV * LL down vs ENV * DD	5.3647e-05
TR_103205	-2.71843	ENV * LL down vs ENV * DD	5.37588e-05
TR_73623	-14.4166	ENV * LL down vs ENV * DD	5.40204e-05		Monooxygenase, aromatic ring catabolism
TR_52505	-3.71839	ENV * LL down vs ENV * DD	5.41241e-05
TR_102499	-3.86045	ENV * LL down vs ENV * DD	5.42801e-05		C6 transcription factor (secondary metabolism ?) Only in the Aspergilli
TR_120198	-2.36166	ENV * LL down vs ENV * DD	5.47972e-05
TR_5889	-2.83648	ENV * LL down vs ENV * DD	5.5232e-05
TR_102458	-2.21169	ENV * LL down vs ENV * DD	5.55888e-05
TR_124079	-4.94008	ENV * LL down vs ENV * DD	5.6106e-05		unknown, no introns, only in close neighbors
TR_104557	-3.22938	ENV * LL down vs ENV * DD	5.70978e-05
TR_66789	-2.76371	ENV * LL down vs ENV * DD	5.71284e-05		candidate b-glycosidase related to chitosanase	Glycoside Hydrolase Family 75 protein
TR_68279	-4.65554	ENV * LL down vs ENV * DD	5.72139e-05		Dehydrogenases with different specificities (related to short-chain alcohol dehydrogenases)
TR_108419	-2.37924	ENV * LL down vs ENV * DD	5.72192e-05
TR_103041	-4.34837	ENV * LL down vs ENV * DD	5.72846e-05		acetamidase
TR_35726	-2.74344	ENV * LL down vs ENV * DD	5.74177e-05		candidate subtilisin like protease
TR_112094	-2.87009	ENV * LL down vs ENV * DD	5.77708e-05
TR_47420	-2.20488	ENV * LL down vs ENV * DD	5.82572e-05
TR_71008	-2.53172	ENV * LL down vs ENV * DD	5.87941e-05
TR_122499	-2.53696	ENV * LL down vs ENV * DD	5.89964e-05
TR_103276	-3.30587	ENV * LL down vs ENV * DD	5.90043e-05
TR_123422	-2.02188	ENV * LL down vs ENV * DD	5.95349e-05
TR_59760	-2.16209	ENV * LL down vs ENV * DD	5.98968e-05
TR_77539	-2.19573	ENV * LL down vs ENV * DD	5.99591e-05
TR_103973	-2.24066	ENV * LL down vs ENV * DD	6.03586e-05
TR_104219	-3.96838	ENV * LL down vs ENV * DD	6.05685e-05
TR_75247	-2.2594	ENV * LL down vs ENV * DD	6.08344e-05		AAA+-type ATPase
TR_112019	-2.29102	ENV * LL down vs ENV * DD	6.12235e-05
TR_80605	-2.04649	ENV * LL down vs ENV * DD	6.14642e-05
TR_121325	-3.39081	ENV * LL down vs ENV * DD	6.16759e-05
TR_124249	-5.61332	ENV * LL down vs ENV * DD	6.28134e-05
TR_57865	-2.0213	ENV * LL down vs ENV * DD	6.28305e-05
TR_69164	-2.08862	ENV * LL down vs ENV * DD	6.32133e-05
TR_103130	-3.07053	ENV * LL down vs ENV * DD	6.33447e-05
TR_26871	-4.96617	ENV * LL down vs ENV * DD	6.36371e-05
TR_122040	-2.34904	ENV * LL down vs ENV * DD	6.37184e-05
TR_121000	-2.10446	ENV * LL down vs ENV * DD	6.42322e-05
TR_33840	-2.09643	ENV * LL down vs ENV * DD	6.42613e-05
TR_68336	-2.76293	ENV * LL down vs ENV * DD	6.6142e-05
TR_60743	-2.52144	ENV * LL down vs ENV * DD	6.62618e-05
TR_106151	-2.50693	ENV * LL down vs ENV * DD	6.6316e-05
TR_80005	-2.0638	ENV * LL down vs ENV * DD	6.69433e-05
TR_44251	-2.34421	ENV * LL down vs ENV * DD	6.79814e-05
TR_73760	-2.16123	ENV * LL down vs ENV * DD	6.87096e-05
TR_109560	-4.51816	ENV * LL down vs ENV * DD	6.89616e-05
TR_67931	-2.25496	ENV * LL down vs ENV * DD	6.89657e-05
TR_119658	-2.77781	ENV * LL down vs ENV * DD	6.9049e-05
TR_106512	-3.07292	ENV * LL down vs ENV * DD	6.94563e-05
TR_106828	-2.08913	ENV * LL down vs ENV * DD	7.00447e-05
TR_69956	-4.20446	ENV * LL down vs ENV * DD	7.00644e-05		Alcohol dehydrogenase, class V
TR_77284	-2.48045	ENV * LL down vs ENV * DD	7.02376e-05		candidate b-glycosidase distantly related to endoglucanase	Glycoside Hydrolase Family 12 protein
TR_123911	-2.40398	ENV * LL down vs ENV * DD	7.02506e-05
TR_68704	-2.4534	ENV * LL down vs ENV * DD	7.06105e-05
TR_21294	-3.29294	ENV * LL down vs ENV * DD	7.07237e-05
TR_77505	-2.20566	ENV * LL down vs ENV * DD	7.11606e-05
TR_55208	-2.25788	ENV * LL down vs ENV * DD	7.13163e-05
TR_123831	-2.32052	ENV * LL down vs ENV * DD	7.15135e-05
TR_26994	-2.16247	ENV * LL down vs ENV * DD	7.28549e-05
TR_120747	-2.07227	ENV * LL down vs ENV * DD	7.31033e-05		unknown protein, 2 TM, conserved
TR_104336	-2.25962	ENV * LL down vs ENV * DD	7.31409e-05
TR_76117	-2.1679	ENV * LL down vs ENV * DD	7.48011e-05
TR_60518	-2.6273	ENV * LL down vs ENV * DD	7.49004e-05
TR_104115	-2.34619	ENV * LL down vs ENV * DD	7.53216e-05
TR_110732	-2.3169	ENV * LL down vs ENV * DD	7.56871e-05
TR_105279	-2.11902	ENV * LL down vs ENV * DD	7.60051e-05
TR_105912	-2.51353	ENV * LL down vs ENV * DD	7.61736e-05
TR_109476	-3.22443	ENV * LL down vs ENV * DD	7.63528e-05
TR_109648	-2.21176	ENV * LL down vs ENV * DD	7.72321e-05
TR_123256	-2.70134	ENV * LL down vs ENV * DD	7.74507e-05
TR_121498	-2.53509	ENV * LL down vs ENV * DD	7.76342e-05		Phosphatidylserine decarboxylase
TR_120326	-4.34525	ENV * LL down vs ENV * DD	7.83717e-05
TR_123733	-3.91673	ENV * LL down vs ENV * DD	7.8497e-05		unknown conserved protein, contains HET domain
TR_66792	-3.01498	ENV * LL down vs ENV * DD	7.91625e-05		candidate b-glycosidase distantly related to exo-1,3-glucanase	Glycoside Hydrolase Family 17 protein
TR_3372	-2.75625	ENV * LL down vs ENV * DD	7.91737e-05
TR_57435	-2.08955	ENV * LL down vs ENV * DD	8.00473e-05
TR_68582	-2.05409	ENV * LL down vs ENV * DD	8.05455e-05
TR_105171	-2.11593	ENV * LL down vs ENV * DD	8.08725e-05		unique protein, only in A. fumigatus and A. oryzae
TR_111811	-2.42921	ENV * LL down vs ENV * DD	8.09324e-05
TR_79891	-2.23009	ENV * LL down vs ENV * DD	8.16005e-05		Putative sec13 protein, a component of the COPII coat complex involved in vesicle budding from ER.	Exit from the ER
TR_106450	-2.34665	ENV * LL down vs ENV * DD	8.18218e-05
TR_103174	-2.54686	ENV * LL down vs ENV * DD	8.18412e-05
TR_68064	-2.3985	ENV * LL down vs ENV * DD	8.18736e-05		candidate b-glycosidase distantly related to b-xylosidase / a-L-arabinofuranosidase	Glycoside Hydrolase Family 43 protein
TR_120676	-2.57006	ENV * LL down vs ENV * DD	8.24443e-05		candidate neutral trehalase	Glycoside Hydrolase Family 37 protein
TR_19432	-2.3727	ENV * LL down vs ENV * DD	8.27102e-05		TRE19432, hypothetical calcium/sodium antiporter, contains 9 transmembrane domains	Ca
TR_59673	-2.64048	ENV * LL down vs ENV * DD	8.32343e-05
TR_82241	-2.49925	ENV * LL down vs ENV * DD	8.36715e-05		protein containing a N-terminal binuclear Zn cluster and a DNA binding domain
TR_52222	-2.70209	ENV * LL down vs ENV * DD	8.39566e-05
TR_112401	-2.24482	ENV * LL down vs ENV * DD	8.39572e-05
TR_105975	-2.79091	ENV * LL down vs ENV * DD	8.44515e-05
TR_111716	-2.86456	ENV * LL down vs ENV * DD	8.5048e-05		Flavonol reductase/cinnamoyl-CoA reductase
TR_121475	-7.59932	ENV * LL down vs ENV * DD	8.55371e-05		unknown, no orthologues
TR_122506	-3.34537	ENV * LL down vs ENV * DD	8.63688e-05		unique protein
TR_71649	-3.30643	ENV * LL down vs ENV * DD	8.68859e-05
TR_67678	-2.98328	ENV * LL down vs ENV * DD	8.70366e-05
TR_57857	-2.19298	ENV * LL down vs ENV * DD	8.72708e-05		candidate b-mannosidase	Glycoside Hydrolase Family 2 protein
TR_59887	-2.39216	ENV * LL down vs ENV * DD	8.73987e-05
TR_57534	-2.20511	ENV * LL down vs ENV * DD	8.75201e-05
TR_120337	-2.34687	ENV * LL down vs ENV * DD	8.77729e-05
TR_102776	-3.37309	ENV * LL down vs ENV * DD	8.97413e-05
TR_104220	-3.0985	ENV * LL down vs ENV * DD	9.01947e-05
TR_110096	-2.52571	ENV * LL down vs ENV * DD	9.04425e-05
TR_76659	-2.33557	ENV * LL down vs ENV * DD	9.0709e-05
TR_49946	-3.84883	ENV * LL down vs ENV * DD	9.10177e-05		Glutathione S-transferase
TR_3447	-2.23711	ENV * LL down vs ENV * DD	9.11319e-05		NADP-dependent alcohol dehydrogenase (class V)
TR_33263	-2.6957	ENV * LL down vs ENV * DD	9.11761e-05
TR_104762	-2.41206	ENV * LL down vs ENV * DD	9.15304e-05
TR_69651	-3.71512	ENV * LL down vs ENV * DD	9.16225e-05
TR_54042	-2.86093	ENV * LL down vs ENV * DD	9.25353e-05
TR_109359	-2.2554	ENV * LL down vs ENV * DD	9.25789e-05
TR_112396	-2.61695	ENV * LL down vs ENV * DD	9.26632e-05		unique secreted protein (33 % identity to protozoa antigen)
TR_82141	-3.37409	ENV * LL down vs ENV * DD	9.27175e-05
TR_122579	-2.93733	ENV * LL down vs ENV * DD	9.40124e-05		unknown protein, secreted 4 TM, in Sordariomycetes
TR_75063	-2.23094	ENV * LL down vs ENV * DD	9.54521e-05
TR_1959	-2.92493	ENV * LL down vs ENV * DD	9.64432e-05
TR_111832	-2.38223	ENV * LL down vs ENV * DD	9.67071e-05
TR_76136	-2.15493	ENV * LL down vs ENV * DD	9.69132e-05
TR_109952	-2.35839	ENV * LL down vs ENV * DD	9.72437e-05		unknown conserved protein, containing ankyrin repeats
TR_104103	-4.10256	ENV * LL down vs ENV * DD	0.000100052
TR_73248	-2.80418	ENV * LL down vs ENV * DD	0.000100325		candidate b-1,3-exoglucanase	Glycoside Hydrolase Fafmily 55 protein
TR_58774	-2.5245	ENV * LL down vs ENV * DD	0.000100625
TR_61508	-2.20354	ENV * LL down vs ENV * DD	0.000100715
TR_121579	-3.89549	ENV * LL down vs ENV * DD	0.00010207
TR_111307	-2.27763	ENV * LL down vs ENV * DD	0.000102749
TR_112521	-4.29072	ENV * LL down vs ENV * DD	0.000103163
TR_32087	-2.77496	ENV * LL down vs ENV * DD	0.000103421
TR_61988	-2.80697	ENV * LL down vs ENV * DD	0.000103646
TR_109475	-3.39608	ENV * LL down vs ENV * DD	0.000104589
TR_62226	-2.48126	ENV * LL down vs ENV * DD	0.000106293
TR_41664	-3.36078	ENV * LL down vs ENV * DD	0.000106355
TR_122385	-2.06566	ENV * LL down vs ENV * DD	0.000106959
TR_21775	-2.00785	ENV * LL down vs ENV * DD	0.000107208
TR_104301	-2.66699	ENV * LL down vs ENV * DD	0.000108608
TR_106769	-2.69924	ENV * LL down vs ENV * DD	0.000108792
TR_109747	-2.18809	ENV * LL down vs ENV * DD	0.000110953
TR_104421	-2.21915	ENV * LL down vs ENV * DD	0.0001116
TR_111095	-3.23236	ENV * LL down vs ENV * DD	0.000111843
TR_79779	-2.75055	ENV * LL down vs ENV * DD	0.000113342		secreted protein with C-terminal WSC domain, conserved
TR_75434	-2.4844	ENV * LL down vs ENV * DD	0.000114469
TR_70842	-3.46851	ENV * LL down vs ENV * DD	0.000115265
TR_45445	-6.27709	ENV * LL down vs ENV * DD	0.000115875		tyrosinase
TR_108418	-2.65136	ENV * LL down vs ENV * DD	0.000115977
TR_60028	-2.25293	ENV * LL down vs ENV * DD	0.000116593
TR_31812	-2.11231	ENV * LL down vs ENV * DD	0.000116613
TR_123288	-2.35863	ENV * LL down vs ENV * DD	0.000117317
TR_73525	-2.15211	ENV * LL down vs ENV * DD	0.000117343		CAS/CSE protein involved in chromosome segregation
TR_72896	-2.31378	ENV * LL down vs ENV * DD	0.000117518
TR_111541	-2.13772	ENV * LL down vs ENV * DD	0.000117555
TR_1997	-2.54639	ENV * LL down vs ENV * DD	0.000117923
TR_53659	-2.26525	ENV * LL down vs ENV * DD	0.000117939
TR_109562	-3.10959	ENV * LL down vs ENV * DD	0.00011832
TR_110457	-2.71673	ENV * LL down vs ENV * DD	0.000119549
TR_121412	-3.36673	ENV * LL down vs ENV * DD	0.000119614
TR_105237	-2.56496	ENV * LL down vs ENV * DD	0.000119896		unknown, only in Magnaporthe
TR_40346	-3.23867	ENV * LL down vs ENV * DD	0.0001202
TR_3596	-2.0803	ENV * LL down vs ENV * DD	0.000120638
TR_70984	-2.12307	ENV * LL down vs ENV * DD	0.00012066
TR_69975	-2.33502	ENV * LL down vs ENV * DD	0.00012085
TR_57947	-2.07585	ENV * LL down vs ENV * DD	0.000121557
TR_55629	-2.22412	ENV * LL down vs ENV * DD	0.000123321
TR_65583	-3.48735	ENV * LL down vs ENV * DD	0.00012394
TR_71496	-5.29821	ENV * LL down vs ENV * DD	0.000126195
TR_122296	-3.70046	ENV * LL down vs ENV * DD	0.000126579
TR_102467	-3.45872	ENV * LL down vs ENV * DD	0.000127282
TR_121774	-2.1749	ENV * LL down vs ENV * DD	0.000127287		Distantly related to S. cerevisiae SEC12 involved in vesicle budding from the ER membrane.	Exit from the ER
TR_69650	-2.76478	ENV * LL down vs ENV * DD	0.000127379
TR_58601	-2.37096	ENV * LL down vs ENV * DD	0.000129084
TR_64704	-2.44148	ENV * LL down vs ENV * DD	0.000131965
TR_68436	-2.67632	ENV * LL down vs ENV * DD	0.000132349
TR_73594	-2.44757	ENV * LL down vs ENV * DD	0.000132633
TR_78706	-2.04011	ENV * LL down vs ENV * DD	0.000133103
TR_5776	-2.11038	ENV * LL down vs ENV * DD	0.000134192		glucose-6-phosphate isomerase
TR_65141	-2.07855	ENV * LL down vs ENV * DD	0.00013426
TR_104373	-2.79639	ENV * LL down vs ENV * DD	0.000134806
TR_55319	-2.48775	ENV * LL down vs ENV * DD	0.000135427		candidate a-L-arabinofuranosidase	Glycoside Hydrolase Fafmily 54 protein
TR_2036	-2.98169	ENV * LL down vs ENV * DD	0.000135794
TR_55125	-2.25676	ENV * LL down vs ENV * DD	0.000138381
TR_109237	-4.02188	ENV * LL down vs ENV * DD	0.000139052
ADDLSEQ_MAT112	-2.09198	ENV * LL down vs ENV * DD	0.000140548
TR_75949	-2.07096	ENV * LL down vs ENV * DD	0.00014094	GNG1	heterotrimeric G-protein gamma subunit	G-proteins
TR_55467	-2.11577	ENV * LL down vs ENV * DD	0.000142114
TR_111451	-2.48292	ENV * LL down vs ENV * DD	0.000142282
TR_103812	-2.46317	ENV * LL down vs ENV * DD	0.000144084
TR_80400	-2.32425	ENV * LL down vs ENV * DD	0.000144132
TR_108683	-2.27641	ENV * LL down vs ENV * DD	0.000144462		unknown conserved protein, contains 5 TM
TR_73256	-3.0994	ENV * LL down vs ENV * DD	0.00014468		candidate b-glycosidase related to endo-b-1,3-glucanase	Glycoside Hydrolase Family 81 protein
TR_104067	-3.07488	ENV * LL down vs ENV * DD	0.000147024
TR_112518	-3.94442	ENV * LL down vs ENV * DD	0.000149434
TR_110731	-2.17363	ENV * LL down vs ENV * DD	0.000150534
TR_64710	-2.66273	ENV * LL down vs ENV * DD	0.000152849		AAA+-type ATPase
TR_109387	-2.30213	ENV * LL down vs ENV * DD	0.000155922		unknown protein, in Aspergilli
TR_109184	-3.38725	ENV * LL down vs ENV * DD	0.000156275
TR_75470	-2.9292	ENV * LL down vs ENV * DD	0.000157707
TR_121417	-2.8732	ENV * LL down vs ENV * DD	0.000159673		putative membrane associated protein (Magnaporthe)
TR_102813	-2.49115	ENV * LL down vs ENV * DD	0.000159803
TR_61971	-2.41787	ENV * LL down vs ENV * DD	0.000161009
TR_51426	-2.53775	ENV * LL down vs ENV * DD	0.000164174
TR_64125	-3.85735	ENV * LL down vs ENV * DD	0.000164623		Serine/threonine protein kinase
TR_4171	-2.90264	ENV * LL down vs ENV * DD	0.00016469		TRE4171, hypothetical calcium transporter	Ca
TR_53684	-2.04894	ENV * LL down vs ENV * DD	0.000167798
TR_104175	-2.07195	ENV * LL down vs ENV * DD	0.000171096		unique protein
TR_57234	-3.3301	ENV * LL down vs ENV * DD	0.000172148
TR_74047	-2.50446	ENV * LL down vs ENV * DD	0.000172426		Ribonucleotide reductase large subunit
TR_23287	-2.33084	ENV * LL down vs ENV * DD	0.000173349
TR_66854	-2.22052	ENV * LL down vs ENV * DD	0.000173693		Monocarboxylate transporter
TR_76897	-2.07801	ENV * LL down vs ENV * DD	0.000175474		10 TM MSF transporter
TR_112380	-2.11438	ENV * LL down vs ENV * DD	0.000176421
TR_121594	-2.46113	ENV * LL down vs ENV * DD	0.000177537
TR_112040	-2.31961	ENV * LL down vs ENV * DD	0.000177631
TR_4659	-2.52382	ENV * LL down vs ENV * DD	0.000178683
TR_123543	-2.02665	ENV * LL down vs ENV * DD	0.000179688
TR_109357	-2.85784	ENV * LL down vs ENV * DD	0.000180062
TR_120176	-2.7158	ENV * LL down vs ENV * DD	0.000180649		conserved hypothetical protein	Sulfur acquisition and processing
TR_69490	-2.79257	ENV * LL down vs ENV * DD	0.000181243
TR_60187	-2.49938	ENV * LL down vs ENV * DD	0.000182872
TR_111958	-2.10213	ENV * LL down vs ENV * DD	0.000183112
TR_74282	-8.14356	ENV * LL down vs ENV * DD	0.000184356		C-rich protein (see above)
TR_67778	-3.18658	ENV * LL down vs ENV * DD	0.000185695		Hydroxysteroid 17-beta dehydrogenase 11
TR_72581	-3.33003	ENV * LL down vs ENV * DD	0.000187543		unknown conserved protein
TR_58772	-2.37249	ENV * LL down vs ENV * DD	0.000187576		Cytochrome P450, related to trichothecen hydroxylase
TR_104118	-2.10536	ENV * LL down vs ENV * DD	0.000188439
TR_57128	-2.46802	ENV * LL down vs ENV * DD	0.000189524		candidate glycogen-debranching enzyme	Glycoside Hydrolase Family 13 protein
TR_104203	-2.41922	ENV * LL down vs ENV * DD	0.000190309
TR_108336	-2.56081	ENV * LL down vs ENV * DD	0.000194726
TR_80871	-2.32754	ENV * LL down vs ENV * DD	0.000195451
TR_108458	-3.10399	ENV * LL down vs ENV * DD	0.000196838
TR_112458	-2.04444	ENV * LL down vs ENV * DD	0.000198136
TR_69426	-2.30419	ENV * LL down vs ENV * DD	0.000198947
TR_108570	-2.9985	ENV * LL down vs ENV * DD	0.000200033
TR_103778	-2.52939	ENV * LL down vs ENV * DD	0.000202846
TR_65156	-2.08389	ENV * LL down vs ENV * DD	0.000203972
TR_103134	-5.06817	ENV * LL down vs ENV * DD	0.000205309
TR_43161	-3.86612	ENV * LL down vs ENV * DD	0.000205404
TR_109307	-3.6834	ENV * LL down vs ENV * DD	0.000206295
TR_58213	-2.12907	ENV * LL down vs ENV * DD	0.000206569
TR_103135	-3.53375	ENV * LL down vs ENV * DD	0.000206603
TR_70098	-2.67194	ENV * LL down vs ENV * DD	0.000208046		Amino acid transporters
TR_75169	-2.03232	ENV * LL down vs ENV * DD	0.000210292
TR_22713	-2.07721	ENV * LL down vs ENV * DD	0.000211572
TR_112124	-2.37795	ENV * LL down vs ENV * DD	0.000212025
TR_112031	-2.70475	ENV * LL down vs ENV * DD	0.000212608		unique protein, secreted
TR_107960	-2.86296	ENV * LL down vs ENV * DD	0.000212717		WSC-domain carbohydrate binding domain, secreted, narrow distribution
TR_105718	-3.47202	ENV * LL down vs ENV * DD	0.000213275
TR_109244	-4.0952	ENV * LL down vs ENV * DD	0.000213806
TR_110509	-2.05056	ENV * LL down vs ENV * DD	0.000215589
TR_103060	-3.34678	ENV * LL down vs ENV * DD	0.000216544		unknown protein, only in gibberella and Chaetomium
TR_22510	-2.62081	ENV * LL down vs ENV * DD	0.00021908
TR_124065	-2.49187	ENV * LL down vs ENV * DD	0.000219761		unknown protein, only in bacteria; contains large nuclear transport factor 2 domain
TR_109317	-2.8833	ENV * LL down vs ENV * DD	0.000221459
TR_61298	-2.49635	ENV * LL down vs ENV * DD	0.000221948
TR_49928	-4.36592	ENV * LL down vs ENV * DD	0.000222432		unknown protein, only in Sordariomycetes
TR_77000	-4.81451	ENV * LL down vs ENV * DD	0.0002238
TR_119732	-2.59755	ENV * LL down vs ENV * DD	0.000224267
TR_105157	-2.16221	ENV * LL down vs ENV * DD	0.000224954
TR_106168	-2.2042	ENV * LL down vs ENV * DD	0.000225597
TR_67527	-2.16255	ENV * LL down vs ENV * DD	0.000225899		TRE31108, related to Mus81p, a subunit of the Mus81-Mms4 structure-specific endonuclease funtioning in mitotic and meiotic recombination in Saccharomyces cerevisiae	SEX
TR_109944	-5.426	ENV * LL down vs ENV * DD	0.00022626
TR_56682	-3.06276	ENV * LL down vs ENV * DD	0.000227314
TR_59244	-2.11527	ENV * LL down vs ENV * DD	0.000228132
TR_111318	-2.75722	ENV * LL down vs ENV * DD	0.000228423
TR_73621	-22.3962	ENV * LL down vs ENV * DD	0.000229388		candidate polyketide synthase	PKS
TR_110797	-3.69833	ENV * LL down vs ENV * DD	0.000231949		unknown protein, 1 TM, only in Gibberella
TR_110078	-3.24837	ENV * LL down vs ENV * DD	0.000233565
TR_105917	-2.0904	ENV * LL down vs ENV * DD	0.000235025
TR_105081	-3.52284	ENV * LL down vs ENV * DD	0.000235679
TR_124084	-3.02405	ENV * LL down vs ENV * DD	0.000237617		unknown protein
TR_82026	-4.21095	ENV * LL down vs ENV * DD	0.000237811		trans-aconitate methyltransferase
TR_69026	-2.94388	ENV * LL down vs ENV * DD	0.000238353
TR_82633	-2.10979	ENV * LL down vs ENV * DD	0.000238871		candidate b-1,3-glucanosyltransferase	Glycoside Hydrolase Family 72 protein
TR_107507	-2.65467	ENV * LL down vs ENV * DD	0.000241795
TR_59197	-2.2231	ENV * LL down vs ENV * DD	0.000242665		unknown protein, only in Gibberella and Chaetomium
TR_60328	-3.19689	ENV * LL down vs ENV * DD	0.00024449
TR_64110	-2.24248	ENV * LL down vs ENV * DD	0.000246861
TR_105867	-2.64297	ENV * LL down vs ENV * DD	0.000247725
TR_102787	-2.01801	ENV * LL down vs ENV * DD	0.000247733		unique protein
TR_66695	-2.02336	ENV * LL down vs ENV * DD	0.000248944
TR_107974	-3.29844	ENV * LL down vs ENV * DD	0.000249535		bZIP transcription factor JlbA/IDI-4
TR_60182	-2.13035	ENV * LL down vs ENV * DD	0.00025146		unknown conserved protein
TR_107146	-4.40411	ENV * LL down vs ENV * DD	0.000251805
TR_123571	-2.96319	ENV * LL down vs ENV * DD	0.000252946
TR_78806	-2.2548	ENV * LL down vs ENV * DD	0.000253962		Ubiquitin fusion degradation protein 2
TR_69066	-2.9267	ENV * LL down vs ENV * DD	0.000254915
TR_120479	-2.35164	ENV * LL down vs ENV * DD	0.00025563
TR_102500	-2.29116	ENV * LL down vs ENV * DD	0.0002571
TR_67540	-2.65206	ENV * LL down vs ENV * DD	0.000258056
TR_3001	-2.09936	ENV * LL down vs ENV * DD	0.000259846
TR_65114	-3.22005	ENV * LL down vs ENV * DD	0.000260648
TR_62103	-3.11659	ENV * LL down vs ENV * DD	0.000265443
TR_70847	-2.38477	ENV * LL down vs ENV * DD	0.000266906		Uncharacterized conserved protein
TR_77299	-2.6895	ENV * LL down vs ENV * DD	0.000272857		exo-b-D-glucosaminidase GLS93 (GenBank acc. No. BAD99604)	Glycoside Hydrolase Family 2 protein
TR_56700	-4.44122	ENV * LL down vs ENV * DD	0.000274273
TR_60349	-2.19428	ENV * LL down vs ENV * DD	0.000276402
TR_65915	-2.16699	ENV * LL down vs ENV * DD	0.000276618
TR_112499	-2.88158	ENV * LL down vs ENV * DD	0.000278521		UPF2, nonsense-mediated mRNA-decay factor
TR_53331	-2.31919	ENV * LL down vs ENV * DD	0.000280791
TR_102773	-2.76426	ENV * LL down vs ENV * DD	0.000281647
TR_60467	-3.5267	ENV * LL down vs ENV * DD	0.000283307
TR_103447	-2.33647	ENV * LL down vs ENV * DD	0.000284137		unknown conserved protein
TR_70956	-2.4844	ENV * LL down vs ENV * DD	0.000284292
TR_110778	-2.50574	ENV * LL down vs ENV * DD	0.000287328		unknown conserved protein, Sordariomycetes
TR_31118	-2.44963	ENV * LL down vs ENV * DD	0.000288341
TR_104664	-3.18943	ENV * LL down vs ENV * DD	0.00028988		Mitochondrial outer membrane and cell wall localized SUN family member required for mitochondrial autophagy	Cell wall
TR_2517	-2.26195	ENV * LL down vs ENV * DD	0.000293079
TR_69883	-2.15292	ENV * LL down vs ENV * DD	0.0002968
TR_109945	-2.21785	ENV * LL down vs ENV * DD	0.000297166
TR_53501	-2.3634	ENV * LL down vs ENV * DD	0.000302082
TR_78753	-2.02195	ENV * LL down vs ENV * DD	0.000302552
TR_123185	-2.28454	ENV * LL down vs ENV * DD	0.000304124		myosin heavy chain
TR_69189	-2.35278	ENV * LL down vs ENV * DD	0.000304233
TR_77478	-2.52993	ENV * LL down vs ENV * DD	0.000305226
TR_109328	-2.19675	ENV * LL down vs ENV * DD	0.00030908		This domain is found in a number of fungal transcription factors including transcriptional activator xlnR, yeast regulatory protein GAL4, and other transcription proteins regulating a variety of cellular and metabolic processes.
TR_109371	-2.28185	ENV * LL down vs ENV * DD	0.000311781
TR_106297	-2.17344	ENV * LL down vs ENV * DD	0.00031351		Amino acid transporters
TR_110810	-3.01987	ENV * LL down vs ENV * DD	0.000314092
TR_73517	-2.15562	ENV * LL down vs ENV * DD	0.000314321
TR_24586	-2.68896	ENV * LL down vs ENV * DD	0.00031578		candidate non-ribosomal peptide synthetase	NRPS
TR_61403	-2.13561	ENV * LL down vs ENV * DD	0.000317871
TR_108345	-2.60383	ENV * LL down vs ENV * DD	0.000319513
TR_119864	-2.10717	ENV * LL down vs ENV * DD	0.000322571		unknown conserved protein
TR_59964	-2.27837	ENV * LL down vs ENV * DD	0.000324045
TR_62633	-2.10571	ENV * LL down vs ENV * DD	0.000325395
TR_122879	-2.6062	ENV * LL down vs ENV * DD	0.000327619
TR_123556	-2.20083	ENV * LL down vs ENV * DD	0.000327899
TR_66103	-2.43758	ENV * LL down vs ENV * DD	0.000329477
TR_66753	-3.41479	ENV * LL down vs ENV * DD	0.000329779
TR_61632	-2.57039	ENV * LL down vs ENV * DD	0.000332383
TR_69537	-2.68375	ENV * LL down vs ENV * DD	0.000332583		unknown protein, contains F-box and WD repeat
TR_106371	-2.23237	ENV * LL down vs ENV * DD	0.000333072
TR_123729	-2.19672	ENV * LL down vs ENV * DD	0.00033437
TR_5855	-2.04649	ENV * LL down vs ENV * DD	0.000335199
TR_107793	-2.23837	ENV * LL down vs ENV * DD	0.000336321
TR_112131	-3.84998	ENV * LL down vs ENV * DD	0.000338236
TR_58370	-2.20058	ENV * LL down vs ENV * DD	0.00033834
TR_105287	-2.32195	ENV * LL down vs ENV * DD	0.000338804		only in Chaetomium and bacteria (glyoxalase?)
TR_57008	-2.25282	ENV * LL down vs ENV * DD	0.000340185
TR_78585	-5.46359	ENV * LL down vs ENV * DD	0.000351898		Synaptic vesicle transporter SVOP and related transporters (major facilitator superfamily)
TR_106237	-2.40646	ENV * LL down vs ENV * DD	0.000352088
TR_124259	-4.14734	ENV * LL down vs ENV * DD	0.000353297
TR_73842	-2.08207	ENV * LL down vs ENV * DD	0.00035943
TR_75985	-4.61956	ENV * LL down vs ENV * DD	0.000360071
TR_105260	-2.0823	ENV * LL down vs ENV * DD	0.000360495		Predicted transporter (major facilitator superfamily)
TR_110315	-2.07652	ENV * LL down vs ENV * DD	0.000362633
TR_120779	-2.41145	ENV * LL down vs ENV * DD	0.00036562
TR_119826	-2.65221	ENV * LL down vs ENV * DD	0.000368732		Transcription factor MEIS1 and related HOX domain proteins
TR_48792	-2.17787	ENV * LL down vs ENV * DD	0.000368783
TR_102941	-2.00938	ENV * LL down vs ENV * DD	0.000369634
TR_121989	-2.04365	ENV * LL down vs ENV * DD	0.000373896
TR_32755	-2.52087	ENV * LL down vs ENV * DD	0.000373919		Predicted histone tail methylase containing SET domain
TR_5107	-2.46151	ENV * LL down vs ENV * DD	0.000375831
TR_69957	-3.98207	ENV * LL down vs ENV * DD	0.000376824		Predicted transporter (major facilitator superfamily) / hypothetical maltose permease	MFS Transporter
TR_67377	-2.67075	ENV * LL down vs ENV * DD	0.000379251
TR_122582	-2.03718	ENV * LL down vs ENV * DD	0.000381522
TR_105589	-2.55726	ENV * LL down vs ENV * DD	0.000383023
TR_66958	-2.07132	ENV * LL down vs ENV * DD	0.000383741
TR_47069	-2.28305	ENV * LL down vs ENV * DD	0.000388099
TR_123260	-2.38747	ENV * LL down vs ENV * DD	0.00038979		hypothetical protein, only in Chaetomium and Gibberella
TR_60177	-2.75683	ENV * LL down vs ENV * DD	0.000395764
TR_108546	-3.28565	ENV * LL down vs ENV * DD	0.000396328
TR_112147	-2.96803	ENV * LL down vs ENV * DD	0.000397079
TR_60988	-3.07829	ENV * LL down vs ENV * DD	0.000398571
TR_105154	-2.02828	ENV * LL down vs ENV * DD	0.000399993
TR_68662	-2.3472	ENV * LL down vs ENV * DD	0.000400457
TR_121130	-3.3908	ENV * LL down vs ENV * DD	0.000400778		The N-terminal region of a number of fungal transcriptional regulatory proteins contains a Cys-rich motif that is involved in zinc-dependent binding of DNA. The region forms a binuclear Zn cluster, in which two Zn atoms are bound by six Cys residues
TR_109334	-2.19298	ENV * LL down vs ENV * DD	0.000401912
TR_108367	-3.27421	ENV * LL down vs ENV * DD	0.000404023
TR_21663	-2.04656	ENV * LL down vs ENV * DD	0.000404284
TR_76227	-2.23421	ENV * LL down vs ENV * DD	0.000407141	cel3E	b-glucosidase (genBank acc. No. AAP57760); CEL3e	Glycoside Hydrolase Family 3 protein
TR_107858	-6.7939	ENV * LL down vs ENV * DD	0.000408821
TR_122392	-2.11024	ENV * LL down vs ENV * DD	0.000418437
TR_102957	-2.0973	ENV * LL down vs ENV * DD	0.000421789
TR_68497	-2.11624	ENV * LL down vs ENV * DD	0.000423032
TR_81598	-2.16871	ENV * LL down vs ENV * DD	0.000428545	chi18-7	chitinase; fungal subgroup A chitinase	Glycoside Hydrolase Family 18 protein
TR_107996	-2.05316	ENV * LL down vs ENV * DD	0.000429812
TR_112052	-2.19428	ENV * LL down vs ENV * DD	0.000431945
TR_61675	-2.13224	ENV * LL down vs ENV * DD	0.000431986
TR_65116	-2.55485	ENV * LL down vs ENV * DD	0.000435296		candidate polyketide synthase	PKS
TR_106556	-4.24609	ENV * LL down vs ENV * DD	0.00043574		1 TM hypothetical protein
TR_76763	-5.04612	ENV * LL down vs ENV * DD	0.000436687		hypothetical G-protein coupled receptor, PTH11 like (implicated in pathogenesis in M. grisea)	G-proteins
TR_3049	-2.37748	ENV * LL down vs ENV * DD	0.000439126		Metallopeptidase
TR_4905	-2.19573	ENV * LL down vs ENV * DD	0.000455769
TR_122113	-2.0137	ENV * LL down vs ENV * DD	0.00045883
TR_52130	-2.28475	ENV * LL down vs ENV * DD	0.00045999	CNAB	Calcineurin B subunit related to Neurospora crassa Protein phosphatase 2B subunit/Calcineurin regulatory subunit	Ca
TR_79813	-2.39248	ENV * LL down vs ENV * DD	0.000463928		Kynurenine 3-monooxygenase and related flavoprotein monooxygenases
TR_124136	-2.12642	ENV * LL down vs ENV * DD	0.000465595
TR_72072	-2.3229	ENV * LL down vs ENV * DD	0.000467451		CE1 esterase (PHB?)
TR_68291	-2.3268	ENV * LL down vs ENV * DD	0.00047464
TR_27983	-2.13779	ENV * LL down vs ENV * DD	0.000476089		hypothetical G-protein coupled receptor, PTH11 like (implicated in pathogenesis in M. grisea)	G-proteins
TR_43814	-2.07046	ENV * LL down vs ENV * DD	0.000476859
TR_104292	-2.48205	ENV * LL down vs ENV * DD	0.000477426	PPG1	TRE9948, mating type pheromone precursor, alpha type	SEX
TR_122644	-2.0195	ENV * LL down vs ENV * DD	0.000479029
TR_107207	-2.58191	ENV * LL down vs ENV * DD	0.000480399		HMG box-containing protein
TR_104359	-2.49394	ENV * LL down vs ENV * DD	0.00048201
TR_123118	-2.07347	ENV * LL down vs ENV * DD	0.000489815		hypothetical protein, related to hsp40	HSP40
TR_68019	-2.73509	ENV * LL down vs ENV * DD	0.00049264		Zn-dependent hydrolase (beta-lactamase superfamily)
TR_106607	-2.1252	ENV * LL down vs ENV * DD	0.000497781
TR_107844	-2.56272	ENV * LL down vs ENV * DD	0.000499581		unknown protein, 3 TM, only in Gibberella and Chaetomium
TR_105888	-2.12376	ENV * LL down vs ENV * DD	0.000502711
TR_40775	-4.0338	ENV * LL down vs ENV * DD	0.00050622		RTA1 protein, 7 TNM, responds to xenobiotic stimulus
TR_111681	-2.20968	ENV * LL down vs ENV * DD	0.00051477		Flavin-containing monooxygenase
TR_120926	-2.46039	ENV * LL down vs ENV * DD	0.000516994		unique protein
TR_69771	-3.20221	ENV * LL down vs ENV * DD	0.000519205
TR_29642	-3.97237	ENV * LL down vs ENV * DD	0.000519421		Phosphatidylserine decarboxylase
TR_110843	-2.59356	ENV * LL down vs ENV * DD	0.000520821
TR_77770	-2.31332	ENV * LL down vs ENV * DD	0.00052758
TR_123946	-2.21691	ENV * LL down vs ENV * DD	0.000527963		hypothetical dehydrogenase associated with cellulase signal transduction (PMID: 15288024)
TR_110655	-2.13388	ENV * LL down vs ENV * DD	0.000529797
TR_60456	-2.13376	ENV * LL down vs ENV * DD	0.000536506
TR_71676	-2.14901	ENV * LL down vs ENV * DD	0.000537842
TR_109487	-2.82612	ENV * LL down vs ENV * DD	0.000539225
TR_69712	-2.58595	ENV * LL down vs ENV * DD	0.000540454
TR_112578	-2.55711	ENV * LL down vs ENV * DD	0.000540528		conserved hypothetical protein
TR_71304	-2.59602	ENV * LL down vs ENV * DD	0.000541669
TR_111764	-2.08323	ENV * LL down vs ENV * DD	0.000542702
TR_5247	-3.14464	ENV * LL down vs ENV * DD	0.000546937
TR_110987	-2.62575	ENV * LL down vs ENV * DD	0.000549298
TR_120983	-2.55527	ENV * LL down vs ENV * DD	0.000549997
TR_107961	-2.74452	ENV * LL down vs ENV * DD	0.000551668
TR_106405	-2.57548	ENV * LL down vs ENV * DD	0.000561931
TR_3434	-2.00081	ENV * LL down vs ENV * DD	0.000569437
TR_60418	-3.25224	ENV * LL down vs ENV * DD	0.000573413		Aldehyde dehydrogenase
TR_56448	-2.42542	ENV * LL down vs ENV * DD	0.000582147	chit18-11	chitinase; fungal subgroup A chitinase	Glycoside Hydrolase Family 18 protein
TR_65736	-2.20641	ENV * LL down vs ENV * DD	0.000589472
TR_123475	-2.11395	ENV * LL down vs ENV * DD	0.00058948		Putative cell wall Thr-rich mannoprotein. Distantly related to S. cerevisiae Dan4p.	Cell wall
TR_76682	-2.3548	ENV * LL down vs ENV * DD	0.000591106		Pleiotropic drug resistance proteins (PDR1-15), ABC superfamily
TR_52451	-2.02722	ENV * LL down vs ENV * DD	0.000594536		Putative ER lumen protein retention receptor. Similar to human ER23.	ER protein
TR_110329	-2.6801	ENV * LL down vs ENV * DD	0.000594701
TR_108046	-2.11132	ENV * LL down vs ENV * DD	0.000599741
TR_120873	-2.22972	ENV * LL down vs ENV * DD	0.00060682		candidate a-1,3-glucanase	Glycoside Hydrolase Family 71 protein
TR_54007	-2.41031	ENV * LL down vs ENV * DD	0.000608095
TR_58880	-2.28086	ENV * LL down vs ENV * DD	0.000611764
TR_23462	-2.36922	ENV * LL down vs ENV * DD	0.000626363
TR_111645	-2.74423	ENV * LL down vs ENV * DD	0.000628476
TR_104556	-2.80282	ENV * LL down vs ENV * DD	0.000629239
TR_60867	-2.13697	ENV * LL down vs ENV * DD	0.000636052
TR_123473	-2.37828	ENV * LL down vs ENV * DD	0.000639354		MFS, 12 TMs
TR_53872	-2.16351	ENV * LL down vs ENV * DD	0.000647365
TR_5894	-2.10066	ENV * LL down vs ENV * DD	0.000654758
TR_111137	-2.29783	ENV * LL down vs ENV * DD	0.000662125
TR_81700	-2.22367	ENV * LL down vs ENV * DD	0.000662606
TR_75609	-2.88823	ENV * LL down vs ENV * DD	0.000666078
TR_4484	-2.85448	ENV * LL down vs ENV * DD	0.00067439		N-acetyltransferase activity
TR_110339	-2.39738	ENV * LL down vs ENV * DD	0.000679735		hypothetical G-protein coupled receptor, PTH11 like (implicated in pathogenesis in M. grisea)	G-proteins
TR_78792	-2.6213	ENV * LL down vs ENV * DD	0.000683487
TR_108144	-3.99134	ENV * LL down vs ENV * DD	0.000687065		unknown protein, only in A. oryzae
TR_64272	-2.21706	ENV * LL down vs ENV * DD	0.000690992
TR_111251	-2.89991	ENV * LL down vs ENV * DD	0.000691551
TR_120020	-2.46972	ENV * LL down vs ENV * DD	0.00069206
TR_106161	-2.98041	ENV * LL down vs ENV * DD	0.000692296		Ankyrin
TR_41604	-2.31188	ENV * LL down vs ENV * DD	0.000692566		unknown protein, 4 TM, conserved in yeast
TR_4426	-2.55179	ENV * LL down vs ENV * DD	0.000707823
TR_107835	-3.90797	ENV * LL down vs ENV * DD	0.000710619
TR_112535	-2.42695	ENV * LL down vs ENV * DD	0.00073409
TR_123540	-2.06315	ENV * LL down vs ENV * DD	0.000736481
TR_112086	-2.37914	ENV * LL down vs ENV * DD	0.00073708
TR_56853	-2.21593	ENV * LL down vs ENV * DD	0.000739934		Helicases
TR_45652	-4.27719	ENV * LL down vs ENV * DD	0.00074073
TR_59372	-2.60446	ENV * LL down vs ENV * DD	0.000747859
TR_76601	-2.07907	ENV * LL down vs ENV * DD	0.000755761		Sulfite oxidase	Sulfur acquisition and processing
TR_107479	-3.19055	ENV * LL down vs ENV * DD	0.000760619
TR_3094	-3.4015	ENV * LL down vs ENV * DD	0.000779025		candidate b-1,6-glucanase; similar to T. harzianum BGN16.3 (GenBank acc no Q8J0I9)	Glycoside Hydrolase Family 30 protein
TR_120889	-2.49714	ENV * LL down vs ENV * DD	0.000783069
TR_57237	-2.24874	ENV * LL down vs ENV * DD	0.000784143
TR_107071	-2.44222	ENV * LL down vs ENV * DD	0.000785576		HET-domain protein, unknown conserved
TR_111170	-3.48847	ENV * LL down vs ENV * DD	0.000788952
TR_112338	-2.90347	ENV * LL down vs ENV * DD	0.000797299
TR_110943	-2.52471	ENV * LL down vs ENV * DD	0.000798176		Histone acetyltransferase SAGA/ADA, catalytic subunit PCAF/GCN5 and related proteins
TR_110035	-2.37915	ENV * LL down vs ENV * DD	0.000801422		unknown conserved protein, in Sordariomycetes
TR_121826	-2.26577	ENV * LL down vs ENV * DD	0.000802638
TR_67117	-2.88513	ENV * LL down vs ENV * DD	0.000808591		3'-5' exonuclease
TR_41312	-2.29807	ENV * LL down vs ENV * DD	0.000809422
TR_64543	-4.02148	ENV * LL down vs ENV * DD	0.000809752
TR_108155	-3.13442	ENV * LL down vs ENV * DD	0.000815119
TR_104423	-2.41732	ENV * LL down vs ENV * DD	0.000815166
TR_59759	-2.1669	ENV * LL down vs ENV * DD	0.000817756
TR_56363	-3.66814	ENV * LL down vs ENV * DD	0.000827966
TR_110323	-2.67492	ENV * LL down vs ENV * DD	0.000830363		unique protein
TR_105840	-2.93366	ENV * LL down vs ENV * DD	0.000833837		hypothetical protein, 2 TMs
TR_59434	-2.29056	ENV * LL down vs ENV * DD	0.000840731
TR_4622	-2.11107	ENV * LL down vs ENV * DD	0.000844534
TR_3422	-2.0244	ENV * LL down vs ENV * DD	0.000859771
TR_122193	-2.41482	ENV * LL down vs ENV * DD	0.000868566
TR_55190	-2.75136	ENV * LL down vs ENV * DD	0.000874105
TR_123202	-3.06223	ENV * LL down vs ENV * DD	0.000880431
TR_122095	-2.13935	ENV * LL down vs ENV * DD	0.000882808
TR_65926	-2.04865	ENV * LL down vs ENV * DD	0.000887504
TR_120781	-2.28919	ENV * LL down vs ENV * DD	0.000893046
TR_120193	-2.54661	ENV * LL down vs ENV * DD	0.000906886
TR_81004	-3.10122	ENV * LL down vs ENV * DD	0.000914457		putative aspartate protease, secreted
TR_56587	-2.53341	ENV * LL down vs ENV * DD	0.000919717
TR_58672	-2.92117	ENV * LL down vs ENV * DD	0.000936196
TR_38603	-2.2414	ENV * LL down vs ENV * DD	0.000954003
TR_69868	-2.63691	ENV * LL down vs ENV * DD	0.000956804
TR_123396	-3.82264	ENV * LL down vs ENV * DD	0.000959854
TR_54508	-2.35809	ENV * LL down vs ENV * DD	0.000960652
TR_105488	-2.71127	ENV * LL down vs ENV * DD	0.000965104
TR_55723	-2.33756	ENV * LL down vs ENV * DD	0.000966243
TR_67446	-2.19108	ENV * LL down vs ENV * DD	0.00096904
TR_123186	-2.1545	ENV * LL down vs ENV * DD	0.000969405
TR_68640	-2.48029	ENV * LL down vs ENV * DD	0.000977088
TR_106936	-3.78915	ENV * LL down vs ENV * DD	0.000979932
TR_103470	-2.23633	ENV * LL down vs ENV * DD	0.000988626
TR_82041	-2.86755	ENV * LL down vs ENV * DD	0.000992858		PTH11-type GPCRs
TR_109321	-2.24743	ENV * LL down vs ENV * DD	0.00100741
TR_108232	-14.3448	ENV * LL down vs ENV * DD	0.00100756		Putative signal transduction protein involved in RNA splicing
TR_35186	-2.47435	ENV * LL down vs ENV * DD	0.00101163
TR_78929	-3.09279	ENV * LL down vs ENV * DD	0.00102018
TR_112631	-2.13296	ENV * LL down vs ENV * DD	0.00102637
TR_104368	-2.89975	ENV * LL down vs ENV * DD	0.00102909
TR_121372	-2.07815	ENV * LL down vs ENV * DD	0.00103204
TR_121878	-2.27132	ENV * LL down vs ENV * DD	0.0010386
TR_56876	-2.05047	ENV * LL down vs ENV * DD	0.00104061
TR_111393	-2.66894	ENV * LL down vs ENV * DD	0.00106554
TR_109998	-2.18109	ENV * LL down vs ENV * DD	0.00106677
TR_61692	-2.9865	ENV * LL down vs ENV * DD	0.00106754
TR_70488	-2.32479	ENV * LL down vs ENV * DD	0.00106927
TR_73450	-2.13317	ENV * LL down vs ENV * DD	0.00109826
TR_30776	-4.65269	ENV * LL down vs ENV * DD	0.00110207		Taurine dioxygenase	Sulfur acquisition and processing
TR_80091	-2.3138	ENV * LL down vs ENV * DD	0.00111155
TR_58472	-2.39153	ENV * LL down vs ENV * DD	0.00112183		Catalase
TR_58450	-2.25069	ENV * LL down vs ENV * DD	0.00112845		cadidate b-glycosidase distantly related to a-L-arabinofuanosidase / b-xylosidase	Glycoside Hydrolase Family 3 protein
TR_5308	-2.1083	ENV * LL down vs ENV * DD	0.00113128
TR_103186	-2.11757	ENV * LL down vs ENV * DD	0.00113975
TR_119626	-2.38706	ENV * LL down vs ENV * DD	0.00114541
TR_65499	-2.07488	ENV * LL down vs ENV * DD	0.00114617
TR_110973	-2.00332	ENV * LL down vs ENV * DD	0.0011481
TR_77557	-2.4124	ENV * LL down vs ENV * DD	0.00117486		distantly related to glycosyltransferases; Glycosyltransferases not yet assigned to a family, 3 TMs
TR_112125	-2.64437	ENV * LL down vs ENV * DD	0.00117542
TR_74962	-2.47815	ENV * LL down vs ENV * DD	0.00117882
TR_104179	-2.19494	ENV * LL down vs ENV * DD	0.00118787
TR_27706	-2.50308	ENV * LL down vs ENV * DD	0.00118915
TR_62971	-2.38728	ENV * LL down vs ENV * DD	0.00119589
TR_30068	-2.39463	ENV * LL down vs ENV * DD	0.00120165
TR_3787	-2.38658	ENV * LL down vs ENV * DD	0.00121189
TR_70639	-2.81104	ENV * LL down vs ENV * DD	0.00123173		WD40 repeat-containing protein
TR_106626	-2.77716	ENV * LL down vs ENV * DD	0.00124187		Signaling protein SWIFT and related BRCT domain proteins
TR_3645	-2.09217	ENV * LL down vs ENV * DD	0.00124369
TR_112212	-3.24216	ENV * LL down vs ENV * DD	0.00124652
TR_110844	-2.21663	ENV * LL down vs ENV * DD	0.00125368		unique protein
TR_110281	-2.61803	ENV * LL down vs ENV * DD	0.00125987
TR_119710	-2.77156	ENV * LL down vs ENV * DD	0.00126195
TR_53964	-2.0496	ENV * LL down vs ENV * DD	0.00128247
TR_54789	-2.48335	ENV * LL down vs ENV * DD	0.00128675
TR_70838	-3.5723	ENV * LL down vs ENV * DD	0.00129307
TR_60086	-2.1672	ENV * LL down vs ENV * DD	0.00129646
TR_123262	-2.51382	ENV * LL down vs ENV * DD	0.00130491		Amidases
TR_109668	-2.03856	ENV * LL down vs ENV * DD	0.00131174
TR_53431	-2.19894	ENV * LL down vs ENV * DD	0.00131265
TR_75995	-3.57213	ENV * LL down vs ENV * DD	0.00133557
TR_4682	-2.78443	ENV * LL down vs ENV * DD	0.00134554		Reductases with broad range of substrate specificities
TR_111205	-3.64229	ENV * LL down vs ENV * DD	0.00134578
TR_111858	-2.19658	ENV * LL down vs ENV * DD	0.00134908
TR_108778	-2.13532	ENV * LL down vs ENV * DD	0.00135228
TR_61830	-2.89361	ENV * LL down vs ENV * DD	0.00135705
TR_67923	-2.02792	ENV * LL down vs ENV * DD	0.00137867
TR_67707	-3.38582	ENV * LL down vs ENV * DD	0.00138373
TR_58753	-2.72695	ENV * LL down vs ENV * DD	0.00139477
TR_33632	-2.3633	ENV * LL down vs ENV * DD	0.00140376
TR_67109	-2.60736	ENV * LL down vs ENV * DD	0.00141299
TR_34272	-2.00545	ENV * LL down vs ENV * DD	0.00142026
TR_122242	-2.1199	ENV * LL down vs ENV * DD	0.00142753		hypothetical protein, 1 TM
TR_65004	-2.20438	ENV * LL down vs ENV * DD	0.00144788
TR_56289	-2.63643	ENV * LL down vs ENV * DD	0.00145099		Permease of the major facilitator superfamily
TR_69863	-2.36878	ENV * LL down vs ENV * DD	0.00145392		Amidase
TR_109549	-2.35563	ENV * LL down vs ENV * DD	0.00146177
TR_105155	-2.58364	ENV * LL down vs ENV * DD	0.00146616		unknon protein, only Chaetomium and Gibberella
TR_78843	-2.14791	ENV * LL down vs ENV * DD	0.00147164
TR_22417	-2.64135	ENV * LL down vs ENV * DD	0.00148687
TR_104116	-2.88283	ENV * LL down vs ENV * DD	0.00151365
TR_106604	-2.70405	ENV * LL down vs ENV * DD	0.00151916
TR_107641	-2.36339	ENV * LL down vs ENV * DD	0.0015242
TR_68466	-2.05563	ENV * LL down vs ENV * DD	0.00153597
TR_111012	-3.82706	ENV * LL down vs ENV * DD	0.00155533
TR_70084	-2.28436	ENV * LL down vs ENV * DD	0.00155702		Double-strand break repair protein mus-23
TR_107349	-2.16721	ENV * LL down vs ENV * DD	0.00155764
TR_105379	-2.60518	ENV * LL down vs ENV * DD	0.00156906
TR_107329	-3.77536	ENV * LL down vs ENV * DD	0.00158202		Rac1 GTPase effector FRL
TR_66926	-2.13998	ENV * LL down vs ENV * DD	0.00158876
TR_109457	-2.16921	ENV * LL down vs ENV * DD	0.00159013		Transcription initiation factor IIF (TFIIF) is a tetramer of two beta subunits associate with two alpha subunits which interacts directly with RNA polymerase II. The beta subunit of TFIIF is required for recruitment of RNA polymerase II onto the promoter.
TR_75551	-2.22237	ENV * LL down vs ENV * DD	0.00159602
TR_109181	-2.06726	ENV * LL down vs ENV * DD	0.00159793
TR_111803	-2.02124	ENV * LL down vs ENV * DD	0.00159997
TR_76360	-2.16339	ENV * LL down vs ENV * DD	0.00160449		unknown protein, 1 TM domain
TR_105483	-2.29573	ENV * LL down vs ENV * DD	0.0016079
TR_73618	-11.1608	ENV * LL down vs ENV * DD	0.00162199		candidate polyketide synthase	PKS
TR_39426	-2.78676	ENV * LL down vs ENV * DD	0.00162435		unknown conserved protein
TR_62362	-2.00069	ENV * LL down vs ENV * DD	0.00162893		Ca-ATPases
TR_103009	-4.28041	ENV * LL down vs ENV * DD	0.00162895		secreted, only in A. fumigatus
TR_67699	-2.05089	ENV * LL down vs ENV * DD	0.00163597		FAD/NAD-oxidoreductase, only in Hypocreaceae
TR_106251	-2.26555	ENV * LL down vs ENV * DD	0.00166113
TR_41768	-2.70508	ENV * LL down vs ENV * DD	0.00168009		candidate b-glycosidase related to cell-wall modifying enzymes	Glycoside Hydrolase Family 16 protein
TR_69751	-4.32386	ENV * LL down vs ENV * DD	0.00170697
TR_110901	-2.7246	ENV * LL down vs ENV * DD	0.00171069		This domain is found in a number of fungal transcription factors including transcriptional activator xlnR, yeast regulatory protein GAL4, and other transcription proteins regulating a variety of cellular and metabolic processes
TR_56418	-2.07162	ENV * LL down vs ENV * DD	0.0017111		candidate b-1,3-exoglucanase	Glycoside Hydrolase Fafmily 55 protein
TR_56744	-2.01677	ENV * LL down vs ENV * DD	0.00172264		TRE56744, hypothetical Calcium transporter	Ca
TR_64866	-2.55626	ENV * LL down vs ENV * DD	0.00173986
TR_124256	-2.13244	ENV * LL down vs ENV * DD	0.00174338
TR_107502	-2.62497	ENV * LL down vs ENV * DD	0.00177422
TR_53239	-2.02816	ENV * LL down vs ENV * DD	0.0017783
TR_41009	-3.02901	ENV * LL down vs ENV * DD	0.00177965
TR_120877	-2.40828	ENV * LL down vs ENV * DD	0.001797		Zn-ion ß-lactamase family, including glyoxalase II
TR_38876	-2.26583	ENV * LL down vs ENV * DD	0.00179794
TR_109094	-2.2086	ENV * LL down vs ENV * DD	0.00180227
TR_64906	-2.16714	ENV * LL down vs ENV * DD	0.0018224		candidate b-1,6-glucanase; similar to T. harzianum B16-2 (GenBank acc. No. CAA55789) and T. virens BGN3 (AAL84696)	Glycoside Hydrolase Family 5 protein
TR_4774	-2.33858	ENV * LL down vs ENV * DD	0.00182332
TR_4737	-2.44967	ENV * LL down vs ENV * DD	0.00185113
TR_81263	-2.16633	ENV * LL down vs ENV * DD	0.0018611		Putative ER lumen protein retention receptor. Similar to Saccharomyces ERD2.	ER protein
TR_60329	-2.82207	ENV * LL down vs ENV * DD	0.00187299
TR_105156	-3.21358	ENV * LL down vs ENV * DD	0.00189814		unknown, no orthologues
TR_123114	-2.21991	ENV * LL down vs ENV * DD	0.00189911		Candidate HSC82 (S. cerevisiae). Cytoplasmid hsp90 family protein.	Protein folding in ER
TR_60378	-2.15182	ENV * LL down vs ENV * DD	0.00189942
TR_76073	-2.17452	ENV * LL down vs ENV * DD	0.00190879
TR_102778	-2.11775	ENV * LL down vs ENV * DD	0.00190964
TR_65717	-2.12859	ENV * LL down vs ENV * DD	0.00192983
TR_108781	-2.11734	ENV * LL down vs ENV * DD	0.00193537		DSZ1-family protein, xenobiotic monooxygenase
TR_30465	-2.22125	ENV * LL down vs ENV * DD	0.00195675		WD-repeat containing protein probably involved in G-protein mediated signaling
TR_106564	-2.53741	ENV * LL down vs ENV * DD	0.0019675
TR_108340	-2.14971	ENV * LL down vs ENV * DD	0.00199863
TR_56559	-2.12469	ENV * LL down vs ENV * DD	0.00202746
TR_65106	-2.42298	ENV * LL down vs ENV * DD	0.00202822
TR_112563	-2.41321	ENV * LL down vs ENV * DD	0.00203893		putative α-ketoglutarate dependent dioxygenase
TR_109379	-2.15286	ENV * LL down vs ENV * DD	0.00205397		Dehydrogenases with different specificities (related to short-chain alcohol dehydrogenases)
TR_67418	-2.11878	ENV * LL down vs ENV * DD	0.00206356
TR_106649	-3.05878	ENV * LL down vs ENV * DD	0.00208089
TR_105465	-2.99393	ENV * LL down vs ENV * DD	0.0020861
TR_107962	-2.34514	ENV * LL down vs ENV * DD	0.00211837
TR_81226	-2.29497	ENV * LL down vs ENV * DD	0.00212293
TR_112643	-2.00081	ENV * LL down vs ENV * DD	0.00212884
TR_120184	-2.22831	ENV * LL down vs ENV * DD	0.0021423
TR_124293	-2.53099	ENV * LL down vs ENV * DD	0.00214791
TR_105652	-2.04068	ENV * LL down vs ENV * DD	0.00214918		hypothetical protein, related to hsp70	HSP 70
TR_53434	-2.33462	ENV * LL down vs ENV * DD	0.00216087
TR_103822	-2.18254	ENV * LL down vs ENV * DD	0.00218731
TR_57864	-2.12876	ENV * LL down vs ENV * DD	0.00218743
TR_57575	-2.94667	ENV * LL down vs ENV * DD	0.00218832
TR_55876	-2.09731	ENV * LL down vs ENV * DD	0.00219896
TR_57274	-2.05939	ENV * LL down vs ENV * DD	0.00219947
TR_39753	-2.20641	ENV * LL down vs ENV * DD	0.00220656
TR_111888	-2.39102	ENV * LL down vs ENV * DD	0.00220665		Synaptic vesicle transporter SVOP and related transporters (major facilitator superfamily)
TR_43961	-2.64265	ENV * LL down vs ENV * DD	0.00221276		One of six subunits of the RNA polymerase III transcription initiation factor complex (TFIIIC); part of the TauA globular domain of TFIIIC that binds DNA at the BoxA promoter sites of tRNA genes
TR_58887	-2.32088	ENV * LL down vs ENV * DD	0.00234973		candidate a-glycosidase distantly related to a-L-rhamnosidase	Glycoside Hydrolase Family 78 protein
TR_108829	-2.12299	ENV * LL down vs ENV * DD	0.00235134
TR_71245	-2.42873	ENV * LL down vs ENV * DD	0.00239699	chi18-1	chitinase, precursor protein, gextracellular, contains chitin binding domain, type 1	Glycoside Hydrolase Family 18 protein
TR_2499	-3.04121	ENV * LL down vs ENV * DD	0.00240846
TR_82014	-2.2714	ENV * LL down vs ENV * DD	0.00247762
TR_61442	-2.49173	ENV * LL down vs ENV * DD	0.0024942
TR_104302	-2.05553	ENV * LL down vs ENV * DD	0.00250444
TR_2540	-2.23496	ENV * LL down vs ENV * DD	0.00256188
TR_70092	-2.28973	ENV * LL down vs ENV * DD	0.002579
TR_67597	-4.11632	ENV * LL down vs ENV * DD	0.00258095
TR_112030	-5.03883	ENV * LL down vs ENV * DD	0.00261326
TR_36913	-2.05612	ENV * LL down vs ENV * DD	0.00261909
TR_111204	-2.39947	ENV * LL down vs ENV * DD	0.00262551
TR_43649	-3.14194	ENV * LL down vs ENV * DD	0.00263548		hypothetical TCP1 subunit delta	HSP60cytolplasma
TR_27939	-2.44193	ENV * LL down vs ENV * DD	0.0026567
TR_105448	-2.31376	ENV * LL down vs ENV * DD	0.00266954
TR_102454	-2.08848	ENV * LL down vs ENV * DD	0.0026785
TR_53025	-3.11689	ENV * LL down vs ENV * DD	0.00270104		SAM-dependent methyltransferase
TR_120363	-2.07587	ENV * LL down vs ENV * DD	0.00271854		FOG: Zn-finger
TR_49372	-2.11682	ENV * LL down vs ENV * DD	0.00272433
TR_56897	-2.31233	ENV * LL down vs ENV * DD	0.00272523
TR_109267	-2.6342	ENV * LL down vs ENV * DD	0.0027262
TR_123029	-2.70791	ENV * LL down vs ENV * DD	0.00275498		Cu,Zn superoxide dismutase
TR_58431	-2.25819	ENV * LL down vs ENV * DD	0.00275726
TR_112281	-2.31375	ENV * LL down vs ENV * DD	0.00276496		unique secreted protein
TR_54086	-2.04457	ENV * LL down vs ENV * DD	0.00279891
TR_110140	-2.1763	ENV * LL down vs ENV * DD	0.0028068
TR_124058	-2.65038	ENV * LL down vs ENV * DD	0.00281792
TR_105275	-2.31435	ENV * LL down vs ENV * DD	0.0028314
TR_105222	-2.70576	ENV * LL down vs ENV * DD	0.00283194
TR_105070	-2.03065	ENV * LL down vs ENV * DD	0.00285388
TR_77031	-2.69559	ENV * LL down vs ENV * DD	0.00285418		related to Rho-GTPase effector BNI1 and related formins, possibly involved in mating, karyogamy and meiosis	SEX
TR_2343	-2.70999	ENV * LL down vs ENV * DD	0.00285567
TR_112201	-2.03917	ENV * LL down vs ENV * DD	0.00286715
TR_78343	-2.22674	ENV * LL down vs ENV * DD	0.0028781
TR_119859	-2.55668	ENV * LL down vs ENV * DD	0.00289582	chi18-13	chitinase; fungal subgroup B chitinase	Glycoside Hydrolase Family 18 protein
TR_64545	-2.94826	ENV * LL down vs ENV * DD	0.00289745
TR_59119	-2.98982	ENV * LL down vs ENV * DD	0.00290492
TR_107008	-2.13237	ENV * LL down vs ENV * DD	0.00293326
TR_105904	-2.01518	ENV * LL down vs ENV * DD	0.00293575
TR_5363	-2.58252	ENV * LL down vs ENV * DD	0.00296039
TR_103172	-2.64674	ENV * LL down vs ENV * DD	0.00296616
TR_123460	-2.22729	ENV * LL down vs ENV * DD	0.00298665
TR_76453	-4.22463	ENV * LL down vs ENV * DD	0.00298893
TR_53863	-2.31211	ENV * LL down vs ENV * DD	0.00299305
TR_121337	-2.94541	ENV * LL down vs ENV * DD	0.00299588
TR_112656	-2.05997	ENV * LL down vs ENV * DD	0.00301252		unique protein
TR_52438	-2.4529	ENV * LL down vs ENV * DD	0.0030569
TR_111094	-2.67574	ENV * LL down vs ENV * DD	0.00306699
TR_105894	-3.29727	ENV * LL down vs ENV * DD	0.00308098
TR_57101	-2.90896	ENV * LL down vs ENV * DD	0.00313053		hypothetical G-protein coupled receptor, PTH11 like (implicated in pathogenesis in M. grisea)	G-proteins
TR_107003	-2.69327	ENV * LL down vs ENV * DD	0.00314873
TR_104097	-3.56855	ENV * LL down vs ENV * DD	0.00315732
TR_110615	-2.26404	ENV * LL down vs ENV * DD	0.00318994
TR_71390	-2.35889	ENV * LL down vs ENV * DD	0.00322949
TR_109404	-3.2154	ENV * LL down vs ENV * DD	0.003237		hypothetical protein
TR_49081	-3.05243	ENV * LL down vs ENV * DD	0.00328828		candidate xyloglucanase; EGL6 (CEL74A)	Glycoside Hydrolase Family 74 protein
TR_106445	-2.51432	ENV * LL down vs ENV * DD	0.00328857
TR_109967	-2.42823	ENV * LL down vs ENV * DD	0.00334432		unique protein, 4 TM
TR_105984	-2.30121	ENV * LL down vs ENV * DD	0.0033704
TR_109235	-2.17698	ENV * LL down vs ENV * DD	0.00340272		CBM18 module protein
TR_73024	-2.31173	ENV * LL down vs ENV * DD	0.00343178
TR_108383	-2.33082	ENV * LL down vs ENV * DD	0.00344366
TR_110902	-3.12686	ENV * LL down vs ENV * DD	0.00349049
TR_68326	-2.03066	ENV * LL down vs ENV * DD	0.00353699
TR_58229	-2.2406	ENV * LL down vs ENV * DD	0.00360827
TR_108928	-2.62916	ENV * LL down vs ENV * DD	0.00362311
TR_102887	-2.43188	ENV * LL down vs ENV * DD	0.00363741
TR_56345	-3.03664	ENV * LL down vs ENV * DD	0.00369801
TR_64972	-2.01268	ENV * LL down vs ENV * DD	0.00370101
TR_5742	-2.00548	ENV * LL down vs ENV * DD	0.00371728
TR_104050	-2.35578	ENV * LL down vs ENV * DD	0.00372681
TR_60370	-2.15406	ENV * LL down vs ENV * DD	0.00374395		unknown protein
TR_54502	-2.13472	ENV * LL down vs ENV * DD	0.00377001
TR_41663	-3.1768	ENV * LL down vs ENV * DD	0.00378674
TR_110244	-2.12446	ENV * LL down vs ENV * DD	0.00386721
TR_55036	-2.27225	ENV * LL down vs ENV * DD	0.00388955
TR_77288	-2.25661	ENV * LL down vs ENV * DD	0.00389811		Thioredoxin reductase
TR_59082	-2.22303	ENV * LL down vs ENV * DD	0.00394113	chi18-2	candidate b-glycosidase related to chitinase; fungal subgroup A chitinase	Glycoside Hydrolase Family 18 protein
TR_65096	-2.0583	ENV * LL down vs ENV * DD	0.00395104
TR_53282	-3.16285	ENV * LL down vs ENV * DD	0.00395572
TR_30759	-3.92119	ENV * LL down vs ENV * DD	0.00401693		zinc containing alcohol dehydrogenase superfamily
TR_73631	-6.67013	ENV * LL down vs ENV * DD	0.00402653		isoamyl alcohol oxidase
TR_3529	-2.37081	ENV * LL down vs ENV * DD	0.00407134
TR_70918	-2.80188	ENV * LL down vs ENV * DD	0.00414976
TR_25947	-2.08524	ENV * LL down vs ENV * DD	0.00417219
TR_70090	-2.32835	ENV * LL down vs ENV * DD	0.00420656		Carbonic anhydrase
TR_54999	-2.91548	ENV * LL down vs ENV * DD	0.00425781
TR_111494	-2.55118	ENV * LL down vs ENV * DD	0.00425988		unknown protein, contains HET and NULL domain
TR_62703	-2.05245	ENV * LL down vs ENV * DD	0.00432767
TR_122975	-3.74012	ENV * LL down vs ENV * DD	0.00433544		Collagens (type IV and type XIII), and related proteins
TR_107867	-2.14479	ENV * LL down vs ENV * DD	0.00441222
TR_55204	-2.08183	ENV * LL down vs ENV * DD	0.004509
TR_122992	-2.53427	ENV * LL down vs ENV * DD	0.00453131		GT31 ß-glycosyltransferase
TR_74054	-3.9325	ENV * LL down vs ENV * DD	0.0045711
TR_42355	-2.6606	ENV * LL down vs ENV * DD	0.00458922
TR_110830	-2.25982	ENV * LL down vs ENV * DD	0.00459459		unknown secreted protein (Bradorhizobium bleomycin resistance?)
TR_62548	-2.05977	ENV * LL down vs ENV * DD	0.00463843
TR_73985	-2.30146	ENV * LL down vs ENV * DD	0.00464333
TR_123431	-2.2154	ENV * LL down vs ENV * DD	0.00465517
TR_109367	-2.47792	ENV * LL down vs ENV * DD	0.00470548
TR_103113	-2.37847	ENV * LL down vs ENV * DD	0.00473284
TR_105290	-2.05295	ENV * LL down vs ENV * DD	0.00489325
TR_111566	-2.00411	ENV * LL down vs ENV * DD	0.00496378		unique protein
TR_102947	-2.00985	ENV * LL down vs ENV * DD	0.00496573
TR_37316	-2.02819	ENV * LL down vs ENV * DD	0.00497536
TR_70703	-2.01623	ENV * LL down vs ENV * DD	0.00499125
TR_103335	-3.26892	ENV * LL down vs ENV * DD	0.00499936
TR_30144	-2.20185	ENV * LL down vs ENV * DD	0.00500124
TR_109378	-3.18912	ENV * LL down vs ENV * DD	0.00507184		Amidases
TR_62780	-2.58533	ENV * LL down vs ENV * DD	0.00509739
TR_122662	-2.10264	ENV * LL down vs ENV * DD	0.00511678
TR_123976	-2.02439	ENV * LL down vs ENV * DD	0.00511968		unknown protein, secreted; no close neighbor; Cryptosporidium mucin like
TR_60810	-2.1363	ENV * LL down vs ENV * DD	0.00512885		GPR1/FUN34/yaaH protein, 6TMs
TR_121345	-2.32684	ENV * LL down vs ENV * DD	0.00513304
TR_54239	-2.62467	ENV * LL down vs ENV * DD	0.00513744		Multicopper oxidases
[truncated: 196 more rows]

## Sheet: Δblr1 up
Genes at least 2fold upregulated in the Δblr1 deletion strain in light compared to darkness
Protein ID	Fold-Change	Fold-Change Description	p-value	Gene name	Description	group
TR_75152	2.69323	BLR1 * LL up vs BLR1 * DD	0.000163031
TR_122375	4.4598	BLR1 * LL up vs BLR1 * DD	0.00584308
TR_62872	2.83656	BLR1 * LL up vs BLR1 * DD	0.00825491		Permease: transport of acetate ions ??(plasma membrane)
TR_108143	2.62806	BLR1 * LL up vs BLR1 * DD	0.00869048		unknown protein, no fungal orthologues
TR_124175	2.68366	BLR1 * LL up vs BLR1 * DD	0.0229569		candidate b-glycosidase distantly related to b-1,3-glucanase	Glycoside Hydrolase Family 64 protein
TR_82017	2.08101	BLR1 * LL up vs BLR1 * DD	0.0229676		Predicted transporter (major facilitator superfamily)
TR_107743	2.07099	BLR1 * LL up vs BLR1 * DD	0.0273199
TR_47268	2.22073	BLR1 * LL up vs BLR1 * DD	0.0331106		candidate b-glucosidase	Glycoside Hydrolase Family 3 protein
TR_5000	2.41849	BLR1 * LL up vs BLR1 * DD	0.0379175		Permease of the major facilitator superfamily
TR_29642	2.00015	BLR1 * LL up vs BLR1 * DD	0.0409665		Phosphatidylserine decarboxylase
TR_122271	2.5962	BLR1 * LL up vs BLR1 * DD	0.04847		Zn2Cys6 transcription factor, similar to C. albicans Fcr1
TR_80863	2.27113	BLR1 * LL up vs BLR1 * DD	0.0491954		Duf895 10 TM domain protein
TR_120648	2.38685	BLR1 * LL up vs BLR1 * DD	0.0501504
TR_106353	2.30833	BLR1 * LL up vs BLR1 * DD	0.0532916
TR_79741	2.13023	BLR1 * LL up vs BLR1 * DD	0.0752846		hypothetical sulphate permease (M.Schmoll)	Sulfur transporter
TR_3718	2.03275	BLR1 * LL up vs BLR1 * DD	0.0894506

## Sheet: Δblr1 down
Genes at least 2fold downregulated in the Δblr1 deletion strain in light compared to darkness
Protein ID	Fold-Change	Fold-Change Description	p-value	Gene name	Description	group
TR_5789	-2.24523	BLR1 * LL down vs BLR1 * DD	2.27974e-08		Cytochrome P450 CYP3/CYP5/CYP6/CYP9 subfamilies
TR_67470	-2.50323	BLR1 * LL down vs BLR1 * DD	5.95929e-08
TR_109206	-3.47647	BLR1 * LL down vs BLR1 * DD	8.03513e-08		HET domain protein (HET6 ?)
TR_62975	-2.40551	BLR1 * LL down vs BLR1 * DD	1.4296e-07
TR_63909	-3.15392	BLR1 * LL down vs BLR1 * DD	1.71007e-07
TR_56408	-2.29939	BLR1 * LL down vs BLR1 * DD	2.28743e-07
TR_70334	-2.38928	BLR1 * LL down vs BLR1 * DD	2.56108e-07		Reductases with broad range of substrate specificities
TR_108412	-2.29796	BLR1 * LL down vs BLR1 * DD	2.8157e-07
TR_60458	-2.37904	BLR1 * LL down vs BLR1 * DD	2.89217e-07		candidate non-ribosomal peptide synthetase	NRPS
TR_67209	-2.14927	BLR1 * LL down vs BLR1 * DD	2.93786e-07
TR_108672	-2.3173	BLR1 * LL down vs BLR1 * DD	3.29458e-07		candidate a-1,3-glucanase	Glycoside Hydrolase Family 71 protein
TR_78072	-2.8399	BLR1 * LL down vs BLR1 * DD	3.47708e-07
TR_120228	-2.93884	BLR1 * LL down vs BLR1 * DD	3.82548e-07
TR_105445	-2.31722	BLR1 * LL down vs BLR1 * DD	3.8572e-07		unknown protein, only in Neurospora and A. fumigatus
TR_69613	-2.98141	BLR1 * LL down vs BLR1 * DD	5.26673e-07
TR_111966	-2.18083	BLR1 * LL down vs BLR1 * DD	5.62833e-07
TR_76039	-2.4907	BLR1 * LL down vs BLR1 * DD	5.71835e-07
TR_110271	-2.83784	BLR1 * LL down vs BLR1 * DD	5.83841e-07
TR_112675	-2.33701	BLR1 * LL down vs BLR1 * DD	6.03075e-07
TR_109607	-2.38786	BLR1 * LL down vs BLR1 * DD	6.66503e-07
TR_103774	-2.33104	BLR1 * LL down vs BLR1 * DD	6.72717e-07		unique protein, 1 TM
TR_102680	-2.36298	BLR1 * LL down vs BLR1 * DD	7.24383e-07
TR_109376	-2.5432	BLR1 * LL down vs BLR1 * DD	7.41933e-07		pyridoxal decarboxilase	Sulfur acquisition and processing
TR_70922	-2.48283	BLR1 * LL down vs BLR1 * DD	8.03119e-07
TR_107998	-2.12651	BLR1 * LL down vs BLR1 * DD	8.98452e-07
TR_70500	-2.32422	BLR1 * LL down vs BLR1 * DD	9.21711e-07
TR_60665	-2.55316	BLR1 * LL down vs BLR1 * DD	9.45402e-07
TR_65771	-2.52703	BLR1 * LL down vs BLR1 * DD	9.557e-07		Notchless-like WD40 repeat-containing protein
TR_105356	-2.83074	BLR1 * LL down vs BLR1 * DD	9.74982e-07
TR_4114	-2.16171	BLR1 * LL down vs BLR1 * DD	9.86631e-07
TR_106296	-2.18316	BLR1 * LL down vs BLR1 * DD	9.99761e-07
TR_110058	-2.45268	BLR1 * LL down vs BLR1 * DD	1.04213e-06
TR_53859	-2.33049	BLR1 * LL down vs BLR1 * DD	1.36946e-06		C-4 sterol methyl oxidase
TR_111465	-2.46074	BLR1 * LL down vs BLR1 * DD	1.37342e-06
TR_66985	-2.08616	BLR1 * LL down vs BLR1 * DD	1.46226e-06	SIN1	related to Aspergillus stress activated MAP kinase interacting protein	MAP
TR_59838	-2.26151	BLR1 * LL down vs BLR1 * DD	1.51022e-06
TR_6107	-2.52093	BLR1 * LL down vs BLR1 * DD	2.06224e-06
TR_103121	-2.46848	BLR1 * LL down vs BLR1 * DD	2.13094e-06
TR_112494	-2.35019	BLR1 * LL down vs BLR1 * DD	2.22585e-06
TR_75444	-2.26754	BLR1 * LL down vs BLR1 * DD	2.55127e-06		related to A. nidulans signalosome subunit 4 (CsnD), putatively involved in regulation of sexual development	SEX
TR_67052	-2.20637	BLR1 * LL down vs BLR1 * DD	2.59023e-06
TR_46446	-2.13939	BLR1 * LL down vs BLR1 * DD	2.64521e-06		Thioredoxin binding protein TBP-2/VDUP1
TR_58115	-3.18419	BLR1 * LL down vs BLR1 * DD	2.94222e-06
TR_4104	-3.00619	BLR1 * LL down vs BLR1 * DD	3.16118e-06		Arginase SpeB
TR_32478	-2.11254	BLR1 * LL down vs BLR1 * DD	3.3233e-06
TR_110197	-4.52884	BLR1 * LL down vs BLR1 * DD	3.36084e-06
TR_57178	-2.16675	BLR1 * LL down vs BLR1 * DD	3.54978e-06
TR_69679	-2.29352	BLR1 * LL down vs BLR1 * DD	3.63542e-06
TR_76800	-2.80183	BLR1 * LL down vs BLR1 * DD	3.8551e-06
TR_106575	-2.25511	BLR1 * LL down vs BLR1 * DD	4.15488e-06		candidate b-glucuronidase	Glycoside Hydrolase Family 79 protein
TR_68950	-2.56683	BLR1 * LL down vs BLR1 * DD	4.20744e-06		chloroperoxidase
TR_68606	-2.47832	BLR1 * LL down vs BLR1 * DD	4.24079e-06
TR_2211	-2.73837	BLR1 * LL down vs BLR1 * DD	4.60106e-06		Transketolase
TR_70988	-2.02985	BLR1 * LL down vs BLR1 * DD	4.73985e-06		Flavin-containing monooxygenase
TR_56093	-2.09536	BLR1 * LL down vs BLR1 * DD	4.85863e-06
TR_54954	-2.74521	BLR1 * LL down vs BLR1 * DD	4.95543e-06
TR_107347	-2.1225	BLR1 * LL down vs BLR1 * DD	4.9932e-06
TR_42942	-3.31428	BLR1 * LL down vs BLR1 * DD	5.18714e-06
TR_111956	-2.10102	BLR1 * LL down vs BLR1 * DD	5.34194e-06
TR_108585	-2.32467	BLR1 * LL down vs BLR1 * DD	5.59996e-06
TR_60008	-2.17461	BLR1 * LL down vs BLR1 * DD	5.71234e-06
TR_55381	-2.1411	BLR1 * LL down vs BLR1 * DD	5.79804e-06
TR_37827	-2.32334	BLR1 * LL down vs BLR1 * DD	6.06293e-06
TR_70973	-2.4551	BLR1 * LL down vs BLR1 * DD	6.10582e-06		4-aminobutyrate aminotransferase
TR_108460	-2.12748	BLR1 * LL down vs BLR1 * DD	6.2112e-06
TR_109388	-2.65515	BLR1 * LL down vs BLR1 * DD	6.21986e-06
TR_109081	-2.31588	BLR1 * LL down vs BLR1 * DD	7.65863e-06
TR_110686	-2.67539	BLR1 * LL down vs BLR1 * DD	7.87859e-06
TR_106720	-2.64524	BLR1 * LL down vs BLR1 * DD	8.15921e-06
TR_102489	-2.6252	BLR1 * LL down vs BLR1 * DD	8.17305e-06
TR_69926	-2.16687	BLR1 * LL down vs BLR1 * DD	9.33388e-06
TR_112028	-2.8214	BLR1 * LL down vs BLR1 * DD	9.4278e-06
TR_81275	-2.46393	BLR1 * LL down vs BLR1 * DD	9.47147e-06
TR_76659	-2.86492	BLR1 * LL down vs BLR1 * DD	9.74825e-06
TR_66657	-2.50746	BLR1 * LL down vs BLR1 * DD	9.8016e-06
TR_58953	-2.02455	BLR1 * LL down vs BLR1 * DD	1.00316e-05		Cytochrome P450 CYP3/CYP5/CYP6/CYP9 subfamilies
TR_106493	-2.30457	BLR1 * LL down vs BLR1 * DD	1.06234e-05
TR_124320	-2.34687	BLR1 * LL down vs BLR1 * DD	1.10195e-05
TR_69791	-2.44836	BLR1 * LL down vs BLR1 * DD	1.1143e-05
TR_122081	-4.41741	BLR1 * LL down vs BLR1 * DD	1.14147e-05	cel7B	endo-1,4-glucanase EGL1; C-terminal CBM1	Glycoside Hydrolase Family 7 protein
TR_69840	-2.18022	BLR1 * LL down vs BLR1 * DD	1.16006e-05
TR_112516	-3.30081	BLR1 * LL down vs BLR1 * DD	1.16072e-05		Vacuolar sorting protein VPS1, dynamin, and related proteins
TR_104106	-2.38482	BLR1 * LL down vs BLR1 * DD	1.16519e-05
TR_111307	-2.75723	BLR1 * LL down vs BLR1 * DD	1.20894e-05
TR_66534	-2.84716	BLR1 * LL down vs BLR1 * DD	1.2143e-05		Cytochrome P450 CYP3/CYP5/CYP6/CYP9 subfamilies
TR_56726	-2.62847	BLR1 * LL down vs BLR1 * DD	1.26632e-05
TR_60635	-3.7254	BLR1 * LL down vs BLR1 * DD	1.27144e-05		candidate a-glycosidase distantly related to a-1,2-mannosidase	Glycoside Hydrolase Family 92 protein
TR_110259	-2.05599	BLR1 * LL down vs BLR1 * DD	1.31258e-05
TR_106491	-2.20006	BLR1 * LL down vs BLR1 * DD	1.37766e-05
TR_124043	-2.54293	BLR1 * LL down vs BLR1 * DD	1.46016e-05	chi18-14	chitinase; fungal subgroup B chitinase	Glycoside Hydrolase Family 18 protein
TR_112649	-2.00707	BLR1 * LL down vs BLR1 * DD	1.49024e-05
TR_110267	-3.29341	BLR1 * LL down vs BLR1 * DD	1.52066e-05		unknown protein
TR_51907	-2.09725	BLR1 * LL down vs BLR1 * DD	1.52506e-05
TR_63159	-2.02343	BLR1 * LL down vs BLR1 * DD	1.53643e-05
TR_3262	-2.27729	BLR1 * LL down vs BLR1 * DD	1.55546e-05
TR_119839	-2.03173	BLR1 * LL down vs BLR1 * DD	1.5565e-05
TR_105804	-3.05932	BLR1 * LL down vs BLR1 * DD	1.57361e-05		candidate polyketide synthase	PKS
TR_103112	-2.04673	BLR1 * LL down vs BLR1 * DD	1.59159e-05		unknown protein, partially conserved
TR_71125	-2.73606	BLR1 * LL down vs BLR1 * DD	1.59977e-05
TR_112427	-2.00779	BLR1 * LL down vs BLR1 * DD	1.61454e-05
TR_68358	-2.03656	BLR1 * LL down vs BLR1 * DD	1.6853e-05
TR_54784	-2.41065	BLR1 * LL down vs BLR1 * DD	1.69525e-05
TR_112128	-2.30322	BLR1 * LL down vs BLR1 * DD	1.71576e-05
TR_67013	-2.90964	BLR1 * LL down vs BLR1 * DD	1.78719e-05
TR_74437	-2.42004	BLR1 * LL down vs BLR1 * DD	1.80831e-05
TR_121904	-2.28732	BLR1 * LL down vs BLR1 * DD	1.82291e-05
TR_67732	-2.69536	BLR1 * LL down vs BLR1 * DD	1.82329e-05
TR_110960	-2.19421	BLR1 * LL down vs BLR1 * DD	2.20335e-05
TR_3662	-2.00738	BLR1 * LL down vs BLR1 * DD	2.25281e-05
TR_123787	-2.26405	BLR1 * LL down vs BLR1 * DD	2.37117e-05
TR_73039	-2.30811	BLR1 * LL down vs BLR1 * DD	2.37218e-05
TR_33815	-2.819	BLR1 * LL down vs BLR1 * DD	2.38823e-05
TR_58418	-3.0256	BLR1 * LL down vs BLR1 * DD	2.44701e-05		Predicted unusual protein kinase
TR_123260	-3.18022	BLR1 * LL down vs BLR1 * DD	2.49716e-05		hypothetical protein, only in Chaetomium and Gibberella
TR_66016	-2.1606	BLR1 * LL down vs BLR1 * DD	2.51169e-05
TR_109361	-2.56267	BLR1 * LL down vs BLR1 * DD	2.54058e-05
TR_69168	-2.12004	BLR1 * LL down vs BLR1 * DD	2.55311e-05
TR_122817	-2.38295	BLR1 * LL down vs BLR1 * DD	2.55354e-05
TR_3447	-2.49133	BLR1 * LL down vs BLR1 * DD	2.56747e-05		NADP-dependent alcohol dehydrogenase (class V)
TR_111674	-2.93298	BLR1 * LL down vs BLR1 * DD	2.59274e-05
TR_79059	-2.07434	BLR1 * LL down vs BLR1 * DD	2.66167e-05
TR_76155	-2.24769	BLR1 * LL down vs BLR1 * DD	2.69557e-05
TR_111005	-2.40058	BLR1 * LL down vs BLR1 * DD	2.76704e-05
TR_105843	-2.51919	BLR1 * LL down vs BLR1 * DD	2.84321e-05
TR_109359	-2.49467	BLR1 * LL down vs BLR1 * DD	2.85547e-05
TR_109344	-2.34324	BLR1 * LL down vs BLR1 * DD	2.88099e-05		unknown, no orthologues
TR_102785	-3.5478	BLR1 * LL down vs BLR1 * DD	2.91523e-05
TR_123274	-2.36915	BLR1 * LL down vs BLR1 * DD	3.09136e-05		Aldehyde dehydrogenase
TR_112398	-2.26994	BLR1 * LL down vs BLR1 * DD	3.09935e-05
TR_73102	-2.25406	BLR1 * LL down vs BLR1 * DD	3.10558e-05		candidate b-glycosidase	Glycoside Hydrolase Family 39 protein
TR_69468	-2.83061	BLR1 * LL down vs BLR1 * DD	3.17073e-05
TR_60581	-2.61085	BLR1 * LL down vs BLR1 * DD	3.26093e-05
TR_107776	-2.04231	BLR1 * LL down vs BLR1 * DD	3.30734e-05
TR_105457	-2.12426	BLR1 * LL down vs BLR1 * DD	3.37282e-05
TR_29713	-2.00648	BLR1 * LL down vs BLR1 * DD	3.38715e-05
TR_112535	-3.42933	BLR1 * LL down vs BLR1 * DD	3.391e-05
TR_109264	-2.54461	BLR1 * LL down vs BLR1 * DD	3.50632e-05
TR_65718	-2.83408	BLR1 * LL down vs BLR1 * DD	3.5952e-05
TR_104867	-3.63359	BLR1 * LL down vs BLR1 * DD	3.59595e-05
TR_55183	-2.0969	BLR1 * LL down vs BLR1 * DD	3.64131e-05
TR_70967	-2.19666	BLR1 * LL down vs BLR1 * DD	3.65768e-05
ADDLSEQ_MAT112	-2.32704	BLR1 * LL down vs BLR1 * DD	3.71649e-05
TR_109870	-2.01831	BLR1 * LL down vs BLR1 * DD	3.73176e-05
TR_110689	-2.10504	BLR1 * LL down vs BLR1 * DD	3.75224e-05
TR_104067	-3.63361	BLR1 * LL down vs BLR1 * DD	3.75261e-05
TR_56894	-2.38073	BLR1 * LL down vs BLR1 * DD	3.77095e-05		candidate b-glycosidase related to chitinase; fungal subgroup C chitinase	Glycoside Hydrolase Family 18 protein
TR_105707	-3.21677	BLR1 * LL down vs BLR1 * DD	3.78767e-05
TR_112604	-3.45989	BLR1 * LL down vs BLR1 * DD	3.80628e-05
TR_58774	-2.77229	BLR1 * LL down vs BLR1 * DD	3.85517e-05
TR_112660	-2.32339	BLR1 * LL down vs BLR1 * DD	3.86379e-05
TR_38876	-3.50934	BLR1 * LL down vs BLR1 * DD	3.89529e-05
TR_76204	-2.96249	BLR1 * LL down vs BLR1 * DD	3.91874e-05		NADH:flavin oxidoreductase/12-oxophytodienoate reductase
TR_66795	-2.14787	BLR1 * LL down vs BLR1 * DD	4.07482e-05		GMC oxidoreductase family protein
TR_123827	-2.69045	BLR1 * LL down vs BLR1 * DD	4.27407e-05
TR_59322	-2.72313	BLR1 * LL down vs BLR1 * DD	4.43779e-05		Zinc-binding oxidoreductase
TR_66437	-2.23746	BLR1 * LL down vs BLR1 * DD	4.47712e-05
TR_49112	-2.78863	BLR1 * LL down vs BLR1 * DD	4.65609e-05
TR_104117	-2.102	BLR1 * LL down vs BLR1 * DD	4.74141e-05
TR_107866	-2.03584	BLR1 * LL down vs BLR1 * DD	4.86377e-05
TR_69189	-2.81824	BLR1 * LL down vs BLR1 * DD	4.89246e-05
TR_106516	-3.585	BLR1 * LL down vs BLR1 * DD	4.90872e-05
TR_109323	-2.0369	BLR1 * LL down vs BLR1 * DD	5.01261e-05
TR_56278	-3.62275	BLR1 * LL down vs BLR1 * DD	5.1359e-05		unknown conserved protein, in Sordariomycetes
TR_27599	-2.54887	BLR1 * LL down vs BLR1 * DD	5.18369e-05
TR_71071	-2.01386	BLR1 * LL down vs BLR1 * DD	5.55035e-05
TR_122275	-2.04909	BLR1 * LL down vs BLR1 * DD	5.60107e-05
TR_105287	-2.76712	BLR1 * LL down vs BLR1 * DD	5.65164e-05		only in Chaetomium and bacteria (glyoxalase?)
TR_111318	-3.2107	BLR1 * LL down vs BLR1 * DD	5.97798e-05
TR_76672	-3.24648	BLR1 * LL down vs BLR1 * DD	6.03023e-05	cel3A	b-glucosidase	Glycoside Hydrolase Family 3 protein
TR_120980	-2.12867	BLR1 * LL down vs BLR1 * DD	6.03313e-05
TR_64288	-2.67069	BLR1 * LL down vs BLR1 * DD	6.11019e-05
TR_105154	-2.36808	BLR1 * LL down vs BLR1 * DD	6.23818e-05
TR_21668	-2.10159	BLR1 * LL down vs BLR1 * DD	6.36822e-05
TR_105838	-2.21013	BLR1 * LL down vs BLR1 * DD	6.37731e-05
TR_69928	-2.53716	BLR1 * LL down vs BLR1 * DD	6.39912e-05
TR_123795	-2.00083	BLR1 * LL down vs BLR1 * DD	6.50757e-05		allantoinase
TR_5359	-2.70898	BLR1 * LL down vs BLR1 * DD	6.66611e-05		Duf1348 protein
TR_108188	-2.52473	BLR1 * LL down vs BLR1 * DD	6.76084e-05
TR_21435	-2.41664	BLR1 * LL down vs BLR1 * DD	6.82045e-05
TR_54525	-2.03199	BLR1 * LL down vs BLR1 * DD	6.87335e-05
TR_71394	-3.11731	BLR1 * LL down vs BLR1 * DD	7.16137e-05		candidate b-glycosidase related to b-glucuronidase	Glycoside Hydrolase Family 79 protein
TR_105912	-2.52595	BLR1 * LL down vs BLR1 * DD	7.22695e-05
TR_56525	-2.64538	BLR1 * LL down vs BLR1 * DD	7.24718e-05
TR_53314	-2.50073	BLR1 * LL down vs BLR1 * DD	7.30686e-05
TR_54789	-3.50845	BLR1 * LL down vs BLR1 * DD	7.34264e-05
TR_108046	-2.55759	BLR1 * LL down vs BLR1 * DD	7.35566e-05
TR_76050	-2.42089	BLR1 * LL down vs BLR1 * DD	7.4898e-05
TR_123131	-2.07398	BLR1 * LL down vs BLR1 * DD	7.7976e-05
TR_60557	-3.90835	BLR1 * LL down vs BLR1 * DD	7.86747e-05
TR_106512	-3.02962	BLR1 * LL down vs BLR1 * DD	7.87471e-05
TR_79498	-2.09043	BLR1 * LL down vs BLR1 * DD	8.03982e-05
TR_30668	-2.09737	BLR1 * LL down vs BLR1 * DD	8.23402e-05
TR_57905	-2.20006	BLR1 * LL down vs BLR1 * DD	8.29175e-05
TR_106947	-2.2459	BLR1 * LL down vs BLR1 * DD	8.3567e-05
TR_103394	-2.651	BLR1 * LL down vs BLR1 * DD	8.44745e-05
TR_19432	-2.36696	BLR1 * LL down vs BLR1 * DD	8.50164e-05		TRE19432, hypothetical calcium/sodium antiporter, contains 9 transmembrane domains	Ca
TR_103660	-2.03275	BLR1 * LL down vs BLR1 * DD	8.54649e-05		unique protein secreted
TR_81659	-2.13706	BLR1 * LL down vs BLR1 * DD	8.56784e-05		hypothetical conserved protein
TR_102385	-2.11382	BLR1 * LL down vs BLR1 * DD	8.6276e-05
TR_56838	-2.4702	BLR1 * LL down vs BLR1 * DD	8.64877e-05
TR_53569	-2.2465	BLR1 * LL down vs BLR1 * DD	8.70979e-05		TRE53569, related to Drosophila TIMELESS, putatively involved in circadian rhythm control	light
TR_109489	-2.48868	BLR1 * LL down vs BLR1 * DD	8.82108e-05
TR_112371	-2.00394	BLR1 * LL down vs BLR1 * DD	8.84916e-05
TR_2250	-2.41414	BLR1 * LL down vs BLR1 * DD	8.953e-05
TR_73654	-2.05423	BLR1 * LL down vs BLR1 * DD	8.97508e-05		The basic-leucine zipper (bZIP) transcription factors are proteins that contain a basic region mediating sequence-specific DNA-binding followed by a leucine zipper region (see IPR002158 ) required for dimerization.
TR_109015	-2.05201	BLR1 * LL down vs BLR1 * DD	9.17069e-05
TR_119749	-2.08607	BLR1 * LL down vs BLR1 * DD	9.27985e-05		Distantly related to S. cerevisiae Sec65p (srp19), subunit of the signal recognition particle.	Targeting to ER
TR_68615	-2.95082	BLR1 * LL down vs BLR1 * DD	9.30613e-05
TR_106812	-2.58012	BLR1 * LL down vs BLR1 * DD	9.76629e-05
TR_109275	-2.01978	BLR1 * LL down vs BLR1 * DD	9.98575e-05
TR_64672	-2.05133	BLR1 * LL down vs BLR1 * DD	0.000101015
TR_112104	-2.22616	BLR1 * LL down vs BLR1 * DD	0.000102781
TR_56499	-2.38213	BLR1 * LL down vs BLR1 * DD	0.000104889
TR_75664	-2.48688	BLR1 * LL down vs BLR1 * DD	0.000105013
TR_1679	-2.24991	BLR1 * LL down vs BLR1 * DD	0.000105061
TR_103174	-2.48328	BLR1 * LL down vs BLR1 * DD	0.000106862
TR_103073	-2.84902	BLR1 * LL down vs BLR1 * DD	0.000107694
TR_53267	-2.00398	BLR1 * LL down vs BLR1 * DD	0.000108307
TR_69883	-2.34993	BLR1 * LL down vs BLR1 * DD	0.000108372
TR_109357	-3.02159	BLR1 * LL down vs BLR1 * DD	0.000110309
TR_108345	-2.92278	BLR1 * LL down vs BLR1 * DD	0.000110865
TR_57128	-2.59819	BLR1 * LL down vs BLR1 * DD	0.000112316		candidate glycogen-debranching enzyme	Glycoside Hydrolase Family 13 protein
TR_63558	-2.0392	BLR1 * LL down vs BLR1 * DD	0.000112318
TR_76034	-2.19574	BLR1 * LL down vs BLR1 * DD	0.000112766		von Willebrand factor and related coagulation proteins
TR_60149	-2.06496	BLR1 * LL down vs BLR1 * DD	0.000115591
TR_79623	-2.0599	BLR1 * LL down vs BLR1 * DD	0.000117002
TR_103959	-2.55155	BLR1 * LL down vs BLR1 * DD	0.000117809
TR_103048	-2.25763	BLR1 * LL down vs BLR1 * DD	0.000118329
TR_61081	-2.15373	BLR1 * LL down vs BLR1 * DD	0.000118388
TR_27219	-3.19271	BLR1 * LL down vs BLR1 * DD	0.000118723		candidate a-glycosidase related to a-galactosidase	Glycoside Hydrolase Family 27 protein
TR_121156	-2.00734	BLR1 * LL down vs BLR1 * DD	0.000122647
TR_37316	-3.04729	BLR1 * LL down vs BLR1 * DD	0.000124141
TR_66696	-4.07548	BLR1 * LL down vs BLR1 * DD	0.000124879		Duf636 domain protein
TR_82601	-2.11685	BLR1 * LL down vs BLR1 * DD	0.000126465
TR_111374	-2.00107	BLR1 * LL down vs BLR1 * DD	0.000126618
TR_107846	-2.29135	BLR1 * LL down vs BLR1 * DD	0.000129258
TR_103127	-2.00822	BLR1 * LL down vs BLR1 * DD	0.000130735
TR_103470	-2.75188	BLR1 * LL down vs BLR1 * DD	0.000130934
TR_105247	-2.11714	BLR1 * LL down vs BLR1 * DD	0.000133303
TR_109608	-2.4095	BLR1 * LL down vs BLR1 * DD	0.000133315
TR_108346	-2.41223	BLR1 * LL down vs BLR1 * DD	0.0001334	chi18-8	candidate b-glycosidase related to chitinase; CHI18-8 (GenBank acc. No. DAA05856); fungal subgroup C chitinase	Glycoside Hydrolase Family 18 protein
TR_77234	-2.03825	BLR1 * LL down vs BLR1 * DD	0.00013375
TR_34274	-2.59602	BLR1 * LL down vs BLR1 * DD	0.000140105
TR_56996	-2.54282	BLR1 * LL down vs BLR1 * DD	0.00014213	man5A	mannan endo-1,4-b-mannosidase (EC 3.2.1.78); C-terminal CBM1 module	Glycoside Hydrolase Family 5 protein
TR_110922	-2.00039	BLR1 * LL down vs BLR1 * DD	0.000144217
TR_40374	-2.0251	BLR1 * LL down vs BLR1 * DD	0.000144549
TR_103060	-3.53044	BLR1 * LL down vs BLR1 * DD	0.000144592		unknown protein, only in gibberella and Chaetomium
TR_111838	-2.64647	BLR1 * LL down vs BLR1 * DD	0.000145385
TR_68705	-3.7722	BLR1 * LL down vs BLR1 * DD	0.000146644
TR_111827	-2.58149	BLR1 * LL down vs BLR1 * DD	0.000147931
TR_111733	-2.01647	BLR1 * LL down vs BLR1 * DD	0.000148206		candidate a-glycosidase distantly related to a-1,2-mannosidase	Glycoside Hydrolase Family 92 protein
TR_54223	-2.42833	BLR1 * LL down vs BLR1 * DD	0.000151431
TR_111444	-2.09411	BLR1 * LL down vs BLR1 * DD	0.000153206
TR_60585	-2.57472	BLR1 * LL down vs BLR1 * DD	0.000153859
TR_23070	-2.03637	BLR1 * LL down vs BLR1 * DD	0.00015398
TR_105447	-2.25379	BLR1 * LL down vs BLR1 * DD	0.000154684
TR_54160	-2.42402	BLR1 * LL down vs BLR1 * DD	0.000161553
TR_6067	-2.12292	BLR1 * LL down vs BLR1 * DD	0.000164114
TR_53029	-2.52093	BLR1 * LL down vs BLR1 * DD	0.000169379		unknown conserved protein, contains ß-lactamase domian
TR_107208	-2.72141	BLR1 * LL down vs BLR1 * DD	0.000169878
TR_41604	-2.66662	BLR1 * LL down vs BLR1 * DD	0.000171762		unknown protein, 4 TM, conserved in yeast
TR_107014	-2.5678	BLR1 * LL down vs BLR1 * DD	0.000174083		Nucleolar GTPase/ATPase p130
TR_3481	-2.2703	BLR1 * LL down vs BLR1 * DD	0.000175264
TR_78792	-3.07462	BLR1 * LL down vs BLR1 * DD	0.000175892
TR_106089	-2.25282	BLR1 * LL down vs BLR1 * DD	0.000176197
TR_111865	-3.01372	BLR1 * LL down vs BLR1 * DD	0.000179694		unique protein, only bacterial neighbors (Yersinia), syntenic in trichoderma
TR_62386	-2.12968	BLR1 * LL down vs BLR1 * DD	0.000180506
TR_58669	-2.02961	BLR1 * LL down vs BLR1 * DD	0.00018286
TR_112369	-2.15775	BLR1 * LL down vs BLR1 * DD	0.000185734
TR_70956	-2.59092	BLR1 * LL down vs BLR1 * DD	0.000188121
TR_105975	-2.56887	BLR1 * LL down vs BLR1 * DD	0.000188661
TR_54511	-2.05965	BLR1 * LL down vs BLR1 * DD	0.000188669		hypothetical protein, contains BTB/POZ domain (=protein binding)
TR_3287	-3.5543	BLR1 * LL down vs BLR1 * DD	0.000191978
TR_3292	-2.03416	BLR1 * LL down vs BLR1 * DD	0.000192082
TR_108684	-2.03787	BLR1 * LL down vs BLR1 * DD	0.000192311
TR_110026	-2.06595	BLR1 * LL down vs BLR1 * DD	0.000192458
TR_121559	-2.1169	BLR1 * LL down vs BLR1 * DD	0.000195731
TR_108401	-2.03876	BLR1 * LL down vs BLR1 * DD	0.000196142
TR_121498	-2.32514	BLR1 * LL down vs BLR1 * DD	0.000197151		Phosphatidylserine decarboxylase
TR_112602	-3.76227	BLR1 * LL down vs BLR1 * DD	0.000197686
TR_76696	-2.13427	BLR1 * LL down vs BLR1 * DD	0.000200197		Flavin-containing monooxygenase
TR_70631	-2.14604	BLR1 * LL down vs BLR1 * DD	0.000207641
TR_108003	-2.73156	BLR1 * LL down vs BLR1 * DD	0.000209681
TR_111873	-2.55223	BLR1 * LL down vs BLR1 * DD	0.000211924
TR_123726	-2.57713	BLR1 * LL down vs BLR1 * DD	0.000218371		candidate endo-1,3(4)-b-glucanase	Glycoside Hydrolase Family 16 protein
TR_112490	-2.5755	BLR1 * LL down vs BLR1 * DD	0.000221159
TR_26163	-2.88124	BLR1 * LL down vs BLR1 * DD	0.000221734		Zn(2)Cys(6) transcription factor
TR_59771	-2.08422	BLR1 * LL down vs BLR1 * DD	0.000222425
TR_63710	-2.56635	BLR1 * LL down vs BLR1 * DD	0.000229553
TR_79565	-2.39761	BLR1 * LL down vs BLR1 * DD	0.000230565		Thioredoxin reductase (CYS-9)	Additional aspects of sulfur metabolism
TR_61293	-2.37675	BLR1 * LL down vs BLR1 * DD	0.000231577		Acetylcholinesterase/Butyrylcholinesterase
TR_107445	-4.4724	BLR1 * LL down vs BLR1 * DD	0.000234572
TR_67540	-2.67076	BLR1 * LL down vs BLR1 * DD	0.000241732
TR_109335	-2.6468	BLR1 * LL down vs BLR1 * DD	0.000255133
TR_78462	-2.36804	BLR1 * LL down vs BLR1 * DD	0.000255468		Predicted L-carnitine dehydratase/alpha-methylacyl-CoA racemase
TR_120873	-2.42183	BLR1 * LL down vs BLR1 * DD	0.000256493		candidate a-1,3-glucanase	Glycoside Hydrolase Family 71 protein
TR_32755	-2.61748	BLR1 * LL down vs BLR1 * DD	0.000261708		Predicted histone tail methylase containing SET domain
TR_56150	-2.22382	BLR1 * LL down vs BLR1 * DD	0.000262154
TR_69881	-2.12352	BLR1 * LL down vs BLR1 * DD	0.000265038		related to S. cerevisiae Dit1p, putative sporulation specific enzyme required for spore wall maturation	SEX
TR_109381	-2.37287	BLR1 * LL down vs BLR1 * DD	0.00026954
TR_111393	-3.16265	BLR1 * LL down vs BLR1 * DD	0.000273085
TR_104556	-3.10452	BLR1 * LL down vs BLR1 * DD	0.000275305
TR_112665	-2.97592	BLR1 * LL down vs BLR1 * DD	0.000275509		N-acetyltransferase activity
TR_58535	-2.25762	BLR1 * LL down vs BLR1 * DD	0.000285968
TR_112014	-2.08122	BLR1 * LL down vs BLR1 * DD	0.000286093		17 beta-hydroxysteroid dehydrogenase type 3, HSD17B3
TR_105330	-2.27994	BLR1 * LL down vs BLR1 * DD	0.000296357
TR_106661	-2.16623	BLR1 * LL down vs BLR1 * DD	0.000299932
TR_122820	-2.21184	BLR1 * LL down vs BLR1 * DD	0.000300269		Kynurenine aminotransferase, glutamine transaminase K
TR_107278	-4.22004	BLR1 * LL down vs BLR1 * DD	0.000301914
TR_110595	-2.11616	BLR1 * LL down vs BLR1 * DD	0.000302115
TR_108893	-2.04888	BLR1 * LL down vs BLR1 * DD	0.000306909
TR_71192	-2.92901	BLR1 * LL down vs BLR1 * DD	0.000309317
TR_73110	-3.53751	BLR1 * LL down vs BLR1 * DD	0.000311037
TR_69426	-2.21104	BLR1 * LL down vs BLR1 * DD	0.000315603
TR_66854	-2.11131	BLR1 * LL down vs BLR1 * DD	0.000315625		Monocarboxylate transporter
TR_110315	-2.09742	BLR1 * LL down vs BLR1 * DD	0.000321301
TR_35726	-2.32003	BLR1 * LL down vs BLR1 * DD	0.000321387		candidate subtilisin like protease
TR_109199	-4.77708	BLR1 * LL down vs BLR1 * DD	0.000322042
TR_53964	-2.32768	BLR1 * LL down vs BLR1 * DD	0.000325654
TR_111109	-2.65065	BLR1 * LL down vs BLR1 * DD	0.000327543
TR_105874	-2.49861	BLR1 * LL down vs BLR1 * DD	0.000327891
TR_105383	-2.84898	BLR1 * LL down vs BLR1 * DD	0.000330572
TR_4981	-2.10367	BLR1 * LL down vs BLR1 * DD	0.000332708
TR_110757	-2.93568	BLR1 * LL down vs BLR1 * DD	0.000336394		imidazole proprionase-related amidohydrolase
TR_110323	-2.9839	BLR1 * LL down vs BLR1 * DD	0.000336934		unique protein
TR_104684	-2.3851	BLR1 * LL down vs BLR1 * DD	0.000337021
TR_104157	-2.86578	BLR1 * LL down vs BLR1 * DD	0.000342273
TR_112086	-2.57637	BLR1 * LL down vs BLR1 * DD	0.000346129
TR_103156	-2.01174	BLR1 * LL down vs BLR1 * DD	0.000347109		unknown secreted protein, only in gibberella
TR_65137	-2.91037	BLR1 * LL down vs BLR1 * DD	0.00035011		candidate b-glycosidase distantly related to b-1,3-glucanase	Glycoside Hydrolase Family 64 protein
TR_41152	-2.04307	BLR1 * LL down vs BLR1 * DD	0.00035403
TR_70962	-2.07416	BLR1 * LL down vs BLR1 * DD	0.00035485
TR_56587	-2.82527	BLR1 * LL down vs BLR1 * DD	0.000358302
TR_110844	-2.51206	BLR1 * LL down vs BLR1 * DD	0.000369856		unique protein
TR_112643	-2.35974	BLR1 * LL down vs BLR1 * DD	0.000375577
TR_70803	-2.24342	BLR1 * LL down vs BLR1 * DD	0.000376605		bifunctional catalase/peroxidase
TR_105206	-2.90452	BLR1 * LL down vs BLR1 * DD	0.000376728
TR_80340	-2.1429	BLR1 * LL down vs BLR1 * DD	0.000379953		GT32 α-1,6-mannosyltransferase
TR_111121	-2.18177	BLR1 * LL down vs BLR1 * DD	0.000383388
TR_107300	-2.29072	BLR1 * LL down vs BLR1 * DD	0.000396348		Signaling protein SWIFT and related BRCT domain proteins
TR_66598	-2.21741	BLR1 * LL down vs BLR1 * DD	0.000403453		NADPH:quinone oxidoreductase
TR_109562	-2.69607	BLR1 * LL down vs BLR1 * DD	0.000406471
TR_107131	-2.10312	BLR1 * LL down vs BLR1 * DD	0.000410499
TR_66819	-2.40711	BLR1 * LL down vs BLR1 * DD	0.000410868
TR_55358	-2.18301	BLR1 * LL down vs BLR1 * DD	0.000411369
TR_107071	-2.61854	BLR1 * LL down vs BLR1 * DD	0.000414405		HET-domain protein, unknown conserved
TR_61403	-2.08692	BLR1 * LL down vs BLR1 * DD	0.000417624
TR_110893	-4.81446	BLR1 * LL down vs BLR1 * DD	0.000421277		unknown conserved protein
TR_67751	-2.19904	BLR1 * LL down vs BLR1 * DD	0.000427819
TR_41325	-2.50588	BLR1 * LL down vs BLR1 * DD	0.000429013
TR_108914	-2.03574	BLR1 * LL down vs BLR1 * DD	0.000430686		SAM:3-amino-3-carboxylpropyl transferase	Homocysgteine and methionine metabolism
TR_104576	-3.45247	BLR1 * LL down vs BLR1 * DD	0.000433941
TR_106492	-2.04955	BLR1 * LL down vs BLR1 * DD	0.000434545
TR_121175	-2.10731	BLR1 * LL down vs BLR1 * DD	0.000458008
TR_69688	-2.13457	BLR1 * LL down vs BLR1 * DD	0.000458716
TR_59050	-2.61792	BLR1 * LL down vs BLR1 * DD	0.000462069		Ankyrin
TR_58887	-2.80092	BLR1 * LL down vs BLR1 * DD	0.000468319		candidate a-glycosidase distantly related to a-L-rhamnosidase	Glycoside Hydrolase Family 78 protein
TR_75655	-2.01181	BLR1 * LL down vs BLR1 * DD	0.00046982
TR_70439	-2.1802	BLR1 * LL down vs BLR1 * DD	0.000470443
TR_112400	-2.06614	BLR1 * LL down vs BLR1 * DD	0.000473631
TR_59196	-2.77276	BLR1 * LL down vs BLR1 * DD	0.000473947		short chain dehydrogenase/reductase
TR_109044	-2.03823	BLR1 * LL down vs BLR1 * DD	0.000475506
TR_63435	-2.36226	BLR1 * LL down vs BLR1 * DD	0.000481083
TR_28036	-3.61393	BLR1 * LL down vs BLR1 * DD	0.000484712
TR_73023	-2.42376	BLR1 * LL down vs BLR1 * DD	0.000490865
TR_108671	-2.22724	BLR1 * LL down vs BLR1 * DD	0.000505477		candidate b-glycosidase related to b-xylosidase	Glycoside Hydrolase Family 3 protein
TR_3055	-2.07531	BLR1 * LL down vs BLR1 * DD	0.000512336		Reductases with broad range of substrate specificities
TR_62556	-2.07021	BLR1 * LL down vs BLR1 * DD	0.000517803
TR_107329	-4.58193	BLR1 * LL down vs BLR1 * DD	0.000523047		Rac1 GTPase effector FRL
TR_105173	-3.09258	BLR1 * LL down vs BLR1 * DD	0.000525313
TR_104716	-2.09991	BLR1 * LL down vs BLR1 * DD	0.000526507
TR_54508	-2.51171	BLR1 * LL down vs BLR1 * DD	0.000531587
TR_60773	-2.83183	BLR1 * LL down vs BLR1 * DD	0.000532988
TR_63001	-2.18497	BLR1 * LL down vs BLR1 * DD	0.000558421
TR_106154	-2.54647	BLR1 * LL down vs BLR1 * DD	0.000560807
TR_64906	-2.44769	BLR1 * LL down vs BLR1 * DD	0.000562129		candidate b-1,6-glucanase; similar to T. harzianum B16-2 (GenBank acc. No. CAA55789) and T. virens BGN3 (AAL84696)	Glycoside Hydrolase Family 5 protein
TR_53872	-2.19046	BLR1 * LL down vs BLR1 * DD	0.000565754
TR_77739	-2.17251	BLR1 * LL down vs BLR1 * DD	0.000568678
TR_68956	-2.17196	BLR1 * LL down vs BLR1 * DD	0.000581848
TR_76601	-2.11882	BLR1 * LL down vs BLR1 * DD	0.000610125		Sulfite oxidase	Sulfur acquisition and processing
TR_32639	-3.45757	BLR1 * LL down vs BLR1 * DD	0.000612839
TR_80058	-2.19421	BLR1 * LL down vs BLR1 * DD	0.000613955		Predicted transporter (major facilitator superfamily)
TR_120312	-2.72574	BLR1 * LL down vs BLR1 * DD	0.000614167	cel5A	endo-1,4-glucanase EGL2	Glycoside Hydrolase Family 5 protein
TR_35202	-2.0846	BLR1 * LL down vs BLR1 * DD	0.000617959
TR_105405	-2.66647	BLR1 * LL down vs BLR1 * DD	0.000631781
TR_122208	-2.64368	BLR1 * LL down vs BLR1 * DD	0.000633964	xyr1	xylanase regulatator 1	cellulase transcription factor
TR_110311	-2.53145	BLR1 * LL down vs BLR1 * DD	0.000641307
TR_109793	-2.19946	BLR1 * LL down vs BLR1 * DD	0.000658066		Uncharacterized conserved protein
TR_48080	-2.05359	BLR1 * LL down vs BLR1 * DD	0.00065834		conserved hypothetical protein
TR_73016	-2.03597	BLR1 * LL down vs BLR1 * DD	0.000667387
TR_105027	-2.0153	BLR1 * LL down vs BLR1 * DD	0.000672099
TR_71005	-2.67149	BLR1 * LL down vs BLR1 * DD	0.000677594		candidate non-ribosomal peptide synthetase	NRPS
TR_43199	-2.03975	BLR1 * LL down vs BLR1 * DD	0.000682726
TR_67607	-2.9357	BLR1 * LL down vs BLR1 * DD	0.000689291
TR_62091	-3.26667	BLR1 * LL down vs BLR1 * DD	0.000692934		Gluconate kinase
TR_81110	-2.27837	BLR1 * LL down vs BLR1 * DD	0.000694395
TR_105336	-2.69357	BLR1 * LL down vs BLR1 * DD	0.000702848
TR_124136	-2.05067	BLR1 * LL down vs BLR1 * DD	0.00070799
TR_111807	-2.40768	BLR1 * LL down vs BLR1 * DD	0.000709417
TR_109219	-2.56356	BLR1 * LL down vs BLR1 * DD	0.000712002
TR_103129	-4.00767	BLR1 * LL down vs BLR1 * DD	0.000719115
TR_56418	-2.24583	BLR1 * LL down vs BLR1 * DD	0.000740514		candidate b-1,3-exoglucanase	Glycoside Hydrolase Fafmily 55 protein
TR_105537	-2.17165	BLR1 * LL down vs BLR1 * DD	0.000744568
TR_26187	-2.1197	BLR1 * LL down vs BLR1 * DD	0.000746825
TR_22994	-2.35455	BLR1 * LL down vs BLR1 * DD	0.000747966		Distantly related to S. cerevisiae CDC48 and animal p97, an AAA ATPase involved in ER-associated protein degradation.Cell division cycle protein 48, ATPase in ER	ERAD
TR_110901	-3.03343	BLR1 * LL down vs BLR1 * DD	0.000761333		This domain is found in a number of fungal transcription factors including transcriptional activator xlnR, yeast regulatory protein GAL4, and other transcription proteins regulating a variety of cellular and metabolic processes
TR_106583	-4.09156	BLR1 * LL down vs BLR1 * DD	0.000769846
TR_106294	-2.49003	BLR1 * LL down vs BLR1 * DD	0.000771338
TR_105524	-2.57325	BLR1 * LL down vs BLR1 * DD	0.000782844
TR_105155	-2.78923	BLR1 * LL down vs BLR1 * DD	0.000787743		unknon protein, only Chaetomium and Gibberella
TR_80003	-2.75956	BLR1 * LL down vs BLR1 * DD	0.000792241
TR_39426	-3.06409	BLR1 * LL down vs BLR1 * DD	0.000803081		unknown conserved protein
TR_71146	-2.58935	BLR1 * LL down vs BLR1 * DD	0.000803872
TR_58299	-2.04348	BLR1 * LL down vs BLR1 * DD	0.000812732
TR_112281	-2.67259	BLR1 * LL down vs BLR1 * DD	0.000813497		unique secreted protein
TR_103147	-2.28936	BLR1 * LL down vs BLR1 * DD	0.000820077
TR_75139	-2.0368	BLR1 * LL down vs BLR1 * DD	0.000821534
TR_104372	-2.80118	BLR1 * LL down vs BLR1 * DD	0.000826999		ankyrin repeat protein, 1 TM
TR_5889	-2.17199	BLR1 * LL down vs BLR1 * DD	0.000827484
TR_66210	-2.00234	BLR1 * LL down vs BLR1 * DD	0.000833253
TR_59723	-2.13946	BLR1 * LL down vs BLR1 * DD	0.000834464
TR_106272	-2.59197	BLR1 * LL down vs BLR1 * DD	0.00083648		candidate polyketide synthase	PKS
TR_108832	-2.87154	BLR1 * LL down vs BLR1 * DD	0.000839817
TR_68585	-2.10959	BLR1 * LL down vs BLR1 * DD	0.000849435
TR_112147	-2.70327	BLR1 * LL down vs BLR1 * DD	0.000851302
TR_64956	-2.43494	BLR1 * LL down vs BLR1 * DD	0.000860718
TR_58227	-2.02104	BLR1 * LL down vs BLR1 * DD	0.000861973		GCN5-related acetyltransferase
TR_60560	-5.15165	BLR1 * LL down vs BLR1 * DD	0.000873908		unknown conserved protein
TR_108156	-4.8137	BLR1 * LL down vs BLR1 * DD	0.00087493
TR_112255	-4.1403	BLR1 * LL down vs BLR1 * DD	0.000875468
TR_73256	-2.5142	BLR1 * LL down vs BLR1 * DD	0.000880388		candidate b-glycosidase related to endo-b-1,3-glucanase	Glycoside Hydrolase Family 81 protein
TR_59354	-2.486	BLR1 * LL down vs BLR1 * DD	0.000887344		Hypothetical fungal specific transcription factor
TR_103033	-2.15023	BLR1 * LL down vs BLR1 * DD	0.000892699
TR_112578	-2.41373	BLR1 * LL down vs BLR1 * DD	0.000917869		conserved hypothetical protein
TR_111126	-2.83817	BLR1 * LL down vs BLR1 * DD	0.000922778
TR_122823	-2.50767	BLR1 * LL down vs BLR1 * DD	0.000953874
TR_66276	-2.72926	BLR1 * LL down vs BLR1 * DD	0.000959473
TR_111362	-2.81838	BLR1 * LL down vs BLR1 * DD	0.000961937
TR_106488	-2.13748	BLR1 * LL down vs BLR1 * DD	0.000964168
TR_55666	-2.37001	BLR1 * LL down vs BLR1 * DD	0.000964564
TR_110131	-3.25769	BLR1 * LL down vs BLR1 * DD	0.000988769
TR_104501	-3.95431	BLR1 * LL down vs BLR1 * DD	0.000990095
TR_112396	-2.08922	BLR1 * LL down vs BLR1 * DD	0.00100064		unique secreted protein (33 % identity to protozoa antigen)
TR_110763	-3.14806	BLR1 * LL down vs BLR1 * DD	0.00100562
TR_59081	-2.48971	BLR1 * LL down vs BLR1 * DD	0.00102583
TR_106321	-2.07044	BLR1 * LL down vs BLR1 * DD	0.0010328
TR_75470	-2.36904	BLR1 * LL down vs BLR1 * DD	0.00107434
TR_55999	-2.14177	BLR1 * LL down vs BLR1 * DD	0.0010956		candidate a-galactosidase	Glycoside Hydrolase Family 27 protein
TR_106684	-3.05384	BLR1 * LL down vs BLR1 * DD	0.00110447
TR_49976	-2.22993	BLR1 * LL down vs BLR1 * DD	0.0011151	cel45A	endoglucanase V EGL5 (CEL45A)	Glycoside Hydrolase Family 45 protein
TR_107814	-2.3197	BLR1 * LL down vs BLR1 * DD	0.0011185
TR_59940	-2.40075	BLR1 * LL down vs BLR1 * DD	0.00112232
TR_110079	-2.38	BLR1 * LL down vs BLR1 * DD	0.00112351
TR_71173	-2.52978	BLR1 * LL down vs BLR1 * DD	0.0011257
TR_106998	-2.08157	BLR1 * LL down vs BLR1 * DD	0.00114653
TR_107194	-3.78186	BLR1 * LL down vs BLR1 * DD	0.0011561
TR_103286	-5.66146	BLR1 * LL down vs BLR1 * DD	0.00117392
TR_78713	-2.4167	BLR1 * LL down vs BLR1 * DD	0.00118016		candidate b-1,3-glucanosyltransferase	Glycoside Hydrolase Family 72 protein
TR_42858	-2.2228	BLR1 * LL down vs BLR1 * DD	0.00118306
TR_104286	-2.02755	BLR1 * LL down vs BLR1 * DD	0.00118657
TR_76250	-2.12093	BLR1 * LL down vs BLR1 * DD	0.0012259
TR_62693	-2.4089	BLR1 * LL down vs BLR1 * DD	0.00124196		TRE62693, candidate ABC-transporter, related to a-factor exporter Ste6p (26 % identity)	SEX
TR_30465	-2.33086	BLR1 * LL down vs BLR1 * DD	0.00124647		WD-repeat containing protein probably involved in G-protein mediated signaling
TR_105290	-2.38207	BLR1 * LL down vs BLR1 * DD	0.00124994
TR_34272	-2.02752	BLR1 * LL down vs BLR1 * DD	0.00125688
TR_102567	-3.32235	BLR1 * LL down vs BLR1 * DD	0.00125747
TR_54179	-2.06937	BLR1 * LL down vs BLR1 * DD	0.00126381
TR_71010	-2.84613	BLR1 * LL down vs BLR1 * DD	0.00127169		Multidrug/pheromone exporter, ABC superfamily
TR_120689	-3.27298	BLR1 * LL down vs BLR1 * DD	0.00129772
TR_58065	-2.40503	BLR1 * LL down vs BLR1 * DD	0.00130085
TR_121417	-2.2858	BLR1 * LL down vs BLR1 * DD	0.00131558		putative membrane associated protein (Magnaporthe)
TR_3739	-2.06988	BLR1 * LL down vs BLR1 * DD	0.00131877		candidate b-xylosidase	Glycoside Hydrolase Family 43 protein
TR_111451	-2.01979	BLR1 * LL down vs BLR1 * DD	0.00132613
TR_104422	-2.05457	BLR1 * LL down vs BLR1 * DD	0.00134638
TR_108155	-2.91832	BLR1 * LL down vs BLR1 * DD	0.00136844
TR_102778	-2.18913	BLR1 * LL down vs BLR1 * DD	0.00137102
TR_106487	-2.57711	BLR1 * LL down vs BLR1 * DD	0.0013811
TR_103063	-3.02476	BLR1 * LL down vs BLR1 * DD	0.00138249
TR_81955	-5.38421	BLR1 * LL down vs BLR1 * DD	0.00139883		Nitrate reductase	Sulfur acquisition and processing
TR_80961	-2.22815	BLR1 * LL down vs BLR1 * DD	0.00139901
TR_123282	-2.03672	BLR1 * LL down vs BLR1 * DD	0.00140296
TR_103135	-2.74045	BLR1 * LL down vs BLR1 * DD	0.00140387
TR_21971	-2.16192	BLR1 * LL down vs BLR1 * DD	0.0014042
TR_37665	-2.75538	BLR1 * LL down vs BLR1 * DD	0.0014061
TR_70400	-2.01074	BLR1 * LL down vs BLR1 * DD	0.00141041
TR_62314	-2.31225	BLR1 * LL down vs BLR1 * DD	0.00141218
TR_68401	-2.07422	BLR1 * LL down vs BLR1 * DD	0.00142231
TR_104577	-2.46782	BLR1 * LL down vs BLR1 * DD	0.00142337
TR_103191	-2.38679	BLR1 * LL down vs BLR1 * DD	0.00143196
TR_65171	-2.28529	BLR1 * LL down vs BLR1 * DD	0.00143462
TR_122614	-2.3579	BLR1 * LL down vs BLR1 * DD	0.00145527
TR_104939	-2.60619	BLR1 * LL down vs BLR1 * DD	0.00146274
TR_3529	-2.68883	BLR1 * LL down vs BLR1 * DD	0.00151297
TR_4475	-2.03725	BLR1 * LL down vs BLR1 * DD	0.00152354
TR_80091	-2.23728	BLR1 * LL down vs BLR1 * DD	0.00153255
TR_105931	-3.13995	BLR1 * LL down vs BLR1 * DD	0.00153487		candidate b-glycosidase distantly related to N-acetyl-b-D-glucosaminidase	Glycoside Hydrolase Family 20 protein
TR_56328	-3.24564	BLR1 * LL down vs BLR1 * DD	0.00156129
TR_121864	-2.11133	BLR1 * LL down vs BLR1 * DD	0.00156427
TR_112688	-8.15466	BLR1 * LL down vs BLR1 * DD	0.00159534
TR_108929	-2.32675	BLR1 * LL down vs BLR1 * DD	0.00162049
TR_65102	-2.53327	BLR1 * LL down vs BLR1 * DD	0.00163152
TR_122533	-2.0167	BLR1 * LL down vs BLR1 * DD	0.00163348
TR_106219	-2.05443	BLR1 * LL down vs BLR1 * DD	0.00163923
TR_110329	-2.37929	BLR1 * LL down vs BLR1 * DD	0.00167807
TR_60418	-2.80659	BLR1 * LL down vs BLR1 * DD	0.00168448		Aldehyde dehydrogenase
TR_108348	-4.97498	BLR1 * LL down vs BLR1 * DD	0.00169375
TR_111171	-2.66521	BLR1 * LL down vs BLR1 * DD	0.00171274
TR_71649	-2.33281	BLR1 * LL down vs BLR1 * DD	0.00175243
TR_108669	-2.09985	BLR1 * LL down vs BLR1 * DD	0.00175432
TR_63526	-2.01842	BLR1 * LL down vs BLR1 * DD	0.0017865		unknown secreted protein, only in Hypocreaceae
TR_105448	-2.42371	BLR1 * LL down vs BLR1 * DD	0.00179204
TR_74390	-2.2441	BLR1 * LL down vs BLR1 * DD	0.00180192
TR_105844	-2.20856	BLR1 * LL down vs BLR1 * DD	0.00181056		unknown secreted protein, only in Cryptococcus
TR_53499	-2.20801	BLR1 * LL down vs BLR1 * DD	0.00181664
TR_48482	-2.03684	BLR1 * LL down vs BLR1 * DD	0.00186292
TR_59065	-2.59077	BLR1 * LL down vs BLR1 * DD	0.00187096		unknown protein, partially conserved
TR_110276	-2.70227	BLR1 * LL down vs BLR1 * DD	0.00187264
TR_71080	-2.05507	BLR1 * LL down vs BLR1 * DD	0.00188522
TR_106649	-3.10376	BLR1 * LL down vs BLR1 * DD	0.00188824
TR_61618	-2.17191	BLR1 * LL down vs BLR1 * DD	0.00190958
TR_72568	-2.44986	BLR1 * LL down vs BLR1 * DD	0.00191163		candidate b-glycosidase distantly related to b-glucuronidase	Glycoside Hydrolase Family 79 protein
TR_123232	-3.88714	BLR1 * LL down vs BLR1 * DD	0.00193418	cel12A	endoglucanase	Glycoside Hydrolase Family 12 protein
TR_112105	-2.15986	BLR1 * LL down vs BLR1 * DD	0.00194706
TR_109311	-2.18628	BLR1 * LL down vs BLR1 * DD	0.00194967
TR_103061	-2.22322	BLR1 * LL down vs BLR1 * DD	0.00196042
TR_4626	-2.40611	BLR1 * LL down vs BLR1 * DD	0.00196192		Ca2+-dependent lipid-binding protein CLB1/vesicle protein vp115/Granuphilin A, contains C2 domain
TR_105167	-2.57926	BLR1 * LL down vs BLR1 * DD	0.00197547
TR_56819	-2.04108	BLR1 * LL down vs BLR1 * DD	0.00204372
TR_110457	-2.04532	BLR1 * LL down vs BLR1 * DD	0.00207194
TR_102890	-2.73606	BLR1 * LL down vs BLR1 * DD	0.00207655
TR_58428	-2.47077	BLR1 * LL down vs BLR1 * DD	0.00209929
TR_103755	-2.69341	BLR1 * LL down vs BLR1 * DD	0.00209937
TR_66859	-3.05965	BLR1 * LL down vs BLR1 * DD	0.00211925
TR_70829	-2.01759	BLR1 * LL down vs BLR1 * DD	0.00212084
TR_62230	-2.85305	BLR1 * LL down vs BLR1 * DD	0.00212615		secreted protein, containing esterase domain
TR_65402	-2.12672	BLR1 * LL down vs BLR1 * DD	0.00213172
TR_79813	-2.05767	BLR1 * LL down vs BLR1 * DD	0.0021364		Kynurenine 3-monooxygenase and related flavoprotein monooxygenases
TR_56840	-2.22947	BLR1 * LL down vs BLR1 * DD	0.00215111		Predicted oxidoreductase
TR_111716	-2.05941	BLR1 * LL down vs BLR1 * DD	0.00218171		Flavonol reductase/cinnamoyl-CoA reductase
TR_107855	-3.17736	BLR1 * LL down vs BLR1 * DD	0.00218363
TR_110966	-3.72735	BLR1 * LL down vs BLR1 * DD	0.0021842
TR_103114	-2.27104	BLR1 * LL down vs BLR1 * DD	0.00218688
TR_111517	-2.15487	BLR1 * LL down vs BLR1 * DD	0.0022013
TR_121653	-2.30585	BLR1 * LL down vs BLR1 * DD	0.00223267		Uncharacterized conserved protein
TR_123262	-2.3575	BLR1 * LL down vs BLR1 * DD	0.00226053		Amidases
TR_60591	-2.16035	BLR1 * LL down vs BLR1 * DD	0.00227826
TR_112472	-3.96633	BLR1 * LL down vs BLR1 * DD	0.00229071
TR_47971	-2.24148	BLR1 * LL down vs BLR1 * DD	0.00232429
TR_103153	-3.14303	BLR1 * LL down vs BLR1 * DD	0.00234318
TR_103175	-2.00242	BLR1 * LL down vs BLR1 * DD	0.00236351
TR_52315	-3.24268	BLR1 * LL down vs BLR1 * DD	0.00240353		Ctr copper transporter
TR_105275	-2.35829	BLR1 * LL down vs BLR1 * DD	0.00241165
TR_121826	-2.03052	BLR1 * LL down vs BLR1 * DD	0.00245655
TR_103032	-2.07668	BLR1 * LL down vs BLR1 * DD	0.00247924
TR_105379	-2.45712	BLR1 * LL down vs BLR1 * DD	0.0025153
TR_66726	-2.31932	BLR1 * LL down vs BLR1 * DD	0.00252219		Proteins containing the FAD binding domain
TR_112230	-2.24646	BLR1 * LL down vs BLR1 * DD	0.00252414
TR_76817	-2.10111	BLR1 * LL down vs BLR1 * DD	0.00255121		areA is the major nitrogen regulatory protein. Positively acting regulatory gene of nitrogen metabolite repression
TR_111858	-2.05182	BLR1 * LL down vs BLR1 * DD	0.00266728
TR_104557	-2.12079	BLR1 * LL down vs BLR1 * DD	0.00267296
TR_103364	-2.87893	BLR1 * LL down vs BLR1 * DD	0.00267623
TR_6085	-7.14701	BLR1 * LL down vs BLR1 * DD	0.0026883
TR_111680	-2.30969	BLR1 * LL down vs BLR1 * DD	0.00270951
TR_5084	-3.01831	BLR1 * LL down vs BLR1 * DD	0.00273391		Con10
TR_108075	-2.31024	BLR1 * LL down vs BLR1 * DD	0.00276915
TR_107002	-2.27654	BLR1 * LL down vs BLR1 * DD	0.00286623
TR_59746	-2.79607	BLR1 * LL down vs BLR1 * DD	0.00292036
TR_107469	-2.1688	BLR1 * LL down vs BLR1 * DD	0.00293546
TR_71245	-2.36983	BLR1 * LL down vs BLR1 * DD	0.00293562	chi18-1	chitinase, precursor protein, gextracellular, contains chitin binding domain, type 1	Glycoside Hydrolase Family 18 protein
TR_121418	-2.43513	BLR1 * LL down vs BLR1 * DD	0.00295793		G-D-S-L lipase/acylase
TR_68364	-2.02139	BLR1 * LL down vs BLR1 * DD	0.00297517
TR_82425	-3.17435	BLR1 * LL down vs BLR1 * DD	0.00302632
TR_107207	-2.11105	BLR1 * LL down vs BLR1 * DD	0.00313436		HMG box-containing protein
TR_107008	-2.11369	BLR1 * LL down vs BLR1 * DD	0.00318682
TR_35534	-2.00796	BLR1 * LL down vs BLR1 * DD	0.00335929
TR_73638	-2.08934	BLR1 * LL down vs BLR1 * DD	0.00340773		CIP1
TR_66758	-2.45706	BLR1 * LL down vs BLR1 * DD	0.00342266		Ankyrin
TR_56684	-2.43452	BLR1 * LL down vs BLR1 * DD	0.00344894		hypothetical sugar transporter family protein
TR_108012	-2.51505	BLR1 * LL down vs BLR1 * DD	0.00347946
TR_68470	-2.09645	BLR1 * LL down vs BLR1 * DD	0.00352917
TR_105535	-3.10508	BLR1 * LL down vs BLR1 * DD	0.00353122
TR_112539	-2.08695	BLR1 * LL down vs BLR1 * DD	0.00353247
TR_61462	-2.16733	BLR1 * LL down vs BLR1 * DD	0.00353775
TR_65114	-2.32493	BLR1 * LL down vs BLR1 * DD	0.00357688
TR_106475	-3.69298	BLR1 * LL down vs BLR1 * DD	0.00359907
TR_67377	-2.08974	BLR1 * LL down vs BLR1 * DD	0.00364654
TR_68990	-2.73881	BLR1 * LL down vs BLR1 * DD	0.00366787
TR_71759	-2.04833	BLR1 * LL down vs BLR1 * DD	0.00368191
TR_105393	-4.1778	BLR1 * LL down vs BLR1 * DD	0.00369067		unknown conserved protein
TR_22590	-2.30401	BLR1 * LL down vs BLR1 * DD	0.00375835		Predicted E3 ubiquitin ligase
TR_103113	-2.44895	BLR1 * LL down vs BLR1 * DD	0.00378004
TR_30166	-2.0209	BLR1 * LL down vs BLR1 * DD	0.00379861
TR_78591	-2.02581	BLR1 * LL down vs BLR1 * DD	0.00380234
TR_123631	-2.37224	BLR1 * LL down vs BLR1 * DD	0.00384175
TR_76238	-2.34387	BLR1 * LL down vs BLR1 * DD	0.00385067		plasma membrane H+ ATPase
TR_79315	-2.0775	BLR1 * LL down vs BLR1 * DD	0.00390099
TR_61830	-2.50876	BLR1 * LL down vs BLR1 * DD	0.003911
TR_65891	-2.01966	BLR1 * LL down vs BLR1 * DD	0.00399808		PKS
TR_3094	-2.67966	BLR1 * LL down vs BLR1 * DD	0.00400552		candidate b-1,6-glucanase; similar to T. harzianum BGN16.3 (GenBank acc no Q8J0I9)	Glycoside Hydrolase Family 30 protein
TR_106129	-2.18681	BLR1 * LL down vs BLR1 * DD	0.00407719
TR_82321	-2.68699	BLR1 * LL down vs BLR1 * DD	0.00408401		Aquaporin (major intrinsic protein family)
TR_110007	-2.10067	BLR1 * LL down vs BLR1 * DD	0.00412286
TR_21249	-2.02258	BLR1 * LL down vs BLR1 * DD	0.00412837
TR_105246	-2.32951	BLR1 * LL down vs BLR1 * DD	0.00413012
TR_106982	-2.085	BLR1 * LL down vs BLR1 * DD	0.00417953
TR_107494	-2.36398	BLR1 * LL down vs BLR1 * DD	0.004263		Translational repressor Pumilio/PUF3 and related RNA-binding proteins (Puf superfamily)
TR_73024	-2.24628	BLR1 * LL down vs BLR1 * DD	0.00436043
TR_103614	-2.16673	BLR1 * LL down vs BLR1 * DD	0.00441969
TR_62977	-2.5828	BLR1 * LL down vs BLR1 * DD	0.00444525		nucleoside diphosphate sugar epimerase, secreted
TR_111093	-2.45202	BLR1 * LL down vs BLR1 * DD	0.00446725
TR_72521	-2.41316	BLR1 * LL down vs BLR1 * DD	0.00448774	Spt4	Three transcription-elongation factors Spt4, Spt5, and Spt6 are conserved among eukaryotes and are essential for transcription via the modulation of chromatin structure. Spt4 and Spt5 are tightly associated in a complex, while the physical association of
TR_22741	-2.41588	BLR1 * LL down vs BLR1 * DD	0.00452282
TR_123431	-2.22018	BLR1 * LL down vs BLR1 * DD	0.00457169
TR_107853	-2.07156	BLR1 * LL down vs BLR1 * DD	0.00459433
TR_106604	-2.34589	BLR1 * LL down vs BLR1 * DD	0.0046146
TR_111094	-2.52801	BLR1 * LL down vs BLR1 * DD	0.00461997
TR_61078	-3.13736	BLR1 * LL down vs BLR1 * DD	0.00462988		esterase or lipase
TR_70090	-2.29762	BLR1 * LL down vs BLR1 * DD	0.00468024		Carbonic anhydrase
TR_121177	-2.0916	BLR1 * LL down vs BLR1 * DD	0.00469639
TR_66345	-2.39305	BLR1 * LL down vs BLR1 * DD	0.00475021
TR_62548	-2.05436	BLR1 * LL down vs BLR1 * DD	0.00475282
TR_49048	-2.12912	BLR1 * LL down vs BLR1 * DD	0.00477038
TR_109475	-2.15315	BLR1 * LL down vs BLR1 * DD	0.0047751
TR_102773	-2.0309	BLR1 * LL down vs BLR1 * DD	0.00480389
TR_53956	-2.04613	BLR1 * LL down vs BLR1 * DD	0.00480876
TR_56593	-2.78715	BLR1 * LL down vs BLR1 * DD	0.00483557
TR_105307	-2.04569	BLR1 * LL down vs BLR1 * DD	0.00484172
TR_54622	-2.0616	BLR1 * LL down vs BLR1 * DD	0.0049022		unknown conserved protein, secreted
TR_70204	-2.29693	BLR1 * LL down vs BLR1 * DD	0.00497002
TR_122987	-2.06015	BLR1 * LL down vs BLR1 * DD	0.00498655
TR_69742	-2.08724	BLR1 * LL down vs BLR1 * DD	0.00519747		secreted esterase/lipase
TR_104958	-2.09959	BLR1 * LL down vs BLR1 * DD	0.00540079
TR_76421	-2.03828	BLR1 * LL down vs BLR1 * DD	0.00545589
TR_111170	-2.61495	BLR1 * LL down vs BLR1 * DD	0.00548489
TR_67958	-3.2163	BLR1 * LL down vs BLR1 * DD	0.00556483
TR_52021	-2.26459	BLR1 * LL down vs BLR1 * DD	0.00563667
TR_110056	-3.30554	BLR1 * LL down vs BLR1 * DD	0.00571938
TR_73840	-2.12955	BLR1 * LL down vs BLR1 * DD	0.00577207
TR_108383	-2.18729	BLR1 * LL down vs BLR1 * DD	0.00582027
TR_110751	-2.45052	BLR1 * LL down vs BLR1 * DD	0.00586314
TR_104097	-3.18706	BLR1 * LL down vs BLR1 * DD	0.0059202
TR_122659	-2.09046	BLR1 * LL down vs BLR1 * DD	0.00613225
TR_110797	-2.35704	BLR1 * LL down vs BLR1 * DD	0.00622168		unknown protein, 1 TM, only in Gibberella
TR_107773	-2.36307	BLR1 * LL down vs BLR1 * DD	0.00622199
TR_67509	-2.8141	BLR1 * LL down vs BLR1 * DD	0.00628748
TR_61142	-2.44347	BLR1 * LL down vs BLR1 * DD	0.00635526
TR_110688	-3.53076	BLR1 * LL down vs BLR1 * DD	0.00658344
TR_110171	-2.02364	BLR1 * LL down vs BLR1 * DD	0.00669025		Adenosyl homocysteinase	Homocysgteine and methionine metabolism
TR_62114	-2.02494	BLR1 * LL down vs BLR1 * DD	0.0068916
TR_70795	-2.18465	BLR1 * LL down vs BLR1 * DD	0.00689474
TR_109365	-2.08181	BLR1 * LL down vs BLR1 * DD	0.00703784
TR_60931	-2.03502	BLR1 * LL down vs BLR1 * DD	0.00705344
TR_61227	-2.31105	BLR1 * LL down vs BLR1 * DD	0.00708484
TR_112288	-2.27	BLR1 * LL down vs BLR1 * DD	0.00710185
TR_62522	-2.06975	BLR1 * LL down vs BLR1 * DD	0.00721619		small, cystein-rich protein, secreted
TR_70021	-2.13367	BLR1 * LL down vs BLR1 * DD	0.0072427
TR_110078	-2.12564	BLR1 * LL down vs BLR1 * DD	0.00727279
TR_106306	-2.16292	BLR1 * LL down vs BLR1 * DD	0.00728129
TR_56897	-2.06076	BLR1 * LL down vs BLR1 * DD	0.00734781
TR_3283	-2.26497	BLR1 * LL down vs BLR1 * DD	0.00738071
TR_110862	-2.34838	BLR1 * LL down vs BLR1 * DD	0.00746983
TR_105465	-2.47814	BLR1 * LL down vs BLR1 * DD	0.00757678
TR_111304	-2.0571	BLR1 * LL down vs BLR1 * DD	0.00764809
TR_106494	-2.47644	BLR1 * LL down vs BLR1 * DD	0.00799771
TR_102779	-4.1413	BLR1 * LL down vs BLR1 * DD	0.0081421
TR_54589	-2.05289	BLR1 * LL down vs BLR1 * DD	0.00821197
TR_102562	-2.66433	BLR1 * LL down vs BLR1 * DD	0.00828509
TR_66753	-2.21969	BLR1 * LL down vs BLR1 * DD	0.00842606
TR_110444	-2.08211	BLR1 * LL down vs BLR1 * DD	0.00855969
TR_105805	-2.22826	BLR1 * LL down vs BLR1 * DD	0.00872694		C6-transcription factor, unknown
TR_106178	-2.54959	BLR1 * LL down vs BLR1 * DD	0.00886073
TR_56700	-2.54955	BLR1 * LL down vs BLR1 * DD	0.00912385
TR_59402	-2.31195	BLR1 * LL down vs BLR1 * DD	0.00914616
TR_82626	-2.04519	BLR1 * LL down vs BLR1 * DD	0.00916054		Transporter, ABC superfamily (Breast cancer resistance protein)
TR_112237	-3.95901	BLR1 * LL down vs BLR1 * DD	0.00946046
TR_105785	-2.18793	BLR1 * LL down vs BLR1 * DD	0.00949991
TR_109237	-2.23933	BLR1 * LL down vs BLR1 * DD	0.00951762
TR_112540	-2.05625	BLR1 * LL down vs BLR1 * DD	0.00969763
TR_57049	-2.11308	BLR1 * LL down vs BLR1 * DD	0.00974292		TRE21520, related to S. cerevisiae Nam8/Mre2, required for meiotic recombination	SEX
TR_105156	-2.48608	BLR1 * LL down vs BLR1 * DD	0.0100306		unknown, no orthologues
TR_66592	-2.20906	BLR1 * LL down vs BLR1 * DD	0.0101002
TR_57535	-2.4387	BLR1 * LL down vs BLR1 * DD	0.0102307
TR_106236	-2.49021	BLR1 * LL down vs BLR1 * DD	0.0102614		unique protein
TR_110855	-2.23067	BLR1 * LL down vs BLR1 * DD	0.010337
TR_69956	-2.14636	BLR1 * LL down vs BLR1 * DD	0.0103825		Alcohol dehydrogenase, class V
TR_111739	-2.26039	BLR1 * LL down vs BLR1 * DD	0.0107065
TR_122975	-3.12954	BLR1 * LL down vs BLR1 * DD	0.010792		Collagens (type IV and type XIII), and related proteins
TR_103041	-2.13859	BLR1 * LL down vs BLR1 * DD	0.0108593		acetamidase
TR_5007	-2.22421	BLR1 * LL down vs BLR1 * DD	0.010962
TR_105174	-2.11038	BLR1 * LL down vs BLR1 * DD	0.0110603
TR_122629	-2.31105	BLR1 * LL down vs BLR1 * DD	0.0110886		unknown protein
TR_82606	-2.08356	BLR1 * LL down vs BLR1 * DD	0.0111406
TR_111537	-2.56977	BLR1 * LL down vs BLR1 * DD	0.0111656
TR_123992	-2.13798	BLR1 * LL down vs BLR1 * DD	0.0112278		swollenin
TR_70918	-2.40866	BLR1 * LL down vs BLR1 * DD	0.0112461
TR_72379	-2.71603	BLR1 * LL down vs BLR1 * DD	0.0115645		hypothetical proteinase inhibitor with similarity to the H. lixii conidiospore surface protein cmp1
TR_103134	-2.56296	BLR1 * LL down vs BLR1 * DD	0.0120488
TR_112682	-3.74589	BLR1 * LL down vs BLR1 * DD	0.012494
TR_82208	-2.03249	BLR1 * LL down vs BLR1 * DD	0.0126238		candidate polyketide synthase	PKS
TR_105532	-2.69188	BLR1 * LL down vs BLR1 * DD	0.0126491
TR_102780	-2.87229	BLR1 * LL down vs BLR1 * DD	0.0126545
TR_104103	-2.12105	BLR1 * LL down vs BLR1 * DD	0.0126803
TR_122378	-2.08548	BLR1 * LL down vs BLR1 * DD	0.0127487
TR_110272	-2.26387	BLR1 * LL down vs BLR1 * DD	0.01286
TR_66092	-2.10361	BLR1 * LL down vs BLR1 * DD	0.0128923
TR_109560	-2.153	BLR1 * LL down vs BLR1 * DD	0.0132964
TR_108349	-2.30369	BLR1 * LL down vs BLR1 * DD	0.0133183
TR_61279	-2.12806	BLR1 * LL down vs BLR1 * DD	0.0133511
TR_58848	-2.39791	BLR1 * LL down vs BLR1 * DD	0.0136591
TR_70912	-2.07929	BLR1 * LL down vs BLR1 * DD	0.0136757
TR_121138	-2.22458	BLR1 * LL down vs BLR1 * DD	0.0138832		The N-terminal region of a number of fungal transcriptional regulatory proteins contains a Cys-rich motif that is involved in zinc-dependent binding of DNA. The region forms a binuclear Zn cluster, in which two Zn atoms are bound by six Cys residues
TR_122096	-2.04851	BLR1 * LL down vs BLR1 * DD	0.0145485
TR_110220	-2.30322	BLR1 * LL down vs BLR1 * DD	0.014557		unknown protein, only in magnaporthe and Coccidioides
TR_69276	-2.27971	BLR1 * LL down vs BLR1 * DD	0.0146792		candidate b-glycosidase distantly related to xylanase	Glycoside Hydrolase Family 5 protein
TR_68508	-2.42179	BLR1 * LL down vs BLR1 * DD	0.014715
TR_107141	-2.43912	BLR1 * LL down vs BLR1 * DD	0.0151587
TR_57179	-2.23144	BLR1 * LL down vs BLR1 * DD	0.0154303		candidate glycosidase distantly related to unsaturated rhamnogalactuonyl hydrolase	Glycoside Hydrolase Family 105 protein
TR_70608	-2.22303	BLR1 * LL down vs BLR1 * DD	0.0158828		HHE domain protein, conserved
TR_103177	-2.52589	BLR1 * LL down vs BLR1 * DD	0.0160125
TR_54675	-2.00868	BLR1 * LL down vs BLR1 * DD	0.0160431		PhoG and its homologues, are proteins that have been found to increase acid phosphatase activity within certain fungi. It is not clear that these proteins are actually the acid phosphatase themselves.
TR_72071	-3.45777	BLR1 * LL down vs BLR1 * DD	0.0161058
TR_110891	-2.12031	BLR1 * LL down vs BLR1 * DD	0.0176838		unique protein, contains cupin region (also in A. oryzae)
TR_123029	-2.08724	BLR1 * LL down vs BLR1 * DD	0.0180118		Cu,Zn superoxide dismutase
TR_106490	-2.03414	BLR1 * LL down vs BLR1 * DD	0.0180389		hypothetical protein, 3 TM; only Neurospora and Chaetomium
TR_6103	-2.23331	BLR1 * LL down vs BLR1 * DD	0.0187069
TR_123674	-2.04988	BLR1 * LL down vs BLR1 * DD	0.0188774
TR_106444	-2.0849	BLR1 * LL down vs BLR1 * DD	0.0188868
TR_123086	-2.11935	BLR1 * LL down vs BLR1 * DD	0.0188953		unknown Sordariomycete protein; secreted
TR_69957	-2.19842	BLR1 * LL down vs BLR1 * DD	0.0190485		Predicted transporter (major facilitator superfamily) / hypothetical maltose permease	MFS Transporter
TR_59827	-2.11102	BLR1 * LL down vs BLR1 * DD	0.0195378		N-acetyltransferase activity
TR_61692	-2.01314	BLR1 * LL down vs BLR1 * DD	0.0199232
TR_102908	-2.1637	BLR1 * LL down vs BLR1 * DD	0.0201016
TR_58366	-3.37881	BLR1 * LL down vs BLR1 * DD	0.0201877		AAA+-type ATPase
TR_33723	-3.01521	BLR1 * LL down vs BLR1 * DD	0.0202128
TR_108384	-2.81472	BLR1 * LL down vs BLR1 * DD	0.0202201
TR_53961	-2.47864	BLR1 * LL down vs BLR1 * DD	0.0203164		putative aspartyl protease
TR_82619	-2.50662	BLR1 * LL down vs BLR1 * DD	0.0208354
TR_124079	-2.07449	BLR1 * LL down vs BLR1 * DD	0.0210573		unknown, no introns, only in close neighbors
TR_105647	-2.45707	BLR1 * LL down vs BLR1 * DD	0.0213074
TR_124330	-2.15345	BLR1 * LL down vs BLR1 * DD	0.0213559
TR_76210	-3.178	BLR1 * LL down vs BLR1 * DD	0.0215141	abf2	a-L-arabinofuranosidase ABF2 (GenBand acc. No. AAP57750)	Glycoside Hydrolase Family 62 protein
TR_112629	-3.29632	BLR1 * LL down vs BLR1 * DD	0.0222494
TR_105763	-2.08449	BLR1 * LL down vs BLR1 * DD	0.0242419		Distantly related to C. albicans Rbt5p. Putative cell wall protein.	Cell wall
TR_110729	-2.02214	BLR1 * LL down vs BLR1 * DD	0.0244937
TR_71177	-3.2611	BLR1 * LL down vs BLR1 * DD	0.0247378		unique protein
TR_103827	-2.17398	BLR1 * LL down vs BLR1 * DD	0.0250748
TR_106480	-2.07232	BLR1 * LL down vs BLR1 * DD	0.0260019		flavoprotein monooxygenases
TR_43472	-2.45258	BLR1 * LL down vs BLR1 * DD	0.0262502
TR_111048	-2.4881	BLR1 * LL down vs BLR1 * DD	0.0266583
TR_55681	-2.2085	BLR1 * LL down vs BLR1 * DD	0.0275493
TR_121136	-2.87455	BLR1 * LL down vs BLR1 * DD	0.0286085		Ralstoniia TM domain ??
TR_110238	-2.0383	BLR1 * LL down vs BLR1 * DD	0.0294454
TR_107495	-2.09617	BLR1 * LL down vs BLR1 * DD	0.0297544		unknown secreted protein
TR_112276	-2.71518	BLR1 * LL down vs BLR1 * DD	0.0325051
TR_80659	-3.17701	BLR1 * LL down vs BLR1 * DD	0.0338527		alcohol oxidase AOX1
TR_55886	-2.02518	BLR1 * LL down vs BLR1 * DD	0.0369618		candidate b-glycosidase realted to b-1,3-1,4-glucanase	Glycoside Hydrolase Family 16 protein
TR_68608	-2.06943	BLR1 * LL down vs BLR1 * DD	0.0379983		Thiazole biosynthetic enzyme, mitochondrial precursor (Stress-inducible protein sti35)
TR_81591	-2.17042	BLR1 * LL down vs BLR1 * DD	0.0389472
TR_102386	-2.10507	BLR1 * LL down vs BLR1 * DD	0.0391571
TR_5807	-2.03087	BLR1 * LL down vs BLR1 * DD	0.0411271		candidate a-glycosidase distantly related to a-1,2-L-fucosidase	Glycoside Hydrolase Family 95 protein
TR_120961	-2.4863	BLR1 * LL down vs BLR1 * DD	0.0423224	cel61B	endo-1,4-glucanase; CEL61B	Glycoside Hydrolase Family 61 protein
TR_74282	-2.53073	BLR1 * LL down vs BLR1 * DD	0.0429132		C-rich protein (see above)
TR_58580	-2.17	BLR1 * LL down vs BLR1 * DD	0.0441827		α-ketoglutarate dependent (FeII) oxygenase, similar to isopenicillin N synthase
TR_65869	-2.01621	BLR1 * LL down vs BLR1 * DD	0.045833
TR_124198	-2.15957	BLR1 * LL down vs BLR1 * DD	0.0507444		hypothetical protein (only in Aspergilli)
TR_122824	-2.3116	BLR1 * LL down vs BLR1 * DD	0.0589923		PTH11-type GPCRs
TR_107674	-2.26667	BLR1 * LL down vs BLR1 * DD	0.0778614		unique protein
TR_34493	-2.01173	BLR1 * LL down vs BLR1 * DD	0.091429	HPP1	a-type peptide pheromone precursor hpp1	SEX
TR_120953	-2.06442	BLR1 * LL down vs BLR1 * DD	0.0931394		hypothetical secreted protein

## Sheet: Δblr2 up
Genes at least 2fold upregulated in the Δblr2 deletion strain in light compared to darkness
Protein ID	Fold-Change	Fold-Change Description	p-value	Gene name	Description	group
TR_112643	2.73319	BLR2 * LL up vs BLR2 * DD	8.63453e-05
TR_69500	2.9261	BLR2 * LL up vs BLR2 * DD	0.000202614		hypothetical G-protein coupled receptor, PTH11 like (implicated in pathogenesis in M. grisea)	G-proteins
TR_6103	2.63912	BLR2 * LL up vs BLR2 * DD	0.00627896
TR_59272	2.40427	BLR2 * LL up vs BLR2 * DD	0.00656077
TR_79816	4.26008	BLR2 * LL up vs BLR2 * DD	0.0104921		unknown; secreted
TR_120975	2.12567	BLR2 * LL up vs BLR2 * DD	0.0119157		unknown, only in close relatives
TR_108143	2.20832	BLR2 * LL up vs BLR2 * DD	0.0255269		unknown protein, no fungal orthologues
TR_108145	2.42326	BLR2 * LL up vs BLR2 * DD	0.0279628		unique protein
TR_105156	2.02401	BLR2 * LL up vs BLR2 * DD	0.0371019		unknown, no orthologues
TR_108144	2.08461	BLR2 * LL up vs BLR2 * DD	0.0373457		unknown protein, only in A. oryzae
TR_121396	2.54904	BLR2 * LL up vs BLR2 * DD	0.0391906
TR_44476	2.2824	BLR2 * LL up vs BLR2 * DD	0.0494393		putative multidrug resistance-associated protein/mitoxantrone resistance protein, ABC superfamily
TR_121620	2.32943	BLR2 * LL up vs BLR2 * DD	0.0599855		NMT1 thiamine biosynthesis protein
TR_106353	2.02506	BLR2 * LL up vs BLR2 * DD	0.0967572

## Sheet: Δblr2 down
Genes at least 2fold downregulated in the Δblr2 deletion strain in light compared to darkness
Protein ID	Fold-Change	Fold-Change Description	p-value	Gene name	Description	group
TR_109341	-2.28958	BLR2 * LL down vs BLR2 * DD	1.5326e-11		unknown protein, C-terminal ankyrin domain
TR_108199	-2.39968	BLR2 * LL down vs BLR2 * DD	1.60432e-08
TR_112055	-2.07961	BLR2 * LL down vs BLR2 * DD	4.27277e-08
TR_112037	-2.83998	BLR2 * LL down vs BLR2 * DD	6.33473e-08		unknown, no orthologues
TR_3121	-2.33225	BLR2 * LL down vs BLR2 * DD	8.10316e-08
TR_105356	-3.44727	BLR2 * LL down vs BLR2 * DD	1.20604e-07
TR_75886	-2.00744	BLR2 * LL down vs BLR2 * DD	1.26123e-07
TR_110271	-3.24423	BLR2 * LL down vs BLR2 * DD	1.35332e-07
TR_67470	-2.35386	BLR2 * LL down vs BLR2 * DD	1.40814e-07
TR_121315	-2.39272	BLR2 * LL down vs BLR2 * DD	1.48756e-07
TR_59838	-2.66432	BLR2 * LL down vs BLR2 * DD	1.69783e-07
TR_62975	-2.3041	BLR2 * LL down vs BLR2 * DD	2.64234e-07
TR_67052	-2.60364	BLR2 * LL down vs BLR2 * DD	2.76157e-07
TR_67732	-4.14089	BLR2 * LL down vs BLR2 * DD	3.01262e-07
TR_121445	-2.26026	BLR2 * LL down vs BLR2 * DD	3.30985e-07
TR_63909	-2.95624	BLR2 * LL down vs BLR2 * DD	3.46014e-07
TR_108342	-2.29484	BLR2 * LL down vs BLR2 * DD	3.68343e-07
TR_108672	-2.2964	BLR2 * LL down vs BLR2 * DD	3.75436e-07		candidate a-1,3-glucanase	Glycoside Hydrolase Family 71 protein
TR_69926	-2.75153	BLR2 * LL down vs BLR2 * DD	4.23981e-07
TR_111552	-2.52185	BLR2 * LL down vs BLR2 * DD	4.46715e-07
TR_103127	-3.24062	BLR2 * LL down vs BLR2 * DD	4.46723e-07
TR_80733	-2.53158	BLR2 * LL down vs BLR2 * DD	4.70216e-07
TR_123842	-2.14303	BLR2 * LL down vs BLR2 * DD	4.70794e-07
TR_60665	-2.69104	BLR2 * LL down vs BLR2 * DD	4.94775e-07
TR_109907	-2.11657	BLR2 * LL down vs BLR2 * DD	5.68174e-07		unique secreted protein
TR_112679	-2.04912	BLR2 * LL down vs BLR2 * DD	6.10287e-07
TR_73101	-2.78998	BLR2 * LL down vs BLR2 * DD	6.76454e-07		candidate b-glycosidase distantly related to b-1,3-1,4-glucanase	Glycoside Hydrolase Family 16 protein
TR_64900	-2.53269	BLR2 * LL down vs BLR2 * DD	7.12919e-07		Cytochrome P450 CYP3/CYP5/CYP6/CYP9 subfamilies
TR_66687	-2.19272	BLR2 * LL down vs BLR2 * DD	7.48017e-07
TR_67013	-4.03986	BLR2 * LL down vs BLR2 * DD	8.82209e-07
TR_111966	-2.11082	BLR2 * LL down vs BLR2 * DD	9.33756e-07
TR_109045	-2.13841	BLR2 * LL down vs BLR2 * DD	9.35077e-07
TR_56350	-2.64999	BLR2 * LL down vs BLR2 * DD	9.53933e-07
TR_67627	-2.22065	BLR2 * LL down vs BLR2 * DD	9.84246e-07
TR_112274	-2.09762	BLR2 * LL down vs BLR2 * DD	1.00946e-06
TR_108585	-2.65045	BLR2 * LL down vs BLR2 * DD	1.07353e-06
TR_4114	-2.14492	BLR2 * LL down vs BLR2 * DD	1.11158e-06
TR_40814	-2.24477	BLR2 * LL down vs BLR2 * DD	1.29665e-06
TR_6107	-2.60874	BLR2 * LL down vs BLR2 * DD	1.35385e-06
TR_105806	-3.16496	BLR2 * LL down vs BLR2 * DD	1.54114e-06
TR_42043	-2.57635	BLR2 * LL down vs BLR2 * DD	1.6126e-06
TR_105445	-2.09021	BLR2 * LL down vs BLR2 * DD	1.80602e-06		unknown protein, only in Neurospora and A. fumigatus
TR_56758	-2.73161	BLR2 * LL down vs BLR2 * DD	1.89819e-06
TR_69494	-2.06976	BLR2 * LL down vs BLR2 * DD	1.9227e-06
TR_60739	-2.6182	BLR2 * LL down vs BLR2 * DD	1.99088e-06
TR_76800	-2.96042	BLR2 * LL down vs BLR2 * DD	2.13171e-06
TR_60008	-2.32854	BLR2 * LL down vs BLR2 * DD	2.20188e-06
TR_107131	-3.43631	BLR2 * LL down vs BLR2 * DD	2.32333e-06
TR_103774	-2.12668	BLR2 * LL down vs BLR2 * DD	2.56126e-06		unique protein, 1 TM
TR_109206	-2.54019	BLR2 * LL down vs BLR2 * DD	2.57731e-06		HET domain protein (HET6 ?)
TR_67600	-2.39341	BLR2 * LL down vs BLR2 * DD	2.63782e-06
TR_66985	-2.00773	BLR2 * LL down vs BLR2 * DD	2.70774e-06	SIN1	related to Aspergillus stress activated MAP kinase interacting protein	MAP
TR_65986	-2.29092	BLR2 * LL down vs BLR2 * DD	2.8298e-06		candidate a-galactosidase	Glycoside Hydrolase Family 27 protein
TR_42766	-2.03353	BLR2 * LL down vs BLR2 * DD	3.03238e-06
TR_108460	-2.23526	BLR2 * LL down vs BLR2 * DD	3.04898e-06
TR_106148	-2.29227	BLR2 * LL down vs BLR2 * DD	3.11914e-06
TR_70830	-3.26319	BLR2 * LL down vs BLR2 * DD	3.12667e-06
TR_62480	-2.1089	BLR2 * LL down vs BLR2 * DD	3.53399e-06
TR_104064	-2.7177	BLR2 * LL down vs BLR2 * DD	3.63254e-06
TR_71394	-4.50242	BLR2 * LL down vs BLR2 * DD	3.65356e-06		candidate b-glycosidase related to b-glucuronidase	Glycoside Hydrolase Family 79 protein
TR_109253	-2.3133	BLR2 * LL down vs BLR2 * DD	4.17392e-06
TR_70988	-2.04425	BLR2 * LL down vs BLR2 * DD	4.24038e-06		Flavin-containing monooxygenase
TR_75444	-2.18712	BLR2 * LL down vs BLR2 * DD	4.25301e-06		related to A. nidulans signalosome subunit 4 (CsnD), putatively involved in regulation of sexual development	SEX
TR_66689	-2.26776	BLR2 * LL down vs BLR2 * DD	4.67755e-06		Adenine deaminase/adenosine deaminase
TR_110026	-2.83262	BLR2 * LL down vs BLR2 * DD	4.6867e-06
TR_104175	-2.80231	BLR2 * LL down vs BLR2 * DD	4.7793e-06		unique protein
TR_78072	-2.28912	BLR2 * LL down vs BLR2 * DD	5.12639e-06
TR_105823	-2.52741	BLR2 * LL down vs BLR2 * DD	5.19712e-06		Proteins containing the FAD binding domain
TR_112371	-2.48393	BLR2 * LL down vs BLR2 * DD	5.26208e-06
TR_39827	-2.12541	BLR2 * LL down vs BLR2 * DD	5.38812e-06
TR_111326	-2.17575	BLR2 * LL down vs BLR2 * DD	5.54209e-06
TR_69928	-3.23276	BLR2 * LL down vs BLR2 * DD	5.56402e-06
TR_105391	-2.31778	BLR2 * LL down vs BLR2 * DD	5.57981e-06
TR_31041	-2.26011	BLR2 * LL down vs BLR2 * DD	6.18255e-06
TR_71125	-2.99609	BLR2 * LL down vs BLR2 * DD	6.25459e-06
TR_5182	-2.83233	BLR2 * LL down vs BLR2 * DD	6.64822e-06
TR_109648	-2.72658	BLR2 * LL down vs BLR2 * DD	6.66778e-06
TR_56259	-2.01801	BLR2 * LL down vs BLR2 * DD	7.18222e-06
TR_109231	-3.16944	BLR2 * LL down vs BLR2 * DD	7.50307e-06
TR_109305	-2.26819	BLR2 * LL down vs BLR2 * DD	7.5229e-06
TR_102680	-2.01355	BLR2 * LL down vs BLR2 * DD	7.63322e-06
TR_3662	-2.14917	BLR2 * LL down vs BLR2 * DD	8.26255e-06
TR_112146	-2.18679	BLR2 * LL down vs BLR2 * DD	8.4653e-06		unknown hypothetical protein
TR_103033	-3.43847	BLR2 * LL down vs BLR2 * DD	8.97312e-06
TR_76039	-2.04548	BLR2 * LL down vs BLR2 * DD	9.22364e-06
TR_106516	-4.45395	BLR2 * LL down vs BLR2 * DD	9.42603e-06
TR_112028	-2.81955	BLR2 * LL down vs BLR2 * DD	9.49296e-06
TR_59322	-3.15397	BLR2 * LL down vs BLR2 * DD	1.05337e-05		Zinc-binding oxidoreductase
TR_109323	-2.27467	BLR2 * LL down vs BLR2 * DD	1.10711e-05
TR_123795	-2.27411	BLR2 * LL down vs BLR2 * DD	1.11837e-05		allantoinase
TR_3394	-2.83515	BLR2 * LL down vs BLR2 * DD	1.1934e-05
TR_123234	-2.03196	BLR2 * LL down vs BLR2 * DD	1.19528e-05
TR_111517	-3.84668	BLR2 * LL down vs BLR2 * DD	1.26797e-05
TR_102910	-2.08492	BLR2 * LL down vs BLR2 * DD	1.31197e-05
TR_108201	-2.08196	BLR2 * LL down vs BLR2 * DD	1.3537e-05
TR_59771	-2.64065	BLR2 * LL down vs BLR2 * DD	1.36595e-05
TR_110274	-2.41455	BLR2 * LL down vs BLR2 * DD	1.37695e-05
TR_105798	-2.57893	BLR2 * LL down vs BLR2 * DD	1.38804e-05
TR_82628	-2.03181	BLR2 * LL down vs BLR2 * DD	1.39055e-05
TR_109359	-2.6553	BLR2 * LL down vs BLR2 * DD	1.42249e-05
TR_112494	-2.06062	BLR2 * LL down vs BLR2 * DD	1.42432e-05
TR_53446	-2.32881	BLR2 * LL down vs BLR2 * DD	1.44833e-05
TR_102637	-2.00557	BLR2 * LL down vs BLR2 * DD	1.45746e-05
TR_104060	-2.32668	BLR2 * LL down vs BLR2 * DD	1.48463e-05
TR_70972	-2.02177	BLR2 * LL down vs BLR2 * DD	1.49608e-05		hypothetical protein, no fungal orthologue
TR_63435	-3.41295	BLR2 * LL down vs BLR2 * DD	1.51312e-05
TR_66437	-2.44177	BLR2 * LL down vs BLR2 * DD	1.53037e-05
TR_103050	-2.07292	BLR2 * LL down vs BLR2 * DD	1.55622e-05
TR_69613	-2.24591	BLR2 * LL down vs BLR2 * DD	1.58569e-05
TR_108715	-2.04357	BLR2 * LL down vs BLR2 * DD	1.58747e-05
TR_74162	-2.01922	BLR2 * LL down vs BLR2 * DD	1.6392e-05
TR_104336	-2.55325	BLR2 * LL down vs BLR2 * DD	1.7463e-05
TR_69870	-2.26732	BLR2 * LL down vs BLR2 * DD	1.75906e-05
TR_52960	-2.23909	BLR2 * LL down vs BLR2 * DD	1.80972e-05
TR_121904	-2.286	BLR2 * LL down vs BLR2 * DD	1.83648e-05
TR_110457	-3.3289	BLR2 * LL down vs BLR2 * DD	1.84255e-05
TR_65771	-2.03672	BLR2 * LL down vs BLR2 * DD	1.85873e-05		Notchless-like WD40 repeat-containing protein
TR_64049	-3.10823	BLR2 * LL down vs BLR2 * DD	1.90527e-05		Uncharacterized conserved protein
TR_110317	-2.00062	BLR2 * LL down vs BLR2 * DD	2.0228e-05	chi18-17	chitinase; C-terminal CBM1 module; fungal subgroup B chitinase	Glycoside Hydrolase Family 18 protein
TR_71008	-2.78789	BLR2 * LL down vs BLR2 * DD	2.13373e-05
TR_5330	-2.42564	BLR2 * LL down vs BLR2 * DD	2.21565e-05
TR_103853	-2.7898	BLR2 * LL down vs BLR2 * DD	2.27761e-05		Mitochondrial carnitine/acyl carnitine carrier
TR_58535	-2.86441	BLR2 * LL down vs BLR2 * DD	2.3339e-05
TR_41325	-3.45795	BLR2 * LL down vs BLR2 * DD	2.37509e-05
TR_70919	-2.63	BLR2 * LL down vs BLR2 * DD	2.53941e-05
TR_112086	-3.44239	BLR2 * LL down vs BLR2 * DD	2.60935e-05
TR_106492	-2.61163	BLR2 * LL down vs BLR2 * DD	2.66487e-05
TR_59887	-2.66536	BLR2 * LL down vs BLR2 * DD	2.68503e-05
TR_23208	-2.53645	BLR2 * LL down vs BLR2 * DD	2.80715e-05
TR_66963	-2.13606	BLR2 * LL down vs BLR2 * DD	2.82125e-05
TR_112398	-2.28609	BLR2 * LL down vs BLR2 * DD	2.8348e-05
TR_73256	-3.78511	BLR2 * LL down vs BLR2 * DD	2.87547e-05		candidate b-glycosidase related to endo-b-1,3-glucanase	Glycoside Hydrolase Family 81 protein
TR_69426	-2.76184	BLR2 * LL down vs BLR2 * DD	2.88467e-05
TR_2517	-2.81848	BLR2 * LL down vs BLR2 * DD	2.89216e-05
TR_62556	-2.6784	BLR2 * LL down vs BLR2 * DD	2.90149e-05
TR_59655	-2.97254	BLR2 * LL down vs BLR2 * DD	2.92293e-05
TR_122047	-2.05608	BLR2 * LL down vs BLR2 * DD	2.94827e-05		Putative cell wall protein. Ser/Thr-rich.	Cell wall
TR_71791	-2.07706	BLR2 * LL down vs BLR2 * DD	3.00405e-05
TR_63006	-2.42614	BLR2 * LL down vs BLR2 * DD	3.07405e-05
TR_35726	-2.91657	BLR2 * LL down vs BLR2 * DD	3.1546e-05		candidate subtilisin like protease
TR_71167	-2.02748	BLR2 * LL down vs BLR2 * DD	3.1993e-05
TR_110678	-2.12662	BLR2 * LL down vs BLR2 * DD	3.21207e-05
TR_71039	-2.09253	BLR2 * LL down vs BLR2 * DD	3.32865e-05
TR_107035	-2.02951	BLR2 * LL down vs BLR2 * DD	3.37425e-05
TR_69465	-2.1106	BLR2 * LL down vs BLR2 * DD	3.46144e-05
TR_33263	-2.98081	BLR2 * LL down vs BLR2 * DD	3.46533e-05
TR_105279	-2.25147	BLR2 * LL down vs BLR2 * DD	3.47771e-05
TR_109357	-3.45086	BLR2 * LL down vs BLR2 * DD	3.56591e-05
TR_111811	-2.61883	BLR2 * LL down vs BLR2 * DD	3.57729e-05
TR_58296	-2.82033	BLR2 * LL down vs BLR2 * DD	3.57777e-05
TR_58669	-2.30141	BLR2 * LL down vs BLR2 * DD	3.6912e-05
TR_82601	-2.33681	BLR2 * LL down vs BLR2 * DD	3.71032e-05
TR_110732	-2.46356	BLR2 * LL down vs BLR2 * DD	3.72594e-05
TR_109538	-2.33966	BLR2 * LL down vs BLR2 * DD	3.79218e-05		Activating transcription factor 2 binds to the cAMP responsive region (CRE; belongs to the basic-leucine zipper (bZIP) transcription factors, these proteins contain a basic region mediating sequence-specific DNA-binding followed by a leucine zipper region
TR_55183	-2.09032	BLR2 * LL down vs BLR2 * DD	3.80355e-05
TR_70927	-2.0121	BLR2 * LL down vs BLR2 * DD	3.84038e-05
TR_3717	-2.87088	BLR2 * LL down vs BLR2 * DD	3.90834e-05
TR_109344	-2.28488	BLR2 * LL down vs BLR2 * DD	3.92653e-05		unknown, no orthologues
TR_37827	-2.02805	BLR2 * LL down vs BLR2 * DD	3.9546e-05
TR_109388	-2.27106	BLR2 * LL down vs BLR2 * DD	3.98878e-05
TR_26642	-2.46498	BLR2 * LL down vs BLR2 * DD	4.00031e-05		Permease of the major facilitator superfamily
TR_112386	-2.58849	BLR2 * LL down vs BLR2 * DD	4.05155e-05
TR_56726	-2.37259	BLR2 * LL down vs BLR2 * DD	4.10068e-05
TR_104067	-3.58647	BLR2 * LL down vs BLR2 * DD	4.16352e-05
TR_73344	-2.15189	BLR2 * LL down vs BLR2 * DD	4.17201e-05		Cytochrome P450 CYP3/CYP5/CYP6/CYP9 subfamilies
TR_109387	-2.58884	BLR2 * LL down vs BLR2 * DD	4.28978e-05		unknown protein, in Aspergilli
TR_71649	-3.60684	BLR2 * LL down vs BLR2 * DD	4.31444e-05
TR_64601	-2.111	BLR2 * LL down vs BLR2 * DD	4.41503e-05
TR_109641	-2.43674	BLR2 * LL down vs BLR2 * DD	4.4914e-05
TR_106720	-2.28759	BLR2 * LL down vs BLR2 * DD	4.50594e-05
TR_109560	-4.82345	BLR2 * LL down vs BLR2 * DD	4.50598e-05
TR_54784	-2.22501	BLR2 * LL down vs BLR2 * DD	4.57243e-05
TR_109015	-2.15852	BLR2 * LL down vs BLR2 * DD	4.66484e-05
TR_53872	-2.7821	BLR2 * LL down vs BLR2 * DD	4.70926e-05
TR_41607	-2.07204	BLR2 * LL down vs BLR2 * DD	4.72918e-05		unknown conserved protein
TR_51420	-2.277	BLR2 * LL down vs BLR2 * DD	4.76426e-05
TR_66534	-2.50215	BLR2 * LL down vs BLR2 * DD	4.81639e-05		Cytochrome P450 CYP3/CYP5/CYP6/CYP9 subfamilies
TR_110731	-2.39108	BLR2 * LL down vs BLR2 * DD	4.85147e-05
TR_62522	-3.80355	BLR2 * LL down vs BLR2 * DD	4.86015e-05		small, cystein-rich protein, secreted
TR_111110	-2.29499	BLR2 * LL down vs BLR2 * DD	4.86039e-05		SAM-dependent methyltransferases
TR_106512	-3.19296	BLR2 * LL down vs BLR2 * DD	4.96554e-05
TR_111958	-2.33496	BLR2 * LL down vs BLR2 * DD	5.07606e-05
TR_71071	-2.0255	BLR2 * LL down vs BLR2 * DD	5.11094e-05
TR_58976	-2.01929	BLR2 * LL down vs BLR2 * DD	5.16021e-05		In Saccharomyces cerevisiae RRN3 is one of the RRN genes specifically required for the transcription of rDNA by RNA polymerase I (Pol I). In mammalian cells, the phosphorylation state of Rrn3 regulates rDNA transcription by determining the steady-state co
TR_68470	-3.36113	BLR2 * LL down vs BLR2 * DD	5.1743e-05
TR_104179	-3.03739	BLR2 * LL down vs BLR2 * DD	5.2336e-05
TR_29333	-2.70462	BLR2 * LL down vs BLR2 * DD	5.35698e-05
TR_62333	-3.18102	BLR2 * LL down vs BLR2 * DD	5.39755e-05
TR_5612	-2.04889	BLR2 * LL down vs BLR2 * DD	5.47999e-05
TR_40996	-2.24462	BLR2 * LL down vs BLR2 * DD	5.54125e-05
TR_26187	-2.70953	BLR2 * LL down vs BLR2 * DD	5.55541e-05
TR_41504	-2.5002	BLR2 * LL down vs BLR2 * DD	5.67325e-05
TR_60585	-2.84375	BLR2 * LL down vs BLR2 * DD	5.82701e-05
TR_112369	-2.37851	BLR2 * LL down vs BLR2 * DD	5.87242e-05
TR_64181	-2.61866	BLR2 * LL down vs BLR2 * DD	5.88475e-05
TR_103437	-2.1262	BLR2 * LL down vs BLR2 * DD	6.04299e-05
TR_111192	-2.73096	BLR2 * LL down vs BLR2 * DD	6.08247e-05
TR_59472	-2.25062	BLR2 * LL down vs BLR2 * DD	6.09288e-05
TR_2200	-2.34172	BLR2 * LL down vs BLR2 * DD	6.24798e-05
TR_112380	-2.29907	BLR2 * LL down vs BLR2 * DD	6.34247e-05
TR_107037	-2.16858	BLR2 * LL down vs BLR2 * DD	6.4354e-05
TR_69791	-2.13036	BLR2 * LL down vs BLR2 * DD	6.45142e-05
TR_68705	-4.23834	BLR2 * LL down vs BLR2 * DD	6.48415e-05
TR_38876	-3.29054	BLR2 * LL down vs BLR2 * DD	6.62105e-05
TR_104651	-2.28496	BLR2 * LL down vs BLR2 * DD	6.66747e-05
TR_107745	-2.02589	BLR2 * LL down vs BLR2 * DD	6.7476e-05
TR_104421	-2.30617	BLR2 * LL down vs BLR2 * DD	7.04514e-05
TR_53133	-2.18571	BLR2 * LL down vs BLR2 * DD	7.1978e-05
TR_122210	-2.14219	BLR2 * LL down vs BLR2 * DD	7.25958e-05
TR_30668	-2.11503	BLR2 * LL down vs BLR2 * DD	7.37063e-05
TR_111716	-2.89882	BLR2 * LL down vs BLR2 * DD	7.61672e-05		Flavonol reductase/cinnamoyl-CoA reductase
TR_66789	-2.67604	BLR2 * LL down vs BLR2 * DD	7.86548e-05		candidate b-glycosidase related to chitosanase	Glycoside Hydrolase Family 75 protein
TR_112232	-2.13061	BLR2 * LL down vs BLR2 * DD	7.98816e-05
TR_107641	-3.32762	BLR2 * LL down vs BLR2 * DD	8.01063e-05
TR_49059	-2.39827	BLR2 * LL down vs BLR2 * DD	8.07502e-05	FRH1	nuclear exosomal RNA helicase, related to S. cerevisiae Mtr4p, similarity to N. crassa FRH, which is involved in regulation of circadian clock, interacts with FRQ	light
TR_2735	-2.37736	BLR2 * LL down vs BLR2 * DD	8.10258e-05	chi18-6	chitinase; fungal subgroup A chitinase	Glycoside Hydrolase Family 18 protein
TR_103133	-2.37604	BLR2 * LL down vs BLR2 * DD	8.11986e-05
TR_81362	-2.10682	BLR2 * LL down vs BLR2 * DD	8.14703e-05
TR_104135	-2.348	BLR2 * LL down vs BLR2 * DD	8.17508e-05
TR_70439	-2.56266	BLR2 * LL down vs BLR2 * DD	8.24548e-05
TR_3292	-2.16825	BLR2 * LL down vs BLR2 * DD	8.45096e-05
TR_102385	-2.11528	BLR2 * LL down vs BLR2 * DD	8.55024e-05
TR_59759	-2.69936	BLR2 * LL down vs BLR2 * DD	8.56031e-05
TR_43199	-2.43992	BLR2 * LL down vs BLR2 * DD	8.91571e-05
TR_102773	-3.14438	BLR2 * LL down vs BLR2 * DD	9.19093e-05
TR_70949	-2.36307	BLR2 * LL down vs BLR2 * DD	9.25033e-05		benzoyl formate decarboxylase
TR_110797	-4.2051	BLR2 * LL down vs BLR2 * DD	9.58255e-05		unknown protein, 1 TM, only in Gibberella
TR_106253	-2.06144	BLR2 * LL down vs BLR2 * DD	9.59809e-05
TR_75424	-2.01062	BLR2 * LL down vs BLR2 * DD	9.69462e-05
TR_77739	-2.56402	BLR2 * LL down vs BLR2 * DD	9.73085e-05
TR_106998	-2.63072	BLR2 * LL down vs BLR2 * DD	9.87497e-05
TR_68169	-2.51233	BLR2 * LL down vs BLR2 * DD	0.000100804		TRE68169, hypothetical Calcium transporter	Ca
ADDLSEQ_MAT112	-2.14621	BLR2 * LL down vs BLR2 * DD	0.000101389
TR_59244	-2.26227	BLR2 * LL down vs BLR2 * DD	0.000101532
TR_3596	-2.10712	BLR2 * LL down vs BLR2 * DD	0.000102095
TR_61839	-2.90646	BLR2 * LL down vs BLR2 * DD	0.000105069
TR_121156	-2.0272	BLR2 * LL down vs BLR2 * DD	0.00010718
TR_104585	-2.64312	BLR2 * LL down vs BLR2 * DD	0.000109758
TR_55545	-2.28014	BLR2 * LL down vs BLR2 * DD	0.000110151
TR_124043	-2.14819	BLR2 * LL down vs BLR2 * DD	0.000111168	chi18-14	chitinase; fungal subgroup B chitinase	Glycoside Hydrolase Family 18 protein
TR_80741	-2.21357	BLR2 * LL down vs BLR2 * DD	0.000111203
TR_70803	-2.51455	BLR2 * LL down vs BLR2 * DD	0.000111326		bifunctional catalase/peroxidase
TR_109370	-2.30639	BLR2 * LL down vs BLR2 * DD	0.000111535
TR_66303	-2.32699	BLR2 * LL down vs BLR2 * DD	0.000111793
TR_64312	-2.15532	BLR2 * LL down vs BLR2 * DD	0.000112895
TR_5710	-2.77478	BLR2 * LL down vs BLR2 * DD	0.000113185
TR_105844	-2.98245	BLR2 * LL down vs BLR2 * DD	0.000113632		unknown secreted protein, only in Cryptococcus
TR_42953	-2.13538	BLR2 * LL down vs BLR2 * DD	0.000115909
TR_68615	-2.87701	BLR2 * LL down vs BLR2 * DD	0.000117001
TR_105804	-2.50154	BLR2 * LL down vs BLR2 * DD	0.000117883		candidate polyketide synthase	PKS
TR_123131	-2.01164	BLR2 * LL down vs BLR2 * DD	0.000118097
TR_103458	-2.93277	BLR2 * LL down vs BLR2 * DD	0.000119236		candidate b-glycosidase related to lysozyme	Glycoside Hydrolase Family 25 protein
TR_108211	-2.53926	BLR2 * LL down vs BLR2 * DD	0.000119812
TR_110954	-2.07393	BLR2 * LL down vs BLR2 * DD	0.000121059
TR_109905	-2.11134	BLR2 * LL down vs BLR2 * DD	0.000122801		unknown protein, potentially a transferase of secondary metabolism ?
TR_104118	-2.17624	BLR2 * LL down vs BLR2 * DD	0.000125041
TR_123431	-3.45542	BLR2 * LL down vs BLR2 * DD	0.00012507
TR_59205	-2.0543	BLR2 * LL down vs BLR2 * DD	0.000125857
TR_112124	-2.4977	BLR2 * LL down vs BLR2 * DD	0.000126357
TR_5742	-2.84927	BLR2 * LL down vs BLR2 * DD	0.000127811
TR_110660	-2.73122	BLR2 * LL down vs BLR2 * DD	0.000127993
TR_66854	-2.27045	BLR2 * LL down vs BLR2 * DD	0.000134026		Monocarboxylate transporter
TR_58774	-2.45367	BLR2 * LL down vs BLR2 * DD	0.000135758
TR_53964	-2.52814	BLR2 * LL down vs BLR2 * DD	0.000137914
TR_109721	-2.57614	BLR2 * LL down vs BLR2 * DD	0.000140236
TR_109244	-4.36487	BLR2 * LL down vs BLR2 * DD	0.000141411
TR_32087	-2.68006	BLR2 * LL down vs BLR2 * DD	0.000144127
TR_104716	-2.35471	BLR2 * LL down vs BLR2 * DD	0.000144137
TR_109679	-2.31537	BLR2 * LL down vs BLR2 * DD	0.000148257
TR_103174	-2.40816	BLR2 * LL down vs BLR2 * DD	0.000148352
TR_66598	-2.4315	BLR2 * LL down vs BLR2 * DD	0.000148757		NADPH:quinone oxidoreductase
TR_76502	-2.05597	BLR2 * LL down vs BLR2 * DD	0.00014876
TR_110366	-2.06984	BLR2 * LL down vs BLR2 * DD	0.000150725
TR_54865	-2.12752	BLR2 * LL down vs BLR2 * DD	0.000150726		Amino acid transporter	Sulfur transporter
TR_56418	-2.62986	BLR2 * LL down vs BLR2 * DD	0.000152142		candidate b-1,3-exoglucanase	Glycoside Hydrolase Fafmily 55 protein
TR_67678	-2.80271	BLR2 * LL down vs BLR2 * DD	0.000153098
TR_21595	-2.05569	BLR2 * LL down vs BLR2 * DD	0.000154339
TR_102467	-3.37311	BLR2 * LL down vs BLR2 * DD	0.000154454
TR_70341	-2.42627	BLR2 * LL down vs BLR2 * DD	0.000156207		candidate b-glycosidase related to chitosanase	Glycoside Hydrolase Family 75 protein
TR_55723	-2.83909	BLR2 * LL down vs BLR2 * DD	0.000158764
TR_108188	-2.33283	BLR2 * LL down vs BLR2 * DD	0.000160096
TR_69901	-2.04828	BLR2 * LL down vs BLR2 * DD	0.00016067
TR_74442	-2.28857	BLR2 * LL down vs BLR2 * DD	0.000161256
TR_72183	-2.40737	BLR2 * LL down vs BLR2 * DD	0.000163484
TR_110665	-2.90111	BLR2 * LL down vs BLR2 * DD	0.000164269
TR_54962	-2.53085	BLR2 * LL down vs BLR2 * DD	0.000166532		Related to yeast FTR1 Iron Permease.
TR_64778	-2.31032	BLR2 * LL down vs BLR2 * DD	0.000169738
TR_111049	-2.2824	BLR2 * LL down vs BLR2 * DD	0.000170137
TR_52248	-2.02854	BLR2 * LL down vs BLR2 * DD	0.000173091
TR_112112	-2.18583	BLR2 * LL down vs BLR2 * DD	0.000173133
TR_59597	-2.16919	BLR2 * LL down vs BLR2 * DD	0.0001776
TR_109489	-2.32751	BLR2 * LL down vs BLR2 * DD	0.00018262
TR_112631	-2.51909	BLR2 * LL down vs BLR2 * DD	0.00018277
TR_103506	-2.13709	BLR2 * LL down vs BLR2 * DD	0.000184016
TR_69064	-2.1604	BLR2 * LL down vs BLR2 * DD	0.000185194
TR_65114	-3.36552	BLR2 * LL down vs BLR2 * DD	0.000185364
TR_105652	-2.59563	BLR2 * LL down vs BLR2 * DD	0.000188843		hypothetical protein, related to hsp70	HSP 70
TR_112396	-2.43402	BLR2 * LL down vs BLR2 * DD	0.00019507		unique secreted protein (33 % identity to protozoa antigen)
TR_66311	-2.70156	BLR2 * LL down vs BLR2 * DD	0.000198049		Predicted transporter (major facilitator superfamily)
TR_108929	-2.94944	BLR2 * LL down vs BLR2 * DD	0.000199034
TR_32402	-2.12436	BLR2 * LL down vs BLR2 * DD	0.000203195
TR_105447	-2.2016	BLR2 * LL down vs BLR2 * DD	0.000203241
TR_21435	-2.19515	BLR2 * LL down vs BLR2 * DD	0.000205896
TR_5206	-2.17287	BLR2 * LL down vs BLR2 * DD	0.000206143		pyridine nucleotide-disulphide oxidoreductase AMID-like
TR_66827	-2.28257	BLR2 * LL down vs BLR2 * DD	0.000207659
TR_60791	-2.0306	BLR2 * LL down vs BLR2 * DD	0.000208223		Subtilisin kexin isozyme-1/site 1 protease, subtilase superfamily
TR_109237	-3.791	BLR2 * LL down vs BLR2 * DD	0.000208725
TR_70962	-2.16347	BLR2 * LL down vs BLR2 * DD	0.000213588
TR_103470	-2.60717	BLR2 * LL down vs BLR2 * DD	0.000218771
TR_22264	-2.68794	BLR2 * LL down vs BLR2 * DD	0.000222239		AATF-like transcription factor Bfr2
TR_70400	-2.38175	BLR2 * LL down vs BLR2 * DD	0.00022326
TR_61618	-2.72403	BLR2 * LL down vs BLR2 * DD	0.000224153
TR_57905	-2.03385	BLR2 * LL down vs BLR2 * DD	0.000224545
TR_111541	-2.03194	BLR2 * LL down vs BLR2 * DD	0.000224921
TR_67907	-2.01821	BLR2 * LL down vs BLR2 * DD	0.000228107
TR_109585	-2.00493	BLR2 * LL down vs BLR2 * DD	0.000232063
TR_76833	-2.38722	BLR2 * LL down vs BLR2 * DD	0.000232261
TR_3823	-2.02325	BLR2 * LL down vs BLR2 * DD	0.000232579		Methionine synthase	Homocysgteine and methionine metabolism
TR_53900	-2.35738	BLR2 * LL down vs BLR2 * DD	0.000236037
TR_108336	-2.50862	BLR2 * LL down vs BLR2 * DD	0.000238738
TR_111022	-2.01968	BLR2 * LL down vs BLR2 * DD	0.000239757
TR_123726	-2.55114	BLR2 * LL down vs BLR2 * DD	0.00024101		candidate endo-1,3(4)-b-glucanase	Glycoside Hydrolase Family 16 protein
TR_65156	-2.05439	BLR2 * LL down vs BLR2 * DD	0.000244208
TR_5164	-2.28958	BLR2 * LL down vs BLR2 * DD	0.000245777
TR_102787	-2.01834	BLR2 * LL down vs BLR2 * DD	0.00024721		unique protein
TR_105150	-2.17593	BLR2 * LL down vs BLR2 * DD	0.000247673
TR_68019	-2.9648	BLR2 * LL down vs BLR2 * DD	0.000248675		Zn-dependent hydrolase (beta-lactamase superfamily)
TR_68717	-2.05403	BLR2 * LL down vs BLR2 * DD	0.000248959
TR_68336	-2.42094	BLR2 * LL down vs BLR2 * DD	0.000249275
TR_122820	-2.24832	BLR2 * LL down vs BLR2 * DD	0.000249695		Kynurenine aminotransferase, glutamine transaminase K
TR_56370	-2.29083	BLR2 * LL down vs BLR2 * DD	0.000250097
TR_61293	-2.35947	BLR2 * LL down vs BLR2 * DD	0.000250188		Acetylcholinesterase/Butyrylcholinesterase
TR_112114	-2.26641	BLR2 * LL down vs BLR2 * DD	0.000251911
TR_123186	-2.45309	BLR2 * LL down vs BLR2 * DD	0.000252851
TR_70383	-2.07876	BLR2 * LL down vs BLR2 * DD	0.000254483
TR_105912	-2.25078	BLR2 * LL down vs BLR2 * DD	0.000255217
TR_82041	-3.43236	BLR2 * LL down vs BLR2 * DD	0.000256593		PTH11-type GPCRs
TR_110749	-2.14045	BLR2 * LL down vs BLR2 * DD	0.000257952
TR_65933	-2.22722	BLR2 * LL down vs BLR2 * DD	0.000262559
TR_69189	-2.38614	BLR2 * LL down vs BLR2 * DD	0.000262577
TR_56897	-3.0443	BLR2 * LL down vs BLR2 * DD	0.000270943
TR_58853	-2.13712	BLR2 * LL down vs BLR2 * DD	0.0002773		unknown conserved protein, in Sordariomycetes, contains Myb domain
TR_21663	-2.10986	BLR2 * LL down vs BLR2 * DD	0.000279055
TR_104438	-2.25874	BLR2 * LL down vs BLR2 * DD	0.000279195
TR_121702	-2.47879	BLR2 * LL down vs BLR2 * DD	0.000279225
TR_105379	-3.24033	BLR2 * LL down vs BLR2 * DD	0.000281769
TR_68106	-2.09751	BLR2 * LL down vs BLR2 * DD	0.000283762
TR_69688	-2.22439	BLR2 * LL down vs BLR2 * DD	0.000287249
TR_54208	-2.11212	BLR2 * LL down vs BLR2 * DD	0.00029061
TR_67840	-2.406	BLR2 * LL down vs BLR2 * DD	0.00029064
TR_57008	-2.28496	BLR2 * LL down vs BLR2 * DD	0.000291427
TR_105027	-2.16126	BLR2 * LL down vs BLR2 * DD	0.000294028
TR_68662	-2.41703	BLR2 * LL down vs BLR2 * DD	0.000296658
TR_67778	-3.00411	BLR2 * LL down vs BLR2 * DD	0.000299321		Hydroxysteroid 17-beta dehydrogenase 11
TR_110409	-2.36615	BLR2 * LL down vs BLR2 * DD	0.000302677
TR_74156	-2.11617	BLR2 * LL down vs BLR2 * DD	0.000305458
TR_105287	-2.34159	BLR2 * LL down vs BLR2 * DD	0.000310009		only in Chaetomium and bacteria (glyoxalase?)
TR_57291	-2.02551	BLR2 * LL down vs BLR2 * DD	0.000312074
TR_105843	-2.0546	BLR2 * LL down vs BLR2 * DD	0.000317763
TR_111429	-2.10212	BLR2 * LL down vs BLR2 * DD	0.000318224
TR_122506	-2.85691	BLR2 * LL down vs BLR2 * DD	0.000320501		unique protein
TR_112521	-3.6264	BLR2 * LL down vs BLR2 * DD	0.000323159
TR_2716	-2.29207	BLR2 * LL down vs BLR2 * DD	0.00032323
TR_70855	-2.35553	BLR2 * LL down vs BLR2 * DD	0.000328187
TR_112508	-2.16145	BLR2 * LL down vs BLR2 * DD	0.000328461
TR_105336	-2.95084	BLR2 * LL down vs BLR2 * DD	0.000328527
TR_105290	-2.76503	BLR2 * LL down vs BLR2 * DD	0.000329869
TR_111121	-2.21049	BLR2 * LL down vs BLR2 * DD	0.000330895
TR_4171	-2.68203	BLR2 * LL down vs BLR2 * DD	0.000333245		TRE4171, hypothetical calcium transporter	Ca
TR_56700	-4.29812	BLR2 * LL down vs BLR2 * DD	0.000334758
TR_61858	-2.18387	BLR2 * LL down vs BLR2 * DD	0.000337532
TR_69881	-2.07688	BLR2 * LL down vs BLR2 * DD	0.000346673		related to S. cerevisiae Dit1p, putative sporulation specific enzyme required for spore wall maturation	SEX
TR_75664	-2.22687	BLR2 * LL down vs BLR2 * DD	0.000348018
TR_62225	-2.36182	BLR2 * LL down vs BLR2 * DD	0.000349859
TR_112115	-2.17609	BLR2 * LL down vs BLR2 * DD	0.00035059
TR_58479	-2.24709	BLR2 * LL down vs BLR2 * DD	0.000359335
TR_75470	-2.66898	BLR2 * LL down vs BLR2 * DD	0.000360497
TR_60467	-3.40543	BLR2 * LL down vs BLR2 * DD	0.000364309
TR_32639	-3.72859	BLR2 * LL down vs BLR2 * DD	0.000367769
TR_110323	-2.95039	BLR2 * LL down vs BLR2 * DD	0.000369427		unique protein
TR_54596	-2.23221	BLR2 * LL down vs BLR2 * DD	0.000371875		Uncharacterized conserved protein
TR_105975	-2.39806	BLR2 * LL down vs BLR2 * DD	0.000374638
TR_41152	-2.03356	BLR2 * LL down vs BLR2 * DD	0.000375158
TR_107338	-2.59314	BLR2 * LL down vs BLR2 * DD	0.000380076
TR_104301	-2.35416	BLR2 * LL down vs BLR2 * DD	0.000381239
TR_61462	-2.78915	BLR2 * LL down vs BLR2 * DD	0.000381631
TR_109725	-2.18145	BLR2 * LL down vs BLR2 * DD	0.000383419
TR_65583	-3.01811	BLR2 * LL down vs BLR2 * DD	0.000383476
TR_59377	-2.18435	BLR2 * LL down vs BLR2 * DD	0.000387526		Cytochrome P450 CYP3/CYP5/CYP6/CYP9 subfamilies
TR_112518	-3.43663	BLR2 * LL down vs BLR2 * DD	0.00039226
TR_30274	-2.20409	BLR2 * LL down vs BLR2 * DD	0.000396128
TR_108409	-2.14207	BLR2 * LL down vs BLR2 * DD	0.000412455
TR_107502	-3.16858	BLR2 * LL down vs BLR2 * DD	0.000413591
TR_110096	-2.19222	BLR2 * LL down vs BLR2 * DD	0.000419679
TR_109475	-2.85952	BLR2 * LL down vs BLR2 * DD	0.00042223
TR_111318	-2.56925	BLR2 * LL down vs BLR2 * DD	0.000435456
TR_111787	-2.00745	BLR2 * LL down vs BLR2 * DD	0.000436119
TR_65736	-2.26812	BLR2 * LL down vs BLR2 * DD	0.000439065
TR_4860	-2.0648	BLR2 * LL down vs BLR2 * DD	0.000440592
TR_79426	-2.02129	BLR2 * LL down vs BLR2 * DD	0.000442631
TR_69490	-2.5257	BLR2 * LL down vs BLR2 * DD	0.000457704
TR_39351	-2.0303	BLR2 * LL down vs BLR2 * DD	0.000461043
TR_107207	-2.59286	BLR2 * LL down vs BLR2 * DD	0.000462241		HMG box-containing protein
TR_108046	-2.15852	BLR2 * LL down vs BLR2 * DD	0.000467153
TR_82014	-2.7468	BLR2 * LL down vs BLR2 * DD	0.000470115
TR_54283	-2.05795	BLR2 * LL down vs BLR2 * DD	0.000472683
TR_102454	-2.4993	BLR2 * LL down vs BLR2 * DD	0.000473774
TR_63914	-2.00431	BLR2 * LL down vs BLR2 * DD	0.000474495
TR_106043	-2.53234	BLR2 * LL down vs BLR2 * DD	0.00047479		GFA-domain protein, only in Gibberella
TR_106258	-2.12381	BLR2 * LL down vs BLR2 * DD	0.000480028
TR_106089	-2.0678	BLR2 * LL down vs BLR2 * DD	0.000480231
TR_107974	-3.02967	BLR2 * LL down vs BLR2 * DD	0.00048072		bZIP transcription factor JlbA/IDI-4
TR_111818	-2.03875	BLR2 * LL down vs BLR2 * DD	0.000481067
TR_53430	-2.20134	BLR2 * LL down vs BLR2 * DD	0.000484897
TR_111307	-2.00314	BLR2 * LL down vs BLR2 * DD	0.000486024
TR_67540	-2.47547	BLR2 * LL down vs BLR2 * DD	0.000493673
TR_106371	-2.15247	BLR2 * LL down vs BLR2 * DD	0.000500304
TR_107595	-2.13481	BLR2 * LL down vs BLR2 * DD	0.000501459
TR_65950	-2.02971	BLR2 * LL down vs BLR2 * DD	0.000504542
TR_58672	-3.17146	BLR2 * LL down vs BLR2 * DD	0.000504558
TR_106812	-2.20841	BLR2 * LL down vs BLR2 * DD	0.000504888
TR_110443	-2.13839	BLR2 * LL down vs BLR2 * DD	0.000508015
TR_124310	-2.46312	BLR2 * LL down vs BLR2 * DD	0.000509145
TR_53503	-2.0865	BLR2 * LL down vs BLR2 * DD	0.000510026
TR_65499	-2.23639	BLR2 * LL down vs BLR2 * DD	0.000510163
TR_76166	-2.55133	BLR2 * LL down vs BLR2 * DD	0.00051315		ATP synthase subunit 4, mitochondrial precursor
TR_49112	-2.21067	BLR2 * LL down vs BLR2 * DD	0.000517254
TR_111145	-2.0968	BLR2 * LL down vs BLR2 * DD	0.000523031		Helicase-like transcription factor HLTF/DNA helicase RAD5, DEAD-box superfamily
TR_41768	-3.14094	BLR2 * LL down vs BLR2 * DD	0.000541461		candidate b-glycosidase related to cell-wall modifying enzymes	Glycoside Hydrolase Family 16 protein
TR_65402	-2.44887	BLR2 * LL down vs BLR2 * DD	0.000542051
TR_112147	-2.85429	BLR2 * LL down vs BLR2 * DD	0.000545151
TR_63774	-2.51268	BLR2 * LL down vs BLR2 * DD	0.000547302
TR_67772	-2.004	BLR2 * LL down vs BLR2 * DD	0.00055018
TR_3422	-2.1035	BLR2 * LL down vs BLR2 * DD	0.000552226
TR_2540	-2.65182	BLR2 * LL down vs BLR2 * DD	0.000558913
TR_104368	-3.13524	BLR2 * LL down vs BLR2 * DD	0.000572743
TR_102778	-2.39035	BLR2 * LL down vs BLR2 * DD	0.000575603
TR_62300	-2.12104	BLR2 * LL down vs BLR2 * DD	0.000583453
TR_108546	-3.11307	BLR2 * LL down vs BLR2 * DD	0.000591701
TR_108458	-2.71457	BLR2 * LL down vs BLR2 * DD	0.000601791
TR_53558	-2.21824	BLR2 * LL down vs BLR2 * DD	0.0006138
TR_66753	-3.13447	BLR2 * LL down vs BLR2 * DD	0.000617834
TR_72287	-2.11306	BLR2 * LL down vs BLR2 * DD	0.000620091
TR_3287	-3.03623	BLR2 * LL down vs BLR2 * DD	0.000622467
TR_109335	-2.40728	BLR2 * LL down vs BLR2 * DD	0.000626906
TR_105237	-2.19004	BLR2 * LL down vs BLR2 * DD	0.000628135		unknown, only in Magnaporthe
TR_56278	-2.67144	BLR2 * LL down vs BLR2 * DD	0.000628866		unknown conserved protein, in Sordariomycetes
TR_103900	-2.28045	BLR2 * LL down vs BLR2 * DD	0.00062917
TR_105246	-2.95143	BLR2 * LL down vs BLR2 * DD	0.000629461
TR_103827	-3.87744	BLR2 * LL down vs BLR2 * DD	0.000632505
TR_108346	-2.09297	BLR2 * LL down vs BLR2 * DD	0.000646138	chi18-8	candidate b-glycosidase related to chitinase; CHI18-8 (GenBank acc. No. DAA05856); fungal subgroup C chitinase	Glycoside Hydrolase Family 18 protein
TR_110987	-2.57511	BLR2 * LL down vs BLR2 * DD	0.000652859
TR_29619	-2.19748	BLR2 * LL down vs BLR2 * DD	0.000658392		TRE29619, related to Calpactin I heavy chain, calcium ion binding	Ca
TR_4244	-2.1193	BLR2 * LL down vs BLR2 * DD	0.000673312
TR_68925	-2.26352	BLR2 * LL down vs BLR2 * DD	0.00069655
TR_121405	-2.49526	BLR2 * LL down vs BLR2 * DD	0.000705454		4-aminobutyrate aminotransferase
TR_107071	-2.4636	BLR2 * LL down vs BLR2 * DD	0.000724744		HET-domain protein, unknown conserved
TR_68028	-2.21056	BLR2 * LL down vs BLR2 * DD	0.00072807
TR_66776	-2.59942	BLR2 * LL down vs BLR2 * DD	0.000738506
TR_104116	-3.18223	BLR2 * LL down vs BLR2 * DD	0.000740077
TR_105874	-2.29789	BLR2 * LL down vs BLR2 * DD	0.000748886
TR_103394	-2.14787	BLR2 * LL down vs BLR2 * DD	0.000763843
TR_24586	-2.43777	BLR2 * LL down vs BLR2 * DD	0.000776037		candidate non-ribosomal peptide synthetase	NRPS
TR_108418	-2.19959	BLR2 * LL down vs BLR2 * DD	0.000777725
TR_122948	-2.01931	BLR2 * LL down vs BLR2 * DD	0.000784013
TR_69468	-2.08978	BLR2 * LL down vs BLR2 * DD	0.000791051
TR_33371	-2.11293	BLR2 * LL down vs BLR2 * DD	0.000793037
TR_59763	-2.28889	BLR2 * LL down vs BLR2 * DD	0.000810517
TR_56559	-2.33057	BLR2 * LL down vs BLR2 * DD	0.000816909
TR_62475	-3.38261	BLR2 * LL down vs BLR2 * DD	0.000820166
TR_111094	-3.21733	BLR2 * LL down vs BLR2 * DD	0.000823336
TR_60825	-2.50423	BLR2 * LL down vs BLR2 * DD	0.000826443
TR_30969	-2.22269	BLR2 * LL down vs BLR2 * DD	0.000839968
TR_110197	-2.36951	BLR2 * LL down vs BLR2 * DD	0.000847466
TR_67868	-2.04822	BLR2 * LL down vs BLR2 * DD	0.000851427
TR_52505	-2.6385	BLR2 * LL down vs BLR2 * DD	0.000862274
TR_110848	-2.20749	BLR2 * LL down vs BLR2 * DD	0.000863521
TR_109967	-2.88516	BLR2 * LL down vs BLR2 * DD	0.00086735		unique protein, 4 TM
TR_62548	-2.47211	BLR2 * LL down vs BLR2 * DD	0.000868705
TR_69742	-2.55277	BLR2 * LL down vs BLR2 * DD	0.000871928		secreted esterase/lipase
TR_55029	-2.02364	BLR2 * LL down vs BLR2 * DD	0.000876238
TR_119859	-2.98784	BLR2 * LL down vs BLR2 * DD	0.000893649	chi18-13	chitinase; fungal subgroup B chitinase	Glycoside Hydrolase Family 18 protein
TR_69857	-2.8328	BLR2 * LL down vs BLR2 * DD	0.000893877		unknown conserved protein
TR_109211	-2.44206	BLR2 * LL down vs BLR2 * DD	0.00090418
TR_3579	-2.02927	BLR2 * LL down vs BLR2 * DD	0.000914381
TR_103459	-2.08349	BLR2 * LL down vs BLR2 * DD	0.000920542
TR_110757	-2.60119	BLR2 * LL down vs BLR2 * DD	0.000928213		imidazole proprionase-related amidohydrolase
TR_59372	-2.53972	BLR2 * LL down vs BLR2 * DD	0.000930926
TR_111957	-2.02514	BLR2 * LL down vs BLR2 * DD	0.000933516
TR_112040	-2.00498	BLR2 * LL down vs BLR2 * DD	0.000936156
TR_123256	-2.12347	BLR2 * LL down vs BLR2 * DD	0.000940232
TR_67109	-2.73148	BLR2 * LL down vs BLR2 * DD	0.000969899
TR_109276	-2.63913	BLR2 * LL down vs BLR2 * DD	0.000998217		Tripeptidyl peptidase II
TR_103186	-2.14345	BLR2 * LL down vs BLR2 * DD	0.00100205
TR_27085	-2.08248	BLR2 * LL down vs BLR2 * DD	0.00101337
TR_67699	-2.1448	BLR2 * LL down vs BLR2 * DD	0.00101721		FAD/NAD-oxidoreductase, only in Hypocreaceae
TR_58016	-2.0298	BLR2 * LL down vs BLR2 * DD	0.00101906
TR_121285	-2.33789	BLR2 * LL down vs BLR2 * DD	0.0010229		unique protein, 1 TM
TR_104302	-2.24457	BLR2 * LL down vs BLR2 * DD	0.00103608
TR_3094	-3.25172	BLR2 * LL down vs BLR2 * DD	0.00105727		candidate b-1,6-glucanase; similar to T. harzianum BGN16.3 (GenBank acc no Q8J0I9)	Glycoside Hydrolase Family 30 protein
TR_109334	-2.01314	BLR2 * LL down vs BLR2 * DD	0.00105934
TR_56587	-2.49185	BLR2 * LL down vs BLR2 * DD	0.00106332
TR_111451	-2.05532	BLR2 * LL down vs BLR2 * DD	0.00109227
TR_76204	-2.12514	BLR2 * LL down vs BLR2 * DD	0.00110323		NADH:flavin oxidoreductase/12-oxophytodienoate reductase
TR_65171	-2.34802	BLR2 * LL down vs BLR2 * DD	0.00111289
TR_111681	-2.05828	BLR2 * LL down vs BLR2 * DD	0.00111969		Flavin-containing monooxygenase
TR_119857	-3.45895	BLR2 * LL down vs BLR2 * DD	0.00113071
TR_109284	-3.08001	BLR2 * LL down vs BLR2 * DD	0.00113968
TR_108345	-2.27629	BLR2 * LL down vs BLR2 * DD	0.00114833
TR_55886	-3.46678	BLR2 * LL down vs BLR2 * DD	0.00116593		candidate b-glycosidase realted to b-1,3-1,4-glucanase	Glycoside Hydrolase Family 16 protein
TR_65817	-2.27138	BLR2 * LL down vs BLR2 * DD	0.00117282
TR_71245	-2.64899	BLR2 * LL down vs BLR2 * DD	0.00117615	chi18-1	chitinase, precursor protein, gextracellular, contains chitin binding domain, type 1	Glycoside Hydrolase Family 18 protein
TR_120064	-2.04905	BLR2 * LL down vs BLR2 * DD	0.00117835
TR_61442	-2.73831	BLR2 * LL down vs BLR2 * DD	0.00118007
TR_110078	-2.64896	BLR2 * LL down vs BLR2 * DD	0.00118628
TR_69696	-2.11165	BLR2 * LL down vs BLR2 * DD	0.00119155		Dibenzothiophene desulfurization enzyme A; coenzyme F420-dependent N5,N10-methylene tetrahydromethanopterin reductase	Sulfur acquisition and processing
TR_53431	-2.21845	BLR2 * LL down vs BLR2 * DD	0.00120221
TR_103778	-2.12517	BLR2 * LL down vs BLR2 * DD	0.00120866
TR_53239	-2.10151	BLR2 * LL down vs BLR2 * DD	0.00121637
TR_119616	-2.15021	BLR2 * LL down vs BLR2 * DD	0.00122005
TR_109536	-2.12668	BLR2 * LL down vs BLR2 * DD	0.00122997
TR_103172	-2.98459	BLR2 * LL down vs BLR2 * DD	0.00123781
TR_54789	-2.49395	BLR2 * LL down vs BLR2 * DD	0.00124025
TR_3984	-2.05703	BLR2 * LL down vs BLR2 * DD	0.00125563
TR_109668	-2.04402	BLR2 * LL down vs BLR2 * DD	0.00127365
TR_110140	-2.37053	BLR2 * LL down vs BLR2 * DD	0.00128104
TR_106654	-2.03689	BLR2 * LL down vs BLR2 * DD	0.00128448		This domain is found in a number of fungal transcription factors including transcriptional activator xlnR, yeast regulatory protein GAL4, and other transcription proteins regulating a variety of cellular and metabolic processes.
TR_110631	-2.40896	BLR2 * LL down vs BLR2 * DD	0.00129688
TR_72072	-2.10534	BLR2 * LL down vs BLR2 * DD	0.00130243		CE1 esterase (PHB?)
TR_111884	-2.3058	BLR2 * LL down vs BLR2 * DD	0.00130274
TR_103825	-2.31209	BLR2 * LL down vs BLR2 * DD	0.00130937
TR_34272	-2.01957	BLR2 * LL down vs BLR2 * DD	0.00131322
TR_70918	-3.33788	BLR2 * LL down vs BLR2 * DD	0.0013152
TR_111499	-2.04925	BLR2 * LL down vs BLR2 * DD	0.00135314
TR_112514	-2.0614	BLR2 * LL down vs BLR2 * DD	0.00136276
TR_67607	-2.68757	BLR2 * LL down vs BLR2 * DD	0.00137694
TR_69950	-2.09457	BLR2 * LL down vs BLR2 * DD	0.00139077
TR_111204	-2.59189	BLR2 * LL down vs BLR2 * DD	0.00139158
TR_124056	-2.3677	BLR2 * LL down vs BLR2 * DD	0.00142491
TR_109300	-2.59803	BLR2 * LL down vs BLR2 * DD	0.00144347
TR_46545	-2.23057	BLR2 * LL down vs BLR2 * DD	0.00144431
TR_105867	-2.20053	BLR2 * LL down vs BLR2 * DD	0.00144567
TR_78377	-2.11045	BLR2 * LL down vs BLR2 * DD	0.00144781
TR_32755	-2.19326	BLR2 * LL down vs BLR2 * DD	0.00144814		Predicted histone tail methylase containing SET domain
TR_112538	-2.34016	BLR2 * LL down vs BLR2 * DD	0.00145481		unknown C2H2 zinc finger protein, conserved
TR_121654	-2.0171	BLR2 * LL down vs BLR2 * DD	0.00145491
TR_4454	-2.87368	BLR2 * LL down vs BLR2 * DD	0.00145839
TR_109075	-2.76397	BLR2 * LL down vs BLR2 * DD	0.00148712
TR_111205	-3.57768	BLR2 * LL down vs BLR2 * DD	0.00149995
TR_110456	-2.78428	BLR2 * LL down vs BLR2 * DD	0.00151315
TR_2362	-2.12904	BLR2 * LL down vs BLR2 * DD	0.00152288
TR_107488	-2.02515	BLR2 * LL down vs BLR2 * DD	0.00152327
TR_41001	-2.02262	BLR2 * LL down vs BLR2 * DD	0.00152562
TR_107867	-2.41606	BLR2 * LL down vs BLR2 * DD	0.00154771
TR_107464	-2.15876	BLR2 * LL down vs BLR2 * DD	0.00155449
TR_59830	-2.29818	BLR2 * LL down vs BLR2 * DD	0.00157343
TR_65925	-2.3309	BLR2 * LL down vs BLR2 * DD	0.00157911
TR_122614	-2.3341	BLR2 * LL down vs BLR2 * DD	0.00159524
TR_71192	-2.41531	BLR2 * LL down vs BLR2 * DD	0.0016041
TR_61164	-2.3738	BLR2 * LL down vs BLR2 * DD	0.0016046
TR_112516	-2.0209	BLR2 * LL down vs BLR2 * DD	0.00161073		Vacuolar sorting protein VPS1, dynamin, and related proteins
TR_112535	-2.23222	BLR2 * LL down vs BLR2 * DD	0.00162071
TR_120864	-2.26149	BLR2 * LL down vs BLR2 * DD	0.00162327
TR_2036	-2.2635	BLR2 * LL down vs BLR2 * DD	0.00165088
TR_26029	-2.3384	BLR2 * LL down vs BLR2 * DD	0.00168544
TR_56384	-2.72953	BLR2 * LL down vs BLR2 * DD	0.0016882		Nucleolar protein that binds nuclear localization sequences
TR_107853	-2.3077	BLR2 * LL down vs BLR2 * DD	0.00170778
TR_111170	-3.10494	BLR2 * LL down vs BLR2 * DD	0.0017158
TR_111858	-2.14224	BLR2 * LL down vs BLR2 * DD	0.00173158
TR_103143	-3.05437	BLR2 * LL down vs BLR2 * DD	0.00173275
TR_104227	-2.2872	BLR2 * LL down vs BLR2 * DD	0.00174715
TR_122096	-2.69371	BLR2 * LL down vs BLR2 * DD	0.00176375
TR_123204	-2.01398	BLR2 * LL down vs BLR2 * DD	0.00179511
TR_69066	-2.33868	BLR2 * LL down vs BLR2 * DD	0.00179953
TR_108367	-2.6806	BLR2 * LL down vs BLR2 * DD	0.00182697
TR_121337	-3.1753	BLR2 * LL down vs BLR2 * DD	0.00182909
TR_54007	-2.15172	BLR2 * LL down vs BLR2 * DD	0.00183884
TR_67504	-2.268	BLR2 * LL down vs BLR2 * DD	0.00184478
TR_61830	-2.77466	BLR2 * LL down vs BLR2 * DD	0.00184976
TR_120357	-2.06008	BLR2 * LL down vs BLR2 * DD	0.00185461		Zn-binding oxidoreductase, no intron
TR_104140	-2.81348	BLR2 * LL down vs BLR2 * DD	0.00187762
TR_121878	-2.13715	BLR2 * LL down vs BLR2 * DD	0.00189322
TR_1960	-2.0673	BLR2 * LL down vs BLR2 * DD	0.0018961
TR_70806	-2.33365	BLR2 * LL down vs BLR2 * DD	0.00191184
TR_109287	-2.3202	BLR2 * LL down vs BLR2 * DD	0.00193186
TR_60418	-2.75475	BLR2 * LL down vs BLR2 * DD	0.00193385		Aldehyde dehydrogenase
TR_68588	-2.29396	BLR2 * LL down vs BLR2 * DD	0.00198249
TR_106958	-2.15916	BLR2 * LL down vs BLR2 * DD	0.00198388
TR_57864	-2.14654	BLR2 * LL down vs BLR2 * DD	0.00201643
TR_69486	-2.01912	BLR2 * LL down vs BLR2 * DD	0.00202411
TR_61298	-2.01595	BLR2 * LL down vs BLR2 * DD	0.00203978
TR_107146	-3.16115	BLR2 * LL down vs BLR2 * DD	0.00205328
TR_70808	-2.71559	BLR2 * LL down vs BLR2 * DD	0.00206051
TR_120786	-2.1469	BLR2 * LL down vs BLR2 * DD	0.00206953
TR_31075	-2.14685	BLR2 * LL down vs BLR2 * DD	0.00207187
TR_63093	-2.08811	BLR2 * LL down vs BLR2 * DD	0.00207471
TR_69026	-2.29092	BLR2 * LL down vs BLR2 * DD	0.00213267
TR_58639	-2.00585	BLR2 * LL down vs BLR2 * DD	0.00216347		hypothetical protein, only in the Aspergilli
TR_71034	-2.47926	BLR2 * LL down vs BLR2 * DD	0.0021895
TR_108852	-2.17224	BLR2 * LL down vs BLR2 * DD	0.00219168
TR_71101	-2.45453	BLR2 * LL down vs BLR2 * DD	0.00222195
TR_58428	-2.45216	BLR2 * LL down vs BLR2 * DD	0.00223397
TR_70829	-2.00203	BLR2 * LL down vs BLR2 * DD	0.00230197
TR_53863	-2.38337	BLR2 * LL down vs BLR2 * DD	0.00231415
TR_69755	-2.00726	BLR2 * LL down vs BLR2 * DD	0.0023542
TR_106897	-2.20828	BLR2 * LL down vs BLR2 * DD	0.00236215
TR_110329	-2.28748	BLR2 * LL down vs BLR2 * DD	0.0023755
TR_103135	-2.55457	BLR2 * LL down vs BLR2 * DD	0.00242162
TR_74818	-2.36343	BLR2 * LL down vs BLR2 * DD	0.00243931
TR_109562	-2.21109	BLR2 * LL down vs BLR2 * DD	0.00244228
TR_27219	-2.25176	BLR2 * LL down vs BLR2 * DD	0.00245352		candidate a-glycosidase related to a-galactosidase	Glycoside Hydrolase Family 27 protein
TR_58472	-2.19408	BLR2 * LL down vs BLR2 * DD	0.00248229		Catalase
TR_2343	-2.76223	BLR2 * LL down vs BLR2 * DD	0.00249008
TR_77647	-2.64406	BLR2 * LL down vs BLR2 * DD	0.00249312
TR_54508	-2.13305	BLR2 * LL down vs BLR2 * DD	0.0025002
TR_5247	-2.57109	BLR2 * LL down vs BLR2 * DD	0.00252391
TR_66609	-2.25158	BLR2 * LL down vs BLR2 * DD	0.00256285
TR_123236	-3.60389	BLR2 * LL down vs BLR2 * DD	0.00258365		no orthologues
TR_105383	-2.25139	BLR2 * LL down vs BLR2 * DD	0.00259306
TR_103009	-3.91999	BLR2 * LL down vs BLR2 * DD	0.00259361		secreted, only in A. fumigatus
TR_54462	-2.0486	BLR2 * LL down vs BLR2 * DD	0.00259592
ADDLSEQ_MAT111	-2.05559	BLR2 * LL down vs BLR2 * DD	0.00271318
TR_123113	-2.08976	BLR2 * LL down vs BLR2 * DD	0.00271969
TR_66077	-2.30617	BLR2 * LL down vs BLR2 * DD	0.00272009
TR_110079	-2.16248	BLR2 * LL down vs BLR2 * DD	0.00273253
TR_120365	-2.78847	BLR2 * LL down vs BLR2 * DD	0.00273339		unique basic leucine zipper protein
TR_109319	-2.44999	BLR2 * LL down vs BLR2 * DD	0.0027418
TR_49928	-2.95938	BLR2 * LL down vs BLR2 * DD	0.00274344		unknown protein, only in Sordariomycetes
TR_1959	-2.05834	BLR2 * LL down vs BLR2 * DD	0.00278013
TR_65137	-2.28176	BLR2 * LL down vs BLR2 * DD	0.00279188		candidate b-glycosidase distantly related to b-1,3-glucanase	Glycoside Hydrolase Family 64 protein
TR_110902	-3.24137	BLR2 * LL down vs BLR2 * DD	0.00280218
TR_70912	-2.55826	BLR2 * LL down vs BLR2 * DD	0.00280487
TR_107197	-2.20782	BLR2 * LL down vs BLR2 * DD	0.00282536
TR_105984	-2.34983	BLR2 * LL down vs BLR2 * DD	0.00282785
TR_59119	-3.00123	BLR2 * LL down vs BLR2 * DD	0.00283368
TR_64951	-2.25343	BLR2 * LL down vs BLR2 * DD	0.00283715
TR_102785	-2.12443	BLR2 * LL down vs BLR2 * DD	0.00285053
TR_102386	-3.25565	BLR2 * LL down vs BLR2 * DD	0.00285408
TR_105206	-2.28516	BLR2 * LL down vs BLR2 * DD	0.00288526
TR_106482	-2.16051	BLR2 * LL down vs BLR2 * DD	0.00290785
TR_22689	-2.12377	BLR2 * LL down vs BLR2 * DD	0.00294626
TR_77473	-2.59723	BLR2 * LL down vs BLR2 * DD	0.00295187		TRE77473, hypothetical DNA photolyase, N-terminal, class 1, FAD-binding; related to Gloeobacter violaceus Cryptochrome DASH	light
TR_53434	-2.25292	BLR2 * LL down vs BLR2 * DD	0.00295214
TR_59558	-2.26684	BLR2 * LL down vs BLR2 * DD	0.00295236
TR_56291	-2.18066	BLR2 * LL down vs BLR2 * DD	0.00296926
TR_71390	-2.38109	BLR2 * LL down vs BLR2 * DD	0.00299072
TR_59876	-2.84765	BLR2 * LL down vs BLR2 * DD	0.00299777		Dibenzothiophene desulfurization enzyme A DszA-like P540-dependent xenobiotic monoxygenase	Sulfur acquisition and processing
TR_62693	-2.18262	BLR2 * LL down vs BLR2 * DD	0.00303122		TRE62693, candidate ABC-transporter, related to a-factor exporter Ste6p (26 % identity)	SEX
TR_5971	-2.15111	BLR2 * LL down vs BLR2 * DD	0.00303743
TR_112034	-2.03405	BLR2 * LL down vs BLR2 * DD	0.00303955		Uncharacterized conserved protein
TR_122584	-2.15554	BLR2 * LL down vs BLR2 * DD	0.00306193		The helix-turn-helix araC type DNA-binding domain comprises two HTH subdomains; the classical HTH domain and another HTH subdomain with similarity to the classical HTH domain but with an insertion of one residue in the turn-region. Proteins in this family
TR_64906	-2.05472	BLR2 * LL down vs BLR2 * DD	0.00307375		candidate b-1,6-glucanase; similar to T. harzianum B16-2 (GenBank acc. No. CAA55789) and T. virens BGN3 (AAL84696)	Glycoside Hydrolase Family 5 protein
TR_62359	-2.69099	BLR2 * LL down vs BLR2 * DD	0.00308056		isoflavon reductase
TR_109908	-2.05155	BLR2 * LL down vs BLR2 * DD	0.00308332
TR_121163	-2.57443	BLR2 * LL down vs BLR2 * DD	0.00309736		hypothetical conserved protein
TR_110444	-2.35253	BLR2 * LL down vs BLR2 * DD	0.00311319
TR_76421	-2.16563	BLR2 * LL down vs BLR2 * DD	0.00313085
TR_111012	-3.37891	BLR2 * LL down vs BLR2 * DD	0.00319043
TR_112281	-2.27023	BLR2 * LL down vs BLR2 * DD	0.00325384		unique secreted protein
TR_103032	-2.02054	BLR2 * LL down vs BLR2 * DD	0.00325974
TR_107961	-2.23321	BLR2 * LL down vs BLR2 * DD	0.00326785
TR_108577	-2.0327	BLR2 * LL down vs BLR2 * DD	0.0032782
TR_56328	-2.89601	BLR2 * LL down vs BLR2 * DD	0.00330318
TR_111393	-2.32373	BLR2 * LL down vs BLR2 * DD	0.00334179
TR_62091	-2.62282	BLR2 * LL down vs BLR2 * DD	0.00335321		Gluconate kinase
TR_70108	-2.02308	BLR2 * LL down vs BLR2 * DD	0.0034468
TR_106564	-2.36577	BLR2 * LL down vs BLR2 * DD	0.00346441
TR_67509	-3.09329	BLR2 * LL down vs BLR2 * DD	0.0035069
TR_109443	-2.24042	BLR2 * LL down vs BLR2 * DD	0.0035299
TR_55190	-2.31996	BLR2 * LL down vs BLR2 * DD	0.00353352
TR_30250	-2.02989	BLR2 * LL down vs BLR2 * DD	0.00354892
TR_61536	-2.51628	BLR2 * LL down vs BLR2 * DD	0.0036084
TR_107008	-2.08402	BLR2 * LL down vs BLR2 * DD	0.00364126
TR_104050	-2.36028	BLR2 * LL down vs BLR2 * DD	0.00367
TR_72993	-2.25317	BLR2 * LL down vs BLR2 * DD	0.00367761
TR_47971	-2.13059	BLR2 * LL down vs BLR2 * DD	0.00369256
TR_60591	-2.0518	BLR2 * LL down vs BLR2 * DD	0.00373435
TR_22590	-2.3016	BLR2 * LL down vs BLR2 * DD	0.003791		Predicted E3 ubiquitin ligase
TR_34221	-2.25103	BLR2 * LL down vs BLR2 * DD	0.00379346
TR_103113	-2.4471	BLR2 * LL down vs BLR2 * DD	0.00380208
TR_108832	-2.36902	BLR2 * LL down vs BLR2 * DD	0.00383746
TR_109320	-2.44892	BLR2 * LL down vs BLR2 * DD	0.00384128
TR_108317	-2.03206	BLR2 * LL down vs BLR2 * DD	0.00388135
TR_122629	-2.68771	BLR2 * LL down vs BLR2 * DD	0.00389099		unknown protein
TR_54239	-2.72814	BLR2 * LL down vs BLR2 * DD	0.00394533		Multicopper oxidases
TR_108383	-2.28846	BLR2 * LL down vs BLR2 * DD	0.00400643
TR_57575	-2.69206	BLR2 * LL down vs BLR2 * DD	0.0040715
TR_111645	-2.20399	BLR2 * LL down vs BLR2 * DD	0.00407234
TR_107329	-3.2061	BLR2 * LL down vs BLR2 * DD	0.00409781		Rac1 GTPase effector FRL
TR_108155	-2.51289	BLR2 * LL down vs BLR2 * DD	0.0041098
TR_105553	-3.23052	BLR2 * LL down vs BLR2 * DD	0.00411158
TR_106928	-2.03056	BLR2 * LL down vs BLR2 * DD	0.00418404
TR_111865	-2.10571	BLR2 * LL down vs BLR2 * DD	0.00427919		unique protein, only bacterial neighbors (Yersinia), syntenic in trichoderma
TR_66276	-2.26989	BLR2 * LL down vs BLR2 * DD	0.004332
TR_62938	-2.11084	BLR2 * LL down vs BLR2 * DD	0.00440267
TR_30144	-2.2261	BLR2 * LL down vs BLR2 * DD	0.0045624
TR_112338	-2.32416	BLR2 * LL down vs BLR2 * DD	0.00459488
TR_69816	-2.14863	BLR2 * LL down vs BLR2 * DD	0.00460837
TR_106445	-2.40358	BLR2 * LL down vs BLR2 * DD	0.00463652
TR_111093	-2.43809	BLR2 * LL down vs BLR2 * DD	0.00466235
TR_67084	-2.19794	BLR2 * LL down vs BLR2 * DD	0.00467926
TR_81087	-2.10693	BLR2 * LL down vs BLR2 * DD	0.0047208
TR_70001	-2.08112	BLR2 * LL down vs BLR2 * DD	0.00472242
TR_102441	-2.26969	BLR2 * LL down vs BLR2 * DD	0.00490204
TR_110430	-2.11537	BLR2 * LL down vs BLR2 * DD	0.00497334
TR_110128	-2.88901	BLR2 * LL down vs BLR2 * DD	0.00502213
TR_60608	-2.02837	BLR2 * LL down vs BLR2 * DD	0.00504403
TR_60338	-2.04147	BLR2 * LL down vs BLR2 * DD	0.00504791
TR_57494	-2.12433	BLR2 * LL down vs BLR2 * DD	0.00523109
TR_103423	-2.31521	BLR2 * LL down vs BLR2 * DD	0.00523234
TR_60557	-2.26818	BLR2 * LL down vs BLR2 * DD	0.00523547
TR_64919	-2.01214	BLR2 * LL down vs BLR2 * DD	0.00524658
TR_110281	-2.20201	BLR2 * LL down vs BLR2 * DD	0.00527253
TR_73024	-2.19508	BLR2 * LL down vs BLR2 * DD	0.00528563
TR_120248	-2.07375	BLR2 * LL down vs BLR2 * DD	0.00531712
TR_109267	-2.40739	BLR2 * LL down vs BLR2 * DD	0.00533211
TR_106868	-2.55042	BLR2 * LL down vs BLR2 * DD	0.00538818
TR_70838	-2.83526	BLR2 * LL down vs BLR2 * DD	0.00546085
TR_106604	-2.29462	BLR2 * LL down vs BLR2 * DD	0.00548924
TR_57101	-2.67119	BLR2 * LL down vs BLR2 * DD	0.00551076		hypothetical G-protein coupled receptor, PTH11 like (implicated in pathogenesis in M. grisea)	G-proteins
TR_109307	-2.36056	BLR2 * LL down vs BLR2 * DD	0.00555411
TR_57632	-2.06974	BLR2 * LL down vs BLR2 * DD	0.00556719
TR_110238	-2.60339	BLR2 * LL down vs BLR2 * DD	0.00572348
TR_102864	-2.74279	BLR2 * LL down vs BLR2 * DD	0.00581998
TR_68371	-2.07482	BLR2 * LL down vs BLR2 * DD	0.00585443		Predicted unusual protein kinase
TR_68274	-2.74868	BLR2 * LL down vs BLR2 * DD	0.00589234
TR_21960	-2.21277	BLR2 * LL down vs BLR2 * DD	0.00592977	PLC-E	phospholipase C	Ca
TR_67707	-2.69549	BLR2 * LL down vs BLR2 * DD	0.00603202
TR_38536	-2.4709	BLR2 * LL down vs BLR2 * DD	0.00624607		candidate b-glycosidase realted to b-1,3-1,4-glucanase	Glycoside Hydrolase Family 16 protein
TR_59402	-2.43777	BLR2 * LL down vs BLR2 * DD	0.0062574
TR_106475	-3.32468	BLR2 * LL down vs BLR2 * DD	0.00629092
TR_105894	-2.92094	BLR2 * LL down vs BLR2 * DD	0.0063356
TR_111362	-2.2198	BLR2 * LL down vs BLR2 * DD	0.00639798
TR_2852	-2.01395	BLR2 * LL down vs BLR2 * DD	0.00646909
TR_60419	-2.15214	BLR2 * LL down vs BLR2 * DD	0.00653645
TR_105174	-2.25686	BLR2 * LL down vs BLR2 * DD	0.00656477
TR_105465	-2.52777	BLR2 * LL down vs BLR2 * DD	0.00661762
TR_112563	-2.09813	BLR2 * LL down vs BLR2 * DD	0.00671197		putative α-ketoglutarate dependent dioxygenase
TR_76633	-2.05933	BLR2 * LL down vs BLR2 * DD	0.00683404		putative 11 TM MDR transporter
TR_102938	-2.07843	BLR2 * LL down vs BLR2 * DD	0.00691929
TR_66726	-2.06249	BLR2 * LL down vs BLR2 * DD	0.00697783		Proteins containing the FAD binding domain
TR_60328	-2.1188	BLR2 * LL down vs BLR2 * DD	0.00707737
TR_108975	-4.40518	BLR2 * LL down vs BLR2 * DD	0.00708087
TR_70090	-2.18043	BLR2 * LL down vs BLR2 * DD	0.00712667		Carbonic anhydrase
TR_70608	-2.49524	BLR2 * LL down vs BLR2 * DD	0.00725072		HHE domain protein, conserved
TR_57528	-2.07502	BLR2 * LL down vs BLR2 * DD	0.00727751
TR_67866	-3.22013	BLR2 * LL down vs BLR2 * DD	0.0073905
TR_63381	-2.60815	BLR2 * LL down vs BLR2 * DD	0.00745803
TR_103597	-2.2086	BLR2 * LL down vs BLR2 * DD	0.00773764
TR_59508	-2.04912	BLR2 * LL down vs BLR2 * DD	0.00778696		Acetylcholinesterase/Butyrylcholinesterase
TR_107962	-2.01436	BLR2 * LL down vs BLR2 * DD	0.0080231
TR_104261	-2.41285	BLR2 * LL down vs BLR2 * DD	0.00809292		N-acetyltransferase activity
TR_64937	-2.09768	BLR2 * LL down vs BLR2 * DD	0.00832137
TR_106129	-2.01443	BLR2 * LL down vs BLR2 * DD	0.0083376
TR_106457	-2.08541	BLR2 * LL down vs BLR2 * DD	0.00837032
TR_82321	-2.42054	BLR2 * LL down vs BLR2 * DD	0.00839111		Aquaporin (major intrinsic protein family)
TR_110153	-2.20465	BLR2 * LL down vs BLR2 * DD	0.00872097
TR_32293	-2.08051	BLR2 * LL down vs BLR2 * DD	0.00882978
TR_59065	-2.1314	BLR2 * LL down vs BLR2 * DD	0.00886299		unknown protein, partially conserved
TR_53025	-2.58446	BLR2 * LL down vs BLR2 * DD	0.00888398		SAM-dependent methyltransferase
TR_71010	-2.20194	BLR2 * LL down vs BLR2 * DD	0.00896746		Multidrug/pheromone exporter, ABC superfamily
TR_57643	-2.57527	BLR2 * LL down vs BLR2 * DD	0.00897495
TR_107913	-2.27333	BLR2 * LL down vs BLR2 * DD	0.00904126
TR_3532	-2.20687	BLR2 * LL down vs BLR2 * DD	0.0091078
TR_109199	-2.71514	BLR2 * LL down vs BLR2 * DD	0.00915317
TR_111955	-2.4436	BLR2 * LL down vs BLR2 * DD	0.00925354		unknown conserved protein, 1 TM
TR_72581	-2.058	BLR2 * LL down vs BLR2 * DD	0.00933441		unknown conserved protein
TR_110773	-2.05386	BLR2 * LL down vs BLR2 * DD	0.00944688
TR_59827	-2.34193	BLR2 * LL down vs BLR2 * DD	0.00949937		N-acetyltransferase activity
TR_53282	-2.72305	BLR2 * LL down vs BLR2 * DD	0.0096327
TR_124306	-2.00952	BLR2 * LL down vs BLR2 * DD	0.0101533
TR_108384	-3.22352	BLR2 * LL down vs BLR2 * DD	0.010297
TR_109304	-2.97984	BLR2 * LL down vs BLR2 * DD	0.0103385
TR_104277	-2.25869	BLR2 * LL down vs BLR2 * DD	0.0106879		Distantly related to A. niger CwpA. Putative cell wall protein.	Cell wall
TR_62977	-2.27997	BLR2 * LL down vs BLR2 * DD	0.010758		nucleoside diphosphate sugar epimerase, secreted
TR_110117	-2.13468	BLR2 * LL down vs BLR2 * DD	0.0107833
TR_104458	-2.07315	BLR2 * LL down vs BLR2 * DD	0.0108873		unique protein, secreted
TR_34353	-2.07494	BLR2 * LL down vs BLR2 * DD	0.0109167
TR_105488	-2.01476	BLR2 * LL down vs BLR2 * DD	0.0111755
TR_106649	-2.37564	BLR2 * LL down vs BLR2 * DD	0.0112875
TR_58848	-2.46929	BLR2 * LL down vs BLR2 * DD	0.0113342
TR_70639	-2.10796	BLR2 * LL down vs BLR2 * DD	0.0114046		WD40 repeat-containing protein
TR_74228	-2.04026	BLR2 * LL down vs BLR2 * DD	0.0115127		oleate δ-12 desaturase
TR_69651	-2.02036	BLR2 * LL down vs BLR2 * DD	0.0116404
TR_29993	-2.06861	BLR2 * LL down vs BLR2 * DD	0.0117238
TR_65085	-2.23463	BLR2 * LL down vs BLR2 * DD	0.0117367
TR_110382	-2.20562	BLR2 * LL down vs BLR2 * DD	0.0123559
TR_109367	-2.1672	BLR2 * LL down vs BLR2 * DD	0.0125828
TR_69569	-2.02042	BLR2 * LL down vs BLR2 * DD	0.0129997
TR_70204	-2.03437	BLR2 * LL down vs BLR2 * DD	0.0130336
TR_69956	-2.07483	BLR2 * LL down vs BLR2 * DD	0.0134563		Alcohol dehydrogenase, class V
TR_23382	-2.1025	BLR2 * LL down vs BLR2 * DD	0.0138313		aldehyde reductase AKR7
TR_58574	-2.4457	BLR2 * LL down vs BLR2 * DD	0.0140209
TR_108012	-2.08733	BLR2 * LL down vs BLR2 * DD	0.0142084
TR_107141	-2.45901	BLR2 * LL down vs BLR2 * DD	0.0144258
TR_111252	-2.4368	BLR2 * LL down vs BLR2 * DD	0.0146152
TR_110891	-2.16735	BLR2 * LL down vs BLR2 * DD	0.0151618		unique protein, contains cupin region (also in A. oryzae)
TR_104435	-2.45144	BLR2 * LL down vs BLR2 * DD	0.0151642
TR_107495	-2.33055	BLR2 * LL down vs BLR2 * DD	0.0151717		unknown secreted protein
TR_111890	-2.45524	BLR2 * LL down vs BLR2 * DD	0.0154017
TR_109331	-2.01286	BLR2 * LL down vs BLR2 * DD	0.0160483
TR_105176	-2.18068	BLR2 * LL down vs BLR2 * DD	0.016155
TR_105328	-2.15066	BLR2 * LL down vs BLR2 * DD	0.0165239
TR_107003	-2.13195	BLR2 * LL down vs BLR2 * DD	0.0166298
TR_106939	-2.00769	BLR2 * LL down vs BLR2 * DD	0.0166434
TR_110729	-2.13321	BLR2 * LL down vs BLR2 * DD	0.0168714
TR_65971	-2.04222	BLR2 * LL down vs BLR2 * DD	0.0170594
TR_54999	-2.33866	BLR2 * LL down vs BLR2 * DD	0.0171009
TR_103177	-2.49406	BLR2 * LL down vs BLR2 * DD	0.0172331
TR_123202	-2.04776	BLR2 * LL down vs BLR2 * DD	0.0174739
TR_58823	-2.01353	BLR2 * LL down vs BLR2 * DD	0.0179586
TR_81004	-2.06204	BLR2 * LL down vs BLR2 * DD	0.0180562		putative aspartate protease, secreted
TR_108182	-2.23365	BLR2 * LL down vs BLR2 * DD	0.0181097
TR_52976	-2.1318	BLR2 * LL down vs BLR2 * DD	0.0182052
TR_71212	-2.11999	BLR2 * LL down vs BLR2 * DD	0.0185853		unique protein
TR_112030	-3.24332	BLR2 * LL down vs BLR2 * DD	0.0187623
TR_60638	-2.0262	BLR2 * LL down vs BLR2 * DD	0.0187637		unknown protein, 1 TM, only in chaetomium and Magnaporthe
TR_122975	-2.79814	BLR2 * LL down vs BLR2 * DD	0.0190266		Collagens (type IV and type XIII), and related proteins
TR_58802	-2.14334	BLR2 * LL down vs BLR2 * DD	0.0191447		candidate a-glycosidase distantly related to a-1,2-L-fucosidase	Glycoside Hydrolase Family 95 protein
TR_102836	-2.1527	BLR2 * LL down vs BLR2 * DD	0.019542
TR_106680	-2.0507	BLR2 * LL down vs BLR2 * DD	0.0195628
TR_66679	-2.10208	BLR2 * LL down vs BLR2 * DD	0.0200006
TR_104097	-2.54814	BLR2 * LL down vs BLR2 * DD	0.020364
TR_104293	-2.23615	BLR2 * LL down vs BLR2 * DD	0.0205427		hydrophobin containing the characteristic cys pattern	Hydrophobine
TR_58492	-3.09147	BLR2 * LL down vs BLR2 * DD	0.0207991
TR_110131	-2.0925	BLR2 * LL down vs BLR2 * DD	0.0212984
TR_55681	-2.293	BLR2 * LL down vs BLR2 * DD	0.0219886
TR_72259	-2.01503	BLR2 * LL down vs BLR2 * DD	0.0221475	RGS2	regulator of G-protein signaling related to Aspergillus nidulans RgsA	RGS
TR_61278	-2.2062	BLR2 * LL down vs BLR2 * DD	0.0225935
TR_105556	-2.07476	BLR2 * LL down vs BLR2 * DD	0.0226697
TR_42181	-2.12963	BLR2 * LL down vs BLR2 * DD	0.0233298
TR_110966	-2.44456	BLR2 * LL down vs BLR2 * DD	0.0234417
TR_66751	-2.12461	BLR2 * LL down vs BLR2 * DD	0.0237
TR_105931	-2.08525	BLR2 * LL down vs BLR2 * DD	0.0245588		candidate b-glycosidase distantly related to N-acetyl-b-D-glucosaminidase	Glycoside Hydrolase Family 20 protein
TR_107835	-2.20951	BLR2 * LL down vs BLR2 * DD	0.0249527
TR_107217	-2.02046	BLR2 * LL down vs BLR2 * DD	0.0265107
TR_124259	-2.12368	BLR2 * LL down vs BLR2 * DD	0.0265335
TR_105869	-2.04646	BLR2 * LL down vs BLR2 * DD	0.0265412		Distantly related to Hypocrea lixii QID3, a putative cell wall protein. Has a C-terminal class II hydrophobin domain.	Hydrophobine
TR_104816	-2.25066	BLR2 * LL down vs BLR2 * DD	0.0270722
TR_105535	-2.22073	BLR2 * LL down vs BLR2 * DD	0.0272484
TR_103335	-2.39413	BLR2 * LL down vs BLR2 * DD	0.0279745
TR_107278	-2.0926	BLR2 * LL down vs BLR2 * DD	0.0283929
TR_104351	-2.06146	BLR2 * LL down vs BLR2 * DD	0.0291408
TR_61292	-2.01286	BLR2 * LL down vs BLR2 * DD	0.0302568
TR_110056	-2.41685	BLR2 * LL down vs BLR2 * DD	0.030586
TR_5369	-2.38057	BLR2 * LL down vs BLR2 * DD	0.032219
TR_65055	-2.20551	BLR2 * LL down vs BLR2 * DD	0.0335073
TR_124330	-2.00521	BLR2 * LL down vs BLR2 * DD	0.0339695
TR_102779	-2.95399	BLR2 * LL down vs BLR2 * DD	0.0340885
TR_104272	-2.13954	BLR2 * LL down vs BLR2 * DD	0.0342694		hypothetical secreted protein, only in Gibberella and Chaetomium
TR_102562	-2.09876	BLR2 * LL down vs BLR2 * DD	0.0357019
TR_109946	-2.10817	BLR2 * LL down vs BLR2 * DD	0.0360375
TR_106453	-2.03398	BLR2 * LL down vs BLR2 * DD	0.0374012
TR_55407	-2.46484	BLR2 * LL down vs BLR2 * DD	0.0394856
TR_123539	-2.45455	BLR2 * LL down vs BLR2 * DD	0.0402416
TR_109949	-2.03208	BLR2 * LL down vs BLR2 * DD	0.040373
TR_21176	-2.06619	BLR2 * LL down vs BLR2 * DD	0.0404852		Casein kinase (serine/threonine/tyrosine protein kinase)
TR_54052	-2.49027	BLR2 * LL down vs BLR2 * DD	0.041207
TR_106583	-2.08229	BLR2 * LL down vs BLR2 * DD	0.0429895
TR_43472	-2.21546	BLR2 * LL down vs BLR2 * DD	0.0448695
TR_67757	-2.09446	BLR2 * LL down vs BLR2 * DD	0.0454016
TR_58580	-2.11256	BLR2 * LL down vs BLR2 * DD	0.0509749		α-ketoglutarate dependent (FeII) oxygenase, similar to isopenicillin N synthase
TR_108874	-2.547	BLR2 * LL down vs BLR2 * DD	0.0555205
TR_109071	-2.26915	BLR2 * LL down vs BLR2 * DD	0.0565045
TR_103668	-2.08905	BLR2 * LL down vs BLR2 * DD	0.0590276
TR_120059	-2.30885	BLR2 * LL down vs BLR2 * DD	0.0611322		conserved hypothetical protein
TR_123777	-2.37036	BLR2 * LL down vs BLR2 * DD	0.0663816		unique secreted protein
TR_59726	-2.33115	BLR2 * LL down vs BLR2 * DD	0.0694961		TRE59726, hypothetical DNA photolyase, N-terminal, class 1, FAD-binding; related to Gloeobacter violaceus Cryptochrome DASH	light
TR_78585	-2.01722	BLR2 * LL down vs BLR2 * DD	0.0733951		Synaptic vesicle transporter SVOP and related transporters (major facilitator superfamily)
TR_105752	-2.03897	BLR2 * LL down vs BLR2 * DD	0.0771581		C4 dicarboxylate malic acid transporter
TR_106869	-2.24133	BLR2 * LL down vs BLR2 * DD	0.0818326
TR_103286	-2.19681	BLR2 * LL down vs BLR2 * DD	0.0867107
TR_43392	-2.20265	BLR2 * LL down vs BLR2 * DD	0.0985297		unique protein
