# Supplementary material for: Targets of light signalling in Trichoderma reesei
Source: BMC Genomics. 2013 Sep 26;14:657. doi: 10.1186/1471-2164-14-657 (PMC3831817; doi:10.1186/1471-2164-14-657)
Supplement: Additional file 3 — Supporting information. Figure S1. Co-regulation of cel6a/cbh2 (data obtained from microarrays) and cel7a/cbh1 (data obtained from qPCR) in QM9414 and ∆blr1, ∆blr2, ∆env1, ∆gnb1, ∆gng1 and ∆phlp1. Table S1. Regulation of glycoside hydrolase genes in QM9414 and the deletion strains ∆env1, ∆blr1 and ∆blr2 and comparison with regulations in ∆phlp1, ∆gnb1 and ∆gng1. Table S2. Genes coregulated with cbh2/cel6a in QM9414 and the deletion strains ∆env1, ∆blr1 and ∆blr2.Table S3. Sequences of oligonucleotides used in this study. [file 1471-2164-14-657-S3.xls]

## Sheet: Δenv1 LL up
Genes at least 2fold upregulated in the Δenv1 deletion strain in light compared to the wild-type QM9414 in light
Protein ID	Fold-Change	Fold-Change Description	p-value	Gene name	Description	group
TR_102468	2.66988	delta env1 * LL up vs QM9414 * LL	0.00274144		unknown conserved protein
TR_102785	3.47616	delta env1 * LL up vs QM9414 * LL	3.44767e-05
TR_102884	2.05559	delta env1 * LL up vs QM9414 * LL	0.00162586
TR_102920	2.11809	delta env1 * LL up vs QM9414 * LL	0.00446951
TR_102933	2.6984	delta env1 * LL up vs QM9414 * LL	4.56676e-05
TR_103028	2.00166	delta env1 * LL up vs QM9414 * LL	0.000273543
TR_103048	2.26126	delta env1 * LL up vs QM9414 * LL	0.000116116
TR_103136	2.1221	delta env1 * LL up vs QM9414 * LL	0.000367601		Glycolate oxidase
TR_103147	3.04143	delta env1 * LL up vs QM9414 * LL	5.51107e-05
TR_103230	3.18036	delta env1 * LL up vs QM9414 * LL	0.000104858		N-terminal binuclear Zn cluster-containing protein;responsive to light in the absence of photoreceptor (Chen et al., 2009)	Light responsive TF
TR_103421	2.19558	delta env1 * LL up vs QM9414 * LL	1.7495e-05		unknown protein, only in Hypocreaceae
TR_103438	4.04559	delta env1 * LL up vs QM9414 * LL	2.07479e-06
TR_103487	2.36016	delta env1 * LL up vs QM9414 * LL	0.000225304
TR_103579	2.14727	delta env1 * LL up vs QM9414 * LL	0.00100025		unique protein, secreted, 1 TM
TR_103614	2.31611	delta env1 * LL up vs QM9414 * LL	0.00247432
TR_103694	6.83741	delta env1 * LL up vs QM9414 * LL	3.99591e-06		hypothetical G-protein coupled receptor, PTH11 like (implicated in pathogenesis in M. grisea)	G-proteins
TR_103907	2.56602	delta env1 * LL up vs QM9414 * LL	0.00157563		unknown protein, poorly conserved
TR_104072	2.52345	delta env1 * LL up vs QM9414 * LL	1.0985e-05		Predicted transporter (major facilitator superfamily)
TR_104182	4.36846	delta env1 * LL up vs QM9414 * LL	1.27158e-06
TR_104206	5.76502	delta env1 * LL up vs QM9414 * LL	8.07531e-07
TR_104217	10.2168	delta env1 * LL up vs QM9414 * LL	7.56758e-09		unknonwn, conserved protein
TR_104353	31.5903	delta env1 * LL up vs QM9414 * LL	2.48447e-09		unknown conserved protein, contains F-box
TR_104390	4.52451	delta env1 * LL up vs QM9414 * LL	1.49745e-06
TR_104551	2.8599	delta env1 * LL up vs QM9414 * LL	0.011566
TR_104599	3.05189	delta env1 * LL up vs QM9414 * LL	4.65551e-07
TR_104741	2.32506	delta env1 * LL up vs QM9414 * LL	0.00540821
TR_104795	2.55896	delta env1 * LL up vs QM9414 * LL	0.0201092
TR_104978	2.66783	delta env1 * LL up vs QM9414 * LL	2.57453e-06
TR_104994	2.19504	delta env1 * LL up vs QM9414 * LL	0.000119524
TR_105003	54.3734	delta env1 * LL up vs QM9414 * LL	1.37905e-10		hypothetical conserved protein
TR_105106	7.21775	delta env1 * LL up vs QM9414 * LL	6.70215e-08		unknown protein, low similarity to others
TR_105307	2.06583	delta env1 * LL up vs QM9414 * LL	0.00442052
TR_105381	2.051	delta env1 * LL up vs QM9414 * LL	0.00269433
TR_105514	3.96819	delta env1 * LL up vs QM9414 * LL	0.0408597		unique protein
TR_105518	4.54243	delta env1 * LL up vs QM9414 * LL	1.23488e-06		Tandem pore domain K+ channel
TR_105533	3.33642	delta env1 * LL up vs QM9414 * LL	0.0102259		hypothetical protein
TR_105565	2.24114	delta env1 * LL up vs QM9414 * LL	0.000103341
TR_105763	21.55	delta env1 * LL up vs QM9414 * LL	4.75546e-08		Distantly related to C. albicans Rbt5p. Putative cell wall protein.	Cell wall
TR_105816	8.90497	delta env1 * LL up vs QM9414 * LL	3.01999e-07		unknown protein, secreted
TR_105866	3.37446	delta env1 * LL up vs QM9414 * LL	7.32767e-05
TR_105978	8.564	delta env1 * LL up vs QM9414 * LL	3.90311e-08
TR_105980	6.4706	delta env1 * LL up vs QM9414 * LL	2.70189e-08		These fungal specific transcription factors belong to the Zn(2)- Cys(6) family.
TR_106049	6.58124	delta env1 * LL up vs QM9414 * LL	1.07576e-07		unknwon protein, only in Hypocreaceae
TR_106055	3.61327	delta env1 * LL up vs QM9414 * LL	3.52095e-05
TR_106116	4.03885	delta env1 * LL up vs QM9414 * LL	0.00106721
TR_106118	6.83068	delta env1 * LL up vs QM9414 * LL	2.98742e-11
TR_106129	4.01497	delta env1 * LL up vs QM9414 * LL	2.78786e-05
TR_106130	2.69363	delta env1 * LL up vs QM9414 * LL	1.79928e-06
TR_106150	2.05876	delta env1 * LL up vs QM9414 * LL	1.58055e-05
TR_106181	9.95026	delta env1 * LL up vs QM9414 * LL	1.83656e-08
TR_106272	2.08714	delta env1 * LL up vs QM9414 * LL	0.00559013		candidate polyketide synthase	PKS
TR_106353	5.31824	delta env1 * LL up vs QM9414 * LL	0.000863111
TR_106356	11.4039	delta env1 * LL up vs QM9414 * LL	5.08871e-08
TR_106391	2.69482	delta env1 * LL up vs QM9414 * LL	0.000116301
TR_106471	2.60955	delta env1 * LL up vs QM9414 * LL	2.9724e-06
TR_106706	3.26096	delta env1 * LL up vs QM9414 * LL	6.20572e-06
TR_107055	7.96818	delta env1 * LL up vs QM9414 * LL	1.05725e-07		unknown
TR_107073	2.43641	delta env1 * LL up vs QM9414 * LL	0.00280265		Ca2+/calmodulin-dependent protein kinase, EF-Hand protein superfamily
TR_107185	2.40302	delta env1 * LL up vs QM9414 * LL	0.000151815
TR_107340	7.19303	delta env1 * LL up vs QM9414 * LL	1.36246e-09		hypothetical protein, conserved, containing Pleckstrin-like domain
TR_107346	4.26537	delta env1 * LL up vs QM9414 * LL	5.59992e-06
TR_107490	2.26036	delta env1 * LL up vs QM9414 * LL	4.58541e-07
TR_107494	5.91054	delta env1 * LL up vs QM9414 * LL	5.92509e-06		Translational repressor Pumilio/PUF3 and related RNA-binding proteins (Puf superfamily)
TR_107680	4.52134	delta env1 * LL up vs QM9414 * LL	6.00379e-05	PHR1	DNA photolyase, class I, rapidly regulated by blue light in T. harzianum	light
TR_107682	4.5678	delta env1 * LL up vs QM9414 * LL	2.42862e-07
TR_107848	2.3357	delta env1 * LL up vs QM9414 * LL	7.55896e-05
TR_107850	11.9406	delta env1 * LL up vs QM9414 * LL	1.43416e-09		secreted esterase (PHB?)
TR_107852	4.48846	delta env1 * LL up vs QM9414 * LL	2.66485e-07		Alcohol dehydrogenase, class V
TR_107853	26.3932	delta env1 * LL up vs QM9414 * LL	4.51113e-10
TR_107855	25.421	delta env1 * LL up vs QM9414 * LL	5.23658e-08
TR_107856	316.249	delta env1 * LL up vs QM9414 * LL	1.12294e-15
TR_107857	3.46719	delta env1 * LL up vs QM9414 * LL	9.47038e-07
TR_107934	4.52811	delta env1 * LL up vs QM9414 * LL	3.49315e-05
TR_107972	2.07273	delta env1 * LL up vs QM9414 * LL	6.28193e-05
TR_108216	2.19482	delta env1 * LL up vs QM9414 * LL	5.71418e-05		Mitochondrial dicarboxylate:inorganic phosphate antiporter (malate, succinate, oxaloacetate)
TR_108233	2.33508	delta env1 * LL up vs QM9414 * LL	0.00345084
TR_108481	2.38584	delta env1 * LL up vs QM9414 * LL	0.000130821
TR_108557	4.62528	delta env1 * LL up vs QM9414 * LL	3.05423e-07
TR_108559	2.68468	delta env1 * LL up vs QM9414 * LL	2.19499e-08
TR_108732	2.22056	delta env1 * LL up vs QM9414 * LL	1.51282e-06
TR_108802	3.43856	delta env1 * LL up vs QM9414 * LL	0.00151592
TR_108893	2.68178	delta env1 * LL up vs QM9414 * LL	1.31036e-05
TR_108940	2.35634	delta env1 * LL up vs QM9414 * LL	2.71647e-07
TR_109078	2.19649	delta env1 * LL up vs QM9414 * LL	4.49175e-06		TRE30289, hypothetical prenyltransferase, related to E. nidulans CaaX farnesyltransferase beta subunit ram1	SEX
TR_109142	2.81525	delta env1 * LL up vs QM9414 * LL	0.000272885
TR_109146	22.9238	delta env1 * LL up vs QM9414 * LL	2.47875e-13		PTH11-type GPCRs
TR_109275	3.82935	delta env1 * LL up vs QM9414 * LL	6.9116e-08
TR_109278	3.5382	delta env1 * LL up vs QM9414 * LL	2.51075e-06		candidate b-glycosidase distantly related to lysozyme	Glycoside Hydrolase Family 24 protein
TR_109381	2.83374	delta env1 * LL up vs QM9414 * LL	4.47442e-05
TR_109428	2.25762	delta env1 * LL up vs QM9414 * LL	0.000636819
TR_109828	4.3256	delta env1 * LL up vs QM9414 * LL	3.84282e-06
TR_109972	4.70176	delta env1 * LL up vs QM9414 * LL	6.95514e-05
TR_110079	2.14755	delta env1 * LL up vs QM9414 * LL	0.00291501
TR_110133	2.66994	delta env1 * LL up vs QM9414 * LL	3.64167e-05		Mitochondrial carrier protein PET8
TR_110220	2.44611	delta env1 * LL up vs QM9414 * LL	0.00978692		unknown protein, only in magnaporthe and Coccidioides
TR_110342	2.55195	delta env1 * LL up vs QM9414 * LL	0.00551934
TR_110455	2.37964	delta env1 * LL up vs QM9414 * LL	0.0276827
TR_110471	2.08821	delta env1 * LL up vs QM9414 * LL	0.0214168		Cu2+/Zn2+ superoxide dismutase SOD1
TR_110525	2.35536	delta env1 * LL up vs QM9414 * LL	0.00162605
TR_110550	4.13896	delta env1 * LL up vs QM9414 * LL	0.000130818
TR_110620	2.32697	delta env1 * LL up vs QM9414 * LL	0.00315798		hypothetical protein, related to NAD/FAD binding
TR_110653	2.04195	delta env1 * LL up vs QM9414 * LL	0.00749328		unknown 1 TM protein, only in Gibberella and Chaetomium
TR_110689	2.27644	delta env1 * LL up vs QM9414 * LL	1.31272e-05
TR_110692	6.78179	delta env1 * LL up vs QM9414 * LL	7.28138e-08
TR_110825	3.36984	delta env1 * LL up vs QM9414 * LL	7.6561e-07
TR_110826	2.23958	delta env1 * LL up vs QM9414 * LL	6.69737e-05
TR_110831	6.69693	delta env1 * LL up vs QM9414 * LL	1.47543e-11
TR_110855	39.9402	delta env1 * LL up vs QM9414 * LL	1.83885e-09
TR_110879	5.68851	delta env1 * LL up vs QM9414 * LL	0.0155348		unknown protein, 1 TM, only in chaetomium and Magnaporthe
TR_110931	2.07355	delta env1 * LL up vs QM9414 * LL	0.000293953
TR_111038	3.74144	delta env1 * LL up vs QM9414 * LL	3.16898e-05
TR_111085	11.859	delta env1 * LL up vs QM9414 * LL	3.13514e-10
TR_111088	3.33342	delta env1 * LL up vs QM9414 * LL	2.87463e-07
TR_111129	11.7038	delta env1 * LL up vs QM9414 * LL	2.93628e-10
TR_111351	2.43606	delta env1 * LL up vs QM9414 * LL	1.59408e-06
TR_111357	45.7479	delta env1 * LL up vs QM9414 * LL	1.64754e-11		FAD-dependent oxidoreductase
TR_111405	5.2451	delta env1 * LL up vs QM9414 * LL	0.000668957
TR_111514	2.50654	delta env1 * LL up vs QM9414 * LL	0.000540117
TR_111527	7.67877	delta env1 * LL up vs QM9414 * LL	4.14741e-09
TR_111579	2.24939	delta env1 * LL up vs QM9414 * LL	9.773e-05
TR_111638	2.06444	delta env1 * LL up vs QM9414 * LL	0.00013007
TR_111680	4.2191	delta env1 * LL up vs QM9414 * LL	2.12849e-05
TR_111783	6.30084	delta env1 * LL up vs QM9414 * LL	1.04426e-10
TR_111808	20.7535	delta env1 * LL up vs QM9414 * LL	2.37972e-12
TR_111893	2.20735	delta env1 * LL up vs QM9414 * LL	0.000680075
TR_111957	4.19746	delta env1 * LL up vs QM9414 * LL	6.82029e-07
TR_111968	2.4313	delta env1 * LL up vs QM9414 * LL	0.00874879
TR_112001	3.35702	delta env1 * LL up vs QM9414 * LL	1.11019e-06
TR_112115	4.90752	delta env1 * LL up vs QM9414 * LL	1.57203e-07
TR_112134	2.98979	delta env1 * LL up vs QM9414 * LL	0.00157806
TR_112286	2.49098	delta env1 * LL up vs QM9414 * LL	2.08808e-05
TR_112372	2.62129	delta env1 * LL up vs QM9414 * LL	2.84774e-05
TR_112390	3.57465	delta env1 * LL up vs QM9414 * LL	5.96168e-06
TR_112460	3.09704	delta env1 * LL up vs QM9414 * LL	0.00213693
TR_112508	2.2918	delta env1 * LL up vs QM9414 * LL	0.000168165
TR_112613	3.29687	delta env1 * LL up vs QM9414 * LL	4.51768e-05
TR_119551	2.61661	delta env1 * LL up vs QM9414 * LL	2.2424e-08
TR_119607	3.22523	delta env1 * LL up vs QM9414 * LL	1.16705e-09
TR_119642	9.24097	delta env1 * LL up vs QM9414 * LL	1.82629e-08
TR_119724	4.50231	delta env1 * LL up vs QM9414 * LL	1.42407e-08
TR_119789	3.33191	delta env1 * LL up vs QM9414 * LL	6.94528e-06
TR_119792	2.3222	delta env1 * LL up vs QM9414 * LL	0.0134139
TR_119819	2.28399	delta env1 * LL up vs QM9414 * LL	1.44147e-05		TRE119819, hypothetical 7 transmembrane domain protein, putative GPCRm mPR-type, related to Magnaporthe grisea mPR-type GPCRs (PMID: 15774025)	G-proteins
TR_119896	2.42368	delta env1 * LL up vs QM9414 * LL	0.00212207
TR_119924	2.20199	delta env1 * LL up vs QM9414 * LL	0.0300902		hypothetical hspb co-chaperone	NEF
TR_119956	3.35485	delta env1 * LL up vs QM9414 * LL	6.9338e-05		unknown conserved protein, secreted
TR_120030	4.22246	delta env1 * LL up vs QM9414 * LL	6.97951e-05
TR_120079	4.32857	delta env1 * LL up vs QM9414 * LL	6.63466e-07
TR_120086	3.2551	delta env1 * LL up vs QM9414 * LL	8.97195e-08
TR_120110	5.11284	delta env1 * LL up vs QM9414 * LL	3.33192e-06
TR_120260	2.14249	delta env1 * LL up vs QM9414 * LL	0.00489492
TR_120300	2.91139	delta env1 * LL up vs QM9414 * LL	2.22747e-05
TR_120381	2.35041	delta env1 * LL up vs QM9414 * LL	0.000126642		FOG: Low-complexity
TR_120412	2.36904	delta env1 * LL up vs QM9414 * LL	1.30466e-05
TR_120473	3.72601	delta env1 * LL up vs QM9414 * LL	6.99091e-06
TR_120715	6.69387	delta env1 * LL up vs QM9414 * LL	1.81745e-07		This domain is found in a number of fungal transcription factors including transcriptional activator xlnR, yeast regulatory protein GAL4, and other transcription proteins regulating a variety of cellular and metabolic processes
TR_120786	2.67949	delta env1 * LL up vs QM9414 * LL	0.000250795
TR_120799	2.30873	delta env1 * LL up vs QM9414 * LL	5.98397e-05
TR_120912	6.06007	delta env1 * LL up vs QM9414 * LL	1.29843e-06
TR_120923	11.9748	delta env1 * LL up vs QM9414 * LL	5.02026e-08
TR_120929	2.84537	delta env1 * LL up vs QM9414 * LL	7.84375e-05
TR_120943	6.30502	delta env1 * LL up vs QM9414 * LL	1.05696e-05
TR_121135	54.4017	delta env1 * LL up vs QM9414 * LL	1.23864e-10
TR_121164	3.12819	delta env1 * LL up vs QM9414 * LL	1.52868e-06
TR_121169	2.02708	delta env1 * LL up vs QM9414 * LL	0.00088644
TR_121178	2.30082	delta env1 * LL up vs QM9414 * LL	0.00341944
TR_121187	2.14948	delta env1 * LL up vs QM9414 * LL	0.000426563
TR_121275	2.04691	delta env1 * LL up vs QM9414 * LL	0.000171813
TR_121294	3.60778	delta env1 * LL up vs QM9414 * LL	3.13866e-07		candidate b-glycosidase realted to b-1,3-1,4-glucanase	Glycoside Hydrolase Family 16 protein
TR_121349	2.24817	delta env1 * LL up vs QM9414 * LL	0.000344319
TR_121355	3.93455	delta env1 * LL up vs QM9414 * LL	2.59036e-07		candidate b-glycosidase distantly related to chitinase	Glycoside Hydrolase Family 18 protein
TR_121396	4.86187	delta env1 * LL up vs QM9414 * LL	0.00178781
TR_121411	2.19269	delta env1 * LL up vs QM9414 * LL	6.94128e-05
TR_121441	3.94977	delta env1 * LL up vs QM9414 * LL	0.000592082		hypothetical carboxylic acid transporter (related to NCU01231-Tian et al. 2009)	MFS transporter
TR_121544	2.26307	delta env1 * LL up vs QM9414 * LL	0.00761916
TR_121546	2.38651	delta env1 * LL up vs QM9414 * LL	4.78189e-07
TR_121653	26.3056	delta env1 * LL up vs QM9414 * LL	7.2395e-10		Uncharacterized conserved protein
TR_121706	2.67593	delta env1 * LL up vs QM9414 * LL	1.19262e-06
TR_121800	2.37356	delta env1 * LL up vs QM9414 * LL	1.48652e-07		tre9619, Contains the SPFH (stomatin, prohibitin, flotillin, Hfl) domain
TR_121804	2.26528	delta env1 * LL up vs QM9414 * LL	0.0329323
TR_121856	39.9037	delta env1 * LL up vs QM9414 * LL	2.64067e-06
TR_121942	2.53186	delta env1 * LL up vs QM9414 * LL	3.30704e-06
TR_122091	2.61027	delta env1 * LL up vs QM9414 * LL	3.91657e-06
TR_122104	3.10749	delta env1 * LL up vs QM9414 * LL	0.000132065
TR_122160	3.31003	delta env1 * LL up vs QM9414 * LL	7.44814e-05
TR_122271	3.83674	delta env1 * LL up vs QM9414 * LL	0.00871283		Zn2Cys6 transcription factor, similar to C. albicans Fcr1
TR_122350	3.38673	delta env1 * LL up vs QM9414 * LL	5.0802e-06
TR_122428	2.63304	delta env1 * LL up vs QM9414 * LL	3.04047e-05
TR_122523	6.61717	delta env1 * LL up vs QM9414 * LL	0.000959574		The N-terminal region of a number of fungal transcriptional regulatory proteins contains a Cys-rich motif that is involved in zinc-dependent binding of DNA. The region forms a binuclear Zn cluster, in which two Zn atoms are bound by six Cys residues
TR_122527	9.01002	delta env1 * LL up vs QM9414 * LL	4.44246e-05
TR_122541	4.4724	delta env1 * LL up vs QM9414 * LL	2.06188e-06
TR_122569	2.65059	delta env1 * LL up vs QM9414 * LL	0.000876444
TR_122614	39.9578	delta env1 * LL up vs QM9414 * LL	9.7895e-11
TR_122646	3.2075	delta env1 * LL up vs QM9414 * LL	1.17079e-06
TR_122745	4.0385	delta env1 * LL up vs QM9414 * LL	2.93588e-07
TR_122870	2.25306	delta env1 * LL up vs QM9414 * LL	0.000927679		DIstantly related to A. niger CwpA. Putative cell wall protein.	Cell wall
TR_122952	2.56552	delta env1 * LL up vs QM9414 * LL	0.000235442
TR_122972	2.8231	delta env1 * LL up vs QM9414 * LL	0.00175587		Cation transporting ATPase	Ca
TR_122995	4.70024	delta env1 * LL up vs QM9414 * LL	6.06665e-06
TR_123226	3.79536	delta env1 * LL up vs QM9414 * LL	7.32545e-08		candidate trehalase	Glycoside Hydrolase Family 37 protein
TR_123261	2.15494	delta env1 * LL up vs QM9414 * LL	0.0172538
TR_123283	3.44105	delta env1 * LL up vs QM9414 * LL	3.35819e-05	abf1	a-L-arabinofuranosidase ABF1 (GenBand acc. No. CAA93243)	Glycoside Hydrolase Fafmily 54 protein
TR_123293	3.35073	delta env1 * LL up vs QM9414 * LL	0.00147072
TR_123457	2.09209	delta env1 * LL up vs QM9414 * LL	0.0042965
TR_123476	4.85257	delta env1 * LL up vs QM9414 * LL	1.08263e-06
TR_123550	20.2952	delta env1 * LL up vs QM9414 * LL	4.51962e-12
TR_123553	3.38709	delta env1 * LL up vs QM9414 * LL	0.00020367
TR_123572	3.99836	delta env1 * LL up vs QM9414 * LL	0.000467943		Phospholipase A2 (platelet-activating factor acetylhydrolase in humans)
TR_123588	2.69226	delta env1 * LL up vs QM9414 * LL	1.56102e-05
TR_123639	17.7118	delta env1 * LL up vs QM9414 * LL	0.000108853		candidate b-glycosidase distantly related to b-1,3-glucanase	Glycoside Hydrolase Family 64 protein
TR_123714	3.10272	delta env1 * LL up vs QM9414 * LL	2.29481e-05
TR_123718	22.5209	delta env1 * LL up vs QM9414 * LL	4.75396e-10		neutral amino acid permease, 11 TM
TR_123720	2.35365	delta env1 * LL up vs QM9414 * LL	0.000125529
TR_123738	10.0004	delta env1 * LL up vs QM9414 * LL	5.42575e-09
TR_123771	3.53506	delta env1 * LL up vs QM9414 * LL	3.35287e-05
TR_123779	4.21404	delta env1 * LL up vs QM9414 * LL	1.91341e-07		Splicing coactivator SRm160/300, subunit SRm300
TR_123820	8.30396	delta env1 * LL up vs QM9414 * LL	6.50953e-12
TR_123827	2.01482	delta env1 * LL up vs QM9414 * LL	0.00100986
TR_123881	2.61933	delta env1 * LL up vs QM9414 * LL	0.000382785
TR_123888	3.69038	delta env1 * LL up vs QM9414 * LL	3.52071e-05
TR_123914	3.24245	delta env1 * LL up vs QM9414 * LL	0.0387008		no homologue to anything, secreted
TR_123922	2.07995	delta env1 * LL up vs QM9414 * LL	0.000197806		Candidate ER-resident peptidyl-prolyl isomerase of the cyclophilin type.	Protein folding in ER
TR_123962	4.21473	delta env1 * LL up vs QM9414 * LL	0.0300894		unique protein
TR_124016	2.64462	delta env1 * LL up vs QM9414 * LL	0.030454	agl2	a-galactosidase AGL2 (GenBank acc. No. CAA93245) (EC 3.2.1.22)	Glycoside Hydrolase Family 36 protein
TR_124051	3.70058	delta env1 * LL up vs QM9414 * LL	3.27927e-07
TR_124092	4.53395	delta env1 * LL up vs QM9414 * LL	1.32138e-07
TR_124097	2.68875	delta env1 * LL up vs QM9414 * LL	0.000972908		Predicted PhzC/PhzF-type epimerase
TR_124115	10.1799	delta env1 * LL up vs QM9414 * LL	5.43764e-09		phosphoenolpyruvate carboxykinase (ATP)
TR_124116	3.35248	delta env1 * LL up vs QM9414 * LL	1.97437e-09
TR_124177	6.53914	delta env1 * LL up vs QM9414 * LL	3.31437e-07		Low-density lipoprotein receptors containing Ca2+-binding EGF-like domains
TR_124222	4.48917	delta env1 * LL up vs QM9414 * LL	9.15637e-05		candidate CaaX-protease, related to E. nidulans rce1, involved in signal transduction	SEX
TR_124228	2.17852	delta env1 * LL up vs QM9414 * LL	0.00272212		Chitin synthase/hyaluronan synthase (glycosyltransferases)
TR_124260	2.22335	delta env1 * LL up vs QM9414 * LL	0.000195478		The N-terminal region of a number of fungal transcriptional regulatory proteins contains a Cys-rich motif that is involved in zinc-dependent binding of DNA. The region forms a binuclear Zn cluster, in which two Zn atoms are bound by six Cys residues
TR_124302	2.1255	delta env1 * LL up vs QM9414 * LL	2.2116e-05		TRE124302; hypothetical response regulator receiver, probably controls stress activated MAP kinase pathway, distantly related to S. cerevisiae Ssk1p and S. pombe Mcs4	HK
TR_124327	2.40069	delta env1 * LL up vs QM9414 * LL	6.08792e-07
TR_124341	18.7751	delta env1 * LL up vs QM9414 * LL	5.08099e-08	MATa1	mating type protein MATa1 (MAT1-2-1), contains HMG-box	SEX
TR_1999	23.5711	delta env1 * LL up vs QM9414 * LL	6.08017e-14
TR_2096	3.43132	delta env1 * LL up vs QM9414 * LL	0.000273823
TR_21129	8.26778	delta env1 * LL up vs QM9414 * LL	8.6431e-11
TR_21193	2.86056	delta env1 * LL up vs QM9414 * LL	0.000959774
TR_21255	2.08132	delta env1 * LL up vs QM9414 * LL	2.90191e-09
TR_21392	2.51534	delta env1 * LL up vs QM9414 * LL	0.00187263
TR_21396	7.2942	delta env1 * LL up vs QM9414 * LL	3.10379e-08
TR_21412	9.03172	delta env1 * LL up vs QM9414 * LL	7.39995e-09		secreted protein, unknown
TR_21509	6.64897	delta env1 * LL up vs QM9414 * LL	0.00029586		hypothetical blue light inducible protein with FMN-binding split barrel, related to N. crassa BLI-3	light
TR_21571	2.40986	delta env1 * LL up vs QM9414 * LL	2.44376e-05
TR_21595	6.93742	delta env1 * LL up vs QM9414 * LL	1.56048e-09
TR_21649	2.084	delta env1 * LL up vs QM9414 * LL	0.00226333
TR_21725	2.16963	delta env1 * LL up vs QM9414 * LL	0.000262782	nag1	candidate N-acetyl-b-D-glucosaminidase	Glycoside Hydrolase Family 20 protein
TR_21758	2.00333	delta env1 * LL up vs QM9414 * LL	2.60797e-05		isocitrate lyase
TR_21908	2.22885	delta env1 * LL up vs QM9414 * LL	3.24677e-05		fatty acid elongase, 5 TM, GNS1/SUR4 membrane protein
TR_22093	21.3754	delta env1 * LL up vs QM9414 * LL	1.24769e-06		Protein farnesyltransferase, alpha subunit/protein geranylgeranyltransferase type I, alpha subunit
TR_22181	2.04798	delta env1 * LL up vs QM9414 * LL	0.00816547
TR_2231	5.14974	delta env1 * LL up vs QM9414 * LL	9.08088e-10
TR_22381	5.3072	delta env1 * LL up vs QM9414 * LL	1.30453e-08		Ca/calmodulin-binding protein CMK2
TR_22464	3.24729	delta env1 * LL up vs QM9414 * LL	3.26213e-05
TR_22489	2.61488	delta env1 * LL up vs QM9414 * LL	0.000612035
TR_22590	3.64383	delta env1 * LL up vs QM9414 * LL	9.8022e-05		Predicted E3 ubiquitin ligase
TR_22915	3.20117	delta env1 * LL up vs QM9414 * LL	6.21509e-05
TR_23268	2.51522	delta env1 * LL up vs QM9414 * LL	0.00572453
TR_23347	2.52947	delta env1 * LL up vs QM9414 * LL	0.00887124
TR_23367	2.10023	delta env1 * LL up vs QM9414 * LL	3.86797e-08
TR_23417	2.47822	delta env1 * LL up vs QM9414 * LL	8.37103e-05
TR_23458	4.19568	delta env1 * LL up vs QM9414 * LL	3.57655e-06		glutathione S-transferase
TR_2392	2.42041	delta env1 * LL up vs QM9414 * LL	0.002545
TR_2399	2.86702	delta env1 * LL up vs QM9414 * LL	7.32082e-07
TR_2583	3.06866	delta env1 * LL up vs QM9414 * LL	0.000651106
TR_26160	15.115	delta env1 * LL up vs QM9414 * LL	3.84437e-08
TR_2698	3.62975	delta env1 * LL up vs QM9414 * LL	1.73288e-06
TR_27181	3.60675	delta env1 * LL up vs QM9414 * LL	3.71871e-06		Predicted transporter (major facilitator superfamily)
TR_27492	2.51392	delta env1 * LL up vs QM9414 * LL	0.000305673
TR_28185	2.5204	delta env1 * LL up vs QM9414 * LL	0.0057648
TR_28787	3.34517	delta env1 * LL up vs QM9414 * LL	9.40197e-06
TR_28975	2.10002	delta env1 * LL up vs QM9414 * LL	0.00051659		The N-terminal region of a number of fungal transcriptional regulatory proteins contains a Cys-rich motif that is involved in zinc-dependent binding of DNA. The region forms a binuclear Zn cluster, in which two Zn atoms are bound by six Cys residues
TR_30084	3.61896	delta env1 * LL up vs QM9414 * LL	1.56156e-06
TR_30166	2.05678	delta env1 * LL up vs QM9414 * LL	0.00319779
TR_30578	20.5802	delta env1 * LL up vs QM9414 * LL	8.43235e-11
TR_3063	2.17317	delta env1 * LL up vs QM9414 * LL	0.00240096
TR_31134	6.25929	delta env1 * LL up vs QM9414 * LL	1.66194e-06		candidate isoprenylcysteine carboxyl methyltransferase, involved in posttranslational modification of CaaX-domain proteins, probably with signaling function	SEX
TR_31210	2.15644	delta env1 * LL up vs QM9414 * LL	0.0196232
TR_31227	4.73663	delta env1 * LL up vs QM9414 * LL	1.0805e-07
TR_32243	5.81998	delta env1 * LL up vs QM9414 * LL	7.41206e-09
TR_32293	4.36353	delta env1 * LL up vs QM9414 * LL	2.68393e-05
TR_32849	2.16175	delta env1 * LL up vs QM9414 * LL	0.000417326
TR_33387	7.48284	delta env1 * LL up vs QM9414 * LL	2.93692e-07
TR_34221	23.6004	delta env1 * LL up vs QM9414 * LL	2.03756e-09
TR_34248	3.03185	delta env1 * LL up vs QM9414 * LL	4.86717e-06
TR_34252	13.2585	delta env1 * LL up vs QM9414 * LL	1.43719e-08
TR_34312	18.7563	delta env1 * LL up vs QM9414 * LL	1.89011e-07		conidiation protein 6
TR_35777	4.47178	delta env1 * LL up vs QM9414 * LL	7.8513e-06
TR_36006	2.48113	delta env1 * LL up vs QM9414 * LL	7.44595e-06
TR_36267	2.84179	delta env1 * LL up vs QM9414 * LL	5.03041e-07
TR_37368	2.23798	delta env1 * LL up vs QM9414 * LL	0.00114639
TR_37921	3.33943	delta env1 * LL up vs QM9414 * LL	1.15788e-07		Cytochrome P450 CYP2 subfamily
TR_38080	2.45317	delta env1 * LL up vs QM9414 * LL	0.000118619		FOG: Zn-finger
TR_38573	18.9859	delta env1 * LL up vs QM9414 * LL	7.16239e-10
TR_38640	10.8977	delta env1 * LL up vs QM9414 * LL	6.03115e-10
TR_39942	3.24642	delta env1 * LL up vs QM9414 * LL	0.00108139		candidate b-glycosidase distantly related to exo-1,3-glucanase	Glycoside Hydrolase Family 17 protein
TR_40538	2.34145	delta env1 * LL up vs QM9414 * LL	1.7729e-06
TR_40808	8.49545	delta env1 * LL up vs QM9414 * LL	9.52629e-06
TR_40830	2.06315	delta env1 * LL up vs QM9414 * LL	0.00136834
TR_40945	2.26635	delta env1 * LL up vs QM9414 * LL	0.00358195
TR_41149	2.30089	delta env1 * LL up vs QM9414 * LL	6.62987e-06
TR_4146	60.8327	delta env1 * LL up vs QM9414 * LL	1.32972e-11		Kynurenine 3-monooxygenase and related flavoprotein monooxygenases
TR_42068	2.09747	delta env1 * LL up vs QM9414 * LL	8.17525e-08
TR_4308	4.57668	delta env1 * LL up vs QM9414 * LL	9.75726e-07
TR_43770	2.25863	delta env1 * LL up vs QM9414 * LL	0.00510383
TR_43893	2.67002	delta env1 * LL up vs QM9414 * LL	0.000117032
TR_44175	8.03696	delta env1 * LL up vs QM9414 * LL	6.57821e-06		hypothetical sugar transporter family protein	MFS transporter
TR_44278	8.13645	delta env1 * LL up vs QM9414 * LL	1.30974e-08
TR_4442	5.95301	delta env1 * LL up vs QM9414 * LL	1.13001e-07
TR_44476	6.30893	delta env1 * LL up vs QM9414 * LL	0.00028212		putative multidrug resistance-associated protein/mitoxantrone resistance protein, ABC superfamily
TR_44628	9.93331	delta env1 * LL up vs QM9414 * LL	0.00182441
TR_44956	3.89536	delta env1 * LL up vs QM9414 * LL	2.516e-05		Permease of the major facilitator superfamily
TR_44965	3.28166	delta env1 * LL up vs QM9414 * LL	0.00100626		Sorbitol dehydrogenase
TR_44967	8.03501	delta env1 * LL up vs QM9414 * LL	0.00222923		hypothetical protein, conserved
TR_45250	2.26085	delta env1 * LL up vs QM9414 * LL	0.0291168		oleate-delta12-desaturase
TR_46035	9.01702	delta env1 * LL up vs QM9414 * LL	3.15594e-06
TR_46057	2.7636	delta env1 * LL up vs QM9414 * LL	3.28828e-06
TR_46443	8.98146	delta env1 * LL up vs QM9414 * LL	3.78752e-09
TR_46763	2.32818	delta env1 * LL up vs QM9414 * LL	9.05983e-06
TR_46794	8.26385	delta env1 * LL up vs QM9414 * LL	2.14701e-06		MSF peptide transporter
TR_47268	5.41152	delta env1 * LL up vs QM9414 * LL	0.000193893		candidate b-glucosidase	Glycoside Hydrolase Family 3 protein
TR_47286	10.6371	delta env1 * LL up vs QM9414 * LL	1.97381e-06
TR_47317	2.01517	delta env1 * LL up vs QM9414 * LL	0.00187114
TR_47479	2.09716	delta env1 * LL up vs QM9414 * LL	0.000724826
TR_47603	2.54131	delta env1 * LL up vs QM9414 * LL	0.000312836
TR_47710	3.39415	delta env1 * LL up vs QM9414 * LL	7.94595e-06		monosaccharide transporter, 12 TM domains
TR_47926	2.12005	delta env1 * LL up vs QM9414 * LL	0.00250378
TR_48211	6.36495	delta env1 * LL up vs QM9414 * LL	2.42644e-06		unknown conserved protein, intracellular
TR_48351	2.0137	delta env1 * LL up vs QM9414 * LL	9.83163e-06
TR_48516	2.10002	delta env1 * LL up vs QM9414 * LL	1.9232e-05
TR_48747	13.4945	delta env1 * LL up vs QM9414 * LL	4.12977e-10
TR_49274	2.74185	delta env1 * LL up vs QM9414 * LL	0.0154557		candidate b-glycosidase realted to b-1,3-1,4-glucanase	Glycoside Hydrolase Family 16 protein
TR_49295	2.67511	delta env1 * LL up vs QM9414 * LL	2.7531e-07
TR_49366	3.64799	delta env1 * LL up vs QM9414 * LL	2.57759e-07
TR_49373	2.07227	delta env1 * LL up vs QM9414 * LL	0.00808463
TR_4941	4.39831	delta env1 * LL up vs QM9414 * LL	4.44101e-06
TR_49589	10.9431	delta env1 * LL up vs QM9414 * LL	3.18839e-05		hypothetical protein (weak similarity to Leishmannia phosphoproteoglycan)
TR_49970	3.65825	delta env1 * LL up vs QM9414 * LL	5.33201e-07		H+ nucleoside cotransporter
TR_5007	2.37337	delta env1 * LL up vs QM9414 * LL	0.00683709
TR_5016	2.81622	delta env1 * LL up vs QM9414 * LL	7.53214e-07
TR_50429	2.65295	delta env1 * LL up vs QM9414 * LL	0.0159007
TR_50616	82.2917	delta env1 * LL up vs QM9414 * LL	3.42505e-06
TR_50618	2.76753	delta env1 * LL up vs QM9414 * LL	0.000244663		10 TM MSF transporter
TR_5064	2.48335	delta env1 * LL up vs QM9414 * LL	0.00356115
TR_5084	89.2887	delta env1 * LL up vs QM9414 * LL	6.3102e-10		Con10
TR_50996	3.96728	delta env1 * LL up vs QM9414 * LL	6.08009e-06		Ca2+-dependent lipid-binding protein CLB1/vesicle protein vp115/Granuphilin A, contains C2 domain
TR_51110	2.27726	delta env1 * LL up vs QM9414 * LL	0.000167256		IndA1 amino acid transporter
TR_5135	16.6789	delta env1 * LL up vs QM9414 * LL	1.45802e-11
TR_51415	4.26634	delta env1 * LL up vs QM9414 * LL	0.000141128
TR_51562	2.61239	delta env1 * LL up vs QM9414 * LL	1.88078e-05
TR_5196	2.8498	delta env1 * LL up vs QM9414 * LL	2.01456e-05
TR_52073	2.79016	delta env1 * LL up vs QM9414 * LL	1.25958e-06
TR_52156	2.25188	delta env1 * LL up vs QM9414 * LL	0.00136327
TR_52368	2.00487	delta env1 * LL up vs QM9414 * LL	0.00503921
TR_52521	2.59938	delta env1 * LL up vs QM9414 * LL	0.000300808
TR_53067	2.35251	delta env1 * LL up vs QM9414 * LL	0.000126937		This domain is found in a number of fungal transcription factors including transcriptional activator xlnR, yeast regulatory protein GAL4, and other transcription proteins regulating a variety of cellular and metabolic processes.
TR_53091	3.02461	delta env1 * LL up vs QM9414 * LL	5.8575e-06		Threonine/serine dehydratases
TR_5319	3.14335	delta env1 * LL up vs QM9414 * LL	9.6669e-06
TR_53254	3.37983	delta env1 * LL up vs QM9414 * LL	2.89968e-07		Putative spc18 subunit of the signal peptidase complex, peptidase activity.	Targeting to ER
TR_53498	15.7611	delta env1 * LL up vs QM9414 * LL	3.59631e-09
TR_53500	4.40845	delta env1 * LL up vs QM9414 * LL	5.82096e-08
TR_5366	3.52934	delta env1 * LL up vs QM9414 * LL	8.61711e-06
TR_53660	2.01992	delta env1 * LL up vs QM9414 * LL	2.7255e-05
TR_53777	5.17423	delta env1 * LL up vs QM9414 * LL	3.19562e-07		7 TM protein, only in Sordariomycetes
TR_53824	15.5781	delta env1 * LL up vs QM9414 * LL	5.5241e-12		hypothetical secreted protein
TR_53956	2.04449	delta env1 * LL up vs QM9414 * LL	0.00484484
TR_53981	2.51011	delta env1 * LL up vs QM9414 * LL	1.90043e-06
TR_5403	2.11852	delta env1 * LL up vs QM9414 * LL	1.20193e-06
TR_54227	3.10359	delta env1 * LL up vs QM9414 * LL	0.00129213
TR_54260	5.74738	delta env1 * LL up vs QM9414 * LL	1.71735e-07
TR_54366	10.8321	delta env1 * LL up vs QM9414 * LL	8.98245e-09
TR_5446	2.81561	delta env1 * LL up vs QM9414 * LL	2.95229e-08
TR_54554	2.55186	delta env1 * LL up vs QM9414 * LL	1.0526e-06
TR_54564	8.8128	delta env1 * LL up vs QM9414 * LL	2.66865e-10
TR_54616	2.22615	delta env1 * LL up vs QM9414 * LL	8.18193e-05
TR_55274	6.38544	delta env1 * LL up vs QM9414 * LL	8.5048e-05
TR_55279	2.02013	delta env1 * LL up vs QM9414 * LL	0.000734175
TR_5530	2.27979	delta env1 * LL up vs QM9414 * LL	0.000103886
TR_55362	2.01293	delta env1 * LL up vs QM9414 * LL	0.00139501		hsp70	HSP 70
TR_55561	3.43891	delta env1 * LL up vs QM9414 * LL	4.69252e-07		hypothetical G-protein coupled receptor, PTH11 like (implicated in pathogenesis in M. grisea)	G-proteins
TR_55627	2.53134	delta env1 * LL up vs QM9414 * LL	2.33626e-08
TR_55709	21.2115	delta env1 * LL up vs QM9414 * LL	3.25553e-08
TR_55774	3.52723	delta env1 * LL up vs QM9414 * LL	9.1117e-07		Hypothetical small GTPase, Rab type	Transport related small GTPases
TR_55802	3.46093	delta env1 * LL up vs QM9414 * LL	0.000129399		candidate a-glycosidase	Glycoside Hydrolase Family 76 protein
TR_55837	2.8855	delta env1 * LL up vs QM9414 * LL	0.00159887		Adenine phosphoribosyl transferases
TR_56093	15.8469	delta env1 * LL up vs QM9414 * LL	2.03103e-13
TR_56176	3.92366	delta env1 * LL up vs QM9414 * LL	5.50715e-08		Multidrug resistance-associated protein/mitoxantrone resistance protein, ABC superfamily
TR_56261	2.08067	delta env1 * LL up vs QM9414 * LL	2.5715e-06
TR_56396	3.02912	delta env1 * LL up vs QM9414 * LL	0.000112907
TR_56426	2.40619	delta env1 * LL up vs QM9414 * LL	3.54966e-06		TRE56426, hypothetical 7 transmembrane domain protein, putative GPCRm mPR-type, related to Magnaporthe grisea mPR-type GPCRs (PMID: 15774025)	G-proteins
TR_56469	3.7116	delta env1 * LL up vs QM9414 * LL	3.60739e-05
TR_56499	2.20985	delta env1 * LL up vs QM9414 * LL	0.000245294
TR_56614	2.218	delta env1 * LL up vs QM9414 * LL	0.00131494
TR_56625	2.5531	delta env1 * LL up vs QM9414 * LL	0.000124908
TR_56726	2.468	delta env1 * LL up vs QM9414 * LL	2.58804e-05
TR_56819	5.73338	delta env1 * LL up vs QM9414 * LL	2.45364e-07
TR_56831	2.5892	delta env1 * LL up vs QM9414 * LL	0.00266941
TR_56942	3.62974	delta env1 * LL up vs QM9414 * LL	0.000120322
TR_57034	3.26919	delta env1 * LL up vs QM9414 * LL	3.48414e-06
TR_57049	2.38246	delta env1 * LL up vs QM9414 * LL	0.00375612		TRE21520, related to S. cerevisiae Nam8/Mre2, required for meiotic recombination	SEX
TR_57322	3.89262	delta env1 * LL up vs QM9414 * LL	4.06085e-06
TR_57643	7.63917	delta env1 * LL up vs QM9414 * LL	1.36564e-05
TR_57730	2.10789	delta env1 * LL up vs QM9414 * LL	2.83104e-05
TR_57749	8.0826	delta env1 * LL up vs QM9414 * LL	4.19075e-07		MSF transporter
TR_57914	22.094	delta env1 * LL up vs QM9414 * LL	3.68836e-09
TR_58068	2.66366	delta env1 * LL up vs QM9414 * LL	3.27439e-06
TR_58162	2.79316	delta env1 * LL up vs QM9414 * LL	0.000114356
TR_58244	2.59647	delta env1 * LL up vs QM9414 * LL	0.000106902
TR_58285	2.90241	delta env1 * LL up vs QM9414 * LL	0.00020898		candidate polyketide synthase - non ribosimal peptide synthetase	NRPS/PKS
TR_58381	4.46412	delta env1 * LL up vs QM9414 * LL	4.98015e-07
TR_58505	3.63057	delta env1 * LL up vs QM9414 * LL	1.02088e-05
TR_58525	4.14222	delta env1 * LL up vs QM9414 * LL	0.00156373
TR_58602	2.18834	delta env1 * LL up vs QM9414 * LL	0.00367246
TR_5863	2.19999	delta env1 * LL up vs QM9414 * LL	2.19367e-05
TR_58689	2.07452	delta env1 * LL up vs QM9414 * LL	0.00270593
TR_58885	2.22434	delta env1 * LL up vs QM9414 * LL	0.00773925
TR_58899	6.14218	delta env1 * LL up vs QM9414 * LL	3.12061e-11
TR_59053	3.1452	delta env1 * LL up vs QM9414 * LL	5.65892e-05
TR_59147	2.32736	delta env1 * LL up vs QM9414 * LL	5.53788e-06
TR_59152	4.53553	delta env1 * LL up vs QM9414 * LL	1.21843e-05
TR_5917	2.77843	delta env1 * LL up vs QM9414 * LL	8.45906e-05
TR_5924	6.13405	delta env1 * LL up vs QM9414 * LL	3.18812e-07
TR_59382	25.3467	delta env1 * LL up vs QM9414 * LL	9.17096e-12
TR_59553	2.21053	delta env1 * LL up vs QM9414 * LL	0.000160779
TR_59642	5.9653	delta env1 * LL up vs QM9414 * LL	1.81509e-07
TR_59665	2.35921	delta env1 * LL up vs QM9414 * LL	3.68959e-05
TR_59698	4.8147	delta env1 * LL up vs QM9414 * LL	1.27404e-06
TR_59726	4.55561	delta env1 * LL up vs QM9414 * LL	0.00338607		TRE59726, hypothetical DNA photolyase, N-terminal, class 1, FAD-binding; related to Gloeobacter violaceus Cryptochrome DASH	light
TR_59740	2.71469	delta env1 * LL up vs QM9414 * LL	0.00081815
TR_59952	2.30167	delta env1 * LL up vs QM9414 * LL	0.000593422
TR_59991	2.19088	delta env1 * LL up vs QM9414 * LL	0.000203296
TR_60116	2.60187	delta env1 * LL up vs QM9414 * LL	0.0004543
TR_60232	3.33989	delta env1 * LL up vs QM9414 * LL	0.000124725
TR_60346	2.46057	delta env1 * LL up vs QM9414 * LL	0.00375567
TR_60422	4.98627	delta env1 * LL up vs QM9414 * LL	1.08816e-07		unknown conserved protein
TR_60761	2.03849	delta env1 * LL up vs QM9414 * LL	0.00953809
TR_60780	2.03325	delta env1 * LL up vs QM9414 * LL	0.010793
TR_60784	2.63104	delta env1 * LL up vs QM9414 * LL	0.000122738
TR_60814	5.71859	delta env1 * LL up vs QM9414 * LL	7.4845e-08
TR_60815	2.0223	delta env1 * LL up vs QM9414 * LL	0.000657813
TR_60847	2.14823	delta env1 * LL up vs QM9414 * LL	1.0203e-05		ATP synthase subunit 9, proteolipid P2
TR_60890	15.2793	delta env1 * LL up vs QM9414 * LL	8.32856e-11
TR_61032	2.75738	delta env1 * LL up vs QM9414 * LL	7.93422e-08
TR_61127	2.52836	delta env1 * LL up vs QM9414 * LL	1.77611e-05		Serine carboxypeptidases (lysosomal cathepsin A)
TR_61153	2.42167	delta env1 * LL up vs QM9414 * LL	2.23641e-06
TR_61183	2.7707	delta env1 * LL up vs QM9414 * LL	1.88572e-11
TR_61212	20.564	delta env1 * LL up vs QM9414 * LL	1.06575e-11
TR_61284	2.10735	delta env1 * LL up vs QM9414 * LL	3.03123e-06
TR_61293	3.20384	delta env1 * LL up vs QM9414 * LL	1.19221e-05		Acetylcholinesterase/Butyrylcholinesterase
TR_61354	2.6849	delta env1 * LL up vs QM9414 * LL	0.00816251
TR_61383	3.17515	delta env1 * LL up vs QM9414 * LL	2.9768e-07
TR_61504	4.54171	delta env1 * LL up vs QM9414 * LL	2.43787e-05
TR_61523	2.13818	delta env1 * LL up vs QM9414 * LL	0.000312101
TR_61642	3.15393	delta env1 * LL up vs QM9414 * LL	2.85262e-08
TR_61771	2.68245	delta env1 * LL up vs QM9414 * LL	0.00173
TR_61794	2.37103	delta env1 * LL up vs QM9414 * LL	2.60335e-05		Major mitochondrial nuclease
TR_62121	2.44605	delta env1 * LL up vs QM9414 * LL	2.18524e-05
TR_62130	2.03372	delta env1 * LL up vs QM9414 * LL	0.0015245
TR_62165	2.81547	delta env1 * LL up vs QM9414 * LL	4.81373e-05		catechol dioxigenase
TR_62244	2.23841	delta env1 * LL up vs QM9414 * LL	0.00032103
TR_62314	2.03111	delta env1 * LL up vs QM9414 * LL	0.00475458
TR_62359	8.44077	delta env1 * LL up vs QM9414 * LL	2.15886e-06		isoflavon reductase
TR_62367	3.29852	delta env1 * LL up vs QM9414 * LL	5.56799e-07		Sulfite oxidase-like protein	Sulfur acquisition and processing
TR_62463	4.68159	delta env1 * LL up vs QM9414 * LL	1.21625e-06
TR_62576	8.54198	delta env1 * LL up vs QM9414 * LL	6.60521e-06		Predicted metal-dependent hydrolase of the TIM-barrel fold
TR_62611	4.24923	delta env1 * LL up vs QM9414 * LL	2.82964e-06
TR_62693	6.00994	delta env1 * LL up vs QM9414 * LL	9.97372e-07		TRE62693, candidate ABC-transporter, related to a-factor exporter Ste6p (26 % identity)	SEX
TR_62747	2.58132	delta env1 * LL up vs QM9414 * LL	0.000399498
TR_62938	3.38468	delta env1 * LL up vs QM9414 * LL	7.38869e-05
TR_62977	5.37619	delta env1 * LL up vs QM9414 * LL	3.25516e-05		nucleoside diphosphate sugar epimerase, secreted
TR_63742	2.14709	delta env1 * LL up vs QM9414 * LL	0.00709731
TR_63813	3.14411	delta env1 * LL up vs QM9414 * LL	6.85462e-06
TR_63914	3.91049	delta env1 * LL up vs QM9414 * LL	3.99518e-07
TR_64066	6.05631	delta env1 * LL up vs QM9414 * LL	1.28658e-07
TR_64397	3.06705	delta env1 * LL up vs QM9414 * LL	4.49369e-05
TR_64620	2.16567	delta env1 * LL up vs QM9414 * LL	9.73385e-05
TR_64667	2.81737	delta env1 * LL up vs QM9414 * LL	5.81182e-05
TR_64818	2.12817	delta env1 * LL up vs QM9414 * LL	0.00048979
TR_64874	2.87976	delta env1 * LL up vs QM9414 * LL	2.67594e-05		MSF toxin efflux pump
TR_64916	2.59053	delta env1 * LL up vs QM9414 * LL	7.55277e-06
TR_64922	3.42001	delta env1 * LL up vs QM9414 * LL	1.35877e-05
TR_65018	2.02889	delta env1 * LL up vs QM9414 * LL	0.00026631
TR_65029	3.18457	delta env1 * LL up vs QM9414 * LL	0.00114513
TR_65055	7.40557	delta env1 * LL up vs QM9414 * LL	3.44654e-05
TR_65085	2.09721	delta env1 * LL up vs QM9414 * LL	0.0183961
TR_65153	2.72812	delta env1 * LL up vs QM9414 * LL	8.09732e-05
TR_65229	3.03184	delta env1 * LL up vs QM9414 * LL	4.51552e-05
TR_65315	2.81308	delta env1 * LL up vs QM9414 * LL	7.0972e-05		Basic-leucine zipper (bZIP) transcription factor
TR_65333	6.11972	delta env1 * LL up vs QM9414 * LL	1.50448e-06		candidate a-glycosidase distantly related to glucoamylase and a,a-trehalase	Glycoside Hydrolase Family 15 protein
TR_65891	2.92856	delta env1 * LL up vs QM9414 * LL	0.000121614		PKS
TR_65950	2.24086	delta env1 * LL up vs QM9414 * LL	0.000155057
TR_66047	2.12593	delta env1 * LL up vs QM9414 * LL	0.00130965
TR_66394	2.32447	delta env1 * LL up vs QM9414 * LL	0.00994455
TR_66604	6.1952	delta env1 * LL up vs QM9414 * LL	1.53784e-09
TR_66786	4.48897	delta env1 * LL up vs QM9414 * LL	0.000637383
TR_66804	19.8485	delta env1 * LL up vs QM9414 * LL	4.93046e-11
TR_66929	2.96391	delta env1 * LL up vs QM9414 * LL	4.74836e-06
TR_67035	2.99706	delta env1 * LL up vs QM9414 * LL	2.40172e-09
TR_67057	4.60263	delta env1 * LL up vs QM9414 * LL	3.97623e-10
TR_67133	3.34821	delta env1 * LL up vs QM9414 * LL	1.70194e-07
TR_67239	2.13397	delta env1 * LL up vs QM9414 * LL	2.32317e-05
TR_67507	3.71867	delta env1 * LL up vs QM9414 * LL	1.20208e-05
TR_67538	4.61497	delta env1 * LL up vs QM9414 * LL	3.4881e-06		catalase
TR_67639	5.65842	delta env1 * LL up vs QM9414 * LL	2.63985e-07
TR_67742	3.9316	delta env1 * LL up vs QM9414 * LL	2.14152e-06
TR_67806	2.54229	delta env1 * LL up vs QM9414 * LL	0.00177312		Amino acid transporters
TR_68204	85.802	delta env1 * LL up vs QM9414 * LL	1.71913e-09		candidate non-ribosomal peptide synthetase	NRPS
TR_68230	3.41294	delta env1 * LL up vs QM9414 * LL	2.10878e-06
TR_68254	2.73084	delta env1 * LL up vs QM9414 * LL	4.64696e-05
TR_68455	2.18249	delta env1 * LL up vs QM9414 * LL	0.0152362
TR_68508	2.15995	delta env1 * LL up vs QM9414 * LL	0.0296276
TR_68705	13.8135	delta env1 * LL up vs QM9414 * LL	7.38468e-08
TR_68803	8.62871	delta env1 * LL up vs QM9414 * LL	1.01558e-07
TR_69267	2.59523	delta env1 * LL up vs QM9414 * LL	0.000174823
TR_69282	2.13015	delta env1 * LL up vs QM9414 * LL	0.000826721
TR_69303	6.42686	delta env1 * LL up vs QM9414 * LL	2.95156e-07
TR_69384	3.80554	delta env1 * LL up vs QM9414 * LL	1.49678e-07
TR_69468	3.2531	delta env1 * LL up vs QM9414 * LL	8.33231e-06
TR_69496	2.0158	delta env1 * LL up vs QM9414 * LL	1.08427e-06
TR_69972	3.20173	delta env1 * LL up vs QM9414 * LL	0.000146275
TR_70355	5.10125	delta env1 * LL up vs QM9414 * LL	5.9455e-05
TR_70414	3.99602	delta env1 * LL up vs QM9414 * LL	0.000758363
TR_70452	3.26577	delta env1 * LL up vs QM9414 * LL	3.4943e-06
TR_70542	2.75383	delta env1 * LL up vs QM9414 * LL	6.52862e-07		candidate b-glycosidase distantly related to b-1,3-1,4-glucanase/lichenase	Glycoside Hydrolase Family 16 protein
TR_71019	2.06086	delta env1 * LL up vs QM9414 * LL	9.5382e-06
TR_71170	6.2524	delta env1 * LL up vs QM9414 * LL	2.86321e-06		hypothetical protein, only in Gibberella
TR_71259	4.29255	delta env1 * LL up vs QM9414 * LL	0.000214292
TR_72057	2.08584	delta env1 * LL up vs QM9414 * LL	0.000790932			Light responsive TF
TR_72137	74.8285	delta env1 * LL up vs QM9414 * LL	9.39624e-11		sceleton binding protein
TR_72183	13.3176	delta env1 * LL up vs QM9414 * LL	5.0345e-10
TR_72339	3.89939	delta env1 * LL up vs QM9414 * LL	5.94442e-08	chi18-9	candidate b-glycosidase related to chitinase; CHI18-9 (GenBank acc. No. CDAA05857); fungal subgroup C chitinase	Glycoside Hydrolase Family 18 protein
TR_72611	15.4974	delta env1 * LL up vs QM9414 * LL	9.71454e-10
TR_72627	12.8235	delta env1 * LL up vs QM9414 * LL	9.06618e-10		hypothetical G-protein coupled receptor protein, family 2, secretin like, possibly involved in signal transduction, related to N. crassa NCU00786	G-proteins
TR_72661	2.45815	delta env1 * LL up vs QM9414 * LL	0.000356109
TR_73516	12.9956	delta env1 * LL up vs QM9414 * LL	5.25075e-08
TR_73519	8.51585	delta env1 * LL up vs QM9414 * LL	1.16182e-06		unknown conserved protein, 4 TM
TR_73832	2.09427	delta env1 * LL up vs QM9414 * LL	0.000117881		Transcription factor SipA3
TR_73881	3.13159	delta env1 * LL up vs QM9414 * LL	0.000273359
TR_74041	2.28267	delta env1 * LL up vs QM9414 * LL	0.000211722
TR_74129	2.44418	delta env1 * LL up vs QM9414 * LL	0.00926123
TR_74194	2.60846	delta env1 * LL up vs QM9414 * LL	0.00867749		lxr1
TR_74453	4.76576	delta env1 * LL up vs QM9414 * LL	3.58721e-09
TR_74745	13.6573	delta env1 * LL up vs QM9414 * LL	3.26613e-06		hyp prot
TR_75056	2.45471	delta env1 * LL up vs QM9414 * LL	5.72445e-05
TR_75152	4.26662	delta env1 * LL up vs QM9414 * LL	3.05088e-06
TR_75175	5.30232	delta env1 * LL up vs QM9414 * LL	2.5993e-09
TR_75262	7.86491	delta env1 * LL up vs QM9414 * LL	2.27475e-08
TR_75271	3.68549	delta env1 * LL up vs QM9414 * LL	0.00186417
TR_75290	4.19023	delta env1 * LL up vs QM9414 * LL	3.90864e-08
TR_75361	3.00497	delta env1 * LL up vs QM9414 * LL	6.75202e-05
TR_75368	2.31522	delta env1 * LL up vs QM9414 * LL	0.000178896
TR_75394	3.64233	delta env1 * LL up vs QM9414 * LL	0.0406601
TR_75430	3.44564	delta env1 * LL up vs QM9414 * LL	1.54258e-05
TR_75440	2.74088	delta env1 * LL up vs QM9414 * LL	0.000267807
TR_75890	3.21708	delta env1 * LL up vs QM9414 * LL	0.000840294
TR_76238	2.42049	delta env1 * LL up vs QM9414 * LL	0.00297095		plasma membrane H+ ATPase
TR_76247	2.38031	delta env1 * LL up vs QM9414 * LL	0.00347624
TR_76324	3.0866	delta env1 * LL up vs QM9414 * LL	7.90614e-07
TR_76363	2.23965	delta env1 * LL up vs QM9414 * LL	0.000122356
TR_76381	4.92048	delta env1 * LL up vs QM9414 * LL	1.04458e-08		urate oxidase
TR_76617	2.76974	delta env1 * LL up vs QM9414 * LL	0.000496774
TR_76620	2.36769	delta env1 * LL up vs QM9414 * LL	0.00394982		Glycerol-3-phosphate dehydrogenase
TR_76701	2.82178	delta env1 * LL up vs QM9414 * LL	6.11294e-05
TR_76710	2.22496	delta env1 * LL up vs QM9414 * LL	0.00609414
TR_76766	2.47778	delta env1 * LL up vs QM9414 * LL	2.16914e-06		xanthine/uracil permease
TR_76784	4.0788	delta env1 * LL up vs QM9414 * LL	0.000225347
TR_76822	3.18733	delta env1 * LL up vs QM9414 * LL	1.0644e-05
TR_76852	2.87627	delta env1 * LL up vs QM9414 * LL	1.89785e-05		candidate b-glycosidase distantly related to b-galactosidase	Glycoside Hydrolase Family 2 protein
TR_76887	3.49187	delta env1 * LL up vs QM9414 * LL	3.47376e-06
TR_76971	2.09491	delta env1 * LL up vs QM9414 * LL	0.027812
TR_76986	3.29391	delta env1 * LL up vs QM9414 * LL	1.64584e-05
TR_77473	9.01311	delta env1 * LL up vs QM9414 * LL	9.26166e-07		TRE77473, hypothetical DNA photolyase, N-terminal, class 1, FAD-binding; related to Gloeobacter violaceus Cryptochrome DASH	light
TR_77552	6.20113	delta env1 * LL up vs QM9414 * LL	1.47785e-05
TR_77661	3.00497	delta env1 * LL up vs QM9414 * LL	0.00017709
TR_77689	2.19159	delta env1 * LL up vs QM9414 * LL	0.0014649
TR_77749	3.0971	delta env1 * LL up vs QM9414 * LL	2.52634e-08
TR_77758	2.56227	delta env1 * LL up vs QM9414 * LL	0.00075035
TR_77836	2.11794	delta env1 * LL up vs QM9414 * LL	0.00216692
TR_77915	2.20053	delta env1 * LL up vs QM9414 * LL	0.0233638
TR_77998	6.69712	delta env1 * LL up vs QM9414 * LL	7.70205e-05
TR_78037	2.72184	delta env1 * LL up vs QM9414 * LL	0.00137623
TR_78042	3.85813	delta env1 * LL up vs QM9414 * LL	9.21162e-12
TR_78301	2.85017	delta env1 * LL up vs QM9414 * LL	1.09207e-06
TR_78391	2.56451	delta env1 * LL up vs QM9414 * LL	0.000115444
TR_78462	2.52315	delta env1 * LL up vs QM9414 * LL	0.000131919		Predicted L-carnitine dehydratase/alpha-methylacyl-CoA racemase
TR_78582	3.62141	delta env1 * LL up vs QM9414 * LL	4.73797e-07
TR_78611	3.52702	delta env1 * LL up vs QM9414 * LL	5.1396e-07
TR_78773	2.32616	delta env1 * LL up vs QM9414 * LL	5.69725e-05
TR_78797	2.68189	delta env1 * LL up vs QM9414 * LL	0.000301868
TR_78799	3.29151	delta env1 * LL up vs QM9414 * LL	1.55207e-06		Transcriptional activator gluconeogenesis (binuclear zinc cluster class)
TR_78968	5.31865	delta env1 * LL up vs QM9414 * LL	1.11218e-06
TR_79166	2.49061	delta env1 * LL up vs QM9414 * LL	2.02305e-07
TR_79237	2.40493	delta env1 * LL up vs QM9414 * LL	0.000568821
TR_79560	2.48897	delta env1 * LL up vs QM9414 * LL	3.53452e-08
TR_79598	2.40677	delta env1 * LL up vs QM9414 * LL	0.000578473		hyp prot
TR_79602	2.20087	delta env1 * LL up vs QM9414 * LL	0.00013745		candidate b-glycosidase related to endo-b-1,3-glucanase	Glycoside Hydrolase Family 81 protein
TR_79690	3.52276	delta env1 * LL up vs QM9414 * LL	1.68503e-05
TR_79737	3.8436	delta env1 * LL up vs QM9414 * LL	9.78187e-06
TR_79756	2.3007	delta env1 * LL up vs QM9414 * LL	0.0031525	FWD1	hypothetical F-Box/WD40 repeat protein, related to N. crassa FWD-1 which targets the clock component FRQ for degradation	circadian
TR_79835	3.75015	delta env1 * LL up vs QM9414 * LL	3.61851e-07
TR_80252	4.64296	delta env1 * LL up vs QM9414 * LL	2.39163e-05		unknown protein, in Sordariomycetes
TR_80273	2.08226	delta env1 * LL up vs QM9414 * LL	0.000328279
TR_80579	2.30793	delta env1 * LL up vs QM9414 * LL	0.000248423
TR_80621	2.60623	delta env1 * LL up vs QM9414 * LL	0.000190165
TR_80645	4.8717	delta env1 * LL up vs QM9414 * LL	1.81428e-06
TR_80654	3.60177	delta env1 * LL up vs QM9414 * LL	0.000702564		UDP-glucuronosyl and UDP-glucosyl transferase
TR_80685	2.60892	delta env1 * LL up vs QM9414 * LL	1.90699e-05
TR_80695	2.2708	delta env1 * LL up vs QM9414 * LL	0.000652309
TR_80716	2.15995	delta env1 * LL up vs QM9414 * LL	0.000385116
TR_80725	2.59703	delta env1 * LL up vs QM9414 * LL	1.87514e-05
TR_80775	2.50741	delta env1 * LL up vs QM9414 * LL	7.24356e-07
TR_80833	5.75165	delta env1 * LL up vs QM9414 * LL	0.00013895	chi18-5	chitinase, fungal subgroup A chitinase; known as ECH42 in other Trichoderma species	Glycoside Hydrolase Family 18 protein
TR_80863	3.07336	delta env1 * LL up vs QM9414 * LL	0.0105952		Duf895 10 TM domain protein
TR_80875	15.5684	delta env1 * LL up vs QM9414 * LL	1.42141e-11
TR_81014	3.51616	delta env1 * LL up vs QM9414 * LL	9.52245e-07		candidate non-ribosomal peptide synthetase	NRPS
TR_81058	4.15289	delta env1 * LL up vs QM9414 * LL	1.97608e-11
TR_81110	2.55549	delta env1 * LL up vs QM9414 * LL	0.000220838
TR_81303	3.5571	delta env1 * LL up vs QM9414 * LL	1.23178e-05
TR_81339	3.87568	delta env1 * LL up vs QM9414 * LL	4.16704e-05
TR_81343	2.27747	delta env1 * LL up vs QM9414 * LL	9.51796e-05
TR_81423	5.89003	delta env1 * LL up vs QM9414 * LL	0.000308453
TR_81473	2.91652	delta env1 * LL up vs QM9414 * LL	4.06108e-06
TR_81668	43.9734	delta env1 * LL up vs QM9414 * LL	1.45794e-13
TR_81720	8.41142	delta env1 * LL up vs QM9414 * LL	2.26402e-08
TR_81843	3.84934	delta env1 * LL up vs QM9414 * LL	9.42616e-07		Alkaline phosphatase
TR_81930	3.91596	delta env1 * LL up vs QM9414 * LL	2.14714e-08
TR_82037	4.18884	delta env1 * LL up vs QM9414 * LL	9.98367e-09
TR_82049	2.19368	delta env1 * LL up vs QM9414 * LL	0.00475871
TR_82105	2.45238	delta env1 * LL up vs QM9414 * LL	0.000391788		Pleiotropic drug resistance proteins (PDR1-15), ABC superfamily
TR_82133	2.06137	delta env1 * LL up vs QM9414 * LL	1.06565e-05
TR_82177	3.8995	delta env1 * LL up vs QM9414 * LL	0.00221356
TR_82197	3.48003	delta env1 * LL up vs QM9414 * LL	0.0303796
TR_82260	2.12594	delta env1 * LL up vs QM9414 * LL	8.35783e-05		Nucleolar GTPase/ATPase p130
TR_82309	6.16803	delta env1 * LL up vs QM9414 * LL	7.74971e-08
TR_82317	2.10413	delta env1 * LL up vs QM9414 * LL	0.00919877		hypothetical conserved protein
TR_82321	61.3508	delta env1 * LL up vs QM9414 * LL	9.78804e-10		Aquaporin (major intrinsic protein family)
TR_82327	13.8281	delta env1 * LL up vs QM9414 * LL	1.23094e-09		Pleiotropic drug resistance proteins (PDR1-15), ABC superfamily
TR_82374	2.74407	delta env1 * LL up vs QM9414 * LL	0.000627033
TR_82403	2.66355	delta env1 * LL up vs QM9414 * LL	2.40491e-08
TR_82512	5.58122	delta env1 * LL up vs QM9414 * LL	0.000214133
TR_82601	2.55199	delta env1 * LL up vs QM9414 * LL	1.31496e-05
TR_82619	3.50096	delta env1 * LL up vs QM9414 * LL	0.00320063
TR_82662	7.29587	delta env1 * LL up vs QM9414 * LL	0.0192649		Epl1

## Sheet: Δenv1 LL down
Genes at least 2fold downregulated in the Δenv1 deletion strain in light compared to the wild-type QM9414 in light
Protein ID	Fold-Change	Fold-Change Description	p-value	Gene name	Description	group
TR_76215	-14.3318	delta env1 * LL down vs QM9414 * LL	1.49089e-12		Sulfide dehydrogenase	Additional aspects of sulfur metabolism
TR_78264	-3.10728	delta env1 * LL down vs QM9414 * LL	2.93445e-07		Methionine sulfoxide	Additional aspects of sulfur metabolism
TR_22453	-7.05253	delta env1 * LL down vs QM9414 * LL	1.61371e-05		Glutathione S-transferase	Additional aspects of sulfur metabolism
TR_82544	-2.83422	delta env1 * LL down vs QM9414 * LL	7.34982e-09		TRE82544, hypothetical Calcium transporter	Ca
TR_71970	-2.92848	delta env1 * LL down vs QM9414 * LL	1.24459e-06		Contains a number of Interpro hits to possible phosphatidylinositol-specific phospholipase C, Y domain.	Ca
TR_61746	-2.29925	delta env1 * LL down vs QM9414 * LL	1.87761e-06		TRE61746, hypothetical phospholipase C, related to Cryphonectria parasitica phosphatidyl inositol-specific phospholipase C	Ca
TR_29619	-3.52437	delta env1 * LL down vs QM9414 * LL	6.55695e-06		TRE29619, related to Calpactin I heavy chain, calcium ion binding	Ca
TR_56744	-3.14563	delta env1 * LL down vs QM9414 * LL	1.9198e-05		TRE56744, hypothetical Calcium transporter	Ca
TR_4171	-3.72647	delta env1 * LL down vs QM9414 * LL	2.01052e-05		TRE4171, hypothetical calcium transporter	Ca
TR_21960	-2.53553	delta env1 * LL down vs QM9414 * LL	0.00196858	PLC-E	phospholipase C	Ca
TR_21646	-2.01691	delta env1 * LL down vs QM9414 * LL	0.0145558		TRE21646, related to Calpactin I heavy chain, calcium ion binding	Ca
TR_120823	-47.1637	delta env1 * LL down vs QM9414 * LL	2.84055e-10		secreted aldose epimerase (tre44592). Putative cell wall mannoprotein. Ser/Thr-rich.	Cell wall
TR_123213	-3.56962	delta env1 * LL down vs QM9414 * LL	7.34494e-07		Putative cell wall protein. Ser/Thr-rich.	Cell wall
TR_123475	-3.28647	delta env1 * LL down vs QM9414 * LL	6.10229e-06		Putative cell wall Thr-rich mannoprotein. Distantly related to S. cerevisiae Dan4p.	Cell wall
TR_104401	-2.50459	delta env1 * LL down vs QM9414 * LL	9.73546e-06		Distantly related to C. albicans Rbt5p. Putative cell wall protein with a CFEM domain.	Cell wall
TR_121251	-2.47727	delta env1 * LL down vs QM9414 * LL	0.000262253		putative cell wall protein (Metarhizium adhesion Mad1 ?)	cell wall
TR_104664	-2.34624	delta env1 * LL down vs QM9414 * LL	0.00340176		Mitochondrial outer membrane and cell wall localized SUN family member required for mitochondrial autophagy	Cell wall
TR_122208	-19.7788	delta env1 * LL down vs QM9414 * LL	2.17034e-09	xyr1	xylanase regulatator 1	cellulase transcription factor
TR_121080	-2.17302	delta env1 * LL down vs QM9414 * LL	0.000216008	hap3	hap3	cellulase transcription factor
TR_121977	-3.34105	delta env1 * LL down vs QM9414 * LL	7.15807e-06		hypothetical cyclophilin-type peptidyl-prolyl cis-trans isomerase	cylophilin
TR_122415	-2.94507	delta env1 * LL down vs QM9414 * LL	1.12895e-06	pdi1	ER-resident foldase catalysing formation of disulphide bridges.	ER oxidoreductin system
TR_50786	-2.73566	delta env1 * LL down vs QM9414 * LL	2.32468e-05		Hypothetical ERV2, a FAD-dependent sulhydryl oxidase involved in disulphide bond formation in the ER	ER protein
TR_121774	-2.23643	delta env1 * LL down vs QM9414 * LL	9.05714e-05		Distantly related to S. cerevisiae SEC12 involved in vesicle budding from the ER membrane.	Exit from the ER
TR_79891	-2.01901	delta env1 * LL down vs QM9414 * LL	0.000283896		Putative sec13 protein, a component of the COPII coat complex involved in vesicle budding from ER.	Exit from the ER
TR_104211	-2.72585	delta env1 * LL down vs QM9414 * LL	0.00139416		hypothetical FKBP-type peptidyl-prolyl cis-transisomerase	FKBP
TR_57016	-2.65627	delta env1 * LL down vs QM9414 * LL	1.98018e-08		TRE30044, hypothetical germinal center kinase, related to S. cerevisiae Kic1p, D. discoideum severin kinase and Crypotcoccus Mst4	GCK
TR_21373	-4.2116	delta env1 * LL down vs QM9414 * LL	2.40487e-05		TRE45283, hypothetical germinal center kinase, related to S. cerevisiae Sps1p, distantly related to Ustilago maydis Ste20-like kinase Don3	GCK
TR_65410	-26.5418	delta env1 * LL down vs QM9414 * LL	1.6971e-17		Phophoadenosine phophosulfate reductase	Generation of sulfide and cysteine
TR_66517	-6.97262	delta env1 * LL down vs QM9414 * LL	4.62025e-14		Serine acetyl-transferase	Generation of sulfide and cysteine
TR_45138	-13.0742	delta env1 * LL down vs QM9414 * LL	8.80177e-13		Allsimilatory sulfite reductase, beta subunit	Generation of sulfide and cysteine
TR_75704	-7.07949	delta env1 * LL down vs QM9414 * LL	3.665e-11		adenylyl sulfate kinase	Generation of sulfide and cysteine
TR_81576	-30.5608	delta env1 * LL down vs QM9414 * LL	7.19074e-11		Allsimilatory sulfite reductase, alpha subunit	Generation of sulfide and cysteine
TR_47066	-4.26383	delta env1 * LL down vs QM9414 * LL	3.44486e-07		Sulfate adenylyltransferase	Generation of sulfide and cysteine
TR_55319	-8.27661	delta env1 * LL down vs QM9414 * LL	8.86133e-09		candidate a-L-arabinofuranosidase	Glycoside Hydrolase Fafmily 54 protein
TR_121746	-3.81743	delta env1 * LL down vs QM9414 * LL	1.57729e-07		candidate b-1,3-exoglucanase; related to GLUC78 (GenBank acc. No. AAF80600) of T. atroviride	Glycoside Hydrolase Fafmily 55 protein
TR_54242	-4.21431	delta env1 * LL down vs QM9414 * LL	2.92248e-07		candidate b-glycosidase related to b-1,3-glucanase	Glycoside Hydrolase Fafmily 55 protein
TR_73248	-3.00736	delta env1 * LL down vs QM9414 * LL	5.24642e-05		candidate b-1,3-exoglucanase	Glycoside Hydrolase Fafmily 55 protein
TR_56418	-2.84603	delta env1 * LL down vs QM9414 * LL	7.12381e-05		candidate b-1,3-exoglucanase	Glycoside Hydrolase Fafmily 55 protein
TR_22197	-7.20101	delta env1 * LL down vs QM9414 * LL	1.34699e-11	cel1B	b-glucosidase CEL1b (GenBank acc. No. AAP57758)	Glycoside Hydrolase Family 1 protein
TR_120749	-33.9069	delta env1 * LL down vs QM9414 * LL	7.64264e-07	cel1A	b-glucosidase CEL1a (GenBank acc. No. BAA74959)	Glycoside Hydrolase Family 1 protein
TR_120229	-26.5163	delta env1 * LL down vs QM9414 * LL	1.17228e-11		candidate xylanase	Glycoside Hydrolase Family 10 protein
TR_57179	-2.81002	delta env1 * LL down vs QM9414 * LL	0.00320768		candidate glycosidase distantly related to unsaturated rhamnogalactuonyl hydrolase	Glycoside Hydrolase Family 105 protein
TR_123818	-204.279	delta env1 * LL down vs QM9414 * LL	8.74343e-13	xyn2	xylanase 2 (EC 3.2.1.8)	Glycoside Hydrolase Family 11 protein
TR_112392	-3.65206	delta env1 * LL down vs QM9414 * LL	1.30204e-06		candidate xylanase	Glycoside Hydrolase Family 11 protein
TR_123232	-22.7037	delta env1 * LL down vs QM9414 * LL	4.75585e-07	cel12A	endoglucanase	Glycoside Hydrolase Family 12 protein
TR_77284	-2.25035	delta env1 * LL down vs QM9414 * LL	0.000207759		candidate b-glycosidase distantly related to endoglucanase	Glycoside Hydrolase Family 12 protein
TR_105956	-5.62538	delta env1 * LL down vs QM9414 * LL	8.98896e-07		candidate a-amylase	Glycoside Hydrolase Family 13 protein
TR_108477	-3.35365	delta env1 * LL down vs QM9414 * LL	4.41417e-06		candidate oligo-1,6-glucosdiase	Glycoside Hydrolase Family 13 protein
TR_123368	-2.88604	delta env1 * LL down vs QM9414 * LL	4.4763e-05		candidate glycogen branching enzyme	Glycoside Hydrolase Family 13 protein
TR_57128	-2.56339	delta env1 * LL down vs QM9414 * LL	0.000128705		candidate glycogen-debranching enzyme	Glycoside Hydrolase Family 13 protein
TR_73101	-3.0242	delta env1 * LL down vs QM9414 * LL	2.73035e-07		candidate b-glycosidase distantly related to b-1,3-1,4-glucanase	Glycoside Hydrolase Family 16 protein
TR_55886	-12.9599	delta env1 * LL down vs QM9414 * LL	8.05853e-07		candidate b-glycosidase realted to b-1,3-1,4-glucanase	Glycoside Hydrolase Family 16 protein
TR_66843	-6.21067	delta env1 * LL down vs QM9414 * LL	1.50439e-06		candidate b-glycosidase related to cell-wall modifying enzymes	Glycoside Hydrolase Family 16 protein
TR_41768	-3.33057	delta env1 * LL down vs QM9414 * LL	0.000350413		candidate b-glycosidase related to cell-wall modifying enzymes	Glycoside Hydrolase Family 16 protein
TR_123726	-2.06953	delta env1 * LL down vs QM9414 * LL	0.00197551		candidate endo-1,3(4)-b-glucanase	Glycoside Hydrolase Family 16 protein
TR_50215	-2.31321	delta env1 * LL down vs QM9414 * LL	0.00956487		candidate b-glycosidase distantly related to endo-1,3-b-D-glucanase	Glycoside Hydrolase Family 16 protein
TR_38536	-2.16978	delta env1 * LL down vs QM9414 * LL	0.0155793		candidate b-glycosidase realted to b-1,3-1,4-glucanase	Glycoside Hydrolase Family 16 protein
TR_49193	-9.09138	delta env1 * LL down vs QM9414 * LL	6.91604e-09		candidate b-glycosidase distantly related to exo-1,3-glucanase	Glycoside Hydrolase Family 17 protein
TR_66792	-2.54065	delta env1 * LL down vs QM9414 * LL	0.000381308		candidate b-glycosidase distantly related to exo-1,3-glucanase	Glycoside Hydrolase Family 17 protein
TR_65162	-2.88324	delta env1 * LL down vs QM9414 * LL	1.04753e-07		candidate b-glycosidase related to chitinase	Glycoside Hydrolase Family 18 protein
TR_124043	-3.46666	delta env1 * LL down vs QM9414 * LL	5.64298e-07	chi18-14	chitinase; fungal subgroup B chitinase	Glycoside Hydrolase Family 18 protein
TR_71245	-3.58409	delta env1 * LL down vs QM9414 * LL	0.000108852	chi18-1	chitinase, precursor protein, gextracellular, contains chitin binding domain, type 1	Glycoside Hydrolase Family 18 protein
TR_56448	-2.63244	delta env1 * LL down vs QM9414 * LL	0.000267868	chit18-11	chitinase; fungal subgroup A chitinase	Glycoside Hydrolase Family 18 protein
TR_119859	-3.25364	delta env1 * LL down vs QM9414 * LL	0.000475809	chi18-13	chitinase; fungal subgroup B chitinase	Glycoside Hydrolase Family 18 protein
TR_5836	-204.508	delta env1 * LL down vs QM9414 * LL	6.73081e-13		candidate b-mannosidase	Glycoside Hydrolase Family 2 protein
TR_62166	-14.2964	delta env1 * LL down vs QM9414 * LL	2.00385e-10		candidate b-mannosidase	Glycoside Hydrolase Family 2 protein
TR_69245	-2.33391	delta env1 * LL down vs QM9414 * LL	8.04408e-05		candidate b-mannosidase	Glycoside Hydrolase Family 2 protein
TR_57857	-2.18668	delta env1 * LL down vs QM9414 * LL	9.04536e-05		candidate b-mannosidase	Glycoside Hydrolase Family 2 protein
TR_77299	-2.31256	delta env1 * LL down vs QM9414 * LL	0.00111832		exo-b-D-glucosaminidase GLS93 (GenBank acc. No. BAD99604)	Glycoside Hydrolase Family 2 protein
TR_105931	-2.25872	delta env1 * LL down vs QM9414 * LL	0.0143866		candidate b-glycosidase distantly related to N-acetyl-b-D-glucosaminidase	Glycoside Hydrolase Family 20 protein
TR_103458	-4.57517	delta env1 * LL down vs QM9414 * LL	3.13953e-06		candidate b-glycosidase related to lysozyme	Glycoside Hydrolase Family 25 protein
TR_65986	-4.01554	delta env1 * LL down vs QM9414 * LL	5.00477e-09		candidate a-galactosidase	Glycoside Hydrolase Family 27 protein
TR_55999	-7.24633	delta env1 * LL down vs QM9414 * LL	4.28455e-08		candidate a-galactosidase	Glycoside Hydrolase Family 27 protein
TR_27219	-2.19557	delta env1 * LL down vs QM9414 * LL	0.00308017		candidate a-glycosidase related to a-galactosidase	Glycoside Hydrolase Family 27 protein
TR_27259	-2.06599	delta env1 * LL down vs QM9414 * LL	0.0037139		candidate a-glycosidase related to a-galactosidase	Glycoside Hydrolase Family 27 protein
TR_122780	-11.2786	delta env1 * LL down vs QM9414 * LL	2.09645e-09		candidate a-glycosidase related to exo-polygalacturonase	Glycoside Hydrolase Family 28 protein
TR_70186	-2.03463	delta env1 * LL down vs QM9414 * LL	6.51336e-06		candidate a-glycosidase related to exo-polygalacturonase	Glycoside Hydrolase Family 28 protein
TR_112140	-2.19738	delta env1 * LL down vs QM9414 * LL	6.88087e-05		candidate a-glycosidase related to exo-polygalacturonase	Glycoside Hydrolase Family 28 protein
TR_103049	-2.23941	delta env1 * LL down vs QM9414 * LL	0.000191923		candidate a-glycosidase related to exo-polygalacturonase	Glycoside Hydrolase Family 28 protein
TR_121127	-59.8994	delta env1 * LL down vs QM9414 * LL	1.28288e-11	bxl1	b-xylosidase BXL1 (GenBank acc. No.CAA93248)	Glycoside Hydrolase Family 3 protein
TR_76672	-15.5647	delta env1 * LL down vs QM9414 * LL	2.83082e-09	cel3A	b-glucosidase	Glycoside Hydrolase Family 3 protein
TR_82227	-4.56337	delta env1 * LL down vs QM9414 * LL	1.61561e-08	cel3C	b-glucosidase (GenBank acc. No. AAP57756)	Glycoside Hydrolase Family 3 protein
TR_46816	-7.21403	delta env1 * LL down vs QM9414 * LL	5.39152e-08	cel3D	b-glucosidase (GenBank acc. No. AAP57759)	Glycoside Hydrolase Family 3 protein
TR_76227	-3.83218	delta env1 * LL down vs QM9414 * LL	2.13456e-06	cel3E	b-glucosidase (genBank acc. No. AAP57760); CEL3e	Glycoside Hydrolase Family 3 protein
TR_104797	-2.65282	delta env1 * LL down vs QM9414 * LL	3.01411e-06		candidate b-glucosidase	Glycoside Hydrolase Family 3 protein
TR_108671	-2.79266	delta env1 * LL down vs QM9414 * LL	4.91136e-05		candidate b-glycosidase related to b-xylosidase	Glycoside Hydrolase Family 3 protein
TR_69557	-2.12745	delta env1 * LL down vs QM9414 * LL	0.000149838		candidate b-glycosidase related to b-N-acetylglucosaminidase	Glycoside Hydrolase Family 3 protein
TR_58450	-2.6889	delta env1 * LL down vs QM9414 * LL	0.000204537		cadidate b-glycosidase distantly related to a-L-arabinofuanosidase / b-xylosidase	Glycoside Hydrolase Family 3 protein
TR_69736	-2.01712	delta env1 * LL down vs QM9414 * LL	2.13513e-05		candidate b-1,6-glucanase	Glycoside Hydrolase Family 30 protein
TR_3094	-4.04161	delta env1 * LL down vs QM9414 * LL	0.000247717		candidate b-1,6-glucanase; similar to T. harzianum BGN16.3 (GenBank acc no Q8J0I9)	Glycoside Hydrolase Family 30 protein
TR_69944	-11.7318	delta env1 * LL down vs QM9414 * LL	4.92106e-08		candidate a-xylosidase	Glycoside Hydrolase Family 31 protein
TR_121351	-2.48449	delta env1 * LL down vs QM9414 * LL	1.21019e-07		a-glucosidase II from RutC30(GenBank acc. No. AAU87850.1)(EC 3.2.1.-)	Glycoside Hydrolase Family 31 protein
TR_82235	-16.6656	delta env1 * LL down vs QM9414 * LL	1.81872e-07		candidate a-glucosidase (required for normal cell wall synthesis)	Glycoside Hydrolase Family 31 protein
TR_60085	-3.33659	delta env1 * LL down vs QM9414 * LL	8.19561e-06		candidate a-glycosidase distantly related to a-glucosidase	Glycoside Hydrolase Family 31 protein
TR_80240	-2.67484	delta env1 * LL down vs QM9414 * LL	1.45781e-05	bga1	b-galactosidase (GenBank acc. No. CAD70669) (EC 3.2.1.23)	Glycoside Hydrolase Family 35 protein
TR_120676	-2.28382	delta env1 * LL down vs QM9414 * LL	0.000289909		candidate neutral trehalase	Glycoside Hydrolase Family 37 protein
TR_3196	-2.37277	delta env1 * LL down vs QM9414 * LL	1.62448e-07		candidate a-mannosidase	Glycoside Hydrolase Family 38 protein
TR_73102	-2.32352	delta env1 * LL down vs QM9414 * LL	2.11816e-05		candidate b-glycosidase	Glycoside Hydrolase Family 39 protein
TR_3739	-6.52693	delta env1 * LL down vs QM9414 * LL	6.37762e-08		candidate b-xylosidase	Glycoside Hydrolase Family 43 protein
TR_49976	-14.6978	delta env1 * LL down vs QM9414 * LL	1.69581e-09	cel45A	endoglucanase V EGL5 (CEL45A)	Glycoside Hydrolase Family 45 protein
TR_79960	-2.74433	delta env1 * LL down vs QM9414 * LL	0.000577429		candidate a-mannosidase	Glycoside Hydrolase Family 47 protein
TR_111849	-60.6281	delta env1 * LL down vs QM9414 * LL	6.84618e-15	xyn4	xylanase 4	Glycoside Hydrolase Family 5 protein
TR_56996	-22.1743	delta env1 * LL down vs QM9414 * LL	8.42927e-11	man5A	mannan endo-1,4-b-mannosidase (EC 3.2.1.78); C-terminal CBM1 module	Glycoside Hydrolase Family 5 protein
TR_120312	-34.0477	delta env1 * LL down vs QM9414 * LL	3.43503e-10	cel5A	endo-1,4-glucanase EGL2	Glycoside Hydrolase Family 5 protein
TR_69276	-91.7442	delta env1 * LL down vs QM9414 * LL	4.05855e-10		candidate b-glycosidase distantly related to xylanase	Glycoside Hydrolase Family 5 protein
TR_64375	-2.68362	delta env1 * LL down vs QM9414 * LL	6.99571e-07		candidate exo-b-1,3-glucanase	Glycoside Hydrolase Family 5 protein
TR_64906	-2.18658	delta env1 * LL down vs QM9414 * LL	0.00167009		candidate b-1,6-glucanase; similar to T. harzianum B16-2 (GenBank acc. No. CAA55789) and T. virens BGN3 (AAL84696)	Glycoside Hydrolase Family 5 protein
TR_70845	-10.0181	delta env1 * LL down vs QM9414 * LL	2.27604e-12		candidate b-1,3 glucanase; similar to T. virens GNB1 (GenBank acc. No. AAL84694)	Glycoside Hydrolase Family 55 protein
TR_72567	-16.7559	delta env1 * LL down vs QM9414 * LL	3.6908e-10	cel6A;cbh2	cellobiohydrolase CBH2	Glycoside Hydrolase Family 6 protein
TR_120961	-51.9566	delta env1 * LL down vs QM9414 * LL	1.37975e-07	cel61B	endo-1,4-glucanase; CEL61B	Glycoside Hydrolase Family 61 protein
TR_73643	-18.4483	delta env1 * LL down vs QM9414 * LL	2.94981e-07	cel61A	endo-1,4-glucanase; CEL61A (EGL4)	Glycoside Hydrolase Family 61 protein
TR_76210	-4.89182	delta env1 * LL down vs QM9414 * LL	0.00318805	abf2	a-L-arabinofuranosidase ABF2 (GenBand acc. No. AAP57750)	Glycoside Hydrolase Family 62 protein
TR_22072	-2.33602	delta env1 * LL down vs QM9414 * LL	5.50098e-07		candidate a-glucosidase	Glycoside Hydrolase Family 63 protein
TR_75036	-2.12889	delta env1 * LL down vs QM9414 * LL	0.00262988		candidate a-glucosidase	Glycoside Hydrolase Family 63 protein
TR_65137	-2.12365	delta env1 * LL down vs QM9414 * LL	0.00522191		candidate b-glycosidase distantly related to b-1,3-glucanase	Glycoside Hydrolase Family 64 protein
TR_72526	-56.262	delta env1 * LL down vs QM9414 * LL	2.32641e-10		candidate a-glucuronidase GLR1 (GenBand acc.no. CAA92949)	Glycoside Hydrolase Family 67 protein
TR_122081	-28.1484	delta env1 * LL down vs QM9414 * LL	5.63838e-10	cel7B	endo-1,4-glucanase EGL1; C-terminal CBM1	Glycoside Hydrolase Family 7 protein
TR_123989	-6.45783	delta env1 * LL down vs QM9414 * LL	3.28139e-08	cel7A;cbh1	cellobiohydrolase CBH1	Glycoside Hydrolase Family 7 protein
TR_108672	-2.38541	delta env1 * LL down vs QM9414 * LL	2.18444e-07		candidate a-1,3-glucanase	Glycoside Hydrolase Family 71 protein
TR_71532	-2.44148	delta env1 * LL down vs QM9414 * LL	7.902e-05		candidate a-glycosidase distantly related to a-1,3-glucanase	Glycoside Hydrolase Family 71 protein
TR_120873	-2.58643	delta env1 * LL down vs QM9414 * LL	0.000131607		candidate a-1,3-glucanase	Glycoside Hydrolase Family 71 protein
TR_123538	-5.47402	delta env1 * LL down vs QM9414 * LL	3.77503e-09		candidate b-1,3-glucanosyltransferase	Glycoside Hydrolase Family 72 protein
TR_77942	-4.79974	delta env1 * LL down vs QM9414 * LL	5.02149e-09		candidate b-1,3-glucanosyltransferase	Glycoside Hydrolase Family 72 protein
TR_49081	-4.52731	delta env1 * LL down vs QM9414 * LL	0.000290297		candidate xyloglucanase; EGL6 (CEL74A)	Glycoside Hydrolase Family 74 protein
TR_66789	-2.98681	delta env1 * LL down vs QM9414 * LL	2.69381e-05		candidate b-glycosidase related to chitosanase	Glycoside Hydrolase Family 75 protein
TR_58887	-2.25519	delta env1 * LL down vs QM9414 * LL	0.00301876		candidate a-glycosidase distantly related to a-L-rhamnosidase	Glycoside Hydrolase Family 78 protein
TR_71394	-5.39019	delta env1 * LL down vs QM9414 * LL	9.93828e-07		candidate b-glycosidase related to b-glucuronidase	Glycoside Hydrolase Family 79 protein
TR_73256	-3.37561	delta env1 * LL down vs QM9414 * LL	7.15577e-05		candidate b-glycosidase related to endo-b-1,3-glucanase	Glycoside Hydrolase Family 81 protein
TR_79921	-23.5172	delta env1 * LL down vs QM9414 * LL	3.25226e-12		candidate a-glycosidase distantly related to a-1,2-mannosidase	Glycoside Hydrolase Family 92 protein
TR_57098	-6.33832	delta env1 * LL down vs QM9414 * LL	8.35505e-10		candidate a-glycosidase distantly related to a-1,2-mannosidase	Glycoside Hydrolase Family 92 protein
TR_74198	-4.48207	delta env1 * LL down vs QM9414 * LL	7.58537e-07		candidate a-glycosidase	Glycoside Hydrolase Family 92 protein
TR_60635	-5.35754	delta env1 * LL down vs QM9414 * LL	8.04342e-07		candidate a-glycosidase distantly related to a-1,2-mannosidase	Glycoside Hydrolase Family 92 protein
TR_58802	-2.28908	delta env1 * LL down vs QM9414 * LL	0.0122239		candidate a-glycosidase distantly related to a-1,2-L-fucosidase	Glycoside Hydrolase Family 95 protein
TR_37525	-12.4465	delta env1 * LL down vs QM9414 * LL	4.44173e-10	GRK1	hypothetical G-protein coupled receptor, contains RGS (regulator of G-protein signaling) domain	G-proteins
TR_124113	-5.49112	delta env1 * LL down vs QM9414 * LL	6.49713e-09		hypothetical G-protein coupled receptor, PTH11 like (implicated in pathogenesis in M. grisea)	G-proteins
TR_53238	-12.2095	delta env1 * LL down vs QM9414 * LL	7.35942e-09		TRE456, hypothetical G-protein coupled receptor, family 2, secretin like, related to Magnaporthe grisea MG00532 (GPCR with homology to rat growth hormone releasing factor)	G-proteins
TR_81383	-10.625	delta env1 * LL down vs QM9414 * LL	1.37974e-08	GRK3	hypothetical G-protein coupled receptor, contains RGS (regulator of G-protein signaling) domain	G-proteins
TR_80048	-2.21883	delta env1 * LL down vs QM9414 * LL	1.55186e-08	PhLP2	hypothetical phosducin like protein class II, related to S. cerevisiae Phosducin-like protein 2, which inhibits early G-protein signaling events following pheromone stimulaton and is essential for cell growth	G-proteins
TR_82246	-29.7458	delta env1 * LL down vs QM9414 * LL	1.76419e-08		TRE82246, hypothetical 7 transmembrane domain protein, putative GPCRm mPR-type, related to Magnaporthe grisea mPR-type GPCRs (PMID: 15774025)	G-proteins
TR_63981	-6.74844	delta env1 * LL down vs QM9414 * LL	2.89745e-08	GRK2	hypothetical G-protein coupled receptor, contains RGS (regulator of G-protein signaling) domain	G-proteins
TR_121990	-4.1263	delta env1 * LL down vs QM9414 * LL	6.1674e-07		hypothetical G-protein coupled receptor, PTH11 like (implicated in pathogenesis in M. grisea)	G-proteins
TR_27983	-2.46755	delta env1 * LL down vs QM9414 * LL	9.72062e-05		hypothetical G-protein coupled receptor, PTH11 like (implicated in pathogenesis in M. grisea)	G-proteins
TR_75949	-2.09623	delta env1 * LL down vs QM9414 * LL	0.000120407	GNG1	heterotrimeric G-protein gamma subunit	G-proteins
TR_5647	-2.29948	delta env1 * LL down vs QM9414 * LL	0.000141243		hypothetical G-protein coupled receptor, PTH11 like (implicated in pathogenesis in M. grisea)	G-proteins
TR_110339	-2.67957	delta env1 * LL down vs QM9414 * LL	0.000237967		hypothetical G-protein coupled receptor, PTH11 like (implicated in pathogenesis in M. grisea)	G-proteins
TR_76763	-4.52836	delta env1 * LL down vs QM9414 * LL	0.000785933		hypothetical G-protein coupled receptor, PTH11 like (implicated in pathogenesis in M. grisea)	G-proteins
TR_57101	-3.57431	delta env1 * LL down vs QM9414 * LL	0.000811056		hypothetical G-protein coupled receptor, PTH11 like (implicated in pathogenesis in M. grisea)	G-proteins
TR_62751	-2.37084	delta env1 * LL down vs QM9414 * LL	5.96051e-06		tre44503, histidine kinase class IX, contains PAS domain, related to G. moniliformis HHK6p	HK
TR_122301	-8.62647	delta env1 * LL down vs QM9414 * LL	6.10379e-10		MET17, O-acetylhomoserine sulfhydrylase	Homocysgteine and methionine metabolism
TR_63919	-3.71416	delta env1 * LL down vs QM9414 * LL	3.56551e-06		MetC, Cysthathionine beta-lyases/cystathionine gamma-synthases	Homocysgteine and methionine metabolism
TR_3823	-2.81211	delta env1 * LL down vs QM9414 * LL	4.60046e-06		Methionine synthase	Homocysgteine and methionine metabolism
TR_81824	-2.27436	delta env1 * LL down vs QM9414 * LL	0.00239306		5,10-Methylene tetrahydrofolate reductase	Homocysgteine and methionine metabolism
TR_27357	-2.07585	delta env1 * LL down vs QM9414 * LL	9.11491e-07		hypothetical heat shock transcription factor	HSF
TR_121839	-4.40854	delta env1 * LL down vs QM9414 * LL	9.76137e-08		hypothetical protein, related to hsp70	HSP 70
TR_105652	-2.37285	delta env1 * LL down vs QM9414 * LL	0.000458876		hypothetical protein, related to hsp70	HSP 70
TR_43649	-2.31168	delta env1 * LL down vs QM9414 * LL	0.0182945		hypothetical TCP1 subunit delta	HSP60cytolplasma
TR_123967	-82.5159	delta env1 * LL down vs QM9414 * LL	7.77147e-16	hfb3	Class II fungal hydrophobin hfb3	Hydrophobine
TR_119989	-65.4999	delta env1 * LL down vs QM9414 * LL	2.00626e-09	hfb2	hydrophobin belonging to the class II of fungal hydrophobins, PMID:9346297	Hydrophobine
TR_106538	-5.14962	delta env1 * LL down vs QM9414 * LL	2.35119e-06	hfb5	Putative class II hydrophobin, related to T. reesei HFB2.	Hydrophobine
TR_105869	-4.08967	delta env1 * LL down vs QM9414 * LL	0.000245525		Distantly related to Hypocrea lixii QID3, a putative cell wall protein. Has a C-terminal class II hydrophobin domain.	Hydrophobine
TR_104293	-2.99917	delta env1 * LL down vs QM9414 * LL	0.00311822		hydrophobin containing the characteristic cys pattern	Hydrophobine
TR_73173	-2.22646	delta env1 * LL down vs QM9414 * LL	0.03073	hfb1	hydrophobin belonging to the class II of fungal hydrophobins PMID:8631337	Hydrophobine
TR_55543	-3.48643	delta env1 * LL down vs QM9414 * LL	0.000952989		TRE12219, hypthetical serine/threonine protein kinase with similarity to casein kinase I	light
TR_82351	-3.06822	delta env1 * LL down vs QM9414 * LL	6.02751e-07	TMK2	mitogen activated protein kinase 2, probably involved in stress response	MAP
TR_69611	-24.4417	delta env1 * LL down vs QM9414 * LL	1.01893e-08		hypothetical major facilitator superfamily transporter	MFS Transporter
TR_69957	-8.11882	delta env1 * LL down vs QM9414 * LL	5.83223e-06		Predicted transporter (major facilitator superfamily) / hypothetical maltose permease	MFS Transporter
TR_43701	-9.14603	delta env1 * LL down vs QM9414 * LL	8.84565e-05		hypothetical MFS multidrug transporter	MFS Transporter
TR_123786	-39.2836	delta env1 * LL down vs QM9414 * LL	1.29897e-13		candidate non-ribosomal peptide synthetase/peptaibol synthetase	NRPS
TR_23171	-6.71157	delta env1 * LL down vs QM9414 * LL	2.683e-06		candidate non-ribosomal peptide synthetase, putative 70 kb peptaibol synthase	NRPS
TR_24586	-3.22135	delta env1 * LL down vs QM9414 * LL	6.46802e-05		candidate non-ribosomal peptide synthetase	NRPS
TR_71005	-2.0511	delta env1 * LL down vs QM9414 * LL	0.00676634		candidate non-ribosomal peptide synthetase	NRPS
TR_59482	-35.6674	delta env1 * LL down vs QM9414 * LL	1.6119e-10		candidate polyketide synthase	PKS
TR_82208	-10.2521	delta env1 * LL down vs QM9414 * LL	2.04653e-07		candidate polyketide synthase	PKS
TR_65116	-2.48161	delta env1 * LL down vs QM9414 * LL	0.000570979		candidate polyketide synthase	PKS
TR_73621	-9.20068	delta env1 * LL down vs QM9414 * LL	0.00349364		candidate polyketide synthase	PKS
TR_76590	-20.2994	delta env1 * LL down vs QM9414 * LL	5.52882e-11		related to S. macrospora zinc binuclear cluster transcription factor PRO1, which is involved in fruiting body development (62 %)	SEX
TR_123713	-14.0715	delta env1 * LL down vs QM9414 * LL	1.26143e-10		related to transcription factor medA- putatively involved in fruiting body development	SEX
TR_112190	-2.182	delta env1 * LL down vs QM9414 * LL	2.54739e-08		TRE32047, putative spindle pole body component, related to S. cerevisiae CDC31, possibly involved in mating, karyogamy and meiosis	SEX
TR_50071	-2.48105	delta env1 * LL down vs QM9414 * LL	1.38301e-07		TRE42668, related to N. crassa protein kinase IME2, inducer of meiosis	SEX
TR_121506	-4.36433	delta env1 * LL down vs QM9414 * LL	7.26047e-05		TRE121506, probable mitrochondrial substrate carrier, comprises DEAD/DEAH box helicase domain	SEX
TR_104292	-2.60316	delta env1 * LL down vs QM9414 * LL	0.000304444	PPG1	TRE9948, mating type pheromone precursor, alpha type	SEX
TR_67527	-2.02039	delta env1 * LL down vs QM9414 * LL	0.000512904		TRE31108, related to Mus81p, a subunit of the Mus81-Mms4 structure-specific endonuclease funtioning in mitotic and meiotic recombination in Saccharomyces cerevisiae	SEX
TR_77031	-2.58928	delta env1 * LL down vs QM9414 * LL	0.00381736		related to Rho-GTPase effector BNI1 and related formins, possibly involved in mating, karyogamy and meiosis	SEX
TR_112567	-218.664	delta env1 * LL down vs QM9414 * LL	6.48171e-14		Taurine dioxygenase	Sulfur acquisition and processing
TR_104081	-43.183	delta env1 * LL down vs QM9414 * LL	7.20661e-11		Dibenzothiophene desulfurization enzyme A	Sulfur acquisition and processing
TR_69529	-39.0486	delta env1 * LL down vs QM9414 * LL	1.5418e-09		Taurine dioxygenase	Sulfur acquisition and processing
TR_103012	-39.9804	delta env1 * LL down vs QM9414 * LL	2.51222e-09		Taurine dioxygenase	Sulfur acquisition and processing
TR_123979	-57.0694	delta env1 * LL down vs QM9414 * LL	3.98849e-09		Taurine dioxygenase	Sulfur acquisition and processing
TR_78320	-5.07357	delta env1 * LL down vs QM9414 * LL	1.4143e-08		Choline sulfatase	Sulfur acquisition and processing
TR_59876	-23.4579	delta env1 * LL down vs QM9414 * LL	3.5597e-08		Dibenzothiophene desulfurization enzyme A DszA-like P540-dependent xenobiotic monoxygenase	Sulfur acquisition and processing
TR_69696	-7.3044	delta env1 * LL down vs QM9414 * LL	3.67302e-08		Dibenzothiophene desulfurization enzyme A; coenzyme F420-dependent N5,N10-methylene tetrahydromethanopterin reductase	Sulfur acquisition and processing
TR_106695	-2.1372	delta env1 * LL down vs QM9414 * LL	8.32502e-06		Sulfite Oxidase	Sulfur acquisition and processing
TR_120176	-2.34896	delta env1 * LL down vs QM9414 * LL	0.000722395		conserved hypothetical protein	Sulfur acquisition and processing
TR_30776	-4.30493	delta env1 * LL down vs QM9414 * LL	0.00165315		Taurine dioxygenase	Sulfur acquisition and processing
TR_77795	-5.20717	delta env1 * LL down vs QM9414 * LL	2.06018e-10		F-box / WD-40 (SCON-2); LIMPET, E3-ubiquitin ligase related to N. crassa SCON-2, related in regulation of sulphur metabolism, responds to light and is probably involved in cellulase gene expression (Gremel et al., 2008)	Sulfur regulatory proteins
TR_54865	-8.87539	delta env1 * LL down vs QM9414 * LL	5.76482e-10		Amino acid transporter	Sulfur transporter
TR_57088	-4.63556	delta env1 * LL down vs QM9414 * LL	6.29441e-08		sulfate permease	Sulfur transporter
TR_60144	-31.8717	delta env1 * LL down vs QM9414 * LL	4.11e-07		hypothetical high affinity methionine permease	Sulfur transporter
TR_110316	-5.74712	delta env1 * LL down vs QM9414 * LL	1.63381e-06		Amino acid transporter	Sulfur transporter
TR_79741	-20.1458	delta env1 * LL down vs QM9414 * LL	2.36708e-06		hypothetical sulphate permease (M.Schmoll)	Sulfur transporter
TR_68831	-3.76535	delta env1 * LL down vs QM9414 * LL	3.34204e-06		Amino acid transporter	Sulfur transporter
TR_77969	-3.62813	delta env1 * LL down vs QM9414 * LL	3.97097e-05		Methionine permease	Sulfur transporter
TR_62285	-2.61228	delta env1 * LL down vs QM9414 * LL	0.000183376		Sulfate permease I (CYS-13)	Sulfur transporter
TR_74462	-2.14053	delta env1 * LL down vs QM9414 * LL	1.39405e-06		Distantly related to S. cerevisiae spc3 subunit of signal peptidase complex.	Targeting to ER
TR_73250	-11.2098	delta env1 * LL down vs QM9414 * LL	1.41346e-06		Similar to Dur3p of S. cerevisiae , which is a plasma membrane transporter for both urea and polyamines, its expression is highly sensitive to nitrogen catabolite repression and induced by allophanate, the last intermediate of the allantoin degradative pa	Urea active Transporter
TR_56911	-19.8098	delta env1 * LL down vs QM9414 * LL	6.71892e-08		Similar to Dur3p of S. cerevisiae, which is a plasma membrane transporter for both urea and polyamines, its expression is highly sensitive to nitrogen catabolite repression and induced by allophanate, the last intermediate of the allantoin. degradative pa	Urea transporter
TR_102960	-8.60482	delta env1 * LL down vs QM9414 * LL	1.88978e-10		unique protein, 2 TM
TR_80980	-152.038	delta env1 * LL down vs QM9414 * LL	1.39621e-16		porphyromonas-type peptidyl arginine deiminase
TR_80019	-69.6849	delta env1 * LL down vs QM9414 * LL	2.37688e-16		short-chain dehydrogenase/reductase
TR_63206	-17.5473	delta env1 * LL down vs QM9414 * LL	4.31188e-16
TR_108357	-19.8429	delta env1 * LL down vs QM9414 * LL	4.58781e-16		unknown; only in A. oryzae
TR_50894	-52.7486	delta env1 * LL down vs QM9414 * LL	5.31879e-16		Sugar transporter
TR_41035	-18.6002	delta env1 * LL down vs QM9414 * LL	7.19432e-16
TR_51650	-6.31136	delta env1 * LL down vs QM9414 * LL	1.16019e-15		unknown; A. fumigatus (27%) related to tgf-beta receptor (?)
TR_108284	-13.7437	delta env1 * LL down vs QM9414 * LL	3.19326e-15
TR_123079	-88.1773	delta env1 * LL down vs QM9414 * LL	3.32437e-15		short chain oxidoreductase
TR_121308	-54.5582	delta env1 * LL down vs QM9414 * LL	3.36478e-15		candidate PutA aldehyde dehydrogenase; delta-1-pyrroline-5-carboxylate dehydrogenase
TR_73818	-14.7664	delta env1 * LL down vs QM9414 * LL	3.88008e-14		catalase C
TR_69692	-45.8306	delta env1 * LL down vs QM9414 * LL	3.88632e-14		Quinoprotein amine dehydrogenase beta chain-like protein
TR_64448	-14.2634	delta env1 * LL down vs QM9414 * LL	5.30792e-14
TR_65711	-19.5491	delta env1 * LL down vs QM9414 * LL	6.41321e-14		Hydroxyindole-O-methyltransferase and related SAM-dependent methyltransferases
TR_51893	-59.7601	delta env1 * LL down vs QM9414 * LL	6.91054e-14		putative peroxidase/hem containing
TR_124141	-26.7724	delta env1 * LL down vs QM9414 * LL	7.35218e-14		unknown; secreted, phosphoproteoglycan ?
TR_3405	-18.6804	delta env1 * LL down vs QM9414 * LL	1.24509e-13		sugar transporter MSF
TR_104549	-19.2828	delta env1 * LL down vs QM9414 * LL	2.80472e-13		12 TM MSF transporter
TR_54667	-68.2667	delta env1 * LL down vs QM9414 * LL	2.93967e-13		acyl-CoA synthetase
TR_123009	-60.3405	delta env1 * LL down vs QM9414 * LL	2.94193e-13		glutamine synthetase
TR_77577	-6.5439	delta env1 * LL down vs QM9414 * LL	3.28737e-13
TR_108663	-74.9959	delta env1 * LL down vs QM9414 * LL	3.79585e-13		unknown protein, only in Hypocreaceae, secreted
TR_56546	-32.6906	delta env1 * LL down vs QM9414 * LL	4.48364e-13
TR_4999	-65.2927	delta env1 * LL down vs QM9414 * LL	5.32195e-13		P450 monooxygenase; little similarity to other fungal monooxygenases
TR_104437	-11.3917	delta env1 * LL down vs QM9414 * LL	7.67792e-13
TR_70907	-80.4553	delta env1 * LL down vs QM9414 * LL	7.93983e-13		Ankyrin
TR_76880	-16.3696	delta env1 * LL down vs QM9414 * LL	9.90662e-13		GTPase Rsr1 (A. fumigatus)
TR_122630	-15.7551	delta env1 * LL down vs QM9414 * LL	9.94708e-13
TR_54768	-38.0057	delta env1 * LL down vs QM9414 * LL	1.29466e-12		hypothetical protein
TR_55272	-37.452	delta env1 * LL down vs QM9414 * LL	1.33254e-12		hypothetical protein, distantly related to Aspergillus C6 transcription factor 27 % ID
TR_123968	-18.7842	delta env1 * LL down vs QM9414 * LL	1.36565e-12		hypothetical protein
TR_106686	-79.379	delta env1 * LL down vs QM9414 * LL	1.47049e-12		unknown conserved protein
TR_107776	-15.5512	delta env1 * LL down vs QM9414 * LL	1.58423e-12
TR_32712	-46.927	delta env1 * LL down vs QM9414 * LL	1.88818e-12		NACHT domain protein/ankyrin repeats
TR_6005	-118.344	delta env1 * LL down vs QM9414 * LL	2.03301e-12		Permease of the major facilitator superfamily
TR_121793	-11.4585	delta env1 * LL down vs QM9414 * LL	2.07259e-12
TR_70803	-48.9182	delta env1 * LL down vs QM9414 * LL	2.33409e-12		bifunctional catalase/peroxidase
TR_121415	-46.1708	delta env1 * LL down vs QM9414 * LL	2.90393e-12		Zn2Cys6 transcription factor, unknown
TR_119975	-6.17826	delta env1 * LL down vs QM9414 * LL	3.65362e-12
TR_105631	-16.5653	delta env1 * LL down vs QM9414 * LL	3.73262e-12
TR_72800	-9.32992	delta env1 * LL down vs QM9414 * LL	3.82217e-12		unknown secreted protein, only in Hypocreaceae
TR_122448	-11.3872	delta env1 * LL down vs QM9414 * LL	3.82355e-12		FOG: Zn-finger
TR_59368	-114.523	delta env1 * LL down vs QM9414 * LL	3.88926e-12		Duf341 domain protein, unknown
TR_121739	-31.4829	delta env1 * LL down vs QM9414 * LL	3.91449e-12		unique protein, secreted
TR_79448	-13.8874	delta env1 * LL down vs QM9414 * LL	4.34478e-12
TR_108586	-100.986	delta env1 * LL down vs QM9414 * LL	5.17375e-12		unknown protein (A. fumigatus: actin regulatory protein, 37 %)
TR_120415	-8.16272	delta env1 * LL down vs QM9414 * LL	5.3582e-12
TR_119876	-20.6233	delta env1 * LL down vs QM9414 * LL	6.10677e-12		Aspartyl protease
TR_119963	-17.9508	delta env1 * LL down vs QM9414 * LL	6.33377e-12		secreted, conserved GPI anchored protein
TR_59173	-27.7521	delta env1 * LL down vs QM9414 * LL	6.35203e-12		MSF transporter (A. fumigatus: "light regulation of gametogenesis protein 6")
TR_111915	-59.5411	delta env1 * LL down vs QM9414 * LL	7.62368e-12		unknown protein, conserved
TR_62488	-13.8852	delta env1 * LL down vs QM9414 * LL	8.33378e-12
TR_54632	-200.834	delta env1 * LL down vs QM9414 * LL	8.83967e-12		Major facilitator superfamily : membrane transporter
TR_81541	-13.7252	delta env1 * LL down vs QM9414 * LL	9.16717e-12		unknown protein, conserved in Sordariomycetes
TR_123207	-11.6237	delta env1 * LL down vs QM9414 * LL	9.40808e-12
TR_76235	-6.68455	delta env1 * LL down vs QM9414 * LL	1.02232e-11
TR_102999	-96.0491	delta env1 * LL down vs QM9414 * LL	1.10604e-11		hypothetical protein, partially conserved
TR_54198	-8.28183	delta env1 * LL down vs QM9414 * LL	1.13556e-11		hypothetical protein, conserved
TR_81649	-4.37566	delta env1 * LL down vs QM9414 * LL	1.61689e-11
TR_4124	-29.4463	delta env1 * LL down vs QM9414 * LL	1.64189e-11
TR_120031	-60.0185	delta env1 * LL down vs QM9414 * LL	1.68997e-11		hypothetical protein, only present in Gibberella/Chaetomium
TR_73632	-35.5595	delta env1 * LL down vs QM9414 * LL	2.25307e-11		AXE1
TR_22110	-47.1603	delta env1 * LL down vs QM9414 * LL	2.26287e-11		Flavin-containing monooxygenase
TR_120430	-12.7816	delta env1 * LL down vs QM9414 * LL	2.65064e-11		Nuclear receptor coregulator SMRT/SMRTER, contains Myb-like domains
TR_121418	-101.93	delta env1 * LL down vs QM9414 * LL	2.76355e-11		G-D-S-L lipase/acylase
TR_73638	-48.3918	delta env1 * LL down vs QM9414 * LL	3.03232e-11		CIP1
TR_64925	-6.52087	delta env1 * LL down vs QM9414 * LL	3.84505e-11
TR_103112	-7.56799	delta env1 * LL down vs QM9414 * LL	3.98919e-11		unknown protein, partially conserved
TR_80028	-6.26107	delta env1 * LL down vs QM9414 * LL	4.06152e-11
TR_55887	-17.4453	delta env1 * LL down vs QM9414 * LL	4.09813e-11		unknown conserved protein, secreted
TR_112669	-22.5869	delta env1 * LL down vs QM9414 * LL	4.13686e-11		Serine/threonine protein kinase
TR_79931	-12.1994	delta env1 * LL down vs QM9414 * LL	4.16976e-11
TR_79202	-36.2096	delta env1 * LL down vs QM9414 * LL	4.79648e-11		MSF protein, associated with cellulose signalling
TR_65741	-12.4155	delta env1 * LL down vs QM9414 * LL	5.00889e-11		hypotjetical 4 TM protein
TR_78639	-8.20839	delta env1 * LL down vs QM9414 * LL	5.1251e-11		Serine/threonine protein kinase
TR_44230	-22.3174	delta env1 * LL down vs QM9414 * LL	5.17038e-11		GTP-binding protein EsdC
TR_81756	-4.88666	delta env1 * LL down vs QM9414 * LL	5.20649e-11
TR_76522	-2.79646	delta env1 * LL down vs QM9414 * LL	5.25154e-11		Ca/calmodulin-binding protein CMK2
TR_121284	-6.57595	delta env1 * LL down vs QM9414 * LL	5.40108e-11
TR_102766	-6.12199	delta env1 * LL down vs QM9414 * LL	5.97153e-11
TR_56840	-42.6054	delta env1 * LL down vs QM9414 * LL	6.26649e-11		Predicted oxidoreductase
TR_120837	-8.16244	delta env1 * LL down vs QM9414 * LL	6.58526e-11		unknown protein, 1 TM domain
TR_56206	-4.36052	delta env1 * LL down vs QM9414 * LL	7.23379e-11
TR_109341	-2.08922	delta env1 * LL down vs QM9414 * LL	7.43185e-11		unknown protein, C-terminal ankyrin domain
TR_77512	-10.4436	delta env1 * LL down vs QM9414 * LL	7.81483e-11		cytochrome P450
TR_122087	-14.2099	delta env1 * LL down vs QM9414 * LL	8.5419e-11		secreted unique protein, contains anaphylatoxin/fibulin domain
TR_64790	-10.103	delta env1 * LL down vs QM9414 * LL	9.46382e-11		Acetate transporter required for normal sporulation; phosphorylated in mitochondria
TR_73587	-8.8709	delta env1 * LL down vs QM9414 * LL	1.04823e-10
TR_57421	-3.48764	delta env1 * LL down vs QM9414 * LL	1.07996e-10
TR_69141	-17.0466	delta env1 * LL down vs QM9414 * LL	1.13427e-10		neutral amino acid permeasde
TR_23146	-8.84747	delta env1 * LL down vs QM9414 * LL	1.15895e-10		unknown conserved protein
TR_80058	-19.6818	delta env1 * LL down vs QM9414 * LL	1.26539e-10		Predicted transporter (major facilitator superfamily)
TR_78685	-6.88361	delta env1 * LL down vs QM9414 * LL	1.36806e-10
TR_123865	-28.6745	delta env1 * LL down vs QM9414 * LL	1.43732e-10
TR_55902	-3.17774	delta env1 * LL down vs QM9414 * LL	1.56677e-10
TR_122166	-3.9928	delta env1 * LL down vs QM9414 * LL	1.56826e-10
TR_102607	-2.27979	delta env1 * LL down vs QM9414 * LL	1.57762e-10
TR_58011	-8.5014	delta env1 * LL down vs QM9414 * LL	1.61276e-10		C2H2 conidiation transcription factor FlbC
TR_104159	-3.1306	delta env1 * LL down vs QM9414 * LL	1.62083e-10
TR_62502	-10.1984	delta env1 * LL down vs QM9414 * LL	1.77549e-10
TR_107297	-2.53781	delta env1 * LL down vs QM9414 * LL	1.78955e-10		unique protein, only in Hypocreaceae
TR_73536	-9.58059	delta env1 * LL down vs QM9414 * LL	1.80633e-10		NADP-glutamate dehydrogenase
TR_79738	-29.4209	delta env1 * LL down vs QM9414 * LL	2.06946e-10		Zinc-binding oxidoreductase
TR_121306	-16.4145	delta env1 * LL down vs QM9414 * LL	2.19317e-10		putative aspartyl protease
TR_46127	-6.15134	delta env1 * LL down vs QM9414 * LL	2.23895e-10
TR_51228	-3.39333	delta env1 * LL down vs QM9414 * LL	2.36695e-10
TR_64049	-17.2015	delta env1 * LL down vs QM9414 * LL	2.46245e-10		Uncharacterized conserved protein
TR_123616	-37.6818	delta env1 * LL down vs QM9414 * LL	2.58005e-10
TR_33827	-34.0423	delta env1 * LL down vs QM9414 * LL	2.79458e-10		abundant conserved protein, secreted
TR_103455	-11.1096	delta env1 * LL down vs QM9414 * LL	2.98691e-10		unknown conserved protein
TR_39637	-8.80184	delta env1 * LL down vs QM9414 * LL	3.0363e-10		C4-dicarboxylate transporter/malic acid transport protein
TR_109716	-7.77512	delta env1 * LL down vs QM9414 * LL	3.97336e-10
TR_122127	-5.36211	delta env1 * LL down vs QM9414 * LL	4.11259e-10		cell wall protein PhiA
TR_61544	-2.95888	delta env1 * LL down vs QM9414 * LL	4.35932e-10
TR_123797	-21.1203	delta env1 * LL down vs QM9414 * LL	4.63572e-10
TR_103537	-28.7918	delta env1 * LL down vs QM9414 * LL	4.96573e-10
TR_122422	-7.06155	delta env1 * LL down vs QM9414 * LL	7.27041e-10
TR_49399	-2.74594	delta env1 * LL down vs QM9414 * LL	7.31237e-10
TR_124022	-15.986	delta env1 * LL down vs QM9414 * LL	7.68914e-10		SWI-SNF chromatin-remodeling complex protein
TR_121661	-4.52306	delta env1 * LL down vs QM9414 * LL	7.98223e-10
TR_102966	-10.6553	delta env1 * LL down vs QM9414 * LL	8.20661e-10		hyp prot
TR_123204	-13.9178	delta env1 * LL down vs QM9414 * LL	8.33004e-10
TR_123702	-13.2118	delta env1 * LL down vs QM9414 * LL	8.39806e-10
TR_40534	-2.73268	delta env1 * LL down vs QM9414 * LL	8.50752e-10
TR_70500	-4.32176	delta env1 * LL down vs QM9414 * LL	9.0377e-10
TR_108199	-2.97553	delta env1 * LL down vs QM9414 * LL	9.2918e-10
TR_39535	-4.53549	delta env1 * LL down vs QM9414 * LL	9.78991e-10
TR_106248	-12.5762	delta env1 * LL down vs QM9414 * LL	9.81447e-10		monosaccharide transporter (galactose permease ?)
TR_121226	-5.51802	delta env1 * LL down vs QM9414 * LL	1.12524e-09		2-dehydropantoate-2-reductase
TR_66296	-3.96755	delta env1 * LL down vs QM9414 * LL	1.16584e-09
TR_38441	-11.1442	delta env1 * LL down vs QM9414 * LL	1.20128e-09
TR_45112	-3.77925	delta env1 * LL down vs QM9414 * LL	1.21061e-09
TR_74807	-6.90408	delta env1 * LL down vs QM9414 * LL	1.40732e-09		hypothetical glycosyl hydrolase, no family
TR_104222	-5.98576	delta env1 * LL down vs QM9414 * LL	1.51613e-09		GCN5-related acetyltransferase
TR_54461	-36.7129	delta env1 * LL down vs QM9414 * LL	1.54356e-09		Permease of the major facilitator superfamily
TR_78496	-4.23803	delta env1 * LL down vs QM9414 * LL	1.5619e-09		Flavin-containing monooxygenase
TR_21873	-3.25011	delta env1 * LL down vs QM9414 * LL	1.65722e-09
TR_3267	-12.2466	delta env1 * LL down vs QM9414 * LL	1.73839e-09
TR_122376	-10.1675	delta env1 * LL down vs QM9414 * LL	1.77115e-09
TR_106164	-10.1546	delta env1 * LL down vs QM9414 * LL	1.8008e-09		Dehydrogenases with different specificities (related to short-chain alcohol dehydrogenases)
TR_110744	-4.87449	delta env1 * LL down vs QM9414 * LL	1.80525e-09		PTH11-type GPCRs
TR_123992	-34.6216	delta env1 * LL down vs QM9414 * LL	1.82421e-09		swollenin
TR_53475	-3.17646	delta env1 * LL down vs QM9414 * LL	1.88783e-09		Predicted transporter (major facilitator superfamily)
TR_63868	-5.42826	delta env1 * LL down vs QM9414 * LL	2.00354e-09		unknown protein, in Chaetomium and Magnaporthe
TR_4213	-4.99886	delta env1 * LL down vs QM9414 * LL	2.0407e-09		endoribonuclease activity (ribonuclease T2)
TR_108784	-3.75116	delta env1 * LL down vs QM9414 * LL	2.13069e-09		unknown Zinc-dependent oxidoreductase
TR_69291	-2.14968	delta env1 * LL down vs QM9414 * LL	2.17935e-09
TR_66353	-2.56497	delta env1 * LL down vs QM9414 * LL	2.37855e-09
TR_103179	-33.0561	delta env1 * LL down vs QM9414 * LL	2.44885e-09		hypothetical protein, no fungal orthologue
TR_121148	-2.3025	delta env1 * LL down vs QM9414 * LL	2.58603e-09
TR_67024	-3.22072	delta env1 * LL down vs QM9414 * LL	2.61858e-09		unknown conserved protein
TR_103127	-5.87022	delta env1 * LL down vs QM9414 * LL	2.62165e-09
TR_52476	-29.5215	delta env1 * LL down vs QM9414 * LL	2.65331e-09		hypothetical protein, conserved
TR_80340	-8.70606	delta env1 * LL down vs QM9414 * LL	2.77151e-09		GT32 α-1,6-mannosyltransferase
TR_123940	-57.4711	delta env1 * LL down vs QM9414 * LL	2.88187e-09		CIP2
TR_63653	-4.79972	delta env1 * LL down vs QM9414 * LL	2.95026e-09
TR_75468	-4.47054	delta env1 * LL down vs QM9414 * LL	2.99398e-09
TR_102743	-4.84014	delta env1 * LL down vs QM9414 * LL	3.13179e-09		unknown protein, only in Sordariomycetes
TR_47733	-13.2636	delta env1 * LL down vs QM9414 * LL	3.32782e-09
TR_74020	-2.2456	delta env1 * LL down vs QM9414 * LL	3.42918e-09
TR_74235	-2.3157	delta env1 * LL down vs QM9414 * LL	3.67999e-09
TR_4170	-2.72291	delta env1 * LL down vs QM9414 * LL	3.69549e-09
TR_64271	-4.99833	delta env1 * LL down vs QM9414 * LL	3.9036e-09
TR_55990	-22.4622	delta env1 * LL down vs QM9414 * LL	4.33504e-09		hypothetical, no introns
TR_109022	-3.75218	delta env1 * LL down vs QM9414 * LL	4.793e-09
TR_67275	-9.85018	delta env1 * LL down vs QM9414 * LL	5.07598e-09		RAS1
TR_55747	-3.34383	delta env1 * LL down vs QM9414 * LL	5.15117e-09
TR_56211	-13.088	delta env1 * LL down vs QM9414 * LL	5.27286e-09
TR_76696	-6.70894	delta env1 * LL down vs QM9414 * LL	5.44573e-09		Flavin-containing monooxygenase
TR_122374	-17.4529	delta env1 * LL down vs QM9414 * LL	5.49114e-09		unique secreted protein
TR_78387	-3.52382	delta env1 * LL down vs QM9414 * LL	5.65779e-09		Cytochrome P450 CYP3/CYP5/CYP6/CYP9 subfamilies
TR_77850	-2.07391	delta env1 * LL down vs QM9414 * LL	5.83416e-09
TR_74187	-14.9344	delta env1 * LL down vs QM9414 * LL	5.84353e-09		AAA+-type ATPase
TR_50249	-8.14876	delta env1 * LL down vs QM9414 * LL	5.84371e-09
TR_111966	-3.05464	delta env1 * LL down vs QM9414 * LL	6.42512e-09
TR_123978	-41.7969	delta env1 * LL down vs QM9414 * LL	6.54962e-09		hypothetical GMC methanol oxidase
TR_60769	-4.42323	delta env1 * LL down vs QM9414 * LL	6.69018e-09
TR_56789	-2.83481	delta env1 * LL down vs QM9414 * LL	6.83219e-09		Essential ATP-binding protein required for DNA replication
TR_61496	-4.81136	delta env1 * LL down vs QM9414 * LL	6.87887e-09
TR_81070	-3.33012	delta env1 * LL down vs QM9414 * LL	7.30641e-09		aminohydrolase, M28 HMMPfam domain
TR_112679	-2.78276	delta env1 * LL down vs QM9414 * LL	7.37526e-09
TR_120484	-2.98556	delta env1 * LL down vs QM9414 * LL	7.41864e-09
TR_46421	-2.18783	delta env1 * LL down vs QM9414 * LL	7.62777e-09
TR_106223	-3.56499	delta env1 * LL down vs QM9414 * LL	7.97795e-09		unique protein, secreted
TR_124083	-4.24113	delta env1 * LL down vs QM9414 * LL	8.01875e-09
TR_105242	-32.7693	delta env1 * LL down vs QM9414 * LL	8.1841e-09		Methyltransferases
TR_73774	-9.17966	delta env1 * LL down vs QM9414 * LL	8.28296e-09
TR_106605	-7.29746	delta env1 * LL down vs QM9414 * LL	8.8555e-09
TR_119803	-4.31959	delta env1 * LL down vs QM9414 * LL	8.96021e-09		Meiosis-specific protein, required for spore wall formation during sporulation
TR_48444	-7.0209	delta env1 * LL down vs QM9414 * LL	9.04779e-09
TR_57940	-4.3781	delta env1 * LL down vs QM9414 * LL	9.38816e-09		alternative oxidase aox1
TR_56218	-3.36677	delta env1 * LL down vs QM9414 * LL	9.59153e-09
TR_121584	-4.11364	delta env1 * LL down vs QM9414 * LL	9.61167e-09
TR_62826	-3.18025	delta env1 * LL down vs QM9414 * LL	9.72745e-09
TR_68813	-5.92063	delta env1 * LL down vs QM9414 * LL	9.83251e-09
TR_62975	-2.95983	delta env1 * LL down vs QM9414 * LL	9.93854e-09
TR_119697	-2.48027	delta env1 * LL down vs QM9414 * LL	1.00368e-08
TR_79169	-5.41149	delta env1 * LL down vs QM9414 * LL	1.03724e-08
TR_5789	-2.34822	delta env1 * LL down vs QM9414 * LL	1.14621e-08		Cytochrome P450 CYP3/CYP5/CYP6/CYP9 subfamilies
TR_70520	-24.771	delta env1 * LL down vs QM9414 * LL	1.1506e-08		short chain dehydrogenase/reductase
TR_68412	-8.33733	delta env1 * LL down vs QM9414 * LL	1.15875e-08		Sphingoid long-chain base kinase
TR_107298	-2.10428	delta env1 * LL down vs QM9414 * LL	1.36936e-08
TR_54675	-19.3653	delta env1 * LL down vs QM9414 * LL	1.3968e-08		PhoG and its homologues, are proteins that have been found to increase acid phosphatase activity within certain fungi. It is not clear that these proteins are actually the acid phosphatase themselves.
TR_76539	-4.61121	delta env1 * LL down vs QM9414 * LL	1.44021e-08
TR_56684	-18.8139	delta env1 * LL down vs QM9414 * LL	1.46781e-08		hypothetical sugar transporter family protein
TR_22284	-4.47364	delta env1 * LL down vs QM9414 * LL	1.47093e-08		hyp prot
TR_22129	-9.1829	delta env1 * LL down vs QM9414 * LL	1.48767e-08
TR_111912	-13.5542	delta env1 * LL down vs QM9414 * LL	1.52979e-08		carbonic anhydrase
TR_62789	-3.09344	delta env1 * LL down vs QM9414 * LL	1.56513e-08
TR_5182	-5.58782	delta env1 * LL down vs QM9414 * LL	1.60505e-08
TR_119556	-7.71636	delta env1 * LL down vs QM9414 * LL	1.63148e-08		hypothetical secreted protein
TR_107151	-5.40156	delta env1 * LL down vs QM9414 * LL	1.64761e-08
TR_69753	-10.5799	delta env1 * LL down vs QM9414 * LL	1.65166e-08
TR_59838	-3.23696	delta env1 * LL down vs QM9414 * LL	1.76373e-08
TR_102437	-5.04499	delta env1 * LL down vs QM9414 * LL	1.91563e-08		unique secreted protein
TR_55105	-2.74058	delta env1 * LL down vs QM9414 * LL	1.95443e-08		Transcriptional activator amyR is involved in amylolytic gene expression; contains a N-terminal binuclear Zn cluster and a DNA binding domain; PMID: 10830498
TR_111994	-6.29951	delta env1 * LL down vs QM9414 * LL	1.95632e-08
TR_72321	-5.89744	delta env1 * LL down vs QM9414 * LL	2.11153e-08		subtilisin-like serine protease
TR_58076	-2.10161	delta env1 * LL down vs QM9414 * LL	2.11363e-08
TR_111694	-6.1318	delta env1 * LL down vs QM9414 * LL	2.15572e-08
TR_110853	-6.73202	delta env1 * LL down vs QM9414 * LL	2.25634e-08		Glutathione S-transferase
TR_61576	-5.21928	delta env1 * LL down vs QM9414 * LL	2.28888e-08
TR_61939	-3.59112	delta env1 * LL down vs QM9414 * LL	2.63678e-08
TR_60517	-3.55356	delta env1 * LL down vs QM9414 * LL	2.67755e-08
TR_120504	-14.409	delta env1 * LL down vs QM9414 * LL	2.78167e-08		FOG: Immunoglobin and related proteins
TR_44640	-3.46643	delta env1 * LL down vs QM9414 * LL	2.80779e-08
TR_110948	-4.3942	delta env1 * LL down vs QM9414 * LL	2.95125e-08
TR_74364	-6.29242	delta env1 * LL down vs QM9414 * LL	3.00886e-08		unknown conserved protein, 1 TM secreted
TR_1673	-3.24657	delta env1 * LL down vs QM9414 * LL	3.01509e-08
TR_109432	-2.20863	delta env1 * LL down vs QM9414 * LL	3.06967e-08
TR_82296	-3.51477	delta env1 * LL down vs QM9414 * LL	3.09571e-08
TR_122500	-3.10809	delta env1 * LL down vs QM9414 * LL	3.12784e-08		Predicted histone tail methylase containing SET domain
TR_124283	-3.34021	delta env1 * LL down vs QM9414 * LL	3.18354e-08		hypothetical SET and MYND domain protein
TR_110666	-18.7479	delta env1 * LL down vs QM9414 * LL	3.26106e-08		Ferric reductase, NADH/NADPH oxidase and related proteins
TR_120583	-2.29676	delta env1 * LL down vs QM9414 * LL	3.26916e-08
TR_57527	-2.52082	delta env1 * LL down vs QM9414 * LL	3.40593e-08
TR_78004	-2.23667	delta env1 * LL down vs QM9414 * LL	3.49165e-08
TR_4860	-5.57472	delta env1 * LL down vs QM9414 * LL	3.49209e-08
TR_69727	-2.69961	delta env1 * LL down vs QM9414 * LL	3.49765e-08
TR_119805	-10.442	delta env1 * LL down vs QM9414 * LL	3.51847e-08
TR_58051	-3.30098	delta env1 * LL down vs QM9414 * LL	3.55963e-08
TR_124288	-6.26318	delta env1 * LL down vs QM9414 * LL	3.75589e-08
TR_109494	-2.41848	delta env1 * LL down vs QM9414 * LL	3.86482e-08
TR_120311	-30.398	delta env1 * LL down vs QM9414 * LL	4.02141e-08		unique protein
TR_1992	-3.02957	delta env1 * LL down vs QM9414 * LL	4.03213e-08
TR_58580	-42.3104	delta env1 * LL down vs QM9414 * LL	4.07343e-08		α-ketoglutarate dependent (FeII) oxygenase, similar to isopenicillin N synthase
TR_122576	-2.64937	delta env1 * LL down vs QM9414 * LL	4.17026e-08
TR_121336	-3.17026	delta env1 * LL down vs QM9414 * LL	4.2605e-08		Putative transcription factor HALR/MLL3, involved in embryonic development
TR_77476	-3.4469	delta env1 * LL down vs QM9414 * LL	4.29981e-08
TR_76690	-4.87217	delta env1 * LL down vs QM9414 * LL	4.37113e-08
TR_111736	-2.5564	delta env1 * LL down vs QM9414 * LL	4.56117e-08
TR_103861	-7.67518	delta env1 * LL down vs QM9414 * LL	4.88338e-08
TR_107037	-4.26716	delta env1 * LL down vs QM9414 * LL	4.99803e-08
TR_105282	-7.04073	delta env1 * LL down vs QM9414 * LL	5.06499e-08
TR_104320	-4.59303	delta env1 * LL down vs QM9414 * LL	5.11839e-08		Synaptic vesicle transporter SVOP and related transporters (major facilitator superfamily)
TR_120908	-2.18041	delta env1 * LL down vs QM9414 * LL	5.1373e-08
TR_44389	-2.52073	delta env1 * LL down vs QM9414 * LL	5.20023e-08
TR_66437	-4.25826	delta env1 * LL down vs QM9414 * LL	5.31636e-08
TR_66819	-7.34483	delta env1 * LL down vs QM9414 * LL	5.42364e-08
TR_105613	-3.90233	delta env1 * LL down vs QM9414 * LL	5.47432e-08
TR_110271	-3.54635	delta env1 * LL down vs QM9414 * LL	5.47663e-08
TR_46819	-7.083	delta env1 * LL down vs QM9414 * LL	5.49213e-08
TR_53334	-2.856	delta env1 * LL down vs QM9414 * LL	5.78912e-08
TR_122943	-2.76715	delta env1 * LL down vs QM9414 * LL	6.0407e-08		SWI-SNF chromatin-remodeling complex protein
TR_109538	-4.42947	delta env1 * LL down vs QM9414 * LL	6.08762e-08		Activating transcription factor 2 binds to the cAMP responsive region (CRE; belongs to the basic-leucine zipper (bZIP) transcription factors, these proteins contain a basic region mediating sequence-specific DNA-binding followed by a leucine zipper region
TR_104584	-6.87543	delta env1 * LL down vs QM9414 * LL	6.25472e-08		unknown conserved protein, secreted
TR_121139	-6.15925	delta env1 * LL down vs QM9414 * LL	6.28133e-08
TR_106645	-3.34186	delta env1 * LL down vs QM9414 * LL	6.2887e-08
TR_81148	-5.32038	delta env1 * LL down vs QM9414 * LL	6.29377e-08
TR_105515	-18.308	delta env1 * LL down vs QM9414 * LL	6.46368e-08
TR_67470	-2.48781	delta env1 * LL down vs QM9414 * LL	6.48351e-08
TR_106877	-6.50602	delta env1 * LL down vs QM9414 * LL	6.51642e-08
TR_122476	-3.65392	delta env1 * LL down vs QM9414 * LL	6.65609e-08
TR_106798	-5.32092	delta env1 * LL down vs QM9414 * LL	6.77427e-08
TR_65039	-2.60706	delta env1 * LL down vs QM9414 * LL	6.78832e-08		late sexual development protein LsdA
TR_69013	-2.90979	delta env1 * LL down vs QM9414 * LL	6.85564e-08
TR_122197	-2.20649	delta env1 * LL down vs QM9414 * LL	6.91094e-08
TR_68997	-8.64068	delta env1 * LL down vs QM9414 * LL	6.95833e-08		unknown TPR domain protein, conserved
TR_42825	-2.60061	delta env1 * LL down vs QM9414 * LL	7.23508e-08
TR_124338	-8.3737	delta env1 * LL down vs QM9414 * LL	7.2962e-08		unique protein, but contains consensus InterPro domains corresponding to the SIN3 component of the histone deacetylase complex and a PHD zinc finger.
TR_105288	-4.6437	delta env1 * LL down vs QM9414 * LL	7.36993e-08
TR_53947	-5.35561	delta env1 * LL down vs QM9414 * LL	7.85017e-08
TR_75529	-4.29822	delta env1 * LL down vs QM9414 * LL	8.29268e-08
TR_4526	-6.91012	delta env1 * LL down vs QM9414 * LL	8.56616e-08
TR_102904	-7.52619	delta env1 * LL down vs QM9414 * LL	8.64136e-08
TR_120189	-3.45731	delta env1 * LL down vs QM9414 * LL	8.75503e-08
TR_3779	-3.19773	delta env1 * LL down vs QM9414 * LL	8.98711e-08
TR_63200	-3.68329	delta env1 * LL down vs QM9414 * LL	9.01462e-08		ku70
TR_108996	-4.69546	delta env1 * LL down vs QM9414 * LL	9.17742e-08		unique protein
TR_4915	-2.14823	delta env1 * LL down vs QM9414 * LL	9.41163e-08
TR_78909	-2.36723	delta env1 * LL down vs QM9414 * LL	9.56031e-08
TR_112037	-2.74156	delta env1 * LL down vs QM9414 * LL	9.71029e-08		unknown, no orthologues
TR_65771	-3.05935	delta env1 * LL down vs QM9414 * LL	9.92838e-08		Notchless-like WD40 repeat-containing protein
TR_109239	-13.2361	delta env1 * LL down vs QM9414 * LL	1.00373e-07		unknown conserved protein, only in Aspergilli
TR_21468	-2.61743	delta env1 * LL down vs QM9414 * LL	1.06272e-07
TR_44747	-2.9743	delta env1 * LL down vs QM9414 * LL	1.06276e-07		SNF2 family helicase
TR_121087	-4.66267	delta env1 * LL down vs QM9414 * LL	1.06495e-07
TR_109907	-2.36122	delta env1 * LL down vs QM9414 * LL	1.08756e-07		unique secreted protein
TR_108642	-54.9945	delta env1 * LL down vs QM9414 * LL	1.09351e-07		hypothetical secreted protein (only Aspergilli)
TR_48478	-2.79374	delta env1 * LL down vs QM9414 * LL	1.1042e-07
TR_104207	-2.77889	delta env1 * LL down vs QM9414 * LL	1.13829e-07
TR_63217	-5.03093	delta env1 * LL down vs QM9414 * LL	1.14517e-07
TR_54427	-4.33917	delta env1 * LL down vs QM9414 * LL	1.16327e-07
TR_67761	-6.26292	delta env1 * LL down vs QM9414 * LL	1.21299e-07		Cytosolic Ca2+-dependent cysteine protease (calpain), large subunit (EF-Hand protein superfamily)
TR_58521	-24.2375	delta env1 * LL down vs QM9414 * LL	1.25438e-07
TR_108261	-5.09152	delta env1 * LL down vs QM9414 * LL	1.25998e-07
TR_76359	-5.82981	delta env1 * LL down vs QM9414 * LL	1.26099e-07
TR_51407	-2.04284	delta env1 * LL down vs QM9414 * LL	1.33179e-07
TR_80733	-2.7979	delta env1 * LL down vs QM9414 * LL	1.35866e-07
TR_105092	-2.32336	delta env1 * LL down vs QM9414 * LL	1.37162e-07
TR_123191	-15.2871	delta env1 * LL down vs QM9414 * LL	1.40041e-07
TR_59151	-2.76476	delta env1 * LL down vs QM9414 * LL	1.41958e-07		BYS1 domain protein (A. fumigatus); Bys1"="Blastomyces yeast-phase-specific protein, secreted
TR_61042	-2.62264	delta env1 * LL down vs QM9414 * LL	1.459e-07
TR_108649	-3.88156	delta env1 * LL down vs QM9414 * LL	1.46493e-07
TR_67971	-3.99393	delta env1 * LL down vs QM9414 * LL	1.46829e-07		unknown MYND-type Zn-finger protein with NULL domain
TR_70860	-3.9496	delta env1 * LL down vs QM9414 * LL	1.50027e-07		allantoate permease, 10 TM domains
TR_54230	-2.76545	delta env1 * LL down vs QM9414 * LL	1.51436e-07		NACHT domain WD40 repeat-containing protein, related to HET
TR_77215	-7.03195	delta env1 * LL down vs QM9414 * LL	1.55515e-07
TR_70096	-7.36684	delta env1 * LL down vs QM9414 * LL	1.55853e-07		U4/U6 small nuclear ribonucleoprotein Prp4 (contains WD40 repeats)
TR_77513	-3.75652	delta env1 * LL down vs QM9414 * LL	1.55943e-07
TR_112094	-5.93785	delta env1 * LL down vs QM9414 * LL	1.58365e-07
TR_123627	-2.76851	delta env1 * LL down vs QM9414 * LL	1.59481e-07
TR_108721	-2.28631	delta env1 * LL down vs QM9414 * LL	1.5997e-07
TR_3481	-4.71476	delta env1 * LL down vs QM9414 * LL	1.62011e-07
TR_112018	-5.06285	delta env1 * LL down vs QM9414 * LL	1.6746e-07		glycine-rich secreted protein; no intron, no fungal orthologue
TR_57555	-2.38531	delta env1 * LL down vs QM9414 * LL	1.6791e-07		Cytochrome P450 CYP3/CYP5/CYP6/CYP9 subfamilies
TR_76505	-3.19242	delta env1 * LL down vs QM9414 * LL	1.68367e-07
TR_79726	-12.4595	delta env1 * LL down vs QM9414 * LL	1.71199e-07		unknown 2TM protein, Chaetomium and Aspergillus
TR_111778	-2.80167	delta env1 * LL down vs QM9414 * LL	1.75322e-07
TR_122817	-3.83081	delta env1 * LL down vs QM9414 * LL	1.75698e-07
TR_76366	-4.26726	delta env1 * LL down vs QM9414 * LL	1.80898e-07		NADH:flavin oxidoreductase/12-oxophytodienoate reductase
TR_106120	-6.77032	delta env1 * LL down vs QM9414 * LL	1.84e-07
TR_68924	-10.0495	delta env1 * LL down vs QM9414 * LL	1.84723e-07		cyclopropane/fatty acid synthase; plant related
TR_120972	-2.17068	delta env1 * LL down vs QM9414 * LL	1.90039e-07
TR_80026	-10.8019	delta env1 * LL down vs QM9414 * LL	1.91269e-07		MSF permease
TR_76949	-4.6578	delta env1 * LL down vs QM9414 * LL	1.91628e-07
TR_56934	-3.16082	delta env1 * LL down vs QM9414 * LL	1.92648e-07
TR_57430	-3.55981	delta env1 * LL down vs QM9414 * LL	1.96794e-07
TR_60945	-3.87553	delta env1 * LL down vs QM9414 * LL	2.09607e-07		Predicted transporter (major facilitator superfamily)
TR_61114	-2.5487	delta env1 * LL down vs QM9414 * LL	2.12007e-07
TR_76141	-4.83595	delta env1 * LL down vs QM9414 * LL	2.13098e-07
TR_44088	-4.10522	delta env1 * LL down vs QM9414 * LL	2.25344e-07
TR_104831	-2.86314	delta env1 * LL down vs QM9414 * LL	2.30998e-07
TR_26642	-4.15817	delta env1 * LL down vs QM9414 * LL	2.31063e-07		Permease of the major facilitator superfamily
TR_43286	-2.82209	delta env1 * LL down vs QM9414 * LL	2.31183e-07
TR_43397	-4.99367	delta env1 * LL down vs QM9414 * LL	2.33424e-07		unknown protein, secreted, only in hypocreaceae, HTG
TR_69081	-3.89654	delta env1 * LL down vs QM9414 * LL	2.34169e-07
TR_66689	-2.87823	delta env1 * LL down vs QM9414 * LL	2.35026e-07		Adenine deaminase/adenosine deaminase
TR_110173	-13.7164	delta env1 * LL down vs QM9414 * LL	2.38368e-07
TR_74168	-3.43617	delta env1 * LL down vs QM9414 * LL	2.40195e-07
TR_120357	-5.7402	delta env1 * LL down vs QM9414 * LL	2.43233e-07		Zn-binding oxidoreductase, no intron
TR_104200	-2.58759	delta env1 * LL down vs QM9414 * LL	2.49164e-07		unknown F-box domain protein, 1 TM
TR_22678	-5.54099	delta env1 * LL down vs QM9414 * LL	2.49425e-07
TR_123056	-11.7187	delta env1 * LL down vs QM9414 * LL	2.54313e-07
TR_120156	-4.68127	delta env1 * LL down vs QM9414 * LL	2.59922e-07		cell morphogenesis protein PAG1
TR_44362	-9.31851	delta env1 * LL down vs QM9414 * LL	2.63637e-07
TR_109779	-8.78627	delta env1 * LL down vs QM9414 * LL	2.64152e-07		von Willebrand factor and related coagulation proteins
TR_82599	-3.74275	delta env1 * LL down vs QM9414 * LL	2.71445e-07
TR_121445	-2.29024	delta env1 * LL down vs QM9414 * LL	2.72648e-07
TR_111923	-5.78612	delta env1 * LL down vs QM9414 * LL	2.75488e-07		unknown Sordariomycete protein
TR_122778	-4.52101	delta env1 * LL down vs QM9414 * LL	2.76788e-07		Aldo/keto reductase family proteins
TR_79498	-3.42187	delta env1 * LL down vs QM9414 * LL	2.7731e-07
TR_78054	-2.90926	delta env1 * LL down vs QM9414 * LL	2.8021e-07
TR_121573	-3.26842	delta env1 * LL down vs QM9414 * LL	2.83765e-07
TR_102837	-2.94464	delta env1 * LL down vs QM9414 * LL	2.86404e-07		beta-1,6-N-acetylglucosaminyltransferase, contains WSC domain
TR_103189	-2.12609	delta env1 * LL down vs QM9414 * LL	2.94029e-07		heterokaryon incompatibility protein
TR_50212	-10.0012	delta env1 * LL down vs QM9414 * LL	3.00079e-07		distantly related to glycosyltransferases; Glycosyltransferases not yet assigned to a family
TR_67752	-4.63386	delta env1 * LL down vs QM9414 * LL	3.05677e-07
TR_64900	-2.70741	delta env1 * LL down vs QM9414 * LL	3.10914e-07		Cytochrome P450 CYP3/CYP5/CYP6/CYP9 subfamilies
TR_121894	-3.64495	delta env1 * LL down vs QM9414 * LL	3.1919e-07
TR_61304	-2.66089	delta env1 * LL down vs QM9414 * LL	3.22534e-07
TR_68755	-5.39084	delta env1 * LL down vs QM9414 * LL	3.23415e-07		Dehydrogenases with different specificities (related to short-chain alcohol dehydrogenases)
TR_3208	-2.42856	delta env1 * LL down vs QM9414 * LL	3.24242e-07
TR_120931	-9.93689	delta env1 * LL down vs QM9414 * LL	3.27341e-07
TR_104639	-2.75757	delta env1 * LL down vs QM9414 * LL	3.35114e-07
TR_69563	-18.8443	delta env1 * LL down vs QM9414 * LL	3.43691e-07		Permease of the major facilitator superfamily
TR_122874	-2.61127	delta env1 * LL down vs QM9414 * LL	3.50667e-07		unknown conserved protein
TR_75069	-2.33456	delta env1 * LL down vs QM9414 * LL	3.56431e-07
TR_71029	-2.54375	delta env1 * LL down vs QM9414 * LL	3.58225e-07
TR_121652	-2.59051	delta env1 * LL down vs QM9414 * LL	3.59881e-07
TR_102851	-5.79414	delta env1 * LL down vs QM9414 * LL	3.68912e-07		unknown secreted protein, only in Magnaporthe and Chaetomium
TR_55341	-2.1876	delta env1 * LL down vs QM9414 * LL	3.738e-07
TR_44704	-3.06513	delta env1 * LL down vs QM9414 * LL	3.74556e-07
TR_106296	-2.33376	delta env1 * LL down vs QM9414 * LL	3.77155e-07
TR_123976	-6.6742	delta env1 * LL down vs QM9414 * LL	3.77717e-07		unknown protein, secreted; no close neighbor; Cryptosporidium mucin like
TR_72524	-3.01108	delta env1 * LL down vs QM9414 * LL	3.82494e-07		The basic-leucine zipper (bZIP) transcription factors of contain a basic region mediating sequence-specific DNA-binding followed by a leucine zipper region required for dimerization.
TR_65494	-4.33499	delta env1 * LL down vs QM9414 * LL	3.84293e-07		metallopeptidase-like protein, only in hypocreaceae
TR_56531	-3.6194	delta env1 * LL down vs QM9414 * LL	4.02777e-07
TR_75009	-2.36374	delta env1 * LL down vs QM9414 * LL	4.22817e-07
TR_22115	-3.33389	delta env1 * LL down vs QM9414 * LL	4.26078e-07		poly polymerase (Poly[ADP-ribose] synthetase)
TR_69834	-4.87263	delta env1 * LL down vs QM9414 * LL	4.33526e-07
TR_81271	-4.95954	delta env1 * LL down vs QM9414 * LL	4.39387e-07		XDH1
TR_22874	-3.40782	delta env1 * LL down vs QM9414 * LL	4.50929e-07
TR_66788	-9.45043	delta env1 * LL down vs QM9414 * LL	4.57028e-07		hypothetical protein
TR_108585	-2.8444	delta env1 * LL down vs QM9414 * LL	4.68683e-07
TR_22459	-6.65378	delta env1 * LL down vs QM9414 * LL	4.7414e-07		putative carboxypeptidase
TR_103774	-2.38734	delta env1 * LL down vs QM9414 * LL	4.8298e-07		unique protein, 1 TM
TR_67964	-4.19017	delta env1 * LL down vs QM9414 * LL	4.83082e-07		Cytochrome P450 CYP2 subfamily
TR_108783	-4.8127	delta env1 * LL down vs QM9414 * LL	4.93573e-07
TR_76039	-2.51631	delta env1 * LL down vs QM9414 * LL	5.00596e-07
TR_103064	-6.10794	delta env1 * LL down vs QM9414 * LL	5.11152e-07		Uncharacterized conserved protein
TR_103039	-27.3893	delta env1 * LL down vs QM9414 * LL	5.11447e-07		unique protein, secreted, HTG, contains S51 protease domain
TR_65142	-3.27278	delta env1 * LL down vs QM9414 * LL	5.11453e-07
TR_107775	-3.88615	delta env1 * LL down vs QM9414 * LL	5.19853e-07		unknown conserved protein, contains protein kinase domain
TR_67647	-3.11521	delta env1 * LL down vs QM9414 * LL	5.27502e-07
TR_119568	-3.48089	delta env1 * LL down vs QM9414 * LL	5.29662e-07
TR_22050	-2.51499	delta env1 * LL down vs QM9414 * LL	5.32592e-07
TR_81457	-2.06573	delta env1 * LL down vs QM9414 * LL	5.42063e-07
TR_120697	-8.85097	delta env1 * LL down vs QM9414 * LL	5.52241e-07		Putative transcription factor HALR/MLL3, involved in embryonic development
TR_67717	-3.29144	delta env1 * LL down vs QM9414 * LL	5.58504e-07		unknown conserved protein, ß-lactamase HMMPfam
TR_108870	-3.05886	delta env1 * LL down vs QM9414 * LL	5.58513e-07
TR_61556	-2.70761	delta env1 * LL down vs QM9414 * LL	5.61767e-07
TR_120877	-7.17568	delta env1 * LL down vs QM9414 * LL	5.73388e-07		Zn-ion ß-lactamase family, including glyoxalase II
TR_121285	-5.86197	delta env1 * LL down vs QM9414 * LL	5.85981e-07		unique protein, 1 TM
TR_22314	-2.6177	delta env1 * LL down vs QM9414 * LL	5.86111e-07
TR_63001	-4.52786	delta env1 * LL down vs QM9414 * LL	5.99006e-07
TR_103149	-12.3718	delta env1 * LL down vs QM9414 * LL	6.07987e-07		AAA+-type ATPase
TR_111758	-4.97127	delta env1 * LL down vs QM9414 * LL	6.25602e-07		unknown conserved protein
TR_76905	-3.05657	delta env1 * LL down vs QM9414 * LL	6.32638e-07
TR_3212	-2.63481	delta env1 * LL down vs QM9414 * LL	6.54516e-07
TR_112163	-2.64642	delta env1 * LL down vs QM9414 * LL	6.59749e-07		unknown protein, conserved in Sordariomycetes
TR_122886	-2.41965	delta env1 * LL down vs QM9414 * LL	6.60168e-07
TR_22912	-5.99995	delta env1 * LL down vs QM9414 * LL	6.72781e-07		glucose transporter HXT1
TR_23240	-10.1266	delta env1 * LL down vs QM9414 * LL	6.84054e-07		unknown hypothetical protein, only in Aspergillus and Chaetomium
TR_104683	-3.05954	delta env1 * LL down vs QM9414 * LL	6.86636e-07
TR_4744	-4.51758	delta env1 * LL down vs QM9414 * LL	6.87681e-07
TR_22341	-2.13112	delta env1 * LL down vs QM9414 * LL	6.97413e-07
TR_121883	-3.54688	delta env1 * LL down vs QM9414 * LL	7.03619e-07		unique secreted protein
TR_104322	-2.41003	delta env1 * LL down vs QM9414 * LL	7.13521e-07		unknown; YintA (Yersinia) 10 %
TR_69613	-2.90014	delta env1 * LL down vs QM9414 * LL	7.14329e-07
TR_121702	-4.93124	delta env1 * LL down vs QM9414 * LL	7.22067e-07
TR_109231	-4.11665	delta env1 * LL down vs QM9414 * LL	7.24684e-07
TR_2076	-2.14614	delta env1 * LL down vs QM9414 * LL	7.27403e-07		sulfite transporter ssu1 or dicarboxylate transporter, 9 TMs
TR_53053	-4.12802	delta env1 * LL down vs QM9414 * LL	7.51565e-07
TR_67732	-3.72827	delta env1 * LL down vs QM9414 * LL	7.54668e-07
TR_56408	-2.12424	delta env1 * LL down vs QM9414 * LL	7.59546e-07
TR_43671	-4.40793	delta env1 * LL down vs QM9414 * LL	8.02186e-07		ammonium permease MEA1
TR_56631	-2.841	delta env1 * LL down vs QM9414 * LL	8.10448e-07
TR_58535	-4.12662	delta env1 * LL down vs QM9414 * LL	8.35848e-07
TR_58456	-3.75663	delta env1 * LL down vs QM9414 * LL	8.58974e-07		Cys(6)Zn(2) transcription factor
TR_105701	-3.4029	delta env1 * LL down vs QM9414 * LL	8.5944e-07
TR_106516	-6.30932	delta env1 * LL down vs QM9414 * LL	8.71244e-07
TR_109305	-2.68744	delta env1 * LL down vs QM9414 * LL	8.78905e-07
TR_119813	-7.32709	delta env1 * LL down vs QM9414 * LL	8.79254e-07
TR_64656	-3.22581	delta env1 * LL down vs QM9414 * LL	8.92236e-07		unknown conserved protein
TR_111604	-2.28159	delta env1 * LL down vs QM9414 * LL	9.07401e-07
TR_81454	-3.08846	delta env1 * LL down vs QM9414 * LL	9.10889e-07
TR_67476	-2.00125	delta env1 * LL down vs QM9414 * LL	9.11141e-07
TR_65012	-2.45386	delta env1 * LL down vs QM9414 * LL	9.14787e-07
TR_111742	-4.65924	delta env1 * LL down vs QM9414 * LL	9.1535e-07
TR_58613	-2.55257	delta env1 * LL down vs QM9414 * LL	9.18648e-07		Thiamine pyrophosphokinase
TR_52055	-2.20893	delta env1 * LL down vs QM9414 * LL	9.19399e-07		mitochondrial NADP-dependent isocitrate dehydrogenase
TR_121605	-7.90075	delta env1 * LL down vs QM9414 * LL	9.21065e-07
TR_59338	-2.72777	delta env1 * LL down vs QM9414 * LL	9.23031e-07
TR_71125	-3.65658	delta env1 * LL down vs QM9414 * LL	9.28476e-07
TR_3662	-2.52002	delta env1 * LL down vs QM9414 * LL	9.62719e-07
TR_56095	-8.46688	delta env1 * LL down vs QM9414 * LL	1.00206e-06		Predicted transporter (major facilitator superfamily)
TR_4004	-2.00451	delta env1 * LL down vs QM9414 * LL	1.01702e-06
TR_63454	-2.63956	delta env1 * LL down vs QM9414 * LL	1.02128e-06
TR_26151	-2.54886	delta env1 * LL down vs QM9414 * LL	1.02359e-06
TR_120623	-2.32358	delta env1 * LL down vs QM9414 * LL	1.05442e-06		Nuclear receptor coregulator SMRT/SMRTER, contains Myb-like domains
TR_112520	-4.159	delta env1 * LL down vs QM9414 * LL	1.06463e-06		beta-1,6-N-acetylglucosaminyltransferase, contains WSC domain
TR_2211	-3.13025	delta env1 * LL down vs QM9414 * LL	1.10208e-06		Transketolase
TR_102694	-2.03242	delta env1 * LL down vs QM9414 * LL	1.11913e-06
TR_106283	-2.01187	delta env1 * LL down vs QM9414 * LL	1.12442e-06
TR_102735	-3.11891	delta env1 * LL down vs QM9414 * LL	1.12968e-06
TR_76065	-2.27545	delta env1 * LL down vs QM9414 * LL	1.14638e-06
TR_53562	-2.02743	delta env1 * LL down vs QM9414 * LL	1.1585e-06		GTP-binding protein of the rho subfamily of Ras-like proteins
TR_2987	-3.50132	delta env1 * LL down vs QM9414 * LL	1.16788e-06
TR_23090	-3.0299	delta env1 * LL down vs QM9414 * LL	1.17006e-06		short chain dehydrogenase
TR_77281	-2.21875	delta env1 * LL down vs QM9414 * LL	1.17859e-06
TR_65982	-2.03475	delta env1 * LL down vs QM9414 * LL	1.18852e-06
TR_61588	-2.31184	delta env1 * LL down vs QM9414 * LL	1.2073e-06
TR_107374	-2.39471	delta env1 * LL down vs QM9414 * LL	1.24228e-06
TR_110127	-2.76937	delta env1 * LL down vs QM9414 * LL	1.25154e-06
TR_23173	-2.27608	delta env1 * LL down vs QM9414 * LL	1.25649e-06
TR_120568	-3.26798	delta env1 * LL down vs QM9414 * LL	1.25964e-06		enolase
TR_70855	-4.31252	delta env1 * LL down vs QM9414 * LL	1.26873e-06
TR_63435	-4.61148	delta env1 * LL down vs QM9414 * LL	1.29947e-06
TR_104174	-2.58334	delta env1 * LL down vs QM9414 * LL	1.30024e-06		unique protein, 1 TM
TR_120789	-2.03665	delta env1 * LL down vs QM9414 * LL	1.30517e-06
TR_77254	-4.53183	delta env1 * LL down vs QM9414 * LL	1.30849e-06
TR_104325	-2.77744	delta env1 * LL down vs QM9414 * LL	1.31637e-06
TR_123508	-3.09106	delta env1 * LL down vs QM9414 * LL	1.33453e-06
TR_112274	-2.06065	delta env1 * LL down vs QM9414 * LL	1.34111e-06
TR_66141	-2.51324	delta env1 * LL down vs QM9414 * LL	1.35691e-06
TR_123955	-6.48032	delta env1 * LL down vs QM9414 * LL	1.35843e-06
TR_81416	-2.23938	delta env1 * LL down vs QM9414 * LL	1.38128e-06
TR_65735	-4.66766	delta env1 * LL down vs QM9414 * LL	1.38504e-06
TR_105806	-3.1955	delta env1 * LL down vs QM9414 * LL	1.39946e-06
TR_120803	-2.09914	delta env1 * LL down vs QM9414 * LL	1.40066e-06
TR_123673	-4.29091	delta env1 * LL down vs QM9414 * LL	1.41386e-06		Ankyrin
TR_120000	-3.14188	delta env1 * LL down vs QM9414 * LL	1.42481e-06
TR_66935	-3.50084	delta env1 * LL down vs QM9414 * LL	1.43546e-06		Phosphatidylserine decarboxylase
TR_66311	-4.8855	delta env1 * LL down vs QM9414 * LL	1.44085e-06		Predicted transporter (major facilitator superfamily)
TR_60729	-2.78437	delta env1 * LL down vs QM9414 * LL	1.44582e-06
TR_1879	-3.82755	delta env1 * LL down vs QM9414 * LL	1.45092e-06
TR_53673	-3.17248	delta env1 * LL down vs QM9414 * LL	1.48243e-06
TR_104171	-2.37526	delta env1 * LL down vs QM9414 * LL	1.48481e-06
TR_42043	-2.58939	delta env1 * LL down vs QM9414 * LL	1.51616e-06
TR_57608	-2.02546	delta env1 * LL down vs QM9414 * LL	1.54468e-06
TR_53611	-2.85139	delta env1 * LL down vs QM9414 * LL	1.56248e-06		Permease of the major facilitator superfamily
TR_67350	-6.48302	delta env1 * LL down vs QM9414 * LL	1.64513e-06		unknown conserved protein
TR_46490	-3.18506	delta env1 * LL down vs QM9414 * LL	1.6808e-06
TR_62787	-2.27592	delta env1 * LL down vs QM9414 * LL	1.73234e-06
TR_78439	-3.47967	delta env1 * LL down vs QM9414 * LL	1.76958e-06
TR_106623	-2.21842	delta env1 * LL down vs QM9414 * LL	1.78075e-06
TR_30668	-2.88251	delta env1 * LL down vs QM9414 * LL	1.78227e-06
TR_109206	-2.61604	delta env1 * LL down vs QM9414 * LL	1.80376e-06		HET domain protein (HET6 ?)
TR_67467	-2.69763	delta env1 * LL down vs QM9414 * LL	1.8043e-06
TR_108290	-2.42189	delta env1 * LL down vs QM9414 * LL	1.80858e-06
TR_110949	-2.96525	delta env1 * LL down vs QM9414 * LL	1.83591e-06
TR_70988	-2.15729	delta env1 * LL down vs QM9414 * LL	1.85559e-06		Flavin-containing monooxygenase
TR_102737	-3.25385	delta env1 * LL down vs QM9414 * LL	1.878e-06		NADH:flavin oxidoreductase/NADH oxidase
TR_22538	-2.40489	delta env1 * LL down vs QM9414 * LL	1.88499e-06
TR_121482	-5.89123	delta env1 * LL down vs QM9414 * LL	1.92138e-06
TR_71092	-4.87319	delta env1 * LL down vs QM9414 * LL	1.9219e-06		histidine acid phosphatase (homologue to ANID_08389.1)
TR_71059	-2.25886	delta env1 * LL down vs QM9414 * LL	1.93399e-06
TR_44459	-4.272	delta env1 * LL down vs QM9414 * LL	1.95177e-06
TR_36335	-3.91015	delta env1 * LL down vs QM9414 * LL	1.99854e-06
TR_34402	-2.13939	delta env1 * LL down vs QM9414 * LL	2.0126e-06
TR_105823	-2.73956	delta env1 * LL down vs QM9414 * LL	2.02059e-06		Proteins containing the FAD binding domain
TR_122387	-2.58781	delta env1 * LL down vs QM9414 * LL	2.04365e-06
TR_57010	-3.84586	delta env1 * LL down vs QM9414 * LL	2.08956e-06
TR_120359	-2.83874	delta env1 * LL down vs QM9414 * LL	2.10704e-06
TR_2433	-2.9723	delta env1 * LL down vs QM9414 * LL	2.13164e-06
TR_59197	-3.52134	delta env1 * LL down vs QM9414 * LL	2.15831e-06		unknown protein, only in Gibberella and Chaetomium
TR_59333	-16.415	delta env1 * LL down vs QM9414 * LL	2.17268e-06		Permease of the major facilitator superfamily
TR_121522	-2.41203	delta env1 * LL down vs QM9414 * LL	2.20845e-06
TR_105880	-2.07751	delta env1 * LL down vs QM9414 * LL	2.21e-06
TR_31041	-2.442	delta env1 * LL down vs QM9414 * LL	2.22253e-06
TR_108988	-2.00778	delta env1 * LL down vs QM9414 * LL	2.22946e-06
TR_64181	-3.68459	delta env1 * LL down vs QM9414 * LL	2.23477e-06
TR_57840	-2.37743	delta env1 * LL down vs QM9414 * LL	2.32501e-06	#REF!	The basic-leucine zipper (bZIP) transcription factors of contain a basic region mediating sequence-specific DNA-binding followed by a leucine zipper region required for dimerization.
TR_122590	-5.50654	delta env1 * LL down vs QM9414 * LL	2.34866e-06
TR_108011	-2.67212	delta env1 * LL down vs QM9414 * LL	2.40039e-06
TR_2319	-2.09791	delta env1 * LL down vs QM9414 * LL	2.41128e-06
TR_5330	-2.95429	delta env1 * LL down vs QM9414 * LL	2.43451e-06
TR_71071	-2.54749	delta env1 * LL down vs QM9414 * LL	2.45654e-06
TR_26994	-2.88162	delta env1 * LL down vs QM9414 * LL	2.46731e-06
TR_74228	-6.4136	delta env1 * LL down vs QM9414 * LL	2.57893e-06		oleate δ-12 desaturase
TR_1735	-2.37958	delta env1 * LL down vs QM9414 * LL	2.61535e-06
TR_22705	-2.68839	delta env1 * LL down vs QM9414 * LL	2.63983e-06
TR_108356	-3.02342	delta env1 * LL down vs QM9414 * LL	2.65791e-06
TR_107131	-3.38157	delta env1 * LL down vs QM9414 * LL	2.69843e-06
TR_47424	-9.30357	delta env1 * LL down vs QM9414 * LL	2.70739e-06
TR_121500	-2.99293	delta env1 * LL down vs QM9414 * LL	2.733e-06
TR_109489	-3.53414	delta env1 * LL down vs QM9414 * LL	2.78058e-06
TR_108583	-2.96546	delta env1 * LL down vs QM9414 * LL	2.82112e-06		unknown protein, only in Sordariomycetes
TR_32798	-3.47846	delta env1 * LL down vs QM9414 * LL	2.8411e-06
TR_81331	-3.05877	delta env1 * LL down vs QM9414 * LL	2.84837e-06
TR_57904	-2.37199	delta env1 * LL down vs QM9414 * LL	2.89639e-06
TR_45866	-4.38463	delta env1 * LL down vs QM9414 * LL	2.89879e-06
TR_111110	-2.94273	delta env1 * LL down vs QM9414 * LL	2.89909e-06		SAM-dependent methyltransferases
TR_121292	-2.28074	delta env1 * LL down vs QM9414 * LL	2.93215e-06
TR_58669	-2.86503	delta env1 * LL down vs QM9414 * LL	2.94656e-06
TR_81022	-4.6114	delta env1 * LL down vs QM9414 * LL	2.96933e-06		allantoate permease, 10 TM domains
TR_105027	-3.33988	delta env1 * LL down vs QM9414 * LL	2.9782e-06
TR_61750	-2.90986	delta env1 * LL down vs QM9414 * LL	3.00426e-06
TR_38341	-2.19088	delta env1 * LL down vs QM9414 * LL	3.00832e-06
TR_63526	-3.91309	delta env1 * LL down vs QM9414 * LL	3.01966e-06		unknown secreted protein, only in Hypocreaceae
TR_69928	-3.44682	delta env1 * LL down vs QM9414 * LL	3.05927e-06
TR_3717	-3.79893	delta env1 * LL down vs QM9414 * LL	3.06193e-06
TR_60887	-2.5183	delta env1 * LL down vs QM9414 * LL	3.10236e-06
TR_66228	-2.60655	delta env1 * LL down vs QM9414 * LL	3.13454e-06
TR_120801	-2.84788	delta env1 * LL down vs QM9414 * LL	3.13481e-06
TR_112258	-11.8723	delta env1 * LL down vs QM9414 * LL	3.17479e-06		hypothetical protein, conserved
TR_61350	-4.26455	delta env1 * LL down vs QM9414 * LL	3.17949e-06
TR_56409	-2.25247	delta env1 * LL down vs QM9414 * LL	3.19083e-06
TR_63889	-2.54206	delta env1 * LL down vs QM9414 * LL	3.22742e-06
TR_104117	-2.5946	delta env1 * LL down vs QM9414 * LL	3.24161e-06
TR_58853	-3.22479	delta env1 * LL down vs QM9414 * LL	3.27348e-06		unknown conserved protein, in Sordariomycetes, contains Myb domain
TR_111029	-2.04703	delta env1 * LL down vs QM9414 * LL	3.27785e-06
TR_58603	-6.96904	delta env1 * LL down vs QM9414 * LL	3.32598e-06		unknown conserved protein, contains Splecktrin motif
TR_109346	-4.66811	delta env1 * LL down vs QM9414 * LL	3.33527e-06
TR_107202	-2.34691	delta env1 * LL down vs QM9414 * LL	3.3462e-06		conserved protein in Sordariomycetes, 1 TM
TR_54219	-13.555	delta env1 * LL down vs QM9414 * LL	3.41933e-06
TR_104064	-2.7281	delta env1 * LL down vs QM9414 * LL	3.47934e-06
TR_112377	-2.39323	delta env1 * LL down vs QM9414 * LL	3.49827e-06
TR_119704	-3.16723	delta env1 * LL down vs QM9414 * LL	3.55964e-06
TR_59558	-5.34098	delta env1 * LL down vs QM9414 * LL	3.61464e-06
TR_64959	-3.42289	delta env1 * LL down vs QM9414 * LL	3.65171e-06		phosphatidyl synthase
TR_68869	-2.18099	delta env1 * LL down vs QM9414 * LL	3.65622e-06
TR_102637	-2.20127	delta env1 * LL down vs QM9414 * LL	3.65951e-06
TR_46597	-3.58754	delta env1 * LL down vs QM9414 * LL	3.66775e-06
TR_111762	-3.06862	delta env1 * LL down vs QM9414 * LL	3.67051e-06
TR_102998	-3.69071	delta env1 * LL down vs QM9414 * LL	3.70617e-06		ADP-ribosylglycohydrolase-like protein
TR_58418	-3.72382	delta env1 * LL down vs QM9414 * LL	3.76937e-06		Predicted unusual protein kinase
TR_105311	-6.64519	delta env1 * LL down vs QM9414 * LL	3.7788e-06
TR_72076	-4.96119	delta env1 * LL down vs QM9414 * LL	3.81976e-06
TR_102985	-2.04302	delta env1 * LL down vs QM9414 * LL	3.8214e-06
TR_55381	-2.2032	delta env1 * LL down vs QM9414 * LL	3.83795e-06
TR_46639	-2.70195	delta env1 * LL down vs QM9414 * LL	3.84037e-06
TR_25703	-2.36084	delta env1 * LL down vs QM9414 * LL	3.84179e-06
TR_66534	-3.1934	delta env1 * LL down vs QM9414 * LL	3.85054e-06		Cytochrome P450 CYP3/CYP5/CYP6/CYP9 subfamilies
TR_121082	-3.27433	delta env1 * LL down vs QM9414 * LL	3.85923e-06
TR_69879	-2.36656	delta env1 * LL down vs QM9414 * LL	3.88246e-06
TR_81659	-2.76565	delta env1 * LL down vs QM9414 * LL	3.91316e-06		hypothetical conserved protein
TR_111253	-3.27974	delta env1 * LL down vs QM9414 * LL	3.9196e-06
TR_122941	-2.85675	delta env1 * LL down vs QM9414 * LL	3.944e-06
TR_77283	-5.02757	delta env1 * LL down vs QM9414 * LL	3.96157e-06
TR_121125	-2.89617	delta env1 * LL down vs QM9414 * LL	4.03843e-06
TR_76188	-2.2045	delta env1 * LL down vs QM9414 * LL	4.079e-06
TR_55060	-3.69874	delta env1 * LL down vs QM9414 * LL	4.10702e-06
TR_61055	-3.1433	delta env1 * LL down vs QM9414 * LL	4.14024e-06		secreted unknown protein; low similarity to paraoxonase/arylesterase (A. fumigatus)
TR_122147	-2.58104	delta env1 * LL down vs QM9414 * LL	4.1413e-06		unknown, no orthologues, no intron
TR_56717	-3.39808	delta env1 * LL down vs QM9414 * LL	4.16286e-06
TR_123199	-9.21903	delta env1 * LL down vs QM9414 * LL	4.20371e-06
TR_123717	-2.39487	delta env1 * LL down vs QM9414 * LL	4.20525e-06
TR_107745	-2.50173	delta env1 * LL down vs QM9414 * LL	4.21544e-06
TR_112396	-3.63329	delta env1 * LL down vs QM9414 * LL	4.22742e-06		unique secreted protein (33 % identity to protozoa antigen)
TR_77380	-2.08945	delta env1 * LL down vs QM9414 * LL	4.22762e-06
TR_58184	-2.54464	delta env1 * LL down vs QM9414 * LL	4.28098e-06
TR_110122	-2.32068	delta env1 * LL down vs QM9414 * LL	4.29784e-06
TR_110274	-2.66165	delta env1 * LL down vs QM9414 * LL	4.35363e-06
TR_62301	-2.7917	delta env1 * LL down vs QM9414 * LL	4.40595e-06		Mismatch repair ATPase (MutS family)
TR_102705	-2.29008	delta env1 * LL down vs QM9414 * LL	4.45023e-06
TR_123047	-2.25035	delta env1 * LL down vs QM9414 * LL	4.57051e-06
TR_66016	-2.46019	delta env1 * LL down vs QM9414 * LL	4.64701e-06
TR_57737	-2.88626	delta env1 * LL down vs QM9414 * LL	4.66025e-06
TR_120198	-2.95304	delta env1 * LL down vs QM9414 * LL	4.68715e-06
TR_56259	-2.07376	delta env1 * LL down vs QM9414 * LL	4.70524e-06
TR_122794	-2.30802	delta env1 * LL down vs QM9414 * LL	4.81634e-06
TR_66294	-2.26644	delta env1 * LL down vs QM9414 * LL	4.8267e-06
TR_74351	-3.0887	delta env1 * LL down vs QM9414 * LL	4.8369e-06
TR_123890	-2.61879	delta env1 * LL down vs QM9414 * LL	4.86345e-06		Sporulation-specific homolog of the yeast CDC3/10/11/12 family of bud neck microfilament genes
TR_32716	-2.78903	delta env1 * LL down vs QM9414 * LL	4.8656e-06
TR_119999	-2.47169	delta env1 * LL down vs QM9414 * LL	4.98695e-06		Splicing coactivator SRm160/300, subunit SRm300
TR_54036	-3.07989	delta env1 * LL down vs QM9414 * LL	5.00557e-06		Predicted transporter (major facilitator superfamily)
TR_81082	-8.97748	delta env1 * LL down vs QM9414 * LL	5.00867e-06		aquaglyceroporin
TR_108840	-2.33509	delta env1 * LL down vs QM9414 * LL	5.03637e-06
TR_66303	-3.11608	delta env1 * LL down vs QM9414 * LL	5.05307e-06
TR_2837	-2.95933	delta env1 * LL down vs QM9414 * LL	5.06859e-06
TR_124056	-4.71055	delta env1 * LL down vs QM9414 * LL	5.176e-06
TR_79501	-2.1818	delta env1 * LL down vs QM9414 * LL	5.17787e-06
TR_31481	-2.38853	delta env1 * LL down vs QM9414 * LL	5.22335e-06
TR_108781	-4.06518	delta env1 * LL down vs QM9414 * LL	5.23903e-06		DSZ1-family protein, xenobiotic monooxygenase
TR_121146	-3.07044	delta env1 * LL down vs QM9414 * LL	5.29232e-06
TR_107347	-2.11144	delta env1 * LL down vs QM9414 * LL	5.39649e-06
TR_112231	-3.03366	delta env1 * LL down vs QM9414 * LL	5.43224e-06
TR_54710	-2.79084	delta env1 * LL down vs QM9414 * LL	5.45538e-06
TR_110023	-2.6386	delta env1 * LL down vs QM9414 * LL	5.46786e-06
TR_26163	-4.5736	delta env1 * LL down vs QM9414 * LL	5.48943e-06		Zn(2)Cys(6) transcription factor
TR_3292	-2.72397	delta env1 * LL down vs QM9414 * LL	5.63243e-06
TR_76075	-2.21945	delta env1 * LL down vs QM9414 * LL	5.71722e-06
TR_109359	-2.88912	delta env1 * LL down vs QM9414 * LL	5.75449e-06
TR_80181	-3.28913	delta env1 * LL down vs QM9414 * LL	5.80478e-06
TR_112232	-2.64067	delta env1 * LL down vs QM9414 * LL	5.81375e-06
TR_110026	-2.77654	delta env1 * LL down vs QM9414 * LL	5.81787e-06
TR_77099	-2.28626	delta env1 * LL down vs QM9414 * LL	5.84114e-06
TR_49308	-3.01948	delta env1 * LL down vs QM9414 * LL	5.9255e-06
TR_64437	-2.65015	delta env1 * LL down vs QM9414 * LL	6.04117e-06
TR_41699	-6.19855	delta env1 * LL down vs QM9414 * LL	6.07285e-06
TR_25874	-2.58722	delta env1 * LL down vs QM9414 * LL	6.08338e-06
TR_79111	-3.63563	delta env1 * LL down vs QM9414 * LL	6.11144e-06		hypothetical protein, 1TM (subtilisin doamin)
TR_2095	-2.48397	delta env1 * LL down vs QM9414 * LL	6.1149e-06
TR_112019	-2.80307	delta env1 * LL down vs QM9414 * LL	6.15337e-06
TR_75648	-2.58079	delta env1 * LL down vs QM9414 * LL	6.2564e-06
TR_106043	-4.2057	delta env1 * LL down vs QM9414 * LL	6.27332e-06		GFA-domain protein, only in Gibberella
TR_57277	-2.20067	delta env1 * LL down vs QM9414 * LL	6.35056e-06
TR_63395	-2.29191	delta env1 * LL down vs QM9414 * LL	6.35448e-06		Glycerophosphoryl diester phosphodiesterase
TR_108665	-2.27182	delta env1 * LL down vs QM9414 * LL	6.51411e-06
TR_106797	-2.94376	delta env1 * LL down vs QM9414 * LL	6.53486e-06
TR_110711	-2.01659	delta env1 * LL down vs QM9414 * LL	6.55796e-06
TR_82085	-4.38933	delta env1 * LL down vs QM9414 * LL	6.56104e-06
TR_111956	-2.07254	delta env1 * LL down vs QM9414 * LL	6.56358e-06
TR_65933	-3.16333	delta env1 * LL down vs QM9414 * LL	6.66216e-06
TR_67642	-3.26731	delta env1 * LL down vs QM9414 * LL	6.72078e-06		unknown conserved protein, UPF0075
TR_111541	-2.72264	delta env1 * LL down vs QM9414 * LL	6.72921e-06
TR_108460	-2.11534	delta env1 * LL down vs QM9414 * LL	6.75662e-06
TR_106330	-3.03459	delta env1 * LL down vs QM9414 * LL	6.76069e-06
TR_106606	-3.26692	delta env1 * LL down vs QM9414 * LL	6.8171e-06
TR_61420	-2.70539	delta env1 * LL down vs QM9414 * LL	6.81867e-06
TR_120893	-2.54626	delta env1 * LL down vs QM9414 * LL	6.82812e-06
TR_61408	-2.52722	delta env1 * LL down vs QM9414 * LL	6.88373e-06
TR_43430	-2.76319	delta env1 * LL down vs QM9414 * LL	6.90263e-06
TR_80528	-3.25834	delta env1 * LL down vs QM9414 * LL	6.92938e-06
TR_108533	-2.8687	delta env1 * LL down vs QM9414 * LL	6.95981e-06
TR_121750	-2.52109	delta env1 * LL down vs QM9414 * LL	6.98724e-06
TR_74241	-2.25895	delta env1 * LL down vs QM9414 * LL	7.0047e-06
TR_70092	-4.79036	delta env1 * LL down vs QM9414 * LL	7.10389e-06
TR_105389	-4.30999	delta env1 * LL down vs QM9414 * LL	7.15545e-06		unknown conserved protein, 5 TM
TR_75965	-2.09812	delta env1 * LL down vs QM9414 * LL	7.266e-06
TR_62426	-3.65723	delta env1 * LL down vs QM9414 * LL	7.27434e-06
TR_122084	-2.58751	delta env1 * LL down vs QM9414 * LL	7.43603e-06
TR_55351	-4.25506	delta env1 * LL down vs QM9414 * LL	7.53551e-06
TR_110096	-3.23965	delta env1 * LL down vs QM9414 * LL	7.62047e-06
TR_67678	-3.97759	delta env1 * LL down vs QM9414 * LL	7.65608e-06
TR_103312	-2.57166	delta env1 * LL down vs QM9414 * LL	7.66865e-06
TR_48686	-2.47332	delta env1 * LL down vs QM9414 * LL	7.8653e-06
TR_65782	-3.93266	delta env1 * LL down vs QM9414 * LL	7.99384e-06
TR_56350	-2.24401	delta env1 * LL down vs QM9414 * LL	8.02085e-06
TR_120918	-2.26506	delta env1 * LL down vs QM9414 * LL	8.0224e-06
TR_59205	-2.56031	delta env1 * LL down vs QM9414 * LL	8.08326e-06
TR_26187	-3.31077	delta env1 * LL down vs QM9414 * LL	8.09568e-06
TR_77703	-3.31801	delta env1 * LL down vs QM9414 * LL	8.11785e-06
TR_76155	-2.47291	delta env1 * LL down vs QM9414 * LL	8.18532e-06
TR_68950	-2.42869	delta env1 * LL down vs QM9414 * LL	8.233e-06		chloroperoxidase
TR_124296	-14.038	delta env1 * LL down vs QM9414 * LL	8.5077e-06		Alkyl hydroperoxide reductase, thiol specific antioxidant and related enzymes
TR_122505	-2.53622	delta env1 * LL down vs QM9414 * LL	8.51564e-06
TR_111395	-2.60222	delta env1 * LL down vs QM9414 * LL	8.64588e-06
TR_2374	-2.2226	delta env1 * LL down vs QM9414 * LL	8.68153e-06
TR_105912	-3.11241	delta env1 * LL down vs QM9414 * LL	8.68598e-06
TR_80096	-2.8351	delta env1 * LL down vs QM9414 * LL	8.88228e-06
TR_107805	-2.21222	delta env1 * LL down vs QM9414 * LL	8.98221e-06
TR_67982	-2.28469	delta env1 * LL down vs QM9414 * LL	8.9833e-06
TR_58774	-3.22002	delta env1 * LL down vs QM9414 * LL	9.04537e-06
TR_123946	-3.337	delta env1 * LL down vs QM9414 * LL	9.062e-06		hypothetical dehydrogenase associated with cellulase signal transduction (PMID: 15288024)
TR_104104	-2.84279	delta env1 * LL down vs QM9414 * LL	9.15237e-06
TR_69926	-2.16954	delta env1 * LL down vs QM9414 * LL	9.1729e-06
TR_57923	-2.07053	delta env1 * LL down vs QM9414 * LL	9.20156e-06
TR_105196	-2.01589	delta env1 * LL down vs QM9414 * LL	9.22409e-06
TR_103205	-3.26325	delta env1 * LL down vs QM9414 * LL	9.248e-06
TR_71008	-3.02852	delta env1 * LL down vs QM9414 * LL	9.28026e-06
TR_110151	-2.05632	delta env1 * LL down vs QM9414 * LL	9.43693e-06		unique secreted protein
TR_122199	-2.54127	delta env1 * LL down vs QM9414 * LL	9.52001e-06
TR_4886	-2.67938	delta env1 * LL down vs QM9414 * LL	9.52435e-06
TR_78873	-2.5364	delta env1 * LL down vs QM9414 * LL	9.59372e-06
TR_69904	-4.82156	delta env1 * LL down vs QM9414 * LL	9.70846e-06		PTH11-type GPCRs
TR_48178	-2.47815	delta env1 * LL down vs QM9414 * LL	9.71567e-06
TR_78833	-2.46806	delta env1 * LL down vs QM9414 * LL	9.72892e-06		putative fucose permease
TR_104972	-2.00736	delta env1 * LL down vs QM9414 * LL	9.75493e-06
TR_122783	-2.16308	delta env1 * LL down vs QM9414 * LL	9.76291e-06
TR_104336	-2.68649	delta env1 * LL down vs QM9414 * LL	9.89209e-06
TR_21658	-2.09922	delta env1 * LL down vs QM9414 * LL	9.97575e-06
TR_22481	-2.32519	delta env1 * LL down vs QM9414 * LL	9.98249e-06
TR_21784	-2.42377	delta env1 * LL down vs QM9414 * LL	9.98958e-06
TR_123459	-2.68962	delta env1 * LL down vs QM9414 * LL	1.01404e-05
TR_79361	-3.34777	delta env1 * LL down vs QM9414 * LL	1.01521e-05		hypothetical protein (homologue to NCU02089.5)
TR_104856	-3.83613	delta env1 * LL down vs QM9414 * LL	1.02597e-05
TR_106936	-8.53443	delta env1 * LL down vs QM9414 * LL	1.04239e-05
TR_109679	-2.97336	delta env1 * LL down vs QM9414 * LL	1.04283e-05
TR_103041	-5.64113	delta env1 * LL down vs QM9414 * LL	1.04307e-05		acetamidase
TR_103133	-2.86764	delta env1 * LL down vs QM9414 * LL	1.06138e-05
TR_49649	-3.65555	delta env1 * LL down vs QM9414 * LL	1.06825e-05
TR_111517	-3.92814	delta env1 * LL down vs QM9414 * LL	1.07313e-05
TR_123735	-2.18649	delta env1 * LL down vs QM9414 * LL	1.08962e-05
TR_3783	-2.03947	delta env1 * LL down vs QM9414 * LL	1.09329e-05
TR_112640	-2.61303	delta env1 * LL down vs QM9414 * LL	1.0943e-05
TR_82241	-3.05024	delta env1 * LL down vs QM9414 * LL	1.09514e-05		protein containing a N-terminal binuclear Zn cluster and a DNA binding domain
TR_60216	-2.05245	delta env1 * LL down vs QM9414 * LL	1.11943e-05
TR_69956	-5.53819	delta env1 * LL down vs QM9414 * LL	1.13467e-05		Alcohol dehydrogenase, class V
TR_77193	-2.35194	delta env1 * LL down vs QM9414 * LL	1.14077e-05		Nucleolar GTPase/ATPase p130
TR_81096	-4.0804	delta env1 * LL down vs QM9414 * LL	1.14846e-05
TR_106151	-2.96725	delta env1 * LL down vs QM9414 * LL	1.15384e-05
TR_112083	-3.45663	delta env1 * LL down vs QM9414 * LL	1.1833e-05		unknown, conserved protein, contains HET domain
TR_103033	-3.32971	delta env1 * LL down vs QM9414 * LL	1.19492e-05
TR_70919	-2.82113	delta env1 * LL down vs QM9414 * LL	1.20698e-05
TR_121121	-4.19984	delta env1 * LL down vs QM9414 * LL	1.21658e-05
TR_70842	-4.7095	delta env1 * LL down vs QM9414 * LL	1.21955e-05
TR_2666	-2.37095	delta env1 * LL down vs QM9414 * LL	1.22391e-05
TR_22510	-3.61219	delta env1 * LL down vs QM9414 * LL	1.2297e-05
TR_102773	-4.02139	delta env1 * LL down vs QM9414 * LL	1.24525e-05
TR_81122	-4.29673	delta env1 * LL down vs QM9414 * LL	1.24672e-05		unknown protein, 4 TM, only in Sordariomycetes
TR_105617	-3.38582	delta env1 * LL down vs QM9414 * LL	1.25678e-05
TR_34985	-2.32663	delta env1 * LL down vs QM9414 * LL	1.25774e-05
TR_21406	-2.4657	delta env1 * LL down vs QM9414 * LL	1.25863e-05		phosphoglycerate kinase
TR_41504	-2.88157	delta env1 * LL down vs QM9414 * LL	1.26788e-05
TR_56700	-7.60385	delta env1 * LL down vs QM9414 * LL	1.28517e-05
TR_59763	-3.58302	delta env1 * LL down vs QM9414 * LL	1.29585e-05
TR_108819	-2.58254	delta env1 * LL down vs QM9414 * LL	1.30092e-05
TR_1941	-3.27995	delta env1 * LL down vs QM9414 * LL	1.30216e-05		mRNA cleavage factor I subunit/CPSF subunit
TR_82172	-2.3888	delta env1 * LL down vs QM9414 * LL	1.30434e-05
TR_123256	-3.25402	delta env1 * LL down vs QM9414 * LL	1.31917e-05
TR_122031	-2.18056	delta env1 * LL down vs QM9414 * LL	1.32871e-05		SAM-dependent methyltransferase, unknown
TR_53900	-3.13793	delta env1 * LL down vs QM9414 * LL	1.33644e-05
TR_110631	-4.18366	delta env1 * LL down vs QM9414 * LL	1.34849e-05
TR_46463	-2.67391	delta env1 * LL down vs QM9414 * LL	1.38079e-05
TR_82204	-9.2503	delta env1 * LL down vs QM9414 * LL	1.38311e-05		high affinity ammonium transporter
TR_59628	-2.61371	delta env1 * LL down vs QM9414 * LL	1.39486e-05
TR_104077	-2.53759	delta env1 * LL down vs QM9414 * LL	1.39788e-05
TR_5899	-2.56395	delta env1 * LL down vs QM9414 * LL	1.42603e-05
TR_121439	-4.20726	delta env1 * LL down vs QM9414 * LL	1.44176e-05
TR_105710	-2.08456	delta env1 * LL down vs QM9414 * LL	1.44721e-05
TR_110170	-2.29157	delta env1 * LL down vs QM9414 * LL	1.45534e-05
TR_67504	-3.98854	delta env1 * LL down vs QM9414 * LL	1.47927e-05
TR_122220	-3.03156	delta env1 * LL down vs QM9414 * LL	1.47959e-05		unknown HET domain protein, conserved
TR_5107	-3.49246	delta env1 * LL down vs QM9414 * LL	1.51148e-05
TR_2558	-2.32149	delta env1 * LL down vs QM9414 * LL	1.5171e-05
TR_103754	-2.75721	delta env1 * LL down vs QM9414 * LL	1.54063e-05		serine/threonine protein kinase, PAK/STE20 subfamily
TR_110078	-4.7008	delta env1 * LL down vs QM9414 * LL	1.54991e-05
TR_26019	-2.00945	delta env1 * LL down vs QM9414 * LL	1.55695e-05
TR_51998	-2.72652	delta env1 * LL down vs QM9414 * LL	1.57593e-05
TR_103121	-2.1262	delta env1 * LL down vs QM9414 * LL	1.57936e-05
TR_31521	-2.22885	delta env1 * LL down vs QM9414 * LL	1.58964e-05
TR_111429	-2.73737	delta env1 * LL down vs QM9414 * LL	1.59923e-05
TR_37271	-2.54089	delta env1 * LL down vs QM9414 * LL	1.60659e-05
TR_109641	-2.67269	delta env1 * LL down vs QM9414 * LL	1.60725e-05
TR_73646	-2.06609	delta env1 * LL down vs QM9414 * LL	1.61135e-05
TR_22654	-2.18971	delta env1 * LL down vs QM9414 * LL	1.6211e-05
TR_68086	-3.2968	delta env1 * LL down vs QM9414 * LL	1.63422e-05
TR_109307	-5.37256	delta env1 * LL down vs QM9414 * LL	1.63618e-05
TR_110686	-2.50808	delta env1 * LL down vs QM9414 * LL	1.64193e-05
TR_110227	-2.44969	delta env1 * LL down vs QM9414 * LL	1.65848e-05		Splicing coactivator SRm160/300, subunit SRm300
TR_111887	-4.34256	delta env1 * LL down vs QM9414 * LL	1.66389e-05
TR_53402	-2.21885	delta env1 * LL down vs QM9414 * LL	1.66684e-05
TR_104103	-5.37953	delta env1 * LL down vs QM9414 * LL	1.67471e-05
TR_108682	-2.94057	delta env1 * LL down vs QM9414 * LL	1.67561e-05		unknown conserved protein
TR_62333	-3.65138	delta env1 * LL down vs QM9414 * LL	1.68347e-05
TR_112369	-2.65806	delta env1 * LL down vs QM9414 * LL	1.68948e-05
TR_35726	-3.11132	delta env1 * LL down vs QM9414 * LL	1.70595e-05		candidate subtilisin like protease
TR_102403	-2.90959	delta env1 * LL down vs QM9414 * LL	1.70613e-05
TR_106697	-2.0356	delta env1 * LL down vs QM9414 * LL	1.7568e-05		esterase/lipase, bacterial origin
TR_67117	-4.88272	delta env1 * LL down vs QM9414 * LL	1.76875e-05		3'-5' exonuclease
TR_75116	-2.16265	delta env1 * LL down vs QM9414 * LL	1.76888e-05
TR_106512	-3.60397	delta env1 * LL down vs QM9414 * LL	1.77704e-05
TR_60758	-2.78768	delta env1 * LL down vs QM9414 * LL	1.77796e-05		SAM-dependent methyltransferase, unknown
TR_105391	-2.12689	delta env1 * LL down vs QM9414 * LL	1.80247e-05
TR_106168	-2.76853	delta env1 * LL down vs QM9414 * LL	1.83061e-05
TR_55559	-2.46883	delta env1 * LL down vs QM9414 * LL	1.849e-05
TR_123134	-2.58682	delta env1 * LL down vs QM9414 * LL	1.84986e-05
TR_73924	-3.60801	delta env1 * LL down vs QM9414 * LL	1.85388e-05		Multidrug/pheromone exporter, ABC superfamily
TR_65040	-2.29864	delta env1 * LL down vs QM9414 * LL	1.85811e-05
TR_109323	-2.18814	delta env1 * LL down vs QM9414 * LL	1.85842e-05
TR_58560	-2.28037	delta env1 * LL down vs QM9414 * LL	1.88792e-05
TR_109475	-4.25169	delta env1 * LL down vs QM9414 * LL	1.89173e-05
TR_56966	-2.42262	delta env1 * LL down vs QM9414 * LL	1.89827e-05
TR_67778	-4.28028	delta env1 * LL down vs QM9414 * LL	1.94089e-05		Hydroxysteroid 17-beta dehydrogenase 11
TR_58960	-2.15015	delta env1 * LL down vs QM9414 * LL	1.95204e-05
TR_106539	-2.85403	delta env1 * LL down vs QM9414 * LL	1.95753e-05
TR_5119	-4.8732	delta env1 * LL down vs QM9414 * LL	1.96428e-05
TR_110665	-3.73089	delta env1 * LL down vs QM9414 * LL	1.97541e-05
TR_70807	-2.99367	delta env1 * LL down vs QM9414 * LL	1.97854e-05
TR_49832	-2.35573	delta env1 * LL down vs QM9414 * LL	1.97875e-05
TR_32639	-5.90972	delta env1 * LL down vs QM9414 * LL	1.98387e-05
TR_59352	-2.35523	delta env1 * LL down vs QM9414 * LL	1.98474e-05
TR_111881	-6.76219	delta env1 * LL down vs QM9414 * LL	2.01255e-05		Kynurenine 3-monooxygenase and related flavoprotein monooxygenases
TR_65483	-4.46373	delta env1 * LL down vs QM9414 * LL	2.01559e-05
TR_3363	-2.99714	delta env1 * LL down vs QM9414 * LL	2.0271e-05		unknown; 9 TM; only in Sordariomycetes
TR_54352	-3.28798	delta env1 * LL down vs QM9414 * LL	2.04387e-05		hypothetical protain, conserved
TR_62477	-2.05429	delta env1 * LL down vs QM9414 * LL	2.04807e-05
TR_79813	-3.33579	delta env1 * LL down vs QM9414 * LL	2.06493e-05		Kynurenine 3-monooxygenase and related flavoprotein monooxygenases
TR_106492	-2.67038	delta env1 * LL down vs QM9414 * LL	2.0962e-05
TR_103446	-2.45204	delta env1 * LL down vs QM9414 * LL	2.10556e-05
TR_106249	-3.27561	delta env1 * LL down vs QM9414 * LL	2.10938e-05
TR_109007	-2.04294	delta env1 * LL down vs QM9414 * LL	2.13474e-05
TR_107996	-2.66743	delta env1 * LL down vs QM9414 * LL	2.14795e-05
TR_22104	-2.1749	delta env1 * LL down vs QM9414 * LL	2.14983e-05
TR_112028	-2.61109	delta env1 * LL down vs QM9414 * LL	2.16573e-05
TR_124136	-2.82194	delta env1 * LL down vs QM9414 * LL	2.17018e-05
TR_75336	-2.69811	delta env1 * LL down vs QM9414 * LL	2.17094e-05
TR_108343	-2.58451	delta env1 * LL down vs QM9414 * LL	2.17265e-05
TR_107463	-2.87567	delta env1 * LL down vs QM9414 * LL	2.17399e-05		exoribonuclease Dhp1
TR_112146	-2.04447	delta env1 * LL down vs QM9414 * LL	2.22236e-05		unknown hypothetical protein
TR_104201	-2.27477	delta env1 * LL down vs QM9414 * LL	2.22703e-05
TR_53722	-4.49057	delta env1 * LL down vs QM9414 * LL	2.25336e-05
TR_70830	-2.68181	delta env1 * LL down vs QM9414 * LL	2.27368e-05
TR_112399	-2.37466	delta env1 * LL down vs QM9414 * LL	2.28337e-05		Heterochromatin-associated protein HP1 and related CHROMO domain proteins
TR_104716	-2.79942	delta env1 * LL down vs QM9414 * LL	2.29315e-05
TR_53331	-2.96328	delta env1 * LL down vs QM9414 * LL	2.30337e-05
TR_119890	-2.41756	delta env1 * LL down vs QM9414 * LL	2.31282e-05
TR_70098	-3.40899	delta env1 * LL down vs QM9414 * LL	2.33701e-05		Amino acid transporters
TR_32069	-2.4163	delta env1 * LL down vs QM9414 * LL	2.35241e-05
TR_103050	-2.01267	delta env1 * LL down vs QM9414 * LL	2.40853e-05
TR_109708	-2.22572	delta env1 * LL down vs QM9414 * LL	2.40976e-05
TR_59388	-4.38814	delta env1 * LL down vs QM9414 * LL	2.41623e-05		Predicted transporter (major facilitator superfamily)
TR_55161	-2.66386	delta env1 * LL down vs QM9414 * LL	2.42726e-05
TR_65114	-4.43634	delta env1 * LL down vs QM9414 * LL	2.43444e-05
TR_64963	-2.2555	delta env1 * LL down vs QM9414 * LL	2.43733e-05
TR_106371	-2.86009	delta env1 * LL down vs QM9414 * LL	2.44766e-05
TR_110315	-2.62477	delta env1 * LL down vs QM9414 * LL	2.45729e-05
TR_102458	-2.36199	delta env1 * LL down vs QM9414 * LL	2.45976e-05
TR_109648	-2.43113	delta env1 * LL down vs QM9414 * LL	2.46272e-05
TR_105867	-3.41968	delta env1 * LL down vs QM9414 * LL	2.47129e-05
TR_44700	-2.89084	delta env1 * LL down vs QM9414 * LL	2.51264e-05
TR_59655	-3.01575	delta env1 * LL down vs QM9414 * LL	2.54887e-05
TR_27406	-2.73625	delta env1 * LL down vs QM9414 * LL	2.54985e-05
TR_61517	-2.22314	delta env1 * LL down vs QM9414 * LL	2.56304e-05
TR_76682	-3.29069	delta env1 * LL down vs QM9414 * LL	2.58045e-05		Pleiotropic drug resistance proteins (PDR1-15), ABC superfamily
TR_72086	-9.97986	delta env1 * LL down vs QM9414 * LL	2.58149e-05
TR_52222	-3.05023	delta env1 * LL down vs QM9414 * LL	2.62231e-05
TR_106720	-2.38944	delta env1 * LL down vs QM9414 * LL	2.6589e-05
TR_121042	-2.0289	delta env1 * LL down vs QM9414 * LL	2.71333e-05
TR_69426	-2.77838	delta env1 * LL down vs QM9414 * LL	2.71421e-05
TR_110797	-5.08555	delta env1 * LL down vs QM9414 * LL	2.74229e-05		unknown protein, 1 TM, only in Gibberella
TR_82153	-2.77473	delta env1 * LL down vs QM9414 * LL	2.75191e-05
TR_102467	-4.24557	delta env1 * LL down vs QM9414 * LL	2.76815e-05
TR_3529	-4.63677	delta env1 * LL down vs QM9414 * LL	2.77306e-05
TR_79398	-2.50385	delta env1 * LL down vs QM9414 * LL	2.78225e-05
TR_22845	-4.71024	delta env1 * LL down vs QM9414 * LL	2.7921e-05
TR_111811	-2.67914	delta env1 * LL down vs QM9414 * LL	2.81001e-05
TR_33169	-3.09756	delta env1 * LL down vs QM9414 * LL	2.81298e-05		Predicted hydrolase related to dienelactone hydrolase
TR_110922	-2.2637	delta env1 * LL down vs QM9414 * LL	2.82344e-05
TR_4104	-2.45604	delta env1 * LL down vs QM9414 * LL	2.8742e-05		Arginase SpeB
TR_111451	-2.90652	delta env1 * LL down vs QM9414 * LL	2.91129e-05
TR_105279	-2.28293	delta env1 * LL down vs QM9414 * LL	2.91929e-05
TR_68336	-2.99833	delta env1 * LL down vs QM9414 * LL	3.01664e-05
TR_52505	-4.0123	delta env1 * LL down vs QM9414 * LL	3.04786e-05
TR_110265	-2.10219	delta env1 * LL down vs QM9414 * LL	3.04927e-05		unknown, potentially flavin nucleotide binding protein
TR_82451	-2.17694	delta env1 * LL down vs QM9414 * LL	3.06003e-05
TR_55629	-2.50599	delta env1 * LL down vs QM9414 * LL	3.08473e-05
TR_104557	-3.46513	delta env1 * LL down vs QM9414 * LL	3.1528e-05
TR_109560	-5.08933	delta env1 * LL down vs QM9414 * LL	3.19697e-05
TR_41501	-2.66157	delta env1 * LL down vs QM9414 * LL	3.2041e-05		hypothetical conserved protein, 1 TM
TR_53076	-2.04869	delta env1 * LL down vs QM9414 * LL	3.21043e-05
TR_103065	-2.85289	delta env1 * LL down vs QM9414 * LL	3.23672e-05		unknown conserved protein, contains HET domain
TR_56860	-2.69136	delta env1 * LL down vs QM9414 * LL	3.24052e-05
TR_105798	-2.39609	delta env1 * LL down vs QM9414 * LL	3.24925e-05
TR_107035	-2.03466	delta env1 * LL down vs QM9414 * LL	3.25225e-05
TR_5308	-2.99646	delta env1 * LL down vs QM9414 * LL	3.26054e-05
TR_21742	-2.00924	delta env1 * LL down vs QM9414 * LL	3.26399e-05
TR_107704	-3.38671	delta env1 * LL down vs QM9414 * LL	3.26655e-05		unknown protein, only in A. fumigatus
TR_110267	-3.02881	delta env1 * LL down vs QM9414 * LL	3.26872e-05		unknown protein
TR_64710	-3.13791	delta env1 * LL down vs QM9414 * LL	3.30658e-05		AAA+-type ATPase
TR_110595	-2.56586	delta env1 * LL down vs QM9414 * LL	3.31605e-05
TR_66059	-2.56943	delta env1 * LL down vs QM9414 * LL	3.32738e-05
TR_54437	-2.17079	delta env1 * LL down vs QM9414 * LL	3.34663e-05
TR_66753	-4.7455	delta env1 * LL down vs QM9414 * LL	3.3559e-05
TR_82145	-2.22738	delta env1 * LL down vs QM9414 * LL	3.35695e-05
TR_122820	-2.70737	delta env1 * LL down vs QM9414 * LL	3.35831e-05		Kynurenine aminotransferase, glutamine transaminase K
TR_32204	-2.7538	delta env1 * LL down vs QM9414 * LL	3.39232e-05
TR_64111	-2.16063	delta env1 * LL down vs QM9414 * LL	3.4061e-05
TR_104175	-2.35885	delta env1 * LL down vs QM9414 * LL	3.41678e-05		unique protein
TR_64167	-2.63308	delta env1 * LL down vs QM9414 * LL	3.44733e-05
TR_109317	-3.59806	delta env1 * LL down vs QM9414 * LL	3.47911e-05
TR_82551	-2.03327	delta env1 * LL down vs QM9414 * LL	3.4851e-05
TR_104421	-2.44615	delta env1 * LL down vs QM9414 * LL	3.54336e-05
TR_59760	-2.25229	delta env1 * LL down vs QM9414 * LL	3.54953e-05
TR_123236	-8.04524	delta env1 * LL down vs QM9414 * LL	3.55136e-05		no orthologues
TR_80149	-6.5337	delta env1 * LL down vs QM9414 * LL	3.5883e-05		hypothetical protein, conserved
TR_41607	-2.11043	delta env1 * LL down vs QM9414 * LL	3.67024e-05		unknown conserved protein
TR_71039	-2.07745	delta env1 * LL down vs QM9414 * LL	3.68288e-05
TR_27398	-2.24603	delta env1 * LL down vs QM9414 * LL	3.68754e-05
TR_112499	-3.68168	delta env1 * LL down vs QM9414 * LL	3.73142e-05		UPF2, nonsense-mediated mRNA-decay factor
TR_65156	-2.39546	delta env1 * LL down vs QM9414 * LL	3.74659e-05
TR_23382	-4.76929	delta env1 * LL down vs QM9414 * LL	3.78349e-05		aldehyde reductase AKR7
TR_108683	-2.56566	delta env1 * LL down vs QM9414 * LL	3.78945e-05		unknown conserved protein, contains 5 TM
TR_111318	-3.38671	delta env1 * LL down vs QM9414 * LL	3.8026e-05
TR_44987	-3.35625	delta env1 * LL down vs QM9414 * LL	3.8333e-05		ERG25 methylsterol desaturase, SUR2-type hydroxylase/desaturase, catalytic region
TR_77539	-2.27356	delta env1 * LL down vs QM9414 * LL	3.86945e-05
TR_75854	-3.61426	delta env1 * LL down vs QM9414 * LL	3.91991e-05
TR_23332	-2.1787	delta env1 * LL down vs QM9414 * LL	3.9267e-05
TR_75247	-2.34244	delta env1 * LL down vs QM9414 * LL	3.92734e-05		AAA+-type ATPase
TR_123473	-3.21144	delta env1 * LL down vs QM9414 * LL	3.95978e-05		MFS, 12 TMs
TR_102908	-5.64818	delta env1 * LL down vs QM9414 * LL	3.99493e-05
TR_57891	-2.26059	delta env1 * LL down vs QM9414 * LL	4.05601e-05
TR_122629	-5.37666	delta env1 * LL down vs QM9414 * LL	4.05689e-05		unknown protein
TR_121981	-2.58327	delta env1 * LL down vs QM9414 * LL	4.09147e-05
TR_59887	-2.56101	delta env1 * LL down vs QM9414 * LL	4.1215e-05
TR_69857	-4.27705	delta env1 * LL down vs QM9414 * LL	4.15249e-05		unknown conserved protein
TR_55592	-2.33875	delta env1 * LL down vs QM9414 * LL	4.17706e-05
TR_122499	-2.62024	delta env1 * LL down vs QM9414 * LL	4.18171e-05
TR_68028	-2.94141	delta env1 * LL down vs QM9414 * LL	4.19194e-05
TR_54583	-2.27727	delta env1 * LL down vs QM9414 * LL	4.21292e-05
TR_112040	-2.6497	delta env1 * LL down vs QM9414 * LL	4.23788e-05
TR_108953	-2.18997	delta env1 * LL down vs QM9414 * LL	4.2886e-05
TR_105975	-2.99698	delta env1 * LL down vs QM9414 * LL	4.32261e-05
TR_3447	-2.38048	delta env1 * LL down vs QM9414 * LL	4.34836e-05		NADP-dependent alcohol dehydrogenase (class V)
TR_112371	-2.10951	delta env1 * LL down vs QM9414 * LL	4.35016e-05
TR_120215	-2.78781	delta env1 * LL down vs QM9414 * LL	4.35657e-05
TR_123260	-2.98985	delta env1 * LL down vs QM9414 * LL	4.39365e-05		hypothetical protein, only in Chaetomium and Gibberella
TR_71123	-2.8776	delta env1 * LL down vs QM9414 * LL	4.40279e-05
TR_122506	-3.63823	delta env1 * LL down vs QM9414 * LL	4.42095e-05		unique protein
TR_60337	-4.21552	delta env1 * LL down vs QM9414 * LL	4.42119e-05		hypothetical protein
TR_107197	-3.58355	delta env1 * LL down vs QM9414 * LL	4.42741e-05
TR_81730	-2.15204	delta env1 * LL down vs QM9414 * LL	4.47558e-05
TR_103778	-2.95516	delta env1 * LL down vs QM9414 * LL	4.50894e-05
TR_121843	-2.99893	delta env1 * LL down vs QM9414 * LL	4.53302e-05
TR_120451	-3.25167	delta env1 * LL down vs QM9414 * LL	4.55057e-05
TR_59673	-2.80545	delta env1 * LL down vs QM9414 * LL	4.55136e-05
TR_80091	-3.29265	delta env1 * LL down vs QM9414 * LL	4.56498e-05
TR_122242	-3.00381	delta env1 * LL down vs QM9414 * LL	4.64599e-05		hypothetical protein, 1 TM
TR_69164	-2.13554	delta env1 * LL down vs QM9414 * LL	4.69058e-05
TR_76166	-3.34896	delta env1 * LL down vs QM9414 * LL	4.69734e-05		ATP synthase subunit 4, mitochondrial precursor
TR_74379	-2.33147	delta env1 * LL down vs QM9414 * LL	4.69827e-05
TR_122069	-2.4976	delta env1 * LL down vs QM9414 * LL	4.7029e-05		unknown secreted protein, contains BTB/POZ domain
TR_112518	-4.68142	delta env1 * LL down vs QM9414 * LL	4.72685e-05
TR_121818	-3.68088	delta env1 * LL down vs QM9414 * LL	4.81417e-05		unknown secreted protein
TR_38274	-2.7303	delta env1 * LL down vs QM9414 * LL	4.82106e-05
TR_66854	-2.48383	delta env1 * LL down vs QM9414 * LL	4.83306e-05		Monocarboxylate transporter
TR_121498	-2.64707	delta env1 * LL down vs QM9414 * LL	4.93661e-05		Phosphatidylserine decarboxylase
TR_77009	-2.24129	delta env1 * LL down vs QM9414 * LL	4.94138e-05
TR_107866	-2.03356	delta env1 * LL down vs QM9414 * LL	4.94179e-05
TR_111958	-2.33961	delta env1 * LL down vs QM9414 * LL	4.9575e-05
TR_71649	-3.54399	delta env1 * LL down vs QM9414 * LL	4.96163e-05
TR_75470	-3.35262	delta env1 * LL down vs QM9414 * LL	4.97201e-05
TR_68662	-2.89719	delta env1 * LL down vs QM9414 * LL	4.98617e-05
TR_123084	-26.4376	delta env1 * LL down vs QM9414 * LL	5.00918e-05		(chloro)peroxidase
TR_69625	-2.04407	delta env1 * LL down vs QM9414 * LL	5.03823e-05		Glyoxylase
TR_112380	-2.3435	delta env1 * LL down vs QM9414 * LL	5.05062e-05
TR_110810	-3.80692	delta env1 * LL down vs QM9414 * LL	5.13185e-05
TR_53501	-2.81428	delta env1 * LL down vs QM9414 * LL	5.18818e-05
TR_65402	-3.16328	delta env1 * LL down vs QM9414 * LL	5.19564e-05
TR_53872	-2.75453	delta env1 * LL down vs QM9414 * LL	5.19797e-05
TR_62633	-2.46623	delta env1 * LL down vs QM9414 * LL	5.2234e-05
TR_105237	-2.78443	delta env1 * LL down vs QM9414 * LL	5.27649e-05		unknown, only in Magnaporthe
TR_5855	-2.38593	delta env1 * LL down vs QM9414 * LL	5.30965e-05
TR_43961	-4.41948	delta env1 * LL down vs QM9414 * LL	5.35825e-05		One of six subunits of the RNA polymerase III transcription initiation factor complex (TFIIIC); part of the TauA globular domain of TFIIIC that binds DNA at the BoxA promoter sites of tRNA genes
TR_103470	-3.0289	delta env1 * LL down vs QM9414 * LL	5.39765e-05
TR_63687	-4.22409	delta env1 * LL down vs QM9414 * LL	5.44023e-05		unique protein, contains ankyrin repeat
TR_71655	-2.80242	delta env1 * LL down vs QM9414 * LL	5.45328e-05		sterol delta(24(28))- reductase,
TR_5889	-2.83746	delta env1 * LL down vs QM9414 * LL	5.50481e-05
TR_102500	-2.64758	delta env1 * LL down vs QM9414 * LL	5.5223e-05
TR_23475	-2.12505	delta env1 * LL down vs QM9414 * LL	5.53049e-05
TR_69437	-2.2881	delta env1 * LL down vs QM9414 * LL	5.56925e-05		G2/mitotic-specific cyclin
TR_57370	-2.83562	delta env1 * LL down vs QM9414 * LL	5.59118e-05
TR_55566	-2.41182	delta env1 * LL down vs QM9414 * LL	5.62931e-05
TR_106584	-3.27827	delta env1 * LL down vs QM9414 * LL	5.66926e-05
TR_119603	-2.40721	delta env1 * LL down vs QM9414 * LL	5.7149e-05
TR_120140	-2.02757	delta env1 * LL down vs QM9414 * LL	5.80751e-05
TR_82001	-2.1558	delta env1 * LL down vs QM9414 * LL	5.80976e-05
TR_108418	-2.84493	delta env1 * LL down vs QM9414 * LL	5.85222e-05
TR_105676	-2.12292	delta env1 * LL down vs QM9414 * LL	5.88689e-05
TR_120288	-2.12859	delta env1 * LL down vs QM9414 * LL	5.92103e-05
TR_2517	-2.62633	delta env1 * LL down vs QM9414 * LL	5.93523e-05
TR_69115	-2.30602	delta env1 * LL down vs QM9414 * LL	5.97529e-05
TR_110731	-2.3476	delta env1 * LL down vs QM9414 * LL	6.00747e-05
TR_58601	-2.54338	delta env1 * LL down vs QM9414 * LL	6.01778e-05
TR_65736	-2.75244	delta env1 * LL down vs QM9414 * LL	6.02863e-05
TR_123987	-2.77993	delta env1 * LL down vs QM9414 * LL	6.0431e-05
TR_111307	-2.38369	delta env1 * LL down vs QM9414 * LL	6.05413e-05
TR_34183	-2.40948	delta env1 * LL down vs QM9414 * LL	6.106e-05
TR_106828	-2.10979	delta env1 * LL down vs QM9414 * LL	6.1391e-05
TR_65583	-3.82638	delta env1 * LL down vs QM9414 * LL	6.15586e-05
TR_3525	-2.28007	delta env1 * LL down vs QM9414 * LL	6.15784e-05
TR_27600	-2.47701	delta env1 * LL down vs QM9414 * LL	6.16243e-05
TR_108340	-3.1204	delta env1 * LL down vs QM9414 * LL	6.18624e-05
TR_23316	-2.18442	delta env1 * LL down vs QM9414 * LL	6.20639e-05
TR_62169	-2.64379	delta env1 * LL down vs QM9414 * LL	6.25606e-05
TR_2036	-3.26376	delta env1 * LL down vs QM9414 * LL	6.26331e-05
TR_58549	-2.27845	delta env1 * LL down vs QM9414 * LL	6.38531e-05
TR_102935	-2.1141	delta env1 * LL down vs QM9414 * LL	6.38645e-05
TR_72072	-2.83475	delta env1 * LL down vs QM9414 * LL	6.48032e-05		CE1 esterase (PHB?)
TR_41604	-2.95799	delta env1 * LL down vs QM9414 * LL	6.51192e-05		unknown protein, 4 TM, conserved in yeast
TR_104301	-2.81027	delta env1 * LL down vs QM9414 * LL	6.52945e-05
TR_121475	-8.00802	delta env1 * LL down vs QM9414 * LL	6.65265e-05		unknown, no orthologues
TR_107070	-2.03965	delta env1 * LL down vs QM9414 * LL	6.66715e-05
TR_109237	-4.4785	delta env1 * LL down vs QM9414 * LL	6.75221e-05
TR_53684	-2.19958	delta env1 * LL down vs QM9414 * LL	6.75549e-05
TR_120326	-4.44197	delta env1 * LL down vs QM9414 * LL	6.76642e-05
TR_58161	-2.56507	delta env1 * LL down vs QM9414 * LL	6.8721e-05
TR_107844	-3.20685	delta env1 * LL down vs QM9414 * LL	6.8844e-05		unknown protein, 3 TM, only in Gibberella and Chaetomium
TR_69652	-2.61505	delta env1 * LL down vs QM9414 * LL	6.90315e-05		Hydroxyindole-O-methyltransferase and related SAM-dependent methyltransferases
TR_72379	-6.79859	delta env1 * LL down vs QM9414 * LL	6.91019e-05		hypothetical proteinase inhibitor with similarity to the H. lixii conidiospore surface protein cmp1
TR_76659	-2.38692	delta env1 * LL down vs QM9414 * LL	7.07417e-05
TR_108345	-3.06617	delta env1 * LL down vs QM9414 * LL	7.23955e-05
TR_3434	-2.37952	delta env1 * LL down vs QM9414 * LL	7.29794e-05
ADDLSEQ_MAT112	-2.20257	delta env1 * LL down vs QM9414 * LL	7.31554e-05
TR_5247	-4.15162	delta env1 * LL down vs QM9414 * LL	7.38967e-05
TR_104373	-2.98384	delta env1 * LL down vs QM9414 * LL	7.45277e-05
TR_58910	-2.14615	delta env1 * LL down vs QM9414 * LL	7.45677e-05		unknown conserved protein
TR_69490	-3.08454	delta env1 * LL down vs QM9414 * LL	7.46801e-05
TR_2089	-2.1278	delta env1 * LL down vs QM9414 * LL	7.48971e-05
TR_68192	-2.18213	delta env1 * LL down vs QM9414 * LL	7.51313e-05
TR_59073	-2.0299	delta env1 * LL down vs QM9414 * LL	7.52808e-05
TR_82026	-5.06424	delta env1 * LL down vs QM9414 * LL	7.54999e-05		trans-aconitate methyltransferase
TR_63006	-2.24952	delta env1 * LL down vs QM9414 * LL	7.5649e-05
TR_121156	-2.07991	delta env1 * LL down vs QM9414 * LL	7.56849e-05
TR_3532	-4.23702	delta env1 * LL down vs QM9414 * LL	7.6042e-05
TR_121989	-2.33165	delta env1 * LL down vs QM9414 * LL	7.68862e-05
TR_79761	-2.09182	delta env1 * LL down vs QM9414 * LL	7.80928e-05
TR_50390	-2.53985	delta env1 * LL down vs QM9414 * LL	7.81115e-05
TR_120486	-4.29379	delta env1 * LL down vs QM9414 * LL	7.95337e-05
TR_106812	-2.63108	delta env1 * LL down vs QM9414 * LL	8.00072e-05
TR_109370	-2.37328	delta env1 * LL down vs QM9414 * LL	8.042e-05
TR_4240	-2.15995	delta env1 * LL down vs QM9414 * LL	8.08475e-05
TR_109945	-2.49395	delta env1 * LL down vs QM9414 * LL	8.16196e-05
TR_112124	-2.6035	delta env1 * LL down vs QM9414 * LL	8.2284e-05
TR_1959	-2.97335	delta env1 * LL down vs QM9414 * LL	8.31646e-05
TR_64370	-2.08582	delta env1 * LL down vs QM9414 * LL	8.31726e-05
TR_58333	-2.1276	delta env1 * LL down vs QM9414 * LL	8.40006e-05
TR_102787	-2.19654	delta env1 * LL down vs QM9414 * LL	8.43154e-05		unique protein
TR_59491	-2.17638	delta env1 * LL down vs QM9414 * LL	8.56258e-05
TR_3422	-2.48575	delta env1 * LL down vs QM9414 * LL	8.61857e-05
TR_109387	-2.42672	delta env1 * LL down vs QM9414 * LL	8.65886e-05		unknown protein, in Aspergilli
TR_108046	-2.51726	delta env1 * LL down vs QM9414 * LL	8.69838e-05
TR_41312	-2.90125	delta env1 * LL down vs QM9414 * LL	8.71989e-05
TR_104060	-2.03301	delta env1 * LL down vs QM9414 * LL	8.83366e-05
TR_124040	-4.79204	delta env1 * LL down vs QM9414 * LL	8.84528e-05
TR_70838	-5.60792	delta env1 * LL down vs QM9414 * LL	8.88578e-05
TR_2826	-2.2061	delta env1 * LL down vs QM9414 * LL	8.9292e-05
TR_72581	-3.66658	delta env1 * LL down vs QM9414 * LL	9.00676e-05		unknown conserved protein
TR_110732	-2.2783	delta env1 * LL down vs QM9414 * LL	9.22456e-05
TR_73967	-2.60554	delta env1 * LL down vs QM9414 * LL	9.22638e-05
TR_52438	-3.88775	delta env1 * LL down vs QM9414 * LL	9.23959e-05
TR_107146	-5.19996	delta env1 * LL down vs QM9414 * LL	9.25794e-05
TR_5894	-2.50797	delta env1 * LL down vs QM9414 * LL	9.36912e-05
TR_78956	-2.89043	delta env1 * LL down vs QM9414 * LL	9.45292e-05
TR_107502	-3.86857	delta env1 * LL down vs QM9414 * LL	9.45523e-05
TR_107974	-3.75281	delta env1 * LL down vs QM9414 * LL	9.48853e-05		bZIP transcription factor JlbA/IDI-4
TR_121417	-3.04747	delta env1 * LL down vs QM9414 * LL	9.50153e-05		putative membrane associated protein (Magnaporthe)
TR_111716	-2.82835	delta env1 * LL down vs QM9414 * LL	9.57576e-05		Flavonol reductase/cinnamoyl-CoA reductase
TR_74163	-2.21814	delta env1 * LL down vs QM9414 * LL	9.58072e-05
TR_53964	-2.6187	delta env1 * LL down vs QM9414 * LL	9.64454e-05
TR_105192	-2.03785	delta env1 * LL down vs QM9414 * LL	9.65538e-05
TR_55237	-2.42225	delta env1 * LL down vs QM9414 * LL	9.70857e-05
TR_105888	-2.46249	delta env1 * LL down vs QM9414 * LL	9.70927e-05
TR_60791	-2.15444	delta env1 * LL down vs QM9414 * LL	9.73729e-05		Subtilisin kexin isozyme-1/site 1 protease, subtilase superfamily
TR_110323	-3.48529	delta env1 * LL down vs QM9414 * LL	9.78703e-05		unique protein
TR_64110	-2.43597	delta env1 * LL down vs QM9414 * LL	9.85785e-05
TR_70984	-2.15689	delta env1 * LL down vs QM9414 * LL	9.87635e-05
TR_106161	-3.86506	delta env1 * LL down vs QM9414 * LL	0.00010053		Ankyrin
TR_104419	-2.31411	delta env1 * LL down vs QM9414 * LL	0.000100811		unique protein, secreted
TR_54789	-3.36721	delta env1 * LL down vs QM9414 * LL	0.000101666
TR_104115	-2.2841	delta env1 * LL down vs QM9414 * LL	0.000102908
TR_67983	-2.1405	delta env1 * LL down vs QM9414 * LL	0.000103961
TR_22257	-2.20779	delta env1 * LL down vs QM9414 * LL	0.000104024
TR_75535	-2.15521	delta env1 * LL down vs QM9414 * LL	0.000104353
TR_59168	-2.11613	delta env1 * LL down vs QM9414 * LL	0.000105327
TR_65572	-2.1626	delta env1 * LL down vs QM9414 * LL	0.00010577
TR_112463	-2.96956	delta env1 * LL down vs QM9414 * LL	0.000105992
TR_27719	-2.22353	delta env1 * LL down vs QM9414 * LL	0.000106168
TR_54244	-2.51128	delta env1 * LL down vs QM9414 * LL	0.00010664
TR_104067	-3.19512	delta env1 * LL down vs QM9414 * LL	0.00010668
TR_123202	-4.11983	delta env1 * LL down vs QM9414 * LL	0.00010802
TR_103973	-2.1388	delta env1 * LL down vs QM9414 * LL	0.000108126
TR_66103	-2.72754	delta env1 * LL down vs QM9414 * LL	0.000109419
TR_64869	-4.21044	delta env1 * LL down vs QM9414 * LL	0.000109595		Cytochrome P450 CYP4/CYP19/CYP26 subfamilies
TR_65036	-2.05538	delta env1 * LL down vs QM9414 * LL	0.000110311
TR_54508	-2.98208	delta env1 * LL down vs QM9414 * LL	0.000112208
TR_65141	-2.10743	delta env1 * LL down vs QM9414 * LL	0.000112291
TR_68019	-3.26188	delta env1 * LL down vs QM9414 * LL	0.000113011		Zn-dependent hydrolase (beta-lactamase superfamily)
TR_55193	-2.60596	delta env1 * LL down vs QM9414 * LL	0.000113829
TR_111049	-2.36395	delta env1 * LL down vs QM9414 * LL	0.000114602
TR_112521	-4.21727	delta env1 * LL down vs QM9414 * LL	0.000115727
TR_120479	-2.5333	delta env1 * LL down vs QM9414 * LL	0.000117227
TR_109361	-2.24327	delta env1 * LL down vs QM9414 * LL	0.000117227
TR_4774	-3.21579	delta env1 * LL down vs QM9414 * LL	0.00011805
TR_106661	-2.35023	delta env1 * LL down vs QM9414 * LL	0.000118194
TR_109404	-5.67905	delta env1 * LL down vs QM9414 * LL	0.000118331		hypothetical protein
TR_109998	-2.71895	delta env1 * LL down vs QM9414 * LL	0.000118827
TR_33263	-2.62347	delta env1 * LL down vs QM9414 * LL	0.000119247
TR_42953	-2.13033	delta env1 * LL down vs QM9414 * LL	0.000119436
TR_69537	-3.01195	delta env1 * LL down vs QM9414 * LL	0.000119673		unknown protein, contains F-box and WD repeat
TR_66776	-3.22316	delta env1 * LL down vs QM9414 * LL	0.000119792
TR_64971	-4.47288	delta env1 * LL down vs QM9414 * LL	0.00012034		Amino acid transporters
TR_65883	-3.08297	delta env1 * LL down vs QM9414 * LL	0.000121428		Glyoxylate/hydroxypyruvate reductase (D-isomer-specific 2-hydroxy acid dehydrogenase superfamily)
TR_121579	-3.80067	delta env1 * LL down vs QM9414 * LL	0.000121713
TR_110457	-2.70994	delta env1 * LL down vs QM9414 * LL	0.000122453
TR_60187	-2.59932	delta env1 * LL down vs QM9414 * LL	0.000123125
TR_56812	-2.4434	delta env1 * LL down vs QM9414 * LL	0.000123467
TR_31812	-2.10275	delta env1 * LL down vs QM9414 * LL	0.000123613
TR_104556	-3.43496	delta env1 * LL down vs QM9414 * LL	0.000124274
TR_109357	-2.98054	delta env1 * LL down vs QM9414 * LL	0.000124302
TR_102489	-2.09675	delta env1 * LL down vs QM9414 * LL	0.00012498
TR_103135	-3.78469	delta env1 * LL down vs QM9414 * LL	0.00012568
TR_111803	-2.57252	delta env1 * LL down vs QM9414 * LL	0.000125711
TR_110790	-3.16387	delta env1 * LL down vs QM9414 * LL	0.000126443		unknown conserved protein
TR_120351	-2.10074	delta env1 * LL down vs QM9414 * LL	0.000126718
TR_4682	-3.82983	delta env1 * LL down vs QM9414 * LL	0.000127325		Reductases with broad range of substrate specificities
TR_121516	-2.97172	delta env1 * LL down vs QM9414 * LL	0.000127819
TR_76136	-2.10831	delta env1 * LL down vs QM9414 * LL	0.000127989
TR_119857	-4.90698	delta env1 * LL down vs QM9414 * LL	0.000128218
TR_121837	-2.0499	delta env1 * LL down vs QM9414 * LL	0.00012828
TR_111689	-2.91946	delta env1 * LL down vs QM9414 * LL	0.000128815
TR_106660	-3.03063	delta env1 * LL down vs QM9414 * LL	0.000128872
TR_61298	-2.63496	delta env1 * LL down vs QM9414 * LL	0.000129713
TR_121594	-2.53514	delta env1 * LL down vs QM9414 * LL	0.00013084
TR_53434	-3.24818	delta env1 * LL down vs QM9414 * LL	0.000132581
TR_61858	-2.37357	delta env1 * LL down vs QM9414 * LL	0.000132745
TR_71676	-2.441	delta env1 * LL down vs QM9414 * LL	0.000133604
TR_103174	-2.43091	delta env1 * LL down vs QM9414 * LL	0.000134117
TR_32755	-2.80825	delta env1 * LL down vs QM9414 * LL	0.000135879		Predicted histone tail methylase containing SET domain
TR_53526	-2.05046	delta env1 * LL down vs QM9414 * LL	0.000136167
TR_112401	-2.15756	delta env1 * LL down vs QM9414 * LL	0.000136367
TR_110813	-3.34033	delta env1 * LL down vs QM9414 * LL	0.000136684
TR_57234	-3.43059	delta env1 * LL down vs QM9414 * LL	0.000136765
TR_32087	-2.69281	delta env1 * LL down vs QM9414 * LL	0.00013771
TR_66562	-2.0529	delta env1 * LL down vs QM9414 * LL	0.000137919
TR_123288	-2.32398	delta env1 * LL down vs QM9414 * LL	0.0001385
TR_5347	-2.22673	delta env1 * LL down vs QM9414 * LL	0.000138613
TR_123543	-2.0668	delta env1 * LL down vs QM9414 * LL	0.000138874
TR_104302	-2.76327	delta env1 * LL down vs QM9414 * LL	0.000139023
TR_110363	-2.27834	delta env1 * LL down vs QM9414 * LL	0.000139154
TR_104203	-2.49016	delta env1 * LL down vs QM9414 * LL	0.000140688
TR_105718	-3.67419	delta env1 * LL down vs QM9414 * LL	0.000140752
TR_112660	-2.09371	delta env1 * LL down vs QM9414 * LL	0.000141638
TR_122283	-2.34364	delta env1 * LL down vs QM9414 * LL	0.000142226		SWI-SNF chromatin-remodeling complex protein
TR_44306	-2.23351	delta env1 * LL down vs QM9414 * LL	0.000142558
TR_112034	-2.78742	delta env1 * LL down vs QM9414 * LL	0.000144022		Uncharacterized conserved protein
TR_104368	-3.77991	delta env1 * LL down vs QM9414 * LL	0.000146688
TR_54850	-2.98029	delta env1 * LL down vs QM9414 * LL	0.000147251
TR_109244	-4.33714	delta env1 * LL down vs QM9414 * LL	0.000147333
TR_76200	-2.573	delta env1 * LL down vs QM9414 * LL	0.000148841
TR_108655	-7.5645	delta env1 * LL down vs QM9414 * LL	0.000149186		unknown conserved protein, secreted
TR_38876	-2.98436	delta env1 * LL down vs QM9414 * LL	0.000151632
TR_110987	-3.04614	delta env1 * LL down vs QM9414 * LL	0.000151704
TR_109287	-3.1115	delta env1 * LL down vs QM9414 * LL	0.00015257
TR_104592	-2.27536	delta env1 * LL down vs QM9414 * LL	0.000152641
TR_109371	-2.43783	delta env1 * LL down vs QM9414 * LL	0.000153507
TR_107436	-2.10722	delta env1 * LL down vs QM9414 * LL	0.000154484
TR_71496	-5.11312	delta env1 * LL down vs QM9414 * LL	0.000154822
TR_47420	-2.04415	delta env1 * LL down vs QM9414 * LL	0.000154852
TR_54086	-2.75309	delta env1 * LL down vs QM9414 * LL	0.000155101
TR_105336	-3.23025	delta env1 * LL down vs QM9414 * LL	0.000157397
TR_69868	-3.28866	delta env1 * LL down vs QM9414 * LL	0.000158321
TR_68961	-2.29861	delta env1 * LL down vs QM9414 * LL	0.000158488		secreted esterase
TR_123614	-4.56385	delta env1 * LL down vs QM9414 * LL	0.000158568
TR_102461	-2.55579	delta env1 * LL down vs QM9414 * LL	0.000158864
TR_102499	-3.35091	delta env1 * LL down vs QM9414 * LL	0.00015931		C6 transcription factor (secondary metabolism ?) Only in the Aspergilli
TR_74437	-2.03665	delta env1 * LL down vs QM9414 * LL	0.000159311
TR_65493	-2.82971	delta env1 * LL down vs QM9414 * LL	0.00015942
TR_109321	-2.71736	delta env1 * LL down vs QM9414 * LL	0.00015974
TR_71468	-2.00747	delta env1 * LL down vs QM9414 * LL	0.00016002
TR_68338	-2.11609	delta env1 * LL down vs QM9414 * LL	0.000162424
TR_105275	-3.26652	delta env1 * LL down vs QM9414 * LL	0.00016318
TR_82014	-3.11357	delta env1 * LL down vs QM9414 * LL	0.000163654
TR_5369	-6.40623	delta env1 * LL down vs QM9414 * LL	0.000164308
TR_106160	-3.00591	delta env1 * LL down vs QM9414 * LL	0.000164862		unknown secreted protein, in Eurotiales
TR_22713	-2.11866	delta env1 * LL down vs QM9414 * LL	0.000165115
TR_108458	-3.16837	delta env1 * LL down vs QM9414 * LL	0.000166502
TR_67540	-2.77844	delta env1 * LL down vs QM9414 * LL	0.000167839
TR_108336	-2.59929	delta env1 * LL down vs QM9414 * LL	0.000168166
TR_54784	-2.01334	delta env1 * LL down vs QM9414 * LL	0.000168269
TR_112147	-3.30019	delta env1 * LL down vs QM9414 * LL	0.000170734
TR_109031	-2.88703	delta env1 * LL down vs QM9414 * LL	0.000171459
TR_66814	-2.19664	delta env1 * LL down vs QM9414 * LL	0.000171898
TR_108546	-3.68361	delta env1 * LL down vs QM9414 * LL	0.000172441
TR_69066	-3.06422	delta env1 * LL down vs QM9414 * LL	0.000173277
TR_122724	-2.60155	delta env1 * LL down vs QM9414 * LL	0.000173715		unknown protein, only in neurospora and Chaetomium
TR_60467	-3.77704	delta env1 * LL down vs QM9414 * LL	0.000174171
TR_109725	-2.34075	delta env1 * LL down vs QM9414 * LL	0.000174858
TR_108686	-2.32047	delta env1 * LL down vs QM9414 * LL	0.000175808		Aspartyl protease
TR_109905	-2.05262	delta env1 * LL down vs QM9414 * LL	0.000176653		unknown protein, potentially a transferase of secondary metabolism ?
TR_109344	-2.03106	delta env1 * LL down vs QM9414 * LL	0.000176733		unknown, no orthologues
TR_60028	-2.17306	delta env1 * LL down vs QM9414 * LL	0.000179262
TR_72896	-2.22808	delta env1 * LL down vs QM9414 * LL	0.000181611
TR_5776	-2.05922	delta env1 * LL down vs QM9414 * LL	0.000183758		glucose-6-phosphate isomerase
TR_108155	-3.8687	delta env1 * LL down vs QM9414 * LL	0.000184772
TR_111204	-3.33064	delta env1 * LL down vs QM9414 * LL	0.000188369
TR_58880	-2.56219	delta env1 * LL down vs QM9414 * LL	0.000189566
TR_58753	-3.54783	delta env1 * LL down vs QM9414 * LL	0.000190278
TR_122974	-2.09477	delta env1 * LL down vs QM9414 * LL	0.000190543
TR_60450	-2.2037	delta env1 * LL down vs QM9414 * LL	0.000191161
TR_43115	-2.52847	delta env1 * LL down vs QM9414 * LL	0.000194697
TR_69883	-2.23139	delta env1 * LL down vs QM9414 * LL	0.0001957
TR_112387	-2.384	delta env1 * LL down vs QM9414 * LL	0.000195992		WD40 repeat-containing protein
TR_122644	-2.17317	delta env1 * LL down vs QM9414 * LL	0.000196937
TR_47315	-2.12797	delta env1 * LL down vs QM9414 * LL	0.00019761		P-type ATPase
TR_110281	-3.29759	delta env1 * LL down vs QM9414 * LL	0.000199369
TR_104907	-2.16585	delta env1 * LL down vs QM9414 * LL	0.000199795
TR_69650	-2.6333	delta env1 * LL down vs QM9414 * LL	0.000202042
TR_62226	-2.33504	delta env1 * LL down vs QM9414 * LL	0.000204333
TR_109562	-2.91376	delta env1 * LL down vs QM9414 * LL	0.000206259
TR_80741	-2.10143	delta env1 * LL down vs QM9414 * LL	0.000210417
TR_61097	-2.64899	delta env1 * LL down vs QM9414 * LL	0.00021094		unknown conserved protein
TR_123186	-2.49396	delta env1 * LL down vs QM9414 * LL	0.000213957
TR_65499	-2.42696	delta env1 * LL down vs QM9414 * LL	0.000215567
TR_64485	-2.10563	delta env1 * LL down vs QM9414 * LL	0.00021621
TR_102382	-2.30603	delta env1 * LL down vs QM9414 * LL	0.000218617
TR_107003	-3.95288	delta env1 * LL down vs QM9414 * LL	0.000218967
TR_62548	-2.88604	delta env1 * LL down vs QM9414 * LL	0.000220156
TR_22798	-2.51364	delta env1 * LL down vs QM9414 * LL	0.000221
TR_110509	-2.04644	delta env1 * LL down vs QM9414 * LL	0.000221218
TR_105260	-2.16692	delta env1 * LL down vs QM9414 * LL	0.000223795		Predicted transporter (major facilitator superfamily)
TR_35186	-2.93733	delta env1 * LL down vs QM9414 * LL	0.000226859
TR_57291	-2.0756	delta env1 * LL down vs QM9414 * LL	0.000229302
TR_60638	-3.6886	delta env1 * LL down vs QM9414 * LL	0.00022933		unknown protein, 1 TM, only in chaetomium and Magnaporthe
TR_107207	-2.80204	delta env1 * LL down vs QM9414 * LL	0.00022999		HMG box-containing protein
TR_121175	-2.2356	delta env1 * LL down vs QM9414 * LL	0.000231952
TR_111858	-2.63236	delta env1 * LL down vs QM9414 * LL	0.000232377
TR_60177	-2.933	delta env1 * LL down vs QM9414 * LL	0.000232534
TR_123238	-2.5901	delta env1 * LL down vs QM9414 * LL	0.00023372		epoxide hydrolase
TR_70829	-2.49786	delta env1 * LL down vs QM9414 * LL	0.000233919
TR_109523	-2.12734	delta env1 * LL down vs QM9414 * LL	0.000234787		Splicing coactivator SRm160/300, subunit SRm300
TR_122556	-4.03324	delta env1 * LL down vs QM9414 * LL	0.000235022
TR_106607	-2.26909	delta env1 * LL down vs QM9414 * LL	0.000237526
TR_104423	-2.76231	delta env1 * LL down vs QM9414 * LL	0.000239958
TR_111170	-4.18958	delta env1 * LL down vs QM9414 * LL	0.00023999
TR_69189	-2.40548	delta env1 * LL down vs QM9414 * LL	0.000241405
TR_77154	-2.28929	delta env1 * LL down vs QM9414 * LL	0.000241776		RfeB is an A. nidulans DNA-binding Homeobox Nuclear protein
TR_107329	-5.25026	delta env1 * LL down vs QM9414 * LL	0.000245049		Rac1 GTPase effector FRL
TR_49489	-3.18209	delta env1 * LL down vs QM9414 * LL	0.00024689
TR_110778	-2.54484	delta env1 * LL down vs QM9414 * LL	0.000246941		unknown conserved protein, Sordariomycetes
TR_4484	-3.24113	delta env1 * LL down vs QM9414 * LL	0.00024802		N-acetyltransferase activity
TR_69651	-3.25679	delta env1 * LL down vs QM9414 * LL	0.000248288
TR_70962	-2.13559	delta env1 * LL down vs QM9414 * LL	0.000249462
TR_57008	-2.31781	delta env1 * LL down vs QM9414 * LL	0.00024957
TR_59244	-2.09938	delta env1 * LL down vs QM9414 * LL	0.000250211
TR_70956	-2.51627	delta env1 * LL down vs QM9414 * LL	0.00025064
TR_111145	-2.23383	delta env1 * LL down vs QM9414 * LL	0.000253289		Helicase-like transcription factor HLTF/DNA helicase RAD5, DEAD-box superfamily
TR_104838	-2.19777	delta env1 * LL down vs QM9414 * LL	0.000253352
TR_105157	-2.14051	delta env1 * LL down vs QM9414 * LL	0.000253702
TR_111832	-2.18762	delta env1 * LL down vs QM9414 * LL	0.000255559
TR_106131	-2.39317	delta env1 * LL down vs QM9414 * LL	0.000256947
TR_80400	-2.2085	delta env1 * LL down vs QM9414 * LL	0.000257323
TR_67699	-2.44813	delta env1 * LL down vs QM9414 * LL	0.000258253		FAD/NAD-oxidoreductase, only in Hypocreaceae
TR_59372	-2.94886	delta env1 * LL down vs QM9414 * LL	0.000258905
TR_68925	-2.49653	delta env1 * LL down vs QM9414 * LL	0.000259338
TR_70847	-2.38932	delta env1 * LL down vs QM9414 * LL	0.000261656		Uncharacterized conserved protein
TR_108999	-2.04454	delta env1 * LL down vs QM9414 * LL	0.000262425
TR_57237	-2.50657	delta env1 * LL down vs QM9414 * LL	0.00026365
TR_123831	-2.08255	delta env1 * LL down vs QM9414 * LL	0.000263663
TR_2185	-2.159	delta env1 * LL down vs QM9414 * LL	0.000266054
TR_122587	-2.07959	delta env1 * LL down vs QM9414 * LL	0.00026659
TR_67931	-2.02336	delta env1 * LL down vs QM9414 * LL	0.000267983
TR_65021	-2.37964	delta env1 * LL down vs QM9414 * LL	0.000267989
TR_54007	-2.62535	delta env1 * LL down vs QM9414 * LL	0.000269948
TR_77770	-2.46977	delta env1 * LL down vs QM9414 * LL	0.000272151
TR_122095	-2.39061	delta env1 * LL down vs QM9414 * LL	0.000272962
TR_105488	-3.17496	delta env1 * LL down vs QM9414 * LL	0.000273712
TR_57756	-2.20114	delta env1 * LL down vs QM9414 * LL	0.000274375
TR_106649	-4.17371	delta env1 * LL down vs QM9414 * LL	0.000274932
TR_73016	-2.1964	delta env1 * LL down vs QM9414 * LL	0.000275817
TR_69896	-2.03933	delta env1 * LL down vs QM9414 * LL	0.000276993
TR_64719	-2.36564	delta env1 * LL down vs QM9414 * LL	0.000277404
TR_109334	-2.26723	delta env1 * LL down vs QM9414 * LL	0.000277689
TR_62362	-2.3543	delta env1 * LL down vs QM9414 * LL	0.000280076		Ca-ATPases
TR_3787	-2.81153	delta env1 * LL down vs QM9414 * LL	0.000280691
TR_60585	-2.42439	delta env1 * LL down vs QM9414 * LL	0.000282112
TR_109729	-2.68143	delta env1 * LL down vs QM9414 * LL	0.000282861
TR_54042	-2.53931	delta env1 * LL down vs QM9414 * LL	0.000286283
TR_68704	-2.1675	delta env1 * LL down vs QM9414 * LL	0.000287806
TR_53025	-4.46693	delta env1 * LL down vs QM9414 * LL	0.000289873		SAM-dependent methyltransferase
TR_78753	-2.02763	delta env1 * LL down vs QM9414 * LL	0.000291925
TR_74047	-2.37685	delta env1 * LL down vs QM9414 * LL	0.00029527		Ribonucleotide reductase large subunit
TR_58366	-9.19175	delta env1 * LL down vs QM9414 * LL	0.000297258		AAA+-type ATPase
TR_58672	-3.40486	delta env1 * LL down vs QM9414 * LL	0.000298441
TR_112328	-4.12063	delta env1 * LL down vs QM9414 * LL	0.000299337
TR_64951	-2.92034	delta env1 * LL down vs QM9414 * LL	0.000302975
TR_106564	-3.21428	delta env1 * LL down vs QM9414 * LL	0.000304892
TR_58772	-2.26651	delta env1 * LL down vs QM9414 * LL	0.000308058		Cytochrome P450, related to trichothecen hydroxylase
TR_111393	-3.11365	delta env1 * LL down vs QM9414 * LL	0.000308805
TR_55125	-2.1084	delta env1 * LL down vs QM9414 * LL	0.000309487
TR_75939	-2.17339	delta env1 * LL down vs QM9414 * LL	0.000310438
TR_123733	-3.24462	delta env1 * LL down vs QM9414 * LL	0.000316392		unknown conserved protein, contains HET domain
TR_70949	-2.12279	delta env1 * LL down vs QM9414 * LL	0.000320885		benzoyl formate decarboxylase
TR_65106	-3.02797	delta env1 * LL down vs QM9414 * LL	0.000320927
TR_60743	-2.18608	delta env1 * LL down vs QM9414 * LL	0.000322361
TR_120610	-2.30657	delta env1 * LL down vs QM9414 * LL	0.000323329
TR_82041	-3.32636	delta env1 * LL down vs QM9414 * LL	0.000323613		PTH11-type GPCRs
TR_57864	-2.59344	delta env1 * LL down vs QM9414 * LL	0.000328551
TR_111205	-4.61554	delta env1 * LL down vs QM9414 * LL	0.000328933
TR_68279	-3.58667	delta env1 * LL down vs QM9414 * LL	0.000332569		Dehydrogenases with different specificities (related to short-chain alcohol dehydrogenases)
TR_105222	-3.66422	delta env1 * LL down vs QM9414 * LL	0.000333557
TR_102497	-3.02486	delta env1 * LL down vs QM9414 * LL	0.00033435		C6 transcription factor (secondary metabolism ?)
TR_108025	-2.26966	delta env1 * LL down vs QM9414 * LL	0.0003373
TR_39426	-3.45165	delta env1 * LL down vs QM9414 * LL	0.000337578		unknown conserved protein
TR_55190	-3.0992	delta env1 * LL down vs QM9414 * LL	0.000338146
TR_122956	-2.16467	delta env1 * LL down vs QM9414 * LL	0.000338559
TR_107071	-2.67551	delta env1 * LL down vs QM9414 * LL	0.00034097		HET-domain protein, unknown conserved
TR_64919	-2.7047	delta env1 * LL down vs QM9414 * LL	0.000342359
TR_71034	-3.12696	delta env1 * LL down vs QM9414 * LL	0.000342453
TR_77478	-2.49562	delta env1 * LL down vs QM9414 * LL	0.00034837
TR_103060	-3.14512	delta env1 * LL down vs QM9414 * LL	0.000349026		unknown protein, only in gibberella and Chaetomium
TR_109367	-3.55131	delta env1 * LL down vs QM9414 * LL	0.000349468
TR_53282	-4.7934	delta env1 * LL down vs QM9414 * LL	0.000349813
TR_104118	-2.00402	delta env1 * LL down vs QM9414 * LL	0.000351211
TR_106251	-2.68171	delta env1 * LL down vs QM9414 * LL	0.000353076
TR_109487	-2.97478	delta env1 * LL down vs QM9414 * LL	0.00035448
TR_110329	-2.84333	delta env1 * LL down vs QM9414 * LL	0.000358973
TR_53659	-2.06311	delta env1 * LL down vs QM9414 * LL	0.000361333
TR_68291	-2.38797	delta env1 * LL down vs QM9414 * LL	0.000364256
TR_82141	-2.85077	delta env1 * LL down vs QM9414 * LL	0.000370682
TR_68466	-2.34905	delta env1 * LL down vs QM9414 * LL	0.000376932
TR_112656	-2.55414	delta env1 * LL down vs QM9414 * LL	0.000378035		unique protein
TR_105143	-2.59764	delta env1 * LL down vs QM9414 * LL	0.000379322
TR_107507	-2.53069	delta env1 * LL down vs QM9414 * LL	0.000379433
TR_34272	-2.26062	delta env1 * LL down vs QM9414 * LL	0.000380126
TR_57185	-2.18482	delta env1 * LL down vs QM9414 * LL	0.000384418
TR_108367	-3.29496	delta env1 * LL down vs QM9414 * LL	0.0003856
TR_112563	-2.94638	delta env1 * LL down vs QM9414 * LL	0.00038693		putative α-ketoglutarate dependent dioxygenase
TR_110207	-2.05668	delta env1 * LL down vs QM9414 * LL	0.000388479
TR_120337	-2.06778	delta env1 * LL down vs QM9414 * LL	0.000390278
TR_102855	-2.79526	delta env1 * LL down vs QM9414 * LL	0.000391987
TR_112031	-2.53336	delta env1 * LL down vs QM9414 * LL	0.000392341		unique protein, secreted
TR_104179	-2.45295	delta env1 * LL down vs QM9414 * LL	0.000393187
TR_56587	-2.79464	delta env1 * LL down vs QM9414 * LL	0.000393258
TR_121337	-4.03081	delta env1 * LL down vs QM9414 * LL	0.000394068
TR_106154	-2.64228	delta env1 * LL down vs QM9414 * LL	0.000401084
TR_105286	-2.57247	delta env1 * LL down vs QM9414 * LL	0.00040314
TR_31075	-2.54143	delta env1 * LL down vs QM9414 * LL	0.000410894
TR_58431	-2.81216	delta env1 * LL down vs QM9414 * LL	0.000411231
TR_81087	-2.77424	delta env1 * LL down vs QM9414 * LL	0.000417895
TR_103108	-3.12043	delta env1 * LL down vs QM9414 * LL	0.000418281
TR_106769	-2.35742	delta env1 * LL down vs QM9414 * LL	0.000418919
TR_61763	-2.21253	delta env1 * LL down vs QM9414 * LL	0.000422497
TR_106297	-2.11767	delta env1 * LL down vs QM9414 * LL	0.00042366		Amino acid transporters
TR_104097	-5.15053	delta env1 * LL down vs QM9414 * LL	0.000426152
TR_119576	-3.00162	delta env1 * LL down vs QM9414 * LL	0.000426342
TR_38603	-2.42814	delta env1 * LL down vs QM9414 * LL	0.000430483
TR_56897	-2.87605	delta env1 * LL down vs QM9414 * LL	0.00043167
TR_105868	-3.75497	delta env1 * LL down vs QM9414 * LL	0.000439088
TR_35556	-2.19644	delta env1 * LL down vs QM9414 * LL	0.00043999
TR_111168	-2.11027	delta env1 * LL down vs QM9414 * LL	0.000443107
TR_60370	-2.73954	delta env1 * LL down vs QM9414 * LL	0.000446188		unknown protein
TR_111890	-4.41352	delta env1 * LL down vs QM9414 * LL	0.000446267
TR_108419	-2.00421	delta env1 * LL down vs QM9414 * LL	0.000451256
TR_110902	-4.38911	delta env1 * LL down vs QM9414 * LL	0.000454239
TR_121826	-2.39836	delta env1 * LL down vs QM9414 * LL	0.000454313
TR_111681	-2.23461	delta env1 * LL down vs QM9414 * LL	0.000455956		Flavin-containing monooxygenase
TR_76151	-2.38738	delta env1 * LL down vs QM9414 * LL	0.000457666		GT31 ß-glycosyltransferase
TR_120926	-2.49034	delta env1 * LL down vs QM9414 * LL	0.000460727		unique protein
TR_105155	-2.9821	delta env1 * LL down vs QM9414 * LL	0.000461486		unknon protein, only Chaetomium and Gibberella
TR_110140	-2.64762	delta env1 * LL down vs QM9414 * LL	0.000473318
TR_4990	-2.78841	delta env1 * LL down vs QM9414 * LL	0.000474072
TR_110035	-2.5135	delta env1 * LL down vs QM9414 * LL	0.000476855		unknown conserved protein, in Sordariomycetes
TR_70488	-2.53125	delta env1 * LL down vs QM9414 * LL	0.000480232
TR_122392	-2.0856	delta env1 * LL down vs QM9414 * LL	0.000480274
TR_112281	-2.84331	delta env1 * LL down vs QM9414 * LL	0.000485929		unique secreted protein
TR_2540	-2.69306	delta env1 * LL down vs QM9414 * LL	0.000488498
TR_110740	-2.45133	delta env1 * LL down vs QM9414 * LL	0.000488669
TR_107858	-6.53254	delta env1 * LL down vs QM9414 * LL	0.000489369
TR_59119	-3.94391	delta env1 * LL down vs QM9414 * LL	0.000490701
TR_62522	-2.83986	delta env1 * LL down vs QM9414 * LL	0.000492326		small, cystein-rich protein, secreted
TR_76722	-3.21022	delta env1 * LL down vs QM9414 * LL	0.000493662		flavohemoglobin
TR_112086	-2.48016	delta env1 * LL down vs QM9414 * LL	0.000495665
TR_120231	-2.46752	delta env1 * LL down vs QM9414 * LL	0.00050231		NACHT domain WD40 repeat-containing protein
TR_109549	-2.65249	delta env1 * LL down vs QM9414 * LL	0.000505733
TR_70400	-2.20678	delta env1 * LL down vs QM9414 * LL	0.000506163
TR_58479	-2.17719	delta env1 * LL down vs QM9414 * LL	0.000508615
TR_105984	-2.88688	delta env1 * LL down vs QM9414 * LL	0.000515941
TR_59759	-2.26163	delta env1 * LL down vs QM9414 * LL	0.000519929
TR_112578	-2.56766	delta env1 * LL down vs QM9414 * LL	0.000520639		conserved hypothetical protein
TR_1997	-2.21161	delta env1 * LL down vs QM9414 * LL	0.000521319
TR_105483	-2.59745	delta env1 * LL down vs QM9414 * LL	0.000521448
TR_70608	-3.6837	delta env1 * LL down vs QM9414 * LL	0.000522679		HHE domain protein, conserved
TR_69858	-2.12874	delta env1 * LL down vs QM9414 * LL	0.000544555
TR_49928	-3.78829	delta env1 * LL down vs QM9414 * LL	0.000545871		unknown protein, only in Sordariomycetes
TR_55723	-2.48201	delta env1 * LL down vs QM9414 * LL	0.000547605
TR_71076	-2.14936	delta env1 * LL down vs QM9414 * LL	0.000559191
TR_108143	-4.08548	delta env1 * LL down vs QM9414 * LL	0.000560913		unknown protein, no fungal orthologues
TR_58396	-2.21292	delta env1 * LL down vs QM9414 * LL	0.000563064		Kinesin light chain
TR_111121	-2.10906	delta env1 * LL down vs QM9414 * LL	0.000563357
TR_103959	-2.1981	delta env1 * LL down vs QM9414 * LL	0.000566956
TR_110843	-2.56738	delta env1 * LL down vs QM9414 * LL	0.00057072
TR_120193	-2.68509	delta env1 * LL down vs QM9414 * LL	0.000573079
TR_3287	-3.0666	delta env1 * LL down vs QM9414 * LL	0.000577134
TR_56830	-2.10801	delta env1 * LL down vs QM9414 * LL	0.000581158		Acetylcholinesterase/Butyrylcholinesterase
TR_108570	-2.64686	delta env1 * LL down vs QM9414 * LL	0.00058348
TR_102778	-2.38635	delta env1 * LL down vs QM9414 * LL	0.000585087
TR_124249	-3.87645	delta env1 * LL down vs QM9414 * LL	0.000585888
TR_60419	-2.88519	delta env1 * LL down vs QM9414 * LL	0.000591735
TR_56952	-2.02989	delta env1 * LL down vs QM9414 * LL	0.000591967
TR_72012	-2.07087	delta env1 * LL down vs QM9414 * LL	0.000595151
TR_102776	-2.68584	delta env1 * LL down vs QM9414 * LL	0.000596544
TR_102887	-3.07575	delta env1 * LL down vs QM9414 * LL	0.000596755
TR_81700	-2.24457	delta env1 * LL down vs QM9414 * LL	0.000600629
TR_56289	-2.94278	delta env1 * LL down vs QM9414 * LL	0.000606891		Permease of the major facilitator superfamily
TR_33371	-2.16362	delta env1 * LL down vs QM9414 * LL	0.000610994
TR_54239	-3.59672	delta env1 * LL down vs QM9414 * LL	0.000612444		Multicopper oxidases
TR_108383	-2.88126	delta env1 * LL down vs QM9414 * LL	0.000612556
TR_71080	-2.29088	delta env1 * LL down vs QM9414 * LL	0.000613046
TR_70894	-2.99353	delta env1 * LL down vs QM9414 * LL	0.000616029		hypothetical secreted protein
TR_59964	-2.14838	delta env1 * LL down vs QM9414 * LL	0.000616515
TR_31658	-2.56313	delta env1 * LL down vs QM9414 * LL	0.000622879
TR_123571	-2.65995	delta env1 * LL down vs QM9414 * LL	0.000633274
TR_121878	-2.38755	delta env1 * LL down vs QM9414 * LL	0.000638646
TR_2343	-3.34683	delta env1 * LL down vs QM9414 * LL	0.000639223
TR_103799	-2.03359	delta env1 * LL down vs QM9414 * LL	0.00064108
TR_56838	-2.06427	delta env1 * LL down vs QM9414 * LL	0.000649172
TR_67707	-3.81008	delta env1 * LL down vs QM9414 * LL	0.000654335
TR_46128	-3.16138	delta env1 * LL down vs QM9414 * LL	0.000656399		AAA+-type ATPase
TR_109379	-2.42111	delta env1 * LL down vs QM9414 * LL	0.000663605		Dehydrogenases with different specificities (related to short-chain alcohol dehydrogenases)
TR_58563	-2.26712	delta env1 * LL down vs QM9414 * LL	0.000666174
TR_70639	-3.0446	delta env1 * LL down vs QM9414 * LL	0.000672068		WD40 repeat-containing protein
TR_102487	-2.12848	delta env1 * LL down vs QM9414 * LL	0.000677828		Cytochrome P450 CYP2 subfamily
TR_103186	-2.22367	delta env1 * LL down vs QM9414 * LL	0.000680418
TR_112338	-2.96154	delta env1 * LL down vs QM9414 * LL	0.000684162
TR_102864	-3.84321	delta env1 * LL down vs QM9414 * LL	0.000684592
TR_27706	-2.66751	delta env1 * LL down vs QM9414 * LL	0.000688584
TR_106626	-2.99823	delta env1 * LL down vs QM9414 * LL	0.000689855		Signaling protein SWIFT and related BRCT domain proteins
TR_57575	-3.49077	delta env1 * LL down vs QM9414 * LL	0.000694119
TR_103130	-2.36822	delta env1 * LL down vs QM9414 * LL	0.000708655
TR_107294	-2.49978	delta env1 * LL down vs QM9414 * LL	0.000709396		RTA1-like protein, 7 TM, responds to xenobiotic stimuli
TR_110733	-2.07453	delta env1 * LL down vs QM9414 * LL	0.00071461
TR_111236	-2.36163	delta env1 * LL down vs QM9414 * LL	0.000721873		N-acetyltransferase of bacterial origin
TR_61830	-3.14815	delta env1 * LL down vs QM9414 * LL	0.0007328
TR_111094	-3.27	delta env1 * LL down vs QM9414 * LL	0.000734509
TR_60825	-2.5356	delta env1 * LL down vs QM9414 * LL	0.00073931
TR_58639	-2.21916	delta env1 * LL down vs QM9414 * LL	0.000745349		hypothetical protein, only in the Aspergilli
TR_112052	-2.08804	delta env1 * LL down vs QM9414 * LL	0.000752539
TR_112201	-2.33166	delta env1 * LL down vs QM9414 * LL	0.00075704
TR_60086	-2.28522	delta env1 * LL down vs QM9414 * LL	0.000758923
TR_61692	-3.12716	delta env1 * LL down vs QM9414 * LL	0.000762918
TR_120365	-3.34921	delta env1 * LL down vs QM9414 * LL	0.000765345		unique basic leucine zipper protein
TR_69816	-2.64055	delta env1 * LL down vs QM9414 * LL	0.000771143
TR_41664	-2.64313	delta env1 * LL down vs QM9414 * LL	0.000772511
TR_105290	-2.51188	delta env1 * LL down vs QM9414 * LL	0.000773759
TR_76218	-2.89427	delta env1 * LL down vs QM9414 * LL	0.00078091		zinc containing alcohol dehydrogenase superfamily
TR_105081	-2.99512	delta env1 * LL down vs QM9414 * LL	0.000783784
TR_121412	-2.67196	delta env1 * LL down vs QM9414 * LL	0.000789129
TR_80639	-2.96966	delta env1 * LL down vs QM9414 * LL	0.000797972
TR_106604	-2.93508	delta env1 * LL down vs QM9414 * LL	0.000807268
TR_106960	-2.04874	delta env1 * LL down vs QM9414 * LL	0.000807871
TR_63648	-2.13823	delta env1 * LL down vs QM9414 * LL	0.000808891
TR_109668	-2.12863	delta env1 * LL down vs QM9414 * LL	0.000816681
TR_111955	-3.5131	delta env1 * LL down vs QM9414 * LL	0.000821729		unknown conserved protein, 1 TM
TR_103155	-2.23415	delta env1 * LL down vs QM9414 * LL	0.000822661
TR_110158	-2.50646	delta env1 * LL down vs QM9414 * LL	0.000822828
TR_124259	-3.62571	delta env1 * LL down vs QM9414 * LL	0.00082527
TR_123431	-2.72581	delta env1 * LL down vs QM9414 * LL	0.000827472
TR_109967	-2.89787	delta env1 * LL down vs QM9414 * LL	0.000838384		unique protein, 4 TM
TR_104335	-2.28777	delta env1 * LL down vs QM9414 * LL	0.000842453
TR_123185	-2.08292	delta env1 * LL down vs QM9414 * LL	0.000842619		myosin heavy chain
TR_104750	-2.07156	delta env1 * LL down vs QM9414 * LL	0.000842656
TR_110901	-2.9909	delta env1 * LL down vs QM9414 * LL	0.000846145		This domain is found in a number of fungal transcription factors including transcriptional activator xlnR, yeast regulatory protein GAL4, and other transcription proteins regulating a variety of cellular and metabolic processes
TR_112631	-2.17093	delta env1 * LL down vs QM9414 * LL	0.000851197
TR_110891	-3.25409	delta env1 * LL down vs QM9414 * LL	0.000857846		unique protein, contains cupin region (also in A. oryzae)
TR_4426	-2.49576	delta env1 * LL down vs QM9414 * LL	0.000863089
TR_119658	-2.16535	delta env1 * LL down vs QM9414 * LL	0.000869967
TR_106554	-2.36634	delta env1 * LL down vs QM9414 * LL	0.000875948		unique secreted protein
TR_67013	-2.02827	delta env1 * LL down vs QM9414 * LL	0.000878436
TR_68274	-3.71032	delta env1 * LL down vs QM9414 * LL	0.000881246
TR_61526	-2.00222	delta env1 * LL down vs QM9414 * LL	0.000882545		unknown secreted protein, only in hypocreaceae
TR_58296	-2.08054	delta env1 * LL down vs QM9414 * LL	0.000889282
TR_105379	-2.79649	delta env1 * LL down vs QM9414 * LL	0.000890756
TR_108833	-2.1277	delta env1 * LL down vs QM9414 * LL	0.000891991
TR_3372	-2.17011	delta env1 * LL down vs QM9414 * LL	0.000894275
TR_102454	-2.33638	delta env1 * LL down vs QM9414 * LL	0.000900705
TR_105448	-2.6266	delta env1 * LL down vs QM9414 * LL	0.000904544
TR_56328	-3.52299	delta env1 * LL down vs QM9414 * LL	0.000915958
TR_123396	-3.85115	delta env1 * LL down vs QM9414 * LL	0.000917721
TR_62103	-2.67543	delta env1 * LL down vs QM9414 * LL	0.000918108
TR_107867	-2.56525	delta env1 * LL down vs QM9414 * LL	0.00091952
TR_75434	-2.05317	delta env1 * LL down vs QM9414 * LL	0.000924379
TR_104533	-2.08862	delta env1 * LL down vs QM9414 * LL	0.000925456
TR_64866	-2.75999	delta env1 * LL down vs QM9414 * LL	0.000938161
TR_124079	-3.22597	delta env1 * LL down vs QM9414 * LL	0.00094407		unknown, no introns, only in close neighbors
TR_110152	-2.10998	delta env1 * LL down vs QM9414 * LL	0.000945663		The basic-leucine zipper (bZIP) eukaryotic transcription factors are proteins that contain a basic region mediating sequence-specific DNA-binding followed by a leucine zipper region required for dimerization
TR_63397	-2.0469	delta env1 * LL down vs QM9414 * LL	0.000958346
TR_59624	-2.12097	delta env1 * LL down vs QM9414 * LL	0.000963792		Mitochondrial/plastidial beta-ketoacyl-ACP reductase
TR_104272	-3.84265	delta env1 * LL down vs QM9414 * LL	0.000979826		hypothetical secreted protein, only in Gibberella and Chaetomium
TR_60418	-3.02001	delta env1 * LL down vs QM9414 * LL	0.000982362		Aldehyde dehydrogenase
TR_122296	-2.82151	delta env1 * LL down vs QM9414 * LL	0.000983698
TR_112535	-2.35226	delta env1 * LL down vs QM9414 * LL	0.000985329
TR_109721	-2.13323	delta env1 * LL down vs QM9414 * LL	0.000990542
TR_103009	-4.7001	delta env1 * LL down vs QM9414 * LL	0.000997438		secreted, only in A. fumigatus
TR_53431	-2.26019	delta env1 * LL down vs QM9414 * LL	0.000999279
TR_109392	-2.30442	delta env1 * LL down vs QM9414 * LL	0.00100571
TR_105287	-2.09789	delta env1 * LL down vs QM9414 * LL	0.00100652		only in Chaetomium and bacteria (glyoxalase?)
TR_104394	-2.62065	delta env1 * LL down vs QM9414 * LL	0.00100789		secreted esterase/lipase
TR_54997	-2.42394	delta env1 * LL down vs QM9414 * LL	0.00101356
TR_106556	-3.6955	delta env1 * LL down vs QM9414 * LL	0.00101636		1 TM hypothetical protein
TR_70961	-2.07961	delta env1 * LL down vs QM9414 * LL	0.00102305
TR_65949	-2.14541	delta env1 * LL down vs QM9414 * LL	0.00104371
TR_122879	-2.30529	delta env1 * LL down vs QM9414 * LL	0.00104732
TR_78866	-2.04238	delta env1 * LL down vs QM9414 * LL	0.00105483
TR_4862	-2.04948	delta env1 * LL down vs QM9414 * LL	0.00106497
TR_67084	-2.61525	delta env1 * LL down vs QM9414 * LL	0.0010811
TR_65926	-2.01316	delta env1 * LL down vs QM9414 * LL	0.00108344
TR_59723	-2.08427	delta env1 * LL down vs QM9414 * LL	0.00110783
TR_103335	-4.28313	delta env1 * LL down vs QM9414 * LL	0.0011154
TR_109276	-2.60414	delta env1 * LL down vs QM9414 * LL	0.00111562		Tripeptidyl peptidase II
TR_109320	-2.87915	delta env1 * LL down vs QM9414 * LL	0.00111834
TR_105894	-3.90832	delta env1 * LL down vs QM9414 * LL	0.00112999
TR_3645	-2.11032	delta env1 * LL down vs QM9414 * LL	0.00113406
TR_108975	-6.80361	delta env1 * LL down vs QM9414 * LL	0.00113764
TR_75985	-3.79712	delta env1 * LL down vs QM9414 * LL	0.00114066
TR_110430	-2.49811	delta env1 * LL down vs QM9414 * LL	0.00115384
TR_112490	-2.18012	delta env1 * LL down vs QM9414 * LL	0.00116497
TR_109833	-2.18548	delta env1 * LL down vs QM9414 * LL	0.00117627
TR_111645	-2.54621	delta env1 * LL down vs QM9414 * LL	0.00118137
TR_30144	-2.61778	delta env1 * LL down vs QM9414 * LL	0.00118255
TR_109243	-3.30736	delta env1 * LL down vs QM9414 * LL	0.00118263		unique protein
TR_60518	-2.0303	delta env1 * LL down vs QM9414 * LL	0.00119297
TR_40346	-2.47041	delta env1 * LL down vs QM9414 * LL	0.00119439
TR_109075	-2.84119	delta env1 * LL down vs QM9414 * LL	0.00120621
TR_59354	-2.40209	delta env1 * LL down vs QM9414 * LL	0.0012087		Hypothetical fungal specific transcription factor
TR_67607	-2.73149	delta env1 * LL down vs QM9414 * LL	0.00121169
TR_111566	-2.32435	delta env1 * LL down vs QM9414 * LL	0.00121857		unique protein
TR_111137	-2.16392	delta env1 * LL down vs QM9414 * LL	0.00121953
TR_70800	-2.09793	delta env1 * LL down vs QM9414 * LL	0.00123417
TR_112030	-5.9544	delta env1 * LL down vs QM9414 * LL	0.00124264
TR_68640	-2.41259	delta env1 * LL down vs QM9414 * LL	0.00125108
TR_67866	-4.49949	delta env1 * LL down vs QM9414 * LL	0.00125454
TR_106537	-2.95401	delta env1 * LL down vs QM9414 * LL	0.00125672
TR_61078	-3.92422	delta env1 * LL down vs QM9414 * LL	0.00125845		esterase or lipase
TR_104116	-2.95123	delta env1 * LL down vs QM9414 * LL	0.00127598
TR_55681	-3.63792	delta env1 * LL down vs QM9414 * LL	0.00129457
TR_111494	-3.01028	delta env1 * LL down vs QM9414 * LL	0.00129543		unknown protein, contains HET and NULL domain
TR_70339	-2.58439	delta env1 * LL down vs QM9414 * LL	0.0013123
TR_58574	-3.57938	delta env1 * LL down vs QM9414 * LL	0.00131454
TR_69316	-3.1171	delta env1 * LL down vs QM9414 * LL	0.00131737		unknown conserved protein
TR_38812	-8.44001	delta env1 * LL down vs QM9414 * LL	0.00132111		membrane (iron?) transporter 8TM
TR_58848	-3.45505	delta env1 * LL down vs QM9414 * LL	0.00132575
TR_105707	-2.20284	delta env1 * LL down vs QM9414 * LL	0.00132588
TR_77481	-2.62943	delta env1 * LL down vs QM9414 * LL	0.00135049		D-xylulose 5-phosphate/D-fructose 6-phosphate phosphoketolase
TR_122992	-2.99115	delta env1 * LL down vs QM9414 * LL	0.0013774		GT31 ß-glycosyltransferase
TR_120969	-2.18919	delta env1 * LL down vs QM9414 * LL	0.00137916		TPR-repeat and octicosarepeat domain protein, conserved
TR_64972	-2.22518	delta env1 * LL down vs QM9414 * LL	0.0013798
TR_65190	-2.22015	delta env1 * LL down vs QM9414 * LL	0.00138174		Carbon-nitrogen hydrolase
TR_63381	-3.38216	delta env1 * LL down vs QM9414 * LL	0.00139118
TR_65096	-2.2985	delta env1 * LL down vs QM9414 * LL	0.00139398
TR_108874	-5.90751	delta env1 * LL down vs QM9414 * LL	0.00140266
TR_64996	-3.03604	delta env1 * LL down vs QM9414 * LL	0.0014121		nitrilase
TR_108604	-2.10354	delta env1 * LL down vs QM9414 * LL	0.0014239
TR_109101	-2.2453	delta env1 * LL down vs QM9414 * LL	0.00142578		unknown protein with heteroincompatibility domain (N. crassa-TOL like)
TR_105070	-2.17384	delta env1 * LL down vs QM9414 * LL	0.001438
TR_112267	-3.88947	delta env1 * LL down vs QM9414 * LL	0.0014461
TR_111948	-2.20738	delta env1 * LL down vs QM9414 * LL	0.00146071
TR_107008	-2.29386	delta env1 * LL down vs QM9414 * LL	0.0014792
TR_81004	-2.90006	delta env1 * LL down vs QM9414 * LL	0.00148547		putative aspartate protease, secreted
TR_103172	-2.90819	delta env1 * LL down vs QM9414 * LL	0.00149324
TR_73024	-2.55503	delta env1 * LL down vs QM9414 * LL	0.00149613
TR_105206	-2.46494	delta env1 * LL down vs QM9414 * LL	0.00150286
TR_78288	-2.85752	delta env1 * LL down vs QM9414 * LL	0.00150819
TR_109925	-2.63454	delta env1 * LL down vs QM9414 * LL	0.00150971		hypothetical conserved protein
TR_78585	-4.15678	delta env1 * LL down vs QM9414 * LL	0.00151092		Synaptic vesicle transporter SVOP and related transporters (major facilitator superfamily)
TR_121130	-2.82661	delta env1 * LL down vs QM9414 * LL	0.00151806		The N-terminal region of a number of fungal transcriptional regulatory proteins contains a Cys-rich motif that is involved in zinc-dependent binding of DNA. The region forms a binuclear Zn cluster, in which two Zn atoms are bound by six Cys residues
TR_124293	-2.6413	delta env1 * LL down vs QM9414 * LL	0.00152898
TR_107338	-2.23664	delta env1 * LL down vs QM9414 * LL	0.00153271
TR_122487	-3.66509	delta env1 * LL down vs QM9414 * LL	0.00153571
TR_110244	-2.35167	delta env1 * LL down vs QM9414 * LL	0.00153778
TR_76360	-2.17264	delta env1 * LL down vs QM9414 * LL	0.00153786		unknown protein, 1 TM domain
TR_50593	-2.4396	delta env1 * LL down vs QM9414 * LL	0.00154311		5' nucleotidase
TR_107960	-2.29851	delta env1 * LL down vs QM9414 * LL	0.00154587		WSC-domain carbohydrate binding domain, secreted, narrow distribution
TR_43161	-2.90276	delta env1 * LL down vs QM9414 * LL	0.00154844
TR_122975	-4.5743	delta env1 * LL down vs QM9414 * LL	0.00155237		Collagens (type IV and type XIII), and related proteins
TR_61632	-2.18864	delta env1 * LL down vs QM9414 * LL	0.00156729
TR_110757	-2.44565	delta env1 * LL down vs QM9414 * LL	0.00157304		imidazole proprionase-related amidohydrolase
TR_102836	-3.11619	delta env1 * LL down vs QM9414 * LL	0.00157598
TR_67109	-2.57253	delta env1 * LL down vs QM9414 * LL	0.00157623
TR_31118	-2.07358	delta env1 * LL down vs QM9414 * LL	0.00160695
TR_109284	-2.93213	delta env1 * LL down vs QM9414 * LL	0.00161659
TR_78792	-2.37385	delta env1 * LL down vs QM9414 * LL	0.00163247
TR_30250	-2.19734	delta env1 * LL down vs QM9414 * LL	0.00163466
TR_53246	-2.19023	delta env1 * LL down vs QM9414 * LL	0.00164486		Transthyretin and related proteins
TR_105454	-2.58386	delta env1 * LL down vs QM9414 * LL	0.00164622
TR_103113	-2.72945	delta env1 * LL down vs QM9414 * LL	0.00164657
TR_71390	-2.55744	delta env1 * LL down vs QM9414 * LL	0.00166805
TR_111838	-2.07879	delta env1 * LL down vs QM9414 * LL	0.00167174
TR_103073	-2.14172	delta env1 * LL down vs QM9414 * LL	0.00169337
TR_102386	-3.54628	delta env1 * LL down vs QM9414 * LL	0.00170216
TR_68401	-2.03872	delta env1 * LL down vs QM9414 * LL	0.00171023
TR_27422	-2.00273	delta env1 * LL down vs QM9414 * LL	0.00172091
TR_61839	-2.16476	delta env1 * LL down vs QM9414 * LL	0.00172432
TR_59402	-2.91762	delta env1 * LL down vs QM9414 * LL	0.00173024
TR_30068	-2.29939	delta env1 * LL down vs QM9414 * LL	0.00173866
TR_60988	-2.55409	delta env1 * LL down vs QM9414 * LL	0.00176305
TR_71192	-2.38767	delta env1 * LL down vs QM9414 * LL	0.00177326
TR_61988	-2.10238	delta env1 * LL down vs QM9414 * LL	0.00177747
TR_80920	-2.34453	delta env1 * LL down vs QM9414 * LL	0.00177946		ADH1
TR_26871	-2.99688	delta env1 * LL down vs QM9414 * LL	0.00178126
TR_110456	-2.7238	delta env1 * LL down vs QM9414 * LL	0.00178625
TR_62091	-2.86108	delta env1 * LL down vs QM9414 * LL	0.00178646		Gluconate kinase
TR_63107	-2.43286	delta env1 * LL down vs QM9414 * LL	0.00179895
TR_108384	-4.56214	delta env1 * LL down vs QM9414 * LL	0.00179917
TR_78223	-2.18821	delta env1 * LL down vs QM9414 * LL	0.00181563		Cytochrome P450 CYP3/CYP5/CYP6/CYP9 subfamilies
TR_106897	-2.26967	delta env1 * LL down vs QM9414 * LL	0.00183354
TR_122193	-2.22633	delta env1 * LL down vs QM9414 * LL	0.00185872
TR_104458	-2.58644	delta env1 * LL down vs QM9414 * LL	0.00186017		unique protein, secreted
TR_106237	-2.04828	delta env1 * LL down vs QM9414 * LL	0.00186091
TR_59065	-2.58739	delta env1 * LL down vs QM9414 * LL	0.00189043		unknown protein, partially conserved
TR_54129	-2.30571	delta env1 * LL down vs QM9414 * LL	0.00195073		Heme peroxidase, conserved in Sordariomycetes
TR_70918	-3.13866	delta env1 * LL down vs QM9414 * LL	0.00196591
TR_109909	-3.28917	delta env1 * LL down vs QM9414 * LL	0.00197651
TR_111000	-2.02807	delta env1 * LL down vs QM9414 * LL	0.00199141
TR_69950	-2.01756	delta env1 * LL down vs QM9414 * LL	0.00206742
TR_78340	-3.19967	delta env1 * LL down vs QM9414 * LL	0.00207951
TR_121163	-2.71187	delta env1 * LL down vs QM9414 * LL	0.00209988		hypothetical conserved protein
TR_110660	-2.06048	delta env1 * LL down vs QM9414 * LL	0.00210581
TR_55036	-2.44463	delta env1 * LL down vs QM9414 * LL	0.00211337
TR_78843	-2.07134	delta env1 * LL down vs QM9414 * LL	0.00212862
TR_3605	-2.3813	delta env1 * LL down vs QM9414 * LL	0.0021614
TR_106453	-3.17622	delta env1 * LL down vs QM9414 * LL	0.00218492
TR_109181	-2.00586	delta env1 * LL down vs QM9414 * LL	0.0021997
TR_111012	-3.60234	delta env1 * LL down vs QM9414 * LL	0.00220322
TR_54391	-2.10251	delta env1 * LL down vs QM9414 * LL	0.00223432
TR_105771	-2.07493	delta env1 * LL down vs QM9414 * LL	0.00223456
TR_56559	-2.10351	delta env1 * LL down vs QM9414 * LL	0.0022392
TR_56272	-2.00479	delta env1 * LL down vs QM9414 * LL	0.00224337		Cytochrome P450 monooxygenase
TR_109910	-2.74863	delta env1 * LL down vs QM9414 * LL	0.00224586		unique protein, secreted
TR_103740	-2.11928	delta env1 * LL down vs QM9414 * LL	0.00224617
TR_35534	-2.08901	delta env1 * LL down vs QM9414 * LL	0.00225887
TR_122792	-2.03077	delta env1 * LL down vs QM9414 * LL	0.00230126		Uncharacterized conserved coiled-coil protein
TR_58472	-2.20942	delta env1 * LL down vs QM9414 * LL	0.00232707		Catalase
TR_108430	-2.54297	delta env1 * LL down vs QM9414 * LL	0.00234039
TR_111252	-3.26502	delta env1 * LL down vs QM9414 * LL	0.00238026
TR_41663	-3.43206	delta env1 * LL down vs QM9414 * LL	0.00239086
TR_102830	-2.05997	delta env1 * LL down vs QM9414 * LL	0.00239456
TR_110735	-2.01994	delta env1 * LL down vs QM9414 * LL	0.00240006
TR_106642	-2.12944	delta env1 * LL down vs QM9414 * LL	0.00240267
TR_119902	-3.37313	delta env1 * LL down vs QM9414 * LL	0.00241041		unique protein, 2 TMs
TR_30465	-2.17214	delta env1 * LL down vs QM9414 * LL	0.00241504		WD-repeat containing protein probably involved in G-protein mediated signaling
TR_107641	-2.24069	delta env1 * LL down vs QM9414 * LL	0.00246399
TR_37316	-2.18515	delta env1 * LL down vs QM9414 * LL	0.00247824
TR_61442	-2.4897	delta env1 * LL down vs QM9414 * LL	0.00251052
TR_109486	-2.75301	delta env1 * LL down vs QM9414 * LL	0.00258011
TR_121325	-2.20852	delta env1 * LL down vs QM9414 * LL	0.00259622
TR_106445	-2.58957	delta env1 * LL down vs QM9414 * LL	0.00262741
TR_66926	-2.03574	delta env1 * LL down vs QM9414 * LL	0.00263602
TR_30759	-4.25627	delta env1 * LL down vs QM9414 * LL	0.0026672		zinc containing alcohol dehydrogenase superfamily
TR_33029	-4.87322	delta env1 * LL down vs QM9414 * LL	0.00267648
TR_107961	-2.28327	delta env1 * LL down vs QM9414 * LL	0.00269212
TR_55201	-2.25256	delta env1 * LL down vs QM9414 * LL	0.00269869
TR_106475	-3.88636	delta env1 * LL down vs QM9414 * LL	0.00274526
TR_64330	-2.01589	delta env1 * LL down vs QM9414 * LL	0.00279241
TR_120689	-2.91658	delta env1 * LL down vs QM9414 * LL	0.0027994
TR_121189	-2.16712	delta env1 * LL down vs QM9414 * LL	0.0028319
TR_21294	-2.16922	delta env1 * LL down vs QM9414 * LL	0.00283934
TR_105844	-2.10583	delta env1 * LL down vs QM9414 * LL	0.00285791		unknown secreted protein, only in Cryptococcus
TR_120889	-2.16398	delta env1 * LL down vs QM9414 * LL	0.0029059
TR_103063	-2.72386	delta env1 * LL down vs QM9414 * LL	0.00290657
TR_119710	-2.48725	delta env1 * LL down vs QM9414 * LL	0.0029306
TR_105874	-2.00685	delta env1 * LL down vs QM9414 * LL	0.00295004
TR_108605	-2.09876	delta env1 * LL down vs QM9414 * LL	0.00296192
TR_111884	-2.11379	delta env1 * LL down vs QM9414 * LL	0.00296615
TR_105589	-2.0668	delta env1 * LL down vs QM9414 * LL	0.00297466
TR_66726	-2.27111	delta env1 * LL down vs QM9414 * LL	0.00302487		Proteins containing the FAD binding domain
TR_105553	-3.4039	delta env1 * LL down vs QM9414 * LL	0.00303573
TR_61536	-2.57376	delta env1 * LL down vs QM9414 * LL	0.00304529
TR_106868	-2.76696	delta env1 * LL down vs QM9414 * LL	0.00305011
TR_71101	-2.3618	delta env1 * LL down vs QM9414 * LL	0.00305198
TR_71010	-2.53511	delta env1 * LL down vs QM9414 * LL	0.00305797		Multidrug/pheromone exporter, ABC superfamily
TR_60329	-2.63804	delta env1 * LL down vs QM9414 * LL	0.00306242
TR_103597	-2.48745	delta env1 * LL down vs QM9414 * LL	0.00306275
TR_110830	-2.37157	delta env1 * LL down vs QM9414 * LL	0.00309099		unknown secreted protein (Bradorhizobium bleomycin resistance?)
TR_54999	-3.06555	delta env1 * LL down vs QM9414 * LL	0.00309933
TR_66345	-2.52608	delta env1 * LL down vs QM9414 * LL	0.00314268
TR_104219	-2.38435	delta env1 * LL down vs QM9414 * LL	0.00315086
TR_67377	-2.11979	delta env1 * LL down vs QM9414 * LL	0.00318885
TR_111095	-2.19382	delta env1 * LL down vs QM9414 * LL	0.00319948
TR_4737	-2.29565	delta env1 * LL down vs QM9414 * LL	0.00320593
TR_103061	-2.10962	delta env1 * LL down vs QM9414 * LL	0.00321223
TR_106939	-2.48356	delta env1 * LL down vs QM9414 * LL	0.00321299
TR_119844	-2.06219	delta env1 * LL down vs QM9414 * LL	0.00324458		unknown conserved protein
TR_54622	-2.1546	delta env1 * LL down vs QM9414 * LL	0.0032713		unknown conserved protein, secreted
TR_81676	-3.05719	delta env1 * LL down vs QM9414 * LL	0.00327411
TR_5971	-2.13364	delta env1 * LL down vs QM9414 * LL	0.00327598
TR_108929	-2.15211	delta env1 * LL down vs QM9414 * LL	0.00330231
TR_59014	-2.74508	delta env1 * LL down vs QM9414 * LL	0.00335285		ABC multidrug transporter
TR_104816	-3.15897	delta env1 * LL down vs QM9414 * LL	0.00353622
TR_65004	-2.00739	delta env1 * LL down vs QM9414 * LL	0.00365368
TR_109255	-2.42607	delta env1 * LL down vs QM9414 * LL	0.00366592
TR_104071	-2.22375	delta env1 * LL down vs QM9414 * LL	0.00368315
TR_109908	-2.00898	delta env1 * LL down vs QM9414 * LL	0.00379203
TR_109949	-2.96556	delta env1 * LL down vs QM9414 * LL	0.0038043
TR_109184	-2.27594	delta env1 * LL down vs QM9414 * LL	0.00390221
TR_108832	-2.36389	delta env1 * LL down vs QM9414 * LL	0.00390442
TR_105535	-3.0502	delta env1 * LL down vs QM9414 * LL	0.00393992
TR_68988	-2.08253	delta env1 * LL down vs QM9414 * LL	0.00393994
TR_120120	-2.95152	delta env1 * LL down vs QM9414 * LL	0.00398529		GCN5-related N-acetyltransferase ?, but no fungal orthologue !
TR_39156	-2.0948	delta env1 * LL down vs QM9414 * LL	0.00400295
TR_54502	-2.11421	delta env1 * LL down vs QM9414 * LL	0.00411584
TR_56278	-2.1543	delta env1 * LL down vs QM9414 * LL	0.00413838		unknown conserved protein, in Sordariomycetes
TR_55365	-2.77009	delta env1 * LL down vs QM9414 * LL	0.00415295
TR_102561	-2.2438	delta env1 * LL down vs QM9414 * LL	0.00422595
TR_104050	-2.31756	delta env1 * LL down vs QM9414 * LL	0.00425211
TR_104220	-2.03321	delta env1 * LL down vs QM9414 * LL	0.0043018
TR_109476	-2.05899	delta env1 * LL down vs QM9414 * LL	0.00430236
TR_66276	-2.26977	delta env1 * LL down vs QM9414 * LL	0.00433399
TR_60328	-2.24657	delta env1 * LL down vs QM9414 * LL	0.00434083
TR_65037	-2.03378	delta env1 * LL down vs QM9414 * LL	0.00435459		Inorganic pyrophosphatase/Nucleosome remodeling factor, subunit NURF38
TR_123460	-2.13146	delta env1 * LL down vs QM9414 * LL	0.00441697
TR_70127	-2.40268	delta env1 * LL down vs QM9414 * LL	0.00443386
TR_67929	-2.70509	delta env1 * LL down vs QM9414 * LL	0.00444539
TR_104351	-2.73558	delta env1 * LL down vs QM9414 * LL	0.00448408
TR_3283	-2.41643	delta env1 * LL down vs QM9414 * LL	0.0045085
TR_64543	-3.01796	delta env1 * LL down vs QM9414 * LL	0.00455537
TR_56291	-2.08071	delta env1 * LL down vs QM9414 * LL	0.00456066
TR_112212	-2.67627	delta env1 * LL down vs QM9414 * LL	0.00457011
TR_109267	-2.45697	delta env1 * LL down vs QM9414 * LL	0.00458
TR_110174	-2.68906	delta env1 * LL down vs QM9414 * LL	0.00460849
TR_110117	-2.37604	delta env1 * LL down vs QM9414 * LL	0.00472738
TR_80578	-2.93471	delta env1 * LL down vs QM9414 * LL	0.00474275		unknown conserved protein
TR_105246	-2.28915	delta env1 * LL down vs QM9414 * LL	0.00475388
TR_123262	-2.1628	delta env1 * LL down vs QM9414 * LL	0.00475452		Amidases
TR_58823	-2.3976	delta env1 * LL down vs QM9414 * LL	0.00478282
TR_110773	-2.22614	delta env1 * LL down vs QM9414 * LL	0.00484115
TR_70090	-2.28404	delta env1 * LL down vs QM9414 * LL	0.00490846		Carbonic anhydrase
TR_106171	-3.10631	delta env1 * LL down vs QM9414 * LL	0.00493983		unknown, contains heteroincompatibility domain, related to N. crassa tol
TR_5363	-2.41215	delta env1 * LL down vs QM9414 * LL	0.00494594
TR_60608	-2.03092	delta env1 * LL down vs QM9414 * LL	0.00498509
TR_112131	-2.59247	delta env1 * LL down vs QM9414 * LL	0.00501183
TR_77557	-2.05705	delta env1 * LL down vs QM9414 * LL	0.00502031		distantly related to glycosyltransferases; Glycosyltransferases not yet assigned to a family, 3 TMs
TR_59100	-2.15869	delta env1 * LL down vs QM9414 * LL	0.0050409
TR_107358	-2.17759	delta env1 * LL down vs QM9414 * LL	0.00515267
TR_62053	-2.32516	delta env1 * LL down vs QM9414 * LL	0.00523363
TR_111144	-2.01032	delta env1 * LL down vs QM9414 * LL	0.00525491
TR_58065	-2.05529	delta env1 * LL down vs QM9414 * LL	0.00538311
TR_57728	-2.04691	delta env1 * LL down vs QM9414 * LL	0.00538796
TR_75609	-2.22829	delta env1 * LL down vs QM9414 * LL	0.00541056
TR_112125	-2.19724	delta env1 * LL down vs QM9414 * LL	0.00542405
TR_102938	-2.13649	delta env1 * LL down vs QM9414 * LL	0.0054599
TR_124282	-2.10071	delta env1 * LL down vs QM9414 * LL	0.00550055		SET and MYND domain protein (Zn-finger?)
TR_105176	-2.54525	delta env1 * LL down vs QM9414 * LL	0.00552303
TR_78343	-2.06999	delta env1 * LL down vs QM9414 * LL	0.00553078
TR_69712	-2.00423	delta env1 * LL down vs QM9414 * LL	0.00566798
TR_27939	-2.22362	delta env1 * LL down vs QM9414 * LL	0.00567919
TR_105465	-2.58367	delta env1 * LL down vs QM9414 * LL	0.00569918
TR_109319	-2.23643	delta env1 * LL down vs QM9414 * LL	0.00571236
TR_77288	-2.15397	delta env1 * LL down vs QM9414 * LL	0.00577284		Thioredoxin reductase
TR_110272	-2.53878	delta env1 * LL down vs QM9414 * LL	0.00582072
TR_65097	-2.47323	delta env1 * LL down vs QM9414 * LL	0.00582762		Zinc-binding oxidoreductase
TR_73523	-2.10401	delta env1 * LL down vs QM9414 * LL	0.00582963		secreted protein, two carboxy terminal WCS domains possibly involved in carbohydrate binding
TR_110293	-2.17484	delta env1 * LL down vs QM9414 * LL	0.00583889
TR_110615	-2.10827	delta env1 * LL down vs QM9414 * LL	0.00590712
TR_109117	-2.33772	delta env1 * LL down vs QM9414 * LL	0.00597431
TR_124059	-2.05946	delta env1 * LL down vs QM9414 * LL	0.00617325		secreted hypothetical protein, only in Magnaporthe and Chaetomium
TR_74962	-2.05468	delta env1 * LL down vs QM9414 * LL	0.00618675
TR_104867	-2.01019	delta env1 * LL down vs QM9414 * LL	0.006223
TR_59827	-2.48371	delta env1 * LL down vs QM9414 * LL	0.00629198		N-acetyltransferase activity
TR_103715	-2.2306	delta env1 * LL down vs QM9414 * LL	0.00631024
TR_56682	-2.07574	delta env1 * LL down vs QM9414 * LL	0.00632332
TR_106662	-2.09042	delta env1 * LL down vs QM9414 * LL	0.00633547
TR_31447	-2.16738	delta env1 * LL down vs QM9414 * LL	0.00634768
TR_121556	-2.01864	delta env1 * LL down vs QM9414 * LL	0.00647787		unknown conserved protein
TR_107141	-2.79221	delta env1 * LL down vs QM9414 * LL	0.00660844
TR_76453	-3.59364	delta env1 * LL down vs QM9414 * LL	0.00665322
TR_61553	-2.09595	delta env1 * LL down vs QM9414 * LL	0.00666828
[truncated: 112 more rows]

## Sheet: Δenv1 DD up
Genes at least 2fold upregulated in the Δenv1 deletion strain in darkness compared to the wild-type QM9414 in darkness
Protein ID	Fold-Change	Fold-Change Description	p-value	Gene name	Description	group
TR_34493	2.94964	delta env1 * DD up vs QM9414 * DD	0.014053	HPP1	a-type peptide pheromone precursor hpp1	SEX
TR_59333	2.58265	delta env1 * DD up vs QM9414 * DD	0.0207139		Permease of the major facilitator superfamily
TR_5369	2.55761	delta env1 * DD up vs QM9414 * DD	0.0220541
TR_103131	2.5441	delta env1 * DD up vs QM9414 * DD	0.00207392
TR_103134	2.4042	delta env1 * DD up vs QM9414 * DD	0.0177098
TR_103012	2.35275	delta env1 * DD up vs QM9414 * DD	0.00812873		Taurine dioxygenase	Sulfur acquisition and processing

## Sheet: Δenv1 DD down
Genes at least 2fold down-regulated in the Δenv1 deletion strain in darkness compared to the wild-type QM9414 in darkness
Protein ID	Fold-Change	Fold-Change Description	p-value	Gene name	Description	group
TR_69500	-2.37619	delta env1 * DD down vs QM9414 * DD	0.00128334		hypothetical G-protein coupled receptor, PTH11 like (implicated in pathogenesis in M. grisea)	G-proteins
TR_58366	-3.61436	delta env1 * DD down vs QM9414 * DD	0.0151996		AAA+-type ATPase
TR_124198	-3.20448	delta env1 * DD down vs QM9414 * DD	0.00602288		hypothetical protein (only in Aspergilli)
TR_106314	-2.94325	delta env1 * DD down vs QM9414 * DD	0.000503643		Ankyrin
TR_49274	-3.03124	delta env1 * DD down vs QM9414 * DD	0.00899297		candidate b-glycosidase realted to b-1,3-1,4-glucanase	Glycoside Hydrolase Family 16 protein
TR_66041	-2.30066	delta env1 * DD down vs QM9414 * DD	0.0367031		chitinase ? Secreted ?
TR_62380	-3.7006	delta env1 * DD down vs QM9414 * DD	0.0413849		MSF major facilitator, putative galactose permease
TR_73519	-2.50568	delta env1 * DD down vs QM9414 * DD	0.00368251		unknown conserved protein, 4 TM
TR_105533	-2.40619	delta env1 * DD down vs QM9414 * DD	0.0485036		hypothetical protein
