# Supplementary material for: Targets of light signalling in Trichoderma reesei
Source: BMC Genomics. 2013 Sep 26;14:657. doi: 10.1186/1471-2164-14-657 (PMC3831817; doi:10.1186/1471-2164-14-657)
Supplement: Additional file 4 — Regulatory targets of ENV1. Genes at least two-fold up- or downregulated in ∆env1 compared to QM9414 in light (LL) and darkness (DD). [file 1471-2164-14-657-S4.xls]

## Sheet: Δblr1 LL up
Genes at least 2fold upregulated in the Δblr1 deletion strain in light compared to the wild-type QM9414 in light
Protein ID	Fold-Change	Fold-Change Description	p-value	Gene name	Description	group
TR_102497	2.94864	delta blr1 * LL up vs QM9414 * LL	0.000410824		C6 transcription factor (secondary metabolism ?)
TR_102776	2.73785	delta blr1 * LL up vs QM9414 * LL	0.000506209
TR_103276	2.20852	delta blr1 * LL up vs QM9414 * LL	0.00215471
TR_104211	2.32912	delta blr1 * LL up vs QM9414 * LL	0.00478476		hypothetical FKBP-type peptidyl-prolyl cis-transisomerase	FKBP
TR_104320	2.24156	delta blr1 * LL up vs QM9414 * LL	7.07186e-05		Synaptic vesicle transporter SVOP and related transporters (major facilitator superfamily)
TR_104551	2.25073	delta blr1 * LL up vs QM9414 * LL	0.0417174
TR_105406	2.43823	delta blr1 * LL up vs QM9414 * LL	0.0199996		unique protein
TR_105449	2.76008	delta blr1 * LL up vs QM9414 * LL	0.00630847		Cyclin C-dependent kinase CDK8
TR_105514	6.30412	delta blr1 * LL up vs QM9414 * LL	0.00938257		unique protein
TR_105520	3.71102	delta blr1 * LL up vs QM9414 * LL	8.16302e-06		This domain is found in a number of fungal transcription factors including transcriptional activator xlnR, yeast regulatory protein GAL4, and other transcription proteins regulating a variety of cellular and metabolic processes
TR_105752	3.89233	delta blr1 * LL up vs QM9414 * LL	0.00268299		C4 dicarboxylate malic acid transporter
TR_106270	2.73415	delta blr1 * LL up vs QM9414 * LL	0.0116097		unknown hypothetical protein
TR_106353	2.9238	delta blr1 * LL up vs QM9414 * LL	0.0170296
TR_106538	3.66572	delta blr1 * LL up vs QM9414 * LL	2.98245e-05	hfb5	Putative class II hydrophobin, related to T. reesei HFB2.	Hydrophobine
TR_106797	2.11513	delta blr1 * LL up vs QM9414 * LL	0.000263546
TR_106879	3.73045	delta blr1 * LL up vs QM9414 * LL	0.000200303
TR_107037	3.04713	delta blr1 * LL up vs QM9414 * LL	1.22913e-06
TR_107768	4.00599	delta blr1 * LL up vs QM9414 * LL	5.73124e-05
TR_107835	3.14236	delta blr1 * LL up vs QM9414 * LL	0.00275323
TR_107850	4.17089	delta blr1 * LL up vs QM9414 * LL	1.40038e-06		secreted esterase (PHB?)
TR_108143	2.71913	delta blr1 * LL up vs QM9414 * LL	0.00702041		unknown protein, no fungal orthologues
TR_108591	3.8976	delta blr1 * LL up vs QM9414 * LL	4.93351e-08
TR_108655	8.45685	delta blr1 * LL up vs QM9414 * LL	8.91303e-05		unknown conserved protein, secreted
TR_108749	2.62936	delta blr1 * LL up vs QM9414 * LL	0.00732973		Copper transporter
TR_109234	2.39877	delta blr1 * LL up vs QM9414 * LL	0.00281679		putative D-aminopeptidase
TR_109243	16.5129	delta blr1 * LL up vs QM9414 * LL	1.74501e-07		unique protein
TR_109346	5.36341	delta blr1 * LL up vs QM9414 * LL	1.2362e-06
TR_109779	2.24039	delta blr1 * LL up vs QM9414 * LL	0.00422698		von Willebrand factor and related coagulation proteins
TR_109944	10.0402	delta blr1 * LL up vs QM9414 * LL	9.96634e-06
TR_109952	2.13211	delta blr1 * LL up vs QM9414 * LL	0.000312486		unknown conserved protein, containing ankyrin repeats
TR_110152	4.53295	delta blr1 * LL up vs QM9414 * LL	7.31497e-07		The basic-leucine zipper (bZIP) eukaryotic transcription factors are proteins that contain a basic region mediating sequence-specific DNA-binding followed by a leucine zipper region required for dimerization
TR_110153	4.34327	delta blr1 * LL up vs QM9414 * LL	5.90482e-05
TR_110363	3.53916	delta blr1 * LL up vs QM9414 * LL	1.4658e-06
TR_110879	7.1674	delta blr1 * LL up vs QM9414 * LL	0.00753266		unknown protein, 1 TM, only in chaetomium and Magnaporthe
TR_111082	2.82226	delta blr1 * LL up vs QM9414 * LL	0.00132858		putative glutathione S transferase, 2 TM
TR_111251	2.39629	delta blr1 * LL up vs QM9414 * LL	0.00317179
TR_111527	2.24952	delta blr1 * LL up vs QM9414 * LL	0.000166823
TR_111561	2.24008	delta blr1 * LL up vs QM9414 * LL	5.74973e-06
TR_111750	2.20392	delta blr1 * LL up vs QM9414 * LL	0.0200828		hypothetical ferric reductase, 7 TM
TR_111758	2.53125	delta blr1 * LL up vs QM9414 * LL	0.000212692		unknown conserved protein
TR_111837	2.38164	delta blr1 * LL up vs QM9414 * LL	0.00743647
TR_111915	2.97183	delta blr1 * LL up vs QM9414 * LL	8.29526e-05		unknown protein, conserved
TR_111968	2.6928	delta blr1 * LL up vs QM9414 * LL	0.00436208
TR_112258	4.52797	delta blr1 * LL up vs QM9414 * LL	0.000463508		hypothetical protein, conserved
TR_119552	3.23325	delta blr1 * LL up vs QM9414 * LL	0.00883396		secreted, 1 TM; S,P,R-rich; no microbial orthologue
TR_119779	3.43361	delta blr1 * LL up vs QM9414 * LL	0.0295744
TR_119805	2.31924	delta blr1 * LL up vs QM9414 * LL	0.00167391
TR_119806	2.54391	delta blr1 * LL up vs QM9414 * LL	3.63911e-05
TR_119826	4.81321	delta blr1 * LL up vs QM9414 * LL	2.85413e-06		Transcription factor MEIS1 and related HOX domain proteins
TR_119857	13.2599	delta blr1 * LL up vs QM9414 * LL	6.78221e-07
TR_120030	3.39749	delta blr1 * LL up vs QM9414 * LL	0.000325895
TR_120363	3.702	delta blr1 * LL up vs QM9414 * LL	1.38056e-05		FOG: Zn-finger
TR_120697	2.50285	delta blr1 * LL up vs QM9414 * LL	0.00270124		Putative transcription factor HALR/MLL3, involved in embryonic development
TR_120975	2.14814	delta blr1 * LL up vs QM9414 * LL	0.0110042		unknown, only in close relatives
TR_121178	4.494	delta blr1 * LL up vs QM9414 * LL	1.82179e-05
TR_121285	2.58179	delta blr1 * LL up vs QM9414 * LL	0.000403694		unique protein, 1 TM
TR_121294	2.09645	delta blr1 * LL up vs QM9414 * LL	0.000128502		candidate b-glycosidase realted to b-1,3-1,4-glucanase	Glycoside Hydrolase Family 16 protein
TR_121350	4.54727	delta blr1 * LL up vs QM9414 * LL	1.85269e-06
TR_121415	2.28469	delta blr1 * LL up vs QM9414 * LL	0.00031177		Zn2Cys6 transcription factor, unknown
TR_121416	8.94428	delta blr1 * LL up vs QM9414 * LL	0.0421705		integral membrane protein
TR_121556	9.12143	delta blr1 * LL up vs QM9414 * LL	8.70846e-08		unknown conserved protein
TR_121605	3.10125	delta blr1 * LL up vs QM9414 * LL	0.000469973
TR_121856	2.89594	delta blr1 * LL up vs QM9414 * LL	0.0468452
TR_122124	2.57403	delta blr1 * LL up vs QM9414 * LL	0.00328137		AAA+-type ATPase
TR_122140	2.16903	delta blr1 * LL up vs QM9414 * LL	0.000126812		Nuclear receptor coregulator SMRT/SMRTER, contains Myb-like domains
TR_122160	4.27047	delta blr1 * LL up vs QM9414 * LL	1.00401e-05
TR_122271	8.1638	delta blr1 * LL up vs QM9414 * LL	0.000306355		Zn2Cys6 transcription factor, similar to C. albicans Fcr1
TR_122375	11.8436	delta blr1 * LL up vs QM9414 * LL	9.90433e-05
TR_122448	2.18707	delta blr1 * LL up vs QM9414 * LL	6.83874e-06		FOG: Zn-finger
TR_122511	2.3194	delta blr1 * LL up vs QM9414 * LL	0.0244353		candidate endo-1,3(4)-b-glucanase	Glycoside Hydrolase Family 16 protein
TR_122523	4.59229	delta blr1 * LL up vs QM9414 * LL	0.00469664		The N-terminal region of a number of fungal transcriptional regulatory proteins contains a Cys-rich motif that is involved in zinc-dependent binding of DNA. The region forms a binuclear Zn cluster, in which two Zn atoms are bound by six Cys residues
TR_122556	6.3958	delta blr1 * LL up vs QM9414 * LL	1.36122e-05
TR_122569	3.85536	delta blr1 * LL up vs QM9414 * LL	4.40107e-05
TR_122582	2.2498	delta blr1 * LL up vs QM9414 * LL	0.000114529
TR_122795	2.43489	delta blr1 * LL up vs QM9414 * LL	3.99023e-05
TR_122929	2.91345	delta blr1 * LL up vs QM9414 * LL	0.00145371
TR_122941	2.4257	delta blr1 * LL up vs QM9414 * LL	2.48611e-05
TR_122998	3.78621	delta blr1 * LL up vs QM9414 * LL	0.0017161
TR_123084	3.55402	delta blr1 * LL up vs QM9414 * LL	0.0428545		(chloro)peroxidase
TR_123199	8.79595	delta blr1 * LL up vs QM9414 * LL	5.3396e-06
TR_123236	3.36633	delta blr1 * LL up vs QM9414 * LL	0.00380191		no orthologues
TR_123327	2.36231	delta blr1 * LL up vs QM9414 * LL	3.24924e-05		SWI-SNF chromatin-remodeling complex protein
TR_123354	2.71537	delta blr1 * LL up vs QM9414 * LL	0.00043646
TR_123577	2.26541	delta blr1 * LL up vs QM9414 * LL	0.00266046		Distantly related to S. cerevisiae Ero1p, ER lumen oxidoreductin	ER oxidoreductin system
TR_123673	3.04212	delta blr1 * LL up vs QM9414 * LL	2.7703e-05		Ankyrin
TR_123723	3.08093	delta blr1 * LL up vs QM9414 * LL	0.00147683		Arylacetamide deacetylase
TR_123738	2.34646	delta blr1 * LL up vs QM9414 * LL	0.00038457
TR_123914	5.44475	delta blr1 * LL up vs QM9414 * LL	0.00540635		no homologue to anything, secreted
TR_123955	10.3575	delta blr1 * LL up vs QM9414 * LL	9.17608e-08
TR_123962	8.57561	delta blr1 * LL up vs QM9414 * LL	0.00286989		unique protein
TR_123978	2.24311	delta blr1 * LL up vs QM9414 * LL	0.0183001		hypothetical GMC methanol oxidase
TR_124097	4.07886	delta blr1 * LL up vs QM9414 * LL	3.83441e-05		Predicted PhzC/PhzF-type epimerase
TR_124175	13.8163	delta blr1 * LL up vs QM9414 * LL	8.70282e-06		candidate b-glycosidase distantly related to b-1,3-glucanase	Glycoside Hydrolase Family 64 protein
TR_124198	9.4211	delta blr1 * LL up vs QM9414 * LL	2.21769e-05		hypothetical protein (only in Aspergilli)
TR_124210	3.3446	delta blr1 * LL up vs QM9414 * LL	0.0187907
TR_124277	3.55374	delta blr1 * LL up vs QM9414 * LL	6.82582e-05		Cro1, conserved hypothetical protein containing multiple WSC domains and putative copper radical oxidase
TR_1925	2.15577	delta blr1 * LL up vs QM9414 * LL	0.016896		fatty acid hydroxylase, Cytb5, SUR2-type hydroxylase/desaturase, catalytic region
TR_21876	2.49654	delta blr1 * LL up vs QM9414 * LL	0.00485414		Zinc-binding oxidoreductase
TR_22076	2.30665	delta blr1 * LL up vs QM9414 * LL	0.000266161
TR_22271	3.92622	delta blr1 * LL up vs QM9414 * LL	0.0192215
TR_22386	2.80694	delta blr1 * LL up vs QM9414 * LL	0.0171961		conserved secreted protein
TR_22453	2.94307	delta blr1 * LL up vs QM9414 * LL	0.00323309		Glutathione S-transferase	Additional aspects of sulfur metabolism
TR_22915	2.30961	delta blr1 * LL up vs QM9414 * LL	0.00119339
TR_23268	2.9319	delta blr1 * LL up vs QM9414 * LL	0.00195433
TR_23292	3.27867	delta blr1 * LL up vs QM9414 * LL	0.0141445		Zinc-binding oxidoreductase
TR_2499	4.59964	delta blr1 * LL up vs QM9414 * LL	0.000171755
TR_27395	3.35272	delta blr1 * LL up vs QM9414 * LL	9.47995e-05		candidate a-glycosidase	Glycoside Hydrolase Family 76 protein
TR_29642	2.2813	delta blr1 * LL up vs QM9414 * LL	0.018008		Phosphatidylserine decarboxylase
TR_3049	3.26993	delta blr1 * LL up vs QM9414 * LL	2.13425e-05		Metallopeptidase
TR_30776	3.36206	delta blr1 * LL up vs QM9414 * LL	0.0060943		Taurine dioxygenase	Sulfur acquisition and processing
TR_3267	7.30199	delta blr1 * LL up vs QM9414 * LL	3.39758e-08
TR_34297	2.80041	delta blr1 * LL up vs QM9414 * LL	0.00280972		Stress responsive protein
TR_3532	3.01966	delta blr1 * LL up vs QM9414 * LL	0.000853445
TR_38812	4.09979	delta blr1 * LL up vs QM9414 * LL	0.0192291		membrane (iron?) transporter 8TM
TR_39587	10.4798	delta blr1 * LL up vs QM9414 * LL	0.000948097		PTH11-type GPCRs
TR_40775	3.6281	delta blr1 * LL up vs QM9414 * LL	0.000979186		RTA1 protein, 7 TNM, responds to xenobiotic stimulus
TR_41660	4.75577	delta blr1 * LL up vs QM9414 * LL	0.000215416
TR_41895	2.3837	delta blr1 * LL up vs QM9414 * LL	0.0263775		glutathione-S-transferase
TR_43701	6.17404	delta blr1 * LL up vs QM9414 * LL	0.000531628		hypothetical MFS multidrug transporter	MFS Transporter
TR_44366	2.30501	delta blr1 * LL up vs QM9414 * LL	0.00749686		Glycosylphosphatidylinositol-specific phospholipase C
TR_44956	2.23264	delta blr1 * LL up vs QM9414 * LL	0.00271478		Permease of the major facilitator superfamily
TR_44967	6.85093	delta blr1 * LL up vs QM9414 * LL	0.00392848		hypothetical protein, conserved
TR_4514	2.63061	delta blr1 * LL up vs QM9414 * LL	0.00170468		tetraspanin
TR_45456	2.74505	delta blr1 * LL up vs QM9414 * LL	0.0153158
TR_46285	2.85149	delta blr1 * LL up vs QM9414 * LL	0.0363133		hypothetical hsp23	small HSP
TR_46764	13.0423	delta blr1 * LL up vs QM9414 * LL	0.00433079		hypothetical, only in Gibberella
TR_47268	2.83065	delta blr1 * LL up vs QM9414 * LL	0.00811474		candidate b-glucosidase	Glycoside Hydrolase Family 3 protein
TR_49274	8.09202	delta blr1 * LL up vs QM9414 * LL	5.35646e-05		candidate b-glycosidase realted to b-1,3-1,4-glucanase	Glycoside Hydrolase Family 16 protein
TR_5000	2.30369	delta blr1 * LL up vs QM9414 * LL	0.0480766		Permease of the major facilitator superfamily
TR_50390	2.92066	delta blr1 * LL up vs QM9414 * LL	1.87413e-05
TR_50607	3.32568	delta blr1 * LL up vs QM9414 * LL	4.64613e-05		Sterol O-acyltransferase/Diacylglycerol O-acyltransferase
TR_50616	7.31564	delta blr1 * LL up vs QM9414 * LL	0.00493023
TR_52476	2.41831	delta blr1 * LL up vs QM9414 * LL	0.00389925		hypothetical protein, conserved
TR_54227	2.61469	delta blr1 * LL up vs QM9414 * LL	0.00429123
TR_54616	2.2491	delta blr1 * LL up vs QM9414 * LL	7.21758e-05
TR_55443	2.60921	delta blr1 * LL up vs QM9414 * LL	6.59337e-06
TR_55886	3.02986	delta blr1 * LL up vs QM9414 * LL	0.00277625		candidate b-glycosidase realted to b-1,3-1,4-glucanase	Glycoside Hydrolase Family 16 protein
TR_57940	2.24505	delta blr1 * LL up vs QM9414 * LL	1.24851e-05		alternative oxidase aox1
TR_58602	3.41642	delta blr1 * LL up vs QM9414 * LL	8.39291e-05
TR_59014	4.36037	delta blr1 * LL up vs QM9414 * LL	0.000149473		ABC multidrug transporter
TR_59082	2.21955	delta blr1 * LL up vs QM9414 * LL	0.00399444	chi18-2	candidate b-glycosidase related to chitinase; fungal subgroup A chitinase	Glycoside Hydrolase Family 18 protein
TR_59434	3.09513	delta blr1 * LL up vs QM9414 * LL	4.88615e-05
TR_60337	2.68151	delta blr1 * LL up vs QM9414 * LL	0.00133645		hypothetical protein
TR_61227	5.61182	delta blr1 * LL up vs QM9414 * LL	1.43221e-05
TR_62130	2.49324	delta blr1 * LL up vs QM9414 * LL	0.00017681
TR_62153	2.7436	delta blr1 * LL up vs QM9414 * LL	0.0110913
TR_62171	2.35425	delta blr1 * LL up vs QM9414 * LL	0.000274138
TR_62285	4.5682	delta blr1 * LL up vs QM9414 * LL	1.45041e-06		Sulfate permease I (CYS-13)	Sulfur transporter
TR_62377	2.25494	delta blr1 * LL up vs QM9414 * LL	0.000935557
TR_62380	5.46397	delta blr1 * LL up vs QM9414 * LL	0.0113122		MSF major facilitator, putative galactose permease
TR_63868	2.5424	delta blr1 * LL up vs QM9414 * LL	3.08124e-06		unknown protein, in Chaetomium and Magnaporthe
TR_64397	2.46033	delta blr1 * LL up vs QM9414 * LL	0.000360892
TR_64869	6.06358	delta blr1 * LL up vs QM9414 * LL	1.07712e-05		Cytochrome P450 CYP4/CYP19/CYP26 subfamilies
TR_64996	2.86455	delta blr1 * LL up vs QM9414 * LL	0.0021256		nitrilase
TR_65677	2.62152	delta blr1 * LL up vs QM9414 * LL	1.72746e-06
TR_66041	2.20687	delta blr1 * LL up vs QM9414 * LL	0.0456227		chitinase ? Secreted ?
TR_66421	3.06641	delta blr1 * LL up vs QM9414 * LL	0.0276891
TR_66647	2.11996	delta blr1 * LL up vs QM9414 * LL	4.46114e-06
TR_66788	6.03519	delta blr1 * LL up vs QM9414 * LL	5.9966e-06		hypothetical protein
TR_67562	2.39745	delta blr1 * LL up vs QM9414 * LL	0.000999118
TR_67597	9.85134	delta blr1 * LL up vs QM9414 * LL	3.76999e-05
TR_67742	2.30021	delta blr1 * LL up vs QM9414 * LL	0.000352325
TR_68371	8.0211	delta blr1 * LL up vs QM9414 * LL	2.39727e-07		Predicted unusual protein kinase
TR_68924	6.64401	delta blr1 * LL up vs QM9414 * LL	1.93604e-06		cyclopropane/fatty acid synthase; plant related
TR_68941	3.91946	delta blr1 * LL up vs QM9414 * LL	0.00185558		Glutathione S-transferase
TR_68997	11.3458	delta blr1 * LL up vs QM9414 * LL	1.55369e-08		unknown TPR domain protein, conserved
TR_69500	2.67049	delta blr1 * LL up vs QM9414 * LL	0.00045007		hypothetical G-protein coupled receptor, PTH11 like (implicated in pathogenesis in M. grisea)	G-proteins
TR_69563	2.95898	delta blr1 * LL up vs QM9414 * LL	0.00504375		Permease of the major facilitator superfamily
TR_69742	5.65538	delta blr1 * LL up vs QM9414 * LL	1.87825e-06		secreted esterase/lipase
TR_69834	2.5337	delta blr1 * LL up vs QM9414 * LL	0.000140536
TR_69963	2.1361	delta blr1 * LL up vs QM9414 * LL	0.00644123
TR_71170	2.69439	delta blr1 * LL up vs QM9414 * LL	0.00117575		hypothetical protein, only in Gibberella
TR_71259	2.31393	delta blr1 * LL up vs QM9414 * LL	0.0128691
TR_73519	2.3264	delta blr1 * LL up vs QM9414 * LL	0.00644283		unknown conserved protein, 4 TM
TR_73618	5.85675	delta blr1 * LL up vs QM9414 * LL	0.0127767		candidate polyketide synthase	PKS
TR_73623	4.48949	delta blr1 * LL up vs QM9414 * LL	0.00625892		Monooxygenase, aromatic ring catabolism
TR_73631	6.57185	delta blr1 * LL up vs QM9414 * LL	0.00424754		isoamyl alcohol oxidase
TR_73924	2.80539	delta blr1 * LL up vs QM9414 * LL	0.000164643		Multidrug/pheromone exporter, ABC superfamily
TR_74187	3.57242	delta blr1 * LL up vs QM9414 * LL	4.13551e-05		AAA+-type ATPase
TR_74323	2.23554	delta blr1 * LL up vs QM9414 * LL	0.00017334
TR_74745	3.48264	delta blr1 * LL up vs QM9414 * LL	0.00326401		hyp prot
TR_74953	4.44186	delta blr1 * LL up vs QM9414 * LL	1.91935e-06		Predicted transporter (major facilitator superfamily)
TR_75394	8.41032	delta blr1 * LL up vs QM9414 * LL	0.00230751
TR_76359	2.62935	delta blr1 * LL up vs QM9414 * LL	0.000102098
TR_76539	2.30473	delta blr1 * LL up vs QM9414 * LL	1.83524e-05
TR_76995	4.86106	delta blr1 * LL up vs QM9414 * LL	0.0051691		conserved, hypothetical protein
TR_77878	2.64158	delta blr1 * LL up vs QM9414 * LL	0.00020599		FOG: Zn-finger
TR_77932	2.32664	delta blr1 * LL up vs QM9414 * LL	0.0158892
TR_78465	2.32898	delta blr1 * LL up vs QM9414 * LL	1.05668e-05		Predicted transporter (major facilitator superfamily)
TR_78828	2.2696	delta blr1 * LL up vs QM9414 * LL	0.0114278		Acetylcholinesterase/Butyrylcholinesterase
TR_79726	2.42486	delta blr1 * LL up vs QM9414 * LL	0.00483119		unknown 2TM protein, Chaetomium and Aspergillus
TR_79933	3.48738	delta blr1 * LL up vs QM9414 * LL	0.00538337		Halotolerance PAPS phosphatase	Additional aspects of sulfur metabolism
TR_80056	5.92956	delta blr1 * LL up vs QM9414 * LL	7.41542e-08
TR_80086	2.85795	delta blr1 * LL up vs QM9414 * LL	0.00217471		MSF peptide transporter
TR_80639	5.81571	delta blr1 * LL up vs QM9414 * LL	7.50258e-06
TR_80659	4.98687	delta blr1 * LL up vs QM9414 * LL	0.00559725		alcohol oxidase AOX1
TR_80746	4.02866	delta blr1 * LL up vs QM9414 * LL	0.0319957
TR_80833	3.86346	delta blr1 * LL up vs QM9414 * LL	0.00130633	chi18-5	chitinase, fungal subgroup A chitinase; known as ECH42 in other Trichoderma species	Glycoside Hydrolase Family 18 protein
TR_80863	3.52975	delta blr1 * LL up vs QM9414 * LL	0.00514699		Duf895 10 TM domain protein
TR_80922	2.49588	delta blr1 * LL up vs QM9414 * LL	0.0426637
TR_81423	3.87118	delta blr1 * LL up vs QM9414 * LL	0.00273987
TR_81819	5.06461	delta blr1 * LL up vs QM9414 * LL	0.0231256		unknown protein, only in Chaetomium and Hypocrea
TR_82017	2.49789	delta blr1 * LL up vs QM9414 * LL	0.00655568		Predicted transporter (major facilitator superfamily)
TR_82049	3.16388	delta blr1 * LL up vs QM9414 * LL	0.000228887
TR_82204	3.10078	delta blr1 * LL up vs QM9414 * LL	0.00515237		high affinity ammonium transporter
TR_82208	2.56257	delta blr1 * LL up vs QM9414 * LL	0.00197735		candidate polyketide synthase	PKS
TR_82246	2.10138	delta blr1 * LL up vs QM9414 * LL	0.0254983		TRE82246, hypothetical 7 transmembrane domain protein, putative GPCRm mPR-type, related to Magnaporthe grisea mPR-type GPCRs (PMID: 15774025)	G-proteins
TR_82512	2.91022	delta blr1 * LL up vs QM9414 * LL	0.00824322

## Sheet: Δblr1 LL down
Genes at least 2fold downregulated in the Δblr1 deletion strain in light compared to the wild-type QM9414 in light
Protein ID	Fold-Change	Fold-Change Description	p-value	Gene name	Description	group
TR_66521	-5.65834	delta blr1 * LL down vs QM9414 * LL	1.5032e-11
TR_23238	-6.61527	delta blr1 * LL down vs QM9414 * LL	9.61905e-11
TR_59364	-22.1527	delta blr1 * LL down vs QM9414 * LL	1.05509e-10		Sexual differentiation process protein ISP4	sexual development
TR_81609	-11.4913	delta blr1 * LL down vs QM9414 * LL	1.17522e-10	ENV1	blue light regulator protein ENVOY, light responsive, responsible for light tolerance and involved in regulation of cellulase gene expression	light
TR_109341	-2.01379	delta blr1 * LL down vs QM9414 * LL	1.47484e-10		unknown protein, C-terminal ankyrin domain
TR_121670	-8.82686	delta blr1 * LL down vs QM9414 * LL	2.27067e-10	FRQ1	Frequency clock protein. Circadian clock component involved in the generation of biological rhythms, in particular in rhythm stability, period length, and temperature compensation, related to N. crassa FRQ-1	circadian
TR_123865	-25.3411	delta blr1 * LL down vs QM9414 * LL	2.3704e-10
TR_107297	-2.33538	delta blr1 * LL down vs QM9414 * LL	6.19138e-10		unique protein, only in Hypocreaceae
TR_120229	-9.5538	delta blr1 * LL down vs QM9414 * LL	1.70441e-09		candidate xylanase	Glycoside Hydrolase Family 10 protein
TR_68706	-5.13157	delta blr1 * LL down vs QM9414 * LL	1.93275e-09		unknown protein, only in hypocreaceae
TR_5182	-7.38565	delta blr1 * LL down vs QM9414 * LL	2.31024e-09
TR_69291	-2.02784	delta blr1 * LL down vs QM9414 * LL	6.10119e-09
TR_65711	-3.53534	delta blr1 * LL down vs QM9414 * LL	6.44822e-09		Hydroxyindole-O-methyltransferase and related SAM-dependent methyltransferases
TR_67035	-2.73	delta blr1 * LL down vs QM9414 * LL	7.59626e-09
TR_66935	-6.51516	delta blr1 * LL down vs QM9414 * LL	1.02202e-08		Phosphatidylserine decarboxylase
TR_62693	-13.391	delta blr1 * LL down vs QM9414 * LL	1.05039e-08		TRE62693, candidate ABC-transporter, related to a-factor exporter Ste6p (26 % identity)	SEX
TR_123697	-5.33985	delta blr1 * LL down vs QM9414 * LL	1.07725e-08		Uncharacterized conserved protein
TR_76800	-5.17235	delta blr1 * LL down vs QM9414 * LL	1.35399e-08
TR_76696	-5.85529	delta blr1 * LL down vs QM9414 * LL	1.41229e-08		Flavin-containing monooxygenase
TR_5789	-2.3145	delta blr1 * LL down vs QM9414 * LL	1.42602e-08		Cytochrome P450 CYP3/CYP5/CYP6/CYP9 subfamilies
TR_103127	-4.68035	delta blr1 * LL down vs QM9414 * LL	1.53302e-08
TR_76215	-3.71961	delta blr1 * LL down vs QM9414 * LL	1.7836e-08		Sulfide dehydrogenase	Additional aspects of sulfur metabolism
TR_67717	-4.72503	delta blr1 * LL down vs QM9414 * LL	2.12568e-08		unknown conserved protein, ß-lactamase HMMPfam
TR_63909	-3.87029	delta blr1 * LL down vs QM9414 * LL	2.21171e-08
TR_64667	-7.70417	delta blr1 * LL down vs QM9414 * LL	2.33067e-08
TR_103366	-3.40297	delta blr1 * LL down vs QM9414 * LL	2.34282e-08
TR_81623	-4.33551	delta blr1 * LL down vs QM9414 * LL	2.42606e-08		unknown protein, only in Hypocreaceae
TR_103653	-2.00601	delta blr1 * LL down vs QM9414 * LL	2.4367e-08
TR_121661	-3.17961	delta blr1 * LL down vs QM9414 * LL	2.49315e-08
TR_34493	-70.5562	delta blr1 * LL down vs QM9414 * LL	2.71916e-08	HPP1	a-type peptide pheromone precursor hpp1	SEX
TR_36530	-2.74486	delta blr1 * LL down vs QM9414 * LL	2.84746e-08
TR_66016	-3.95817	delta blr1 * LL down vs QM9414 * LL	2.88031e-08
TR_67470	-2.62635	delta blr1 * LL down vs QM9414 * LL	3.14151e-08
TR_57555	-2.70377	delta blr1 * LL down vs QM9414 * LL	3.1448e-08		Cytochrome P450 CYP3/CYP5/CYP6/CYP9 subfamilies
TR_63967	-3.28467	delta blr1 * LL down vs QM9414 * LL	3.71402e-08
TR_3739	-7.08803	delta blr1 * LL down vs QM9414 * LL	3.72019e-08		candidate b-xylosidase	Glycoside Hydrolase Family 43 protein
TR_82544	-2.49528	delta blr1 * LL down vs QM9414 * LL	3.86628e-08		TRE82544, hypothetical Calcium transporter	Ca
TR_70197	-2.14545	delta blr1 * LL down vs QM9414 * LL	4.66621e-08		Predicted Zn-dependent hydrolase (beta-lactamase superfamily)
TR_58560	-3.96842	delta blr1 * LL down vs QM9414 * LL	4.68594e-08
TR_111951	-6.15187	delta blr1 * LL down vs QM9414 * LL	4.7462e-08		unique protein, secreted
TR_58580	-40.2652	delta blr1 * LL down vs QM9414 * LL	4.8144e-08		α-ketoglutarate dependent (FeII) oxygenase, similar to isopenicillin N synthase
TR_53859	-3.04486	delta blr1 * LL down vs QM9414 * LL	4.92004e-08		C-4 sterol methyl oxidase
TR_43286	-3.22848	delta blr1 * LL down vs QM9414 * LL	5.13024e-08
TR_122081	-10.342	delta blr1 * LL down vs QM9414 * LL	5.606e-08	cel7B	endo-1,4-glucanase EGL1; C-terminal CBM1	Glycoside Hydrolase Family 7 protein
TR_64469	-3.01987	delta blr1 * LL down vs QM9414 * LL	6.07376e-08		Predicted hydrolases or acyltransferases (alpha/beta hydrolase superfamily)
TR_60665	-3.23374	delta blr1 * LL down vs QM9414 * LL	6.17055e-08
TR_79598	-7.76559	delta blr1 * LL down vs QM9414 * LL	6.2956e-08		hyp prot
TR_76771	-2.12123	delta blr1 * LL down vs QM9414 * LL	6.34653e-08
TR_124278	-2.82392	delta blr1 * LL down vs QM9414 * LL	6.48949e-08
TR_103121	-3.34528	delta blr1 * LL down vs QM9414 * LL	6.54868e-08
TR_74580	-4.86419	delta blr1 * LL down vs QM9414 * LL	6.62608e-08		unknown protein, 3 TM domains
TR_59838	-2.86885	delta blr1 * LL down vs QM9414 * LL	6.91187e-08
TR_112679	-2.35532	delta blr1 * LL down vs QM9414 * LL	7.02576e-08
TR_49399	-2.02855	delta blr1 * LL down vs QM9414 * LL	7.13573e-08
TR_73516	-12.1884	delta blr1 * LL down vs QM9414 * LL	7.20201e-08
TR_108199	-2.16889	delta blr1 * LL down vs QM9414 * LL	7.52886e-08
TR_56427	-2.54483	delta blr1 * LL down vs QM9414 * LL	7.64891e-08		Arylacetamide deacetylase
TR_2076	-2.43535	delta blr1 * LL down vs QM9414 * LL	1.13959e-07		sulfite transporter ssu1 or dicarboxylate transporter, 9 TMs
TR_110271	-3.29699	delta blr1 * LL down vs QM9414 * LL	1.14434e-07
TR_111966	-2.43038	delta blr1 * LL down vs QM9414 * LL	1.1607e-07
TR_122087	-4.54468	delta blr1 * LL down vs QM9414 * LL	1.22388e-07		secreted unique protein, contains anaphylatoxin/fibulin domain
TR_29713	-3.11999	delta blr1 * LL down vs QM9414 * LL	1.25214e-07
TR_108460	-2.86392	delta blr1 * LL down vs QM9414 * LL	1.25879e-07
TR_62975	-2.42635	delta blr1 * LL down vs QM9414 * LL	1.26751e-07
TR_105106	-6.39502	delta blr1 * LL down vs QM9414 * LL	1.46458e-07		unknown protein, low similarity to others
TR_111074	-3.30755	delta blr1 * LL down vs QM9414 * LL	1.61557e-07
TR_67732	-4.45562	delta blr1 * LL down vs QM9414 * LL	1.63353e-07
TR_120228	-3.15922	delta blr1 * LL down vs QM9414 * LL	1.73981e-07
TR_56003	-2.49061	delta blr1 * LL down vs QM9414 * LL	1.75399e-07		RNA-binding domain containing protein
TR_73536	-3.71147	delta blr1 * LL down vs QM9414 * LL	1.97049e-07		NADP-glutamate dehydrogenase
TR_69613	-3.26412	delta blr1 * LL down vs QM9414 * LL	2.01289e-07
TR_62685	-2.04415	delta blr1 * LL down vs QM9414 * LL	2.04902e-07
TR_58282	-3.45923	delta blr1 * LL down vs QM9414 * LL	2.06339e-07		esterase family 9
TR_102985	-2.49374	delta blr1 * LL down vs QM9414 * LL	2.11713e-07
TR_65718	-5.14942	delta blr1 * LL down vs QM9414 * LL	2.13706e-07
TR_103774	-2.53469	delta blr1 * LL down vs QM9414 * LL	2.16207e-07		unique protein, 1 TM
TR_56996	-5.38606	delta blr1 * LL down vs QM9414 * LL	2.19532e-07	man5A	mannan endo-1,4-b-mannosidase (EC 3.2.1.78); C-terminal CBM1 module	Glycoside Hydrolase Family 5 protein
TR_67209	-2.17452	delta blr1 * LL down vs QM9414 * LL	2.44481e-07
TR_123090	-2.1974	delta blr1 * LL down vs QM9414 * LL	2.50967e-07
TR_58521	-19.494	delta blr1 * LL down vs QM9414 * LL	2.97634e-07
TR_3662	-2.77226	delta blr1 * LL down vs QM9414 * LL	2.9822e-07
TR_68705	-10.4164	delta blr1 * LL down vs QM9414 * LL	2.98249e-07
TR_70520	-11.72	delta blr1 * LL down vs QM9414 * LL	3.15003e-07		short chain dehydrogenase/reductase
TR_76690	-3.8278	delta blr1 * LL down vs QM9414 * LL	3.34878e-07
TR_104797	-3.22732	delta blr1 * LL down vs QM9414 * LL	3.52444e-07		candidate b-glucosidase	Glycoside Hydrolase Family 3 protein
TR_109206	-3.00787	delta blr1 * LL down vs QM9414 * LL	3.64341e-07		HET domain protein (HET6 ?)
TR_55319	-4.743	delta blr1 * LL down vs QM9414 * LL	4.00446e-07		candidate a-L-arabinofuranosidase	Glycoside Hydrolase Fafmily 54 protein
TR_6107	-2.87234	delta blr1 * LL down vs QM9414 * LL	4.36928e-07
TR_64959	-4.37369	delta blr1 * LL down vs QM9414 * LL	4.39566e-07		phosphatidyl synthase
TR_121445	-2.21527	delta blr1 * LL down vs QM9414 * LL	4.46899e-07
TR_22252	-2.05438	delta blr1 * LL down vs QM9414 * LL	4.71837e-07		hypothetical alpha-1,2-mannosidase	Glycoside Hydrolase Family 47 protein
TR_75260	-3.15593	delta blr1 * LL down vs QM9414 * LL	4.75226e-07
TR_72567	-4.97277	delta blr1 * LL down vs QM9414 * LL	4.7852e-07	cel6A;cbh2	cellobiohydrolase CBH2	Glycoside Hydrolase Family 6 protein
TR_65986	-2.61666	delta blr1 * LL down vs QM9414 * LL	4.98011e-07		candidate a-galactosidase	Glycoside Hydrolase Family 27 protein
TR_55999	-5.05827	delta blr1 * LL down vs QM9414 * LL	5.00211e-07		candidate a-galactosidase	Glycoside Hydrolase Family 27 protein
TR_76034	-3.62421	delta blr1 * LL down vs QM9414 * LL	5.29018e-07		von Willebrand factor and related coagulation proteins
TR_57735	-2.84544	delta blr1 * LL down vs QM9414 * LL	5.35403e-07		responsive to light in the absence of photoreceptor (Chen et al., 2009)	Light responsive TF
TR_111138	-2.2185	delta blr1 * LL down vs QM9414 * LL	5.54349e-07		candidate a-glycosidase related to a-1,2-L-fucosidase	Glycoside Hydrolase Family 95 protein
TR_78072	-2.71644	delta blr1 * LL down vs QM9414 * LL	5.8571e-07
TR_67013	-4.23127	delta blr1 * LL down vs QM9414 * LL	5.9954e-07
TR_109078	-2.54559	delta blr1 * LL down vs QM9414 * LL	6.15943e-07		TRE30289, hypothetical prenyltransferase, related to E. nidulans CaaX farnesyltransferase beta subunit ram1	SEX
TR_122614	-6.41494	delta blr1 * LL down vs QM9414 * LL	6.20885e-07
TR_75444	-2.50213	delta blr1 * LL down vs QM9414 * LL	6.79646e-07		related to A. nidulans signalosome subunit 4 (CsnD), putatively involved in regulation of sexual development	SEX
TR_66689	-2.62551	delta blr1 * LL down vs QM9414 * LL	7.00651e-07		Adenine deaminase/adenosine deaminase
TR_41800	-2.54303	delta blr1 * LL down vs QM9414 * LL	7.13113e-07
TR_69944	-7.1808	delta blr1 * LL down vs QM9414 * LL	7.41603e-07		candidate a-xylosidase	Glycoside Hydrolase Family 31 protein
TR_70988	-2.293	delta blr1 * LL down vs QM9414 * LL	7.60265e-07		Flavin-containing monooxygenase
TR_68606	-2.86362	delta blr1 * LL down vs QM9414 * LL	7.7109e-07
TR_64916	-3.19609	delta blr1 * LL down vs QM9414 * LL	7.73355e-07
TR_108914	-3.68203	delta blr1 * LL down vs QM9414 * LL	7.80023e-07		SAM:3-amino-3-carboxylpropyl transferase	Homocysgteine and methionine metabolism
TR_120312	-6.79206	delta blr1 * LL down vs QM9414 * LL	7.82349e-07	cel5A	endo-1,4-glucanase EGL2	Glycoside Hydrolase Family 5 protein
TR_57527	-2.04508	delta blr1 * LL down vs QM9414 * LL	7.85096e-07
TR_109907	-2.07283	delta blr1 * LL down vs QM9414 * LL	7.94441e-07		unique secreted protein
TR_76672	-5.71766	delta blr1 * LL down vs QM9414 * LL	8.1708e-07	cel3A	b-glucosidase	Glycoside Hydrolase Family 3 protein
TR_21873	-2.04812	delta blr1 * LL down vs QM9414 * LL	8.39779e-07
TR_80240	-3.53804	delta blr1 * LL down vs QM9414 * LL	8.68299e-07	bga1	b-galactosidase (GenBank acc. No. CAD70669) (EC 3.2.1.23)	Glycoside Hydrolase Family 35 protein
TR_36335	-4.31676	delta blr1 * LL down vs QM9414 * LL	8.83836e-07
TR_69493	-2.01846	delta blr1 * LL down vs QM9414 * LL	8.9926e-07		candidate a-glycosidase distantly related to a-1,2-mannosidase	Glycoside Hydrolase Family 92 protein
TR_58356	-3.00164	delta blr1 * LL down vs QM9414 * LL	9.00568e-07		glycerol kinase
TR_71125	-3.66248	delta blr1 * LL down vs QM9414 * LL	9.15001e-07
TR_56408	-2.09747	delta blr1 * LL down vs QM9414 * LL	9.28016e-07
TR_123471	-2.53555	delta blr1 * LL down vs QM9414 * LL	9.39353e-07
TR_103437	-3.01383	delta blr1 * LL down vs QM9414 * LL	9.4726e-07
TR_109015	-2.98646	delta blr1 * LL down vs QM9414 * LL	9.73952e-07
TR_73638	-5.5999	delta blr1 * LL down vs QM9414 * LL	9.88452e-07		CIP1
TR_53611	-2.97303	delta blr1 * LL down vs QM9414 * LL	9.89997e-07		Permease of the major facilitator superfamily
TR_107680	-8.98239	delta blr1 * LL down vs QM9414 * LL	9.98777e-07	PHR1	DNA photolyase, class I, rapidly regulated by blue light in T. harzianum	light
TR_61032	-2.27495	delta blr1 * LL down vs QM9414 * LL	1.00982e-06
TR_4767	-2.17919	delta blr1 * LL down vs QM9414 * LL	1.05265e-06
TR_66437	-3.10274	delta blr1 * LL down vs QM9414 * LL	1.06053e-06
TR_57430	-3.00622	delta blr1 * LL down vs QM9414 * LL	1.088e-06
TR_53673	-3.26945	delta blr1 * LL down vs QM9414 * LL	1.09787e-06
TR_59625	-3.17102	delta blr1 * LL down vs QM9414 * LL	1.10837e-06
TR_120877	-6.4035	delta blr1 * LL down vs QM9414 * LL	1.15766e-06		Zn-ion ß-lactamase family, including glyoxalase II
TR_30668	-2.99819	delta blr1 * LL down vs QM9414 * LL	1.16618e-06
TR_106171	-15.7258	delta blr1 * LL down vs QM9414 * LL	1.18585e-06		unknown, contains heteroincompatibility domain, related to N. crassa tol
TR_56840	-5.63474	delta blr1 * LL down vs QM9414 * LL	1.20579e-06		Predicted oxidoreductase
TR_56684	-7.75722	delta blr1 * LL down vs QM9414 * LL	1.20665e-06		hypothetical sugar transporter family protein
TR_108721	-2.00835	delta blr1 * LL down vs QM9414 * LL	1.23312e-06
TR_61293	-4.09955	delta blr1 * LL down vs QM9414 * LL	1.37812e-06		Acetylcholinesterase/Butyrylcholinesterase
TR_121351	-2.09943	delta blr1 * LL down vs QM9414 * LL	1.40869e-06		a-glucosidase II from RutC30(GenBank acc. No. AAU87850.1)(EC 3.2.1.-)	Glycoside Hydrolase Family 31 protein
TR_71071	-2.66003	delta blr1 * LL down vs QM9414 * LL	1.45894e-06
TR_124116	-2.0342	delta blr1 * LL down vs QM9414 * LL	1.48891e-06
TR_108477	-3.78389	delta blr1 * LL down vs QM9414 * LL	1.49044e-06		candidate oligo-1,6-glucosdiase	Glycoside Hydrolase Family 13 protein
TR_121904	-2.81515	delta blr1 * LL down vs QM9414 * LL	1.50928e-06
TR_60517	-2.48262	delta blr1 * LL down vs QM9414 * LL	1.52977e-06
TR_110850	-2.21541	delta blr1 * LL down vs QM9414 * LL	1.57977e-06		Zn/2)Cys6 transcription factor
TR_71394	-5.03571	delta blr1 * LL down vs QM9414 * LL	1.60754e-06		candidate b-glycosidase related to b-glucuronidase	Glycoside Hydrolase Family 79 protein
TR_58837	-2.21909	delta blr1 * LL down vs QM9414 * LL	1.60959e-06
TR_103112	-2.40316	delta blr1 * LL down vs QM9414 * LL	1.6733e-06		unknown protein, partially conserved
TR_105806	-3.13165	delta blr1 * LL down vs QM9414 * LL	1.71489e-06
TR_121127	-5.08589	delta blr1 * LL down vs QM9414 * LL	1.7175e-06	bxl1	b-xylosidase BXL1 (GenBank acc. No.CAA93248)	Glycoside Hydrolase Family 3 protein
TR_106516	-5.65531	delta blr1 * LL down vs QM9414 * LL	1.78065e-06
TR_53267	-2.77324	delta blr1 * LL down vs QM9414 * LL	1.82198e-06
TR_120504	-6.62061	delta blr1 * LL down vs QM9414 * LL	1.82297e-06		FOG: Immunoglobin and related proteins
TR_107776	-2.53257	delta blr1 * LL down vs QM9414 * LL	1.8483e-06
TR_123797	-4.81221	delta blr1 * LL down vs QM9414 * LL	1.88864e-06
TR_61114	-2.17457	delta blr1 * LL down vs QM9414 * LL	1.92718e-06
TR_107524	-2.51883	delta blr1 * LL down vs QM9414 * LL	1.92848e-06
TR_42766	-2.09257	delta blr1 * LL down vs QM9414 * LL	1.92898e-06
TR_42953	-3.05055	delta blr1 * LL down vs QM9414 * LL	1.93349e-06
TR_73101	-2.54698	delta blr1 * LL down vs QM9414 * LL	2.00669e-06		candidate b-glycosidase distantly related to b-1,3-1,4-glucanase	Glycoside Hydrolase Family 16 protein
TR_31134	-6.05558	delta blr1 * LL down vs QM9414 * LL	2.05045e-06		candidate isoprenylcysteine carboxyl methyltransferase, involved in posttranslational modification of CaaX-domain proteins, probably with signaling function	SEX
TR_49976	-4.55719	delta blr1 * LL down vs QM9414 * LL	2.05291e-06	cel45A	endoglucanase V EGL5 (CEL45A)	Glycoside Hydrolase Family 45 protein
TR_4114	-2.05863	delta blr1 * LL down vs QM9414 * LL	2.11172e-06
TR_102820	-3.23763	delta blr1 * LL down vs QM9414 * LL	2.15741e-06		putative multicopper oxidase
TR_54352	-4.29906	delta blr1 * LL down vs QM9414 * LL	2.17296e-06		hypothetical protain, conserved
TR_55252	-3.52412	delta blr1 * LL down vs QM9414 * LL	2.20433e-06
TR_47153	-2.09109	delta blr1 * LL down vs QM9414 * LL	2.25695e-06
TR_41942	-2.37291	delta blr1 * LL down vs QM9414 * LL	2.30073e-06
TR_103064	-4.90078	delta blr1 * LL down vs QM9414 * LL	2.33522e-06		Uncharacterized conserved protein
TR_121284	-2.24747	delta blr1 * LL down vs QM9414 * LL	2.36478e-06
TR_123818	-5.40652	delta blr1 * LL down vs QM9414 * LL	2.3731e-06	xyn2	xylanase 2 (EC 3.2.1.8)	Glycoside Hydrolase Family 11 protein
TR_124320	-2.64769	delta blr1 * LL down vs QM9414 * LL	2.5261e-06
TR_59338	-2.50457	delta blr1 * LL down vs QM9414 * LL	2.58821e-06
TR_53722	-6.2139	delta blr1 * LL down vs QM9414 * LL	2.62927e-06
TR_112319	-2.76468	delta blr1 * LL down vs QM9414 * LL	2.63829e-06
TR_63001	-3.78021	delta blr1 * LL down vs QM9414 * LL	2.64264e-06
TR_2399	-2.56324	delta blr1 * LL down vs QM9414 * LL	2.7055e-06
TR_67692	-2.29689	delta blr1 * LL down vs QM9414 * LL	2.73183e-06		MSF transporter
TR_120357	-4.14652	delta blr1 * LL down vs QM9414 * LL	2.75786e-06		Zn-binding oxidoreductase, no intron
TR_70201	-2.08759	delta blr1 * LL down vs QM9414 * LL	2.75909e-06		GCN5-related acetyltransferase
TR_123232	-14.6241	delta blr1 * LL down vs QM9414 * LL	2.80517e-06	cel12A	endoglucanase	Glycoside Hydrolase Family 12 protein
TR_107947	-2.47517	delta blr1 * LL down vs QM9414 * LL	2.81027e-06		Acyl-CoA synthetase
TR_48211	-6.2016	delta blr1 * LL down vs QM9414 * LL	2.85164e-06		unknown conserved protein, intracellular
TR_56093	-2.17106	delta blr1 * LL down vs QM9414 * LL	2.86362e-06
TR_61642	-2.18942	delta blr1 * LL down vs QM9414 * LL	2.87646e-06
TR_107386	-3.20449	delta blr1 * LL down vs QM9414 * LL	3.00336e-06		unknown protein, only in Gibberella and Neurospora
TR_53569	-3.03478	delta blr1 * LL down vs QM9414 * LL	3.05175e-06		TRE53569, related to Drosophila TIMELESS, putatively involved in circadian rhythm control	light
TR_103147	-4.29091	delta blr1 * LL down vs QM9414 * LL	3.05817e-06
TR_68566	-3.31452	delta blr1 * LL down vs QM9414 * LL	3.05835e-06
TR_112085	-2.06235	delta blr1 * LL down vs QM9414 * LL	3.07299e-06		Zn(2)Cys6 transcription factor, unknwon, conserved
TR_108586	-5.10233	delta blr1 * LL down vs QM9414 * LL	3.08921e-06		unknown protein (A. fumigatus: actin regulatory protein, 37 %)
TR_110744	-2.37859	delta blr1 * LL down vs QM9414 * LL	3.0937e-06		PTH11-type GPCRs
TR_80733	-2.20405	delta blr1 * LL down vs QM9414 * LL	3.09886e-06
TR_65771	-2.30914	delta blr1 * LL down vs QM9414 * LL	3.11881e-06		Notchless-like WD40 repeat-containing protein
TR_72526	-6.58768	delta blr1 * LL down vs QM9414 * LL	3.13875e-06		candidate a-glucuronidase GLR1 (GenBand acc.no. CAA92949)	Glycoside Hydrolase Family 67 protein
TR_105880	-2.0318	delta blr1 * LL down vs QM9414 * LL	3.14452e-06
TR_69179	-2.57595	delta blr1 * LL down vs QM9414 * LL	3.20516e-06
TR_57128	-3.81123	delta blr1 * LL down vs QM9414 * LL	3.22348e-06		candidate glycogen-debranching enzyme	Glycoside Hydrolase Family 13 protein
TR_106296	-2.02448	delta blr1 * LL down vs QM9414 * LL	3.23239e-06
TR_110666	-7.37966	delta blr1 * LL down vs QM9414 * LL	3.26164e-06		Ferric reductase, NADH/NADPH oxidase and related proteins	#REF!
TR_60008	-2.26155	delta blr1 * LL down vs QM9414 * LL	3.28756e-06
TR_74971	-2.58753	delta blr1 * LL down vs QM9414 * LL	3.29326e-06
TR_81930	-2.45732	delta blr1 * LL down vs QM9414 * LL	3.32496e-06
TR_32478	-2.11081	delta blr1 * LL down vs QM9414 * LL	3.36474e-06
TR_39637	-2.80548	delta blr1 * LL down vs QM9414 * LL	3.36769e-06		C4-dicarboxylate transporter/malic acid transport protein
TR_2211	-2.81475	delta blr1 * LL down vs QM9414 * LL	3.39716e-06		Transketolase
TR_70932	-3.05105	delta blr1 * LL down vs QM9414 * LL	3.39771e-06
TR_82619	-13.5298	delta blr1 * LL down vs QM9414 * LL	3.45662e-06
TR_64372	-3.00809	delta blr1 * LL down vs QM9414 * LL	3.51074e-06
TR_21595	-2.81695	delta blr1 * LL down vs QM9414 * LL	3.53174e-06
TR_42043	-2.41752	delta blr1 * LL down vs QM9414 * LL	3.5766e-06
TR_65559	-2.44825	delta blr1 * LL down vs QM9414 * LL	3.62759e-06
TR_46816	-4.0033	delta blr1 * LL down vs QM9414 * LL	3.69502e-06	cel3D	b-glucosidase (GenBank acc. No. AAP57759)	Glycoside Hydrolase Family 3 protein
TR_64900	-2.23802	delta blr1 * LL down vs QM9414 * LL	3.72432e-06		Cytochrome P450 CYP3/CYP5/CYP6/CYP9 subfamilies
TR_107055	-4.63426	delta blr1 * LL down vs QM9414 * LL	3.8198e-06		unknown
TR_109282	-3.20941	delta blr1 * LL down vs QM9414 * LL	3.85509e-06
TR_108201	-2.27318	delta blr1 * LL down vs QM9414 * LL	3.89413e-06
TR_119530	-2.35826	delta blr1 * LL down vs QM9414 * LL	4.04375e-06
TR_37827	-2.39138	delta blr1 * LL down vs QM9414 * LL	4.16309e-06
TR_112396	-3.63725	delta blr1 * LL down vs QM9414 * LL	4.18744e-06		unique secreted protein (33 % identity to protozoa antigen)
TR_78970	-2.43969	delta blr1 * LL down vs QM9414 * LL	4.2639e-06
TR_105356	-2.4973	delta blr1 * LL down vs QM9414 * LL	4.26447e-06
TR_82037	-2.37924	delta blr1 * LL down vs QM9414 * LL	4.39386e-06
TR_69926	-2.28794	delta blr1 * LL down vs QM9414 * LL	4.40071e-06
TR_29333	-3.5084	delta blr1 * LL down vs QM9414 * LL	4.51066e-06
TR_61746	-2.16066	delta blr1 * LL down vs QM9414 * LL	4.53829e-06		TRE61746, hypothetical phospholipase C, related to Cryphonectria parasitica phosphatidyl inositol-specific phospholipase C	Ca
TR_112660	-2.79496	delta blr1 * LL down vs QM9414 * LL	4.60724e-06
TR_71399	-2.71586	delta blr1 * LL down vs QM9414 * LL	4.62052e-06		candidate b-glycosidase distantly related to b-1,3-glucanase	Glycoside Hydrolase Family 16 protein
TR_105832	-2.23187	delta blr1 * LL down vs QM9414 * LL	4.69441e-06
TR_104171	-2.18545	delta blr1 * LL down vs QM9414 * LL	4.71139e-06
TR_120430	-2.65121	delta blr1 * LL down vs QM9414 * LL	4.86342e-06		Nuclear receptor coregulator SMRT/SMRTER, contains Myb-like domains
TR_120257	-2.01468	delta blr1 * LL down vs QM9414 * LL	4.91089e-06
TR_75992	-2.38395	delta blr1 * LL down vs QM9414 * LL	5.04597e-06
TR_5135	-2.78926	delta blr1 * LL down vs QM9414 * LL	5.10683e-06
TR_102766	-2.08131	delta blr1 * LL down vs QM9414 * LL	5.12496e-06
TR_78552	-2.73328	delta blr1 * LL down vs QM9414 * LL	5.16062e-06		pyridoxal dependent decarboxilase conserved domain	Sulfur acquisition and processing
TR_71380	-2.39496	delta blr1 * LL down vs QM9414 * LL	5.32391e-06
TR_110267	-3.70959	delta blr1 * LL down vs QM9414 * LL	5.38049e-06		unknown protein
TR_103048	-2.98691	delta blr1 * LL down vs QM9414 * LL	5.4869e-06
TR_81148	-3.14534	delta blr1 * LL down vs QM9414 * LL	5.53564e-06
TR_106697	-2.20411	delta blr1 * LL down vs QM9414 * LL	5.54147e-06		esterase/lipase, bacterial origin
TR_104175	-2.75568	delta blr1 * LL down vs QM9414 * LL	5.73922e-06		unique protein
TR_82172	-2.55326	delta blr1 * LL down vs QM9414 * LL	5.82761e-06
TR_63435	-3.8135	delta blr1 * LL down vs QM9414 * LL	5.89132e-06
TR_61304	-2.14259	delta blr1 * LL down vs QM9414 * LL	5.89915e-06
TR_4626	-5.08836	delta blr1 * LL down vs QM9414 * LL	5.90165e-06		Ca2+-dependent lipid-binding protein CLB1/vesicle protein vp115/Granuphilin A, contains C2 domain
TR_105027	-3.1083	delta blr1 * LL down vs QM9414 * LL	5.939e-06
TR_122147	-2.4976	delta blr1 * LL down vs QM9414 * LL	6.13984e-06		unknown, no orthologues, no intron
TR_56690	-2.00037	delta blr1 * LL down vs QM9414 * LL	6.16646e-06
TR_3481	-3.11215	delta blr1 * LL down vs QM9414 * LL	6.23475e-06
TR_76822	-3.37239	delta blr1 * LL down vs QM9414 * LL	6.32079e-06
TR_26642	-2.92236	delta blr1 * LL down vs QM9414 * LL	6.34691e-06		Permease of the major facilitator superfamily
TR_4744	-3.45719	delta blr1 * LL down vs QM9414 * LL	6.46905e-06
TR_77795	-2.04798	delta blr1 * LL down vs QM9414 * LL	6.48995e-06		F-box / WD-40 (SCON-2); LIMPET, E3-ubiquitin ligase related to N. crassa SCON-2, related in regulation of sulphur metabolism, responds to light and is probably involved in cellulase gene expression (Gremel et al., 2008)	Sulfur regulatory proteins
TR_62556	-3.10412	delta blr1 * LL down vs QM9414 * LL	6.4963e-06
TR_103273	-2.9424	delta blr1 * LL down vs QM9414 * LL	6.52293e-06
TR_111956	-2.07138	delta blr1 * LL down vs QM9414 * LL	6.61974e-06
TR_2666	-2.49104	delta blr1 * LL down vs QM9414 * LL	6.66451e-06
TR_122208	-4.6928	delta blr1 * LL down vs QM9414 * LL	6.67421e-06	xyr1	xylanase regulatator 1	cellulase transcription factor
TR_108013	-2.16934	delta blr1 * LL down vs QM9414 * LL	6.92287e-06		Zn(2)Cys6 transcription factor, unknown, in Aspergilli
TR_81778	-4.61314	delta blr1 * LL down vs QM9414 * LL	6.96668e-06		glutaminase A
TR_81668	-2.59731	delta blr1 * LL down vs QM9414 * LL	7.1954e-06
TR_102901	-2.12035	delta blr1 * LL down vs QM9414 * LL	7.3196e-06
TR_104334	-3.25207	delta blr1 * LL down vs QM9414 * LL	7.32522e-06
TR_110866	-2.81466	delta blr1 * LL down vs QM9414 * LL	7.41293e-06
TR_104117	-2.4235	delta blr1 * LL down vs QM9414 * LL	7.43001e-06
TR_73102	-2.52918	delta blr1 * LL down vs QM9414 * LL	7.54519e-06		candidate b-glycosidase	Glycoside Hydrolase Family 39 protein
TR_124134	-2.30609	delta blr1 * LL down vs QM9414 * LL	7.73918e-06
TR_37950	-2.0212	delta blr1 * LL down vs QM9414 * LL	7.77826e-06
TR_56838	-3.12202	delta blr1 * LL down vs QM9414 * LL	7.88576e-06
TR_75295	-2.05737	delta blr1 * LL down vs QM9414 * LL	7.89816e-06		Trehalose-6-phosphate synthase component TPS1 and related subunits
TR_103438	-3.4565	delta blr1 * LL down vs QM9414 * LL	7.94893e-06
TR_69679	-2.16682	delta blr1 * LL down vs QM9414 * LL	8.0077e-06
TR_45138	-2.0788	delta blr1 * LL down vs QM9414 * LL	8.04415e-06		Allsimilatory sulfite reductase, beta subunit	Generation of sulfide and cysteine
TR_62213	-2.03538	delta blr1 * LL down vs QM9414 * LL	8.08859e-06
TR_55634	-2.3095	delta blr1 * LL down vs QM9414 * LL	8.13899e-06
TR_61153	-2.19961	delta blr1 * LL down vs QM9414 * LL	8.14222e-06
TR_59197	-3.05859	delta blr1 * LL down vs QM9414 * LL	8.18507e-06		unknown protein, only in Gibberella and Chaetomium
TR_110263	-2.20772	delta blr1 * LL down vs QM9414 * LL	8.20857e-06
TR_106720	-2.64172	delta blr1 * LL down vs QM9414 * LL	8.28259e-06
TR_5612	-2.35929	delta blr1 * LL down vs QM9414 * LL	8.30296e-06
TR_106936	-8.92626	delta blr1 * LL down vs QM9414 * LL	8.31512e-06
TR_41149	-2.25873	delta blr1 * LL down vs QM9414 * LL	8.48661e-06
TR_105912	-3.11694	delta blr1 * LL down vs QM9414 * LL	8.56506e-06
TR_80091	-4.01746	delta blr1 * LL down vs QM9414 * LL	8.96637e-06
TR_48178	-2.49157	delta blr1 * LL down vs QM9414 * LL	9.10706e-06
TR_63703	-2.40757	delta blr1 * LL down vs QM9414 * LL	9.36741e-06
TR_103421	-2.29923	delta blr1 * LL down vs QM9414 * LL	9.47251e-06		unknown protein, only in Hypocreaceae
TR_120911	-3.19432	delta blr1 * LL down vs QM9414 * LL	9.51098e-06
TR_61055	-2.89305	delta blr1 * LL down vs QM9414 * LL	9.52044e-06		secreted unknown protein; low similarity to paraoxonase/arylesterase (A. fumigatus)
TR_105843	-2.78331	delta blr1 * LL down vs QM9414 * LL	9.5503e-06
TR_69425	-2.30604	delta blr1 * LL down vs QM9414 * LL	9.80312e-06
TR_121638	-2.9708	delta blr1 * LL down vs QM9414 * LL	9.87725e-06
TR_112112	-2.82009	delta blr1 * LL down vs QM9414 * LL	9.90352e-06
TR_63006	-2.67999	delta blr1 * LL down vs QM9414 * LL	9.9314e-06
TR_109489	-3.08075	delta blr1 * LL down vs QM9414 * LL	1.00274e-05
TR_123260	-3.52299	delta blr1 * LL down vs QM9414 * LL	1.01109e-05		hypothetical protein, only in Chaetomium and Gibberella
TR_110689	-2.32139	delta blr1 * LL down vs QM9414 * LL	1.01824e-05
TR_32212	-2.13486	delta blr1 * LL down vs QM9414 * LL	1.02409e-05
TR_105275	-4.72748	delta blr1 * LL down vs QM9414 * LL	1.03349e-05
TR_108592	-2.14243	delta blr1 * LL down vs QM9414 * LL	1.03687e-05
TR_53446	-2.39026	delta blr1 * LL down vs QM9414 * LL	1.04407e-05
TR_65433	-2.00178	delta blr1 * LL down vs QM9414 * LL	1.04771e-05
TR_27599	-2.9673	delta blr1 * LL down vs QM9414 * LL	1.07242e-05
TR_106181	-3.82745	delta blr1 * LL down vs QM9414 * LL	1.09694e-05
TR_78713	-4.24774	delta blr1 * LL down vs QM9414 * LL	1.10012e-05		candidate b-1,3-glucanosyltransferase	Glycoside Hydrolase Family 72 protein
TR_59628	-2.66256	delta blr1 * LL down vs QM9414 * LL	1.13552e-05
TR_105980	-3.06435	delta blr1 * LL down vs QM9414 * LL	1.14771e-05		These fungal specific transcription factors belong to the Zn(2)- Cys(6) family.
TR_44038	-2.46109	delta blr1 * LL down vs QM9414 * LL	1.17267e-05
TR_108585	-2.19962	delta blr1 * LL down vs QM9414 * LL	1.17772e-05
TR_58115	-2.77851	delta blr1 * LL down vs QM9414 * LL	1.18002e-05
TR_53238	-3.8592	delta blr1 * LL down vs QM9414 * LL	1.19254e-05		TRE456, hypothetical G-protein coupled receptor, family 2, secretin like, related to Magnaporthe grisea MG00532 (GPCR with homology to rat growth hormone releasing factor)	G-proteins
TR_21658	-2.07168	delta blr1 * LL down vs QM9414 * LL	1.21198e-05
TR_104639	-2.09871	delta blr1 * LL down vs QM9414 * LL	1.22193e-05
TR_76039	-2.00753	delta blr1 * LL down vs QM9414 * LL	1.22988e-05
TR_69276	-7.01722	delta blr1 * LL down vs QM9414 * LL	1.23156e-05		candidate b-glycosidase distantly related to xylanase	Glycoside Hydrolase Family 5 protein
TR_110197	-3.8219	delta blr1 * LL down vs QM9414 * LL	1.25522e-05
TR_104336	-2.62842	delta blr1 * LL down vs QM9414 * LL	1.26027e-05
TR_59315	-2.09764	delta blr1 * LL down vs QM9414 * LL	1.28156e-05		candidate polyketide synthase - non ribosimal peptide synthetase	NRPS/PKS
TR_4875	-2.27237	delta blr1 * LL down vs QM9414 * LL	1.28347e-05
TR_67751	-3.08263	delta blr1 * LL down vs QM9414 * LL	1.30336e-05
TR_105823	-2.34401	delta blr1 * LL down vs QM9414 * LL	1.31521e-05		Proteins containing the FAD binding domain
TR_5502	-2.40388	delta blr1 * LL down vs QM9414 * LL	1.32075e-05
TR_106493	-2.26523	delta blr1 * LL down vs QM9414 * LL	1.33049e-05
TR_120044	-2.21568	delta blr1 * LL down vs QM9414 * LL	1.3438e-05
TR_105798	-2.58568	delta blr1 * LL down vs QM9414 * LL	1.34759e-05
TR_109359	-2.66648	delta blr1 * LL down vs QM9414 * LL	1.35846e-05
TR_68925	-3.42274	delta blr1 * LL down vs QM9414 * LL	1.36323e-05
TR_108671	-3.19094	delta blr1 * LL down vs QM9414 * LL	1.37642e-05		candidate b-glycosidase related to b-xylosidase	Glycoside Hydrolase Family 3 protein
TR_107335	-2.40642	delta blr1 * LL down vs QM9414 * LL	1.37915e-05
TR_110406	-2.44449	delta blr1 * LL down vs QM9414 * LL	1.39541e-05
TR_122778	-2.91916	delta blr1 * LL down vs QM9414 * LL	1.40559e-05		Aldo/keto reductase family proteins
TR_104152	-2.52293	delta blr1 * LL down vs QM9414 * LL	1.41074e-05
TR_74480	-2.47898	delta blr1 * LL down vs QM9414 * LL	1.41208e-05
TR_49112	-3.15315	delta blr1 * LL down vs QM9414 * LL	1.4311e-05
TR_110922	-2.38862	delta blr1 * LL down vs QM9414 * LL	1.44197e-05
TR_108893	-2.65818	delta blr1 * LL down vs QM9414 * LL	1.44326e-05
TR_3292	-2.50559	delta blr1 * LL down vs QM9414 * LL	1.45732e-05
TR_70961	-3.15162	delta blr1 * LL down vs QM9414 * LL	1.46553e-05
TR_55871	-2.1369	delta blr1 * LL down vs QM9414 * LL	1.49628e-05
TR_112080	-2.7021	delta blr1 * LL down vs QM9414 * LL	1.49991e-05
TR_103660	-2.31403	delta blr1 * LL down vs QM9414 * LL	1.53178e-05		unique protein secreted
TR_112371	-2.27678	delta blr1 * LL down vs QM9414 * LL	1.57763e-05
TR_107078	-2.09224	delta blr1 * LL down vs QM9414 * LL	1.58524e-05
TR_3434	-2.73259	delta blr1 * LL down vs QM9414 * LL	1.59271e-05
TR_2250	-2.83913	delta blr1 * LL down vs QM9414 * LL	1.59281e-05
TR_111733	-2.39327	delta blr1 * LL down vs QM9414 * LL	1.64158e-05		candidate a-glycosidase distantly related to a-1,2-mannosidase	Glycoside Hydrolase Family 92 protein
TR_50996	-3.51616	delta blr1 * LL down vs QM9414 * LL	1.64745e-05		Ca2+-dependent lipid-binding protein CLB1/vesicle protein vp115/Granuphilin A, contains C2 domain
TR_58077	-2.05909	delta blr1 * LL down vs QM9414 * LL	1.6524e-05
TR_66937	-2.21424	delta blr1 * LL down vs QM9414 * LL	1.67245e-05
TR_31041	-2.10138	delta blr1 * LL down vs QM9414 * LL	1.70783e-05
TR_109323	-2.20183	delta blr1 * LL down vs QM9414 * LL	1.70831e-05
TR_103470	-3.45036	delta blr1 * LL down vs QM9414 * LL	1.70949e-05
TR_104064	-2.38179	delta blr1 * LL down vs QM9414 * LL	1.71592e-05
TR_105636	-2.4399	delta blr1 * LL down vs QM9414 * LL	1.75822e-05
TR_121418	-4.83595	delta blr1 * LL down vs QM9414 * LL	1.77735e-05		G-D-S-L lipase/acylase
TR_119534	-2.21192	delta blr1 * LL down vs QM9414 * LL	1.7889e-05
TR_80003	-4.53377	delta blr1 * LL down vs QM9414 * LL	1.81652e-05
TR_56418	-3.30214	delta blr1 * LL down vs QM9414 * LL	1.82384e-05		candidate b-1,3-exoglucanase	Glycoside Hydrolase Fafmily 55 protein
TR_75424	-2.27535	delta blr1 * LL down vs QM9414 * LL	1.8487e-05
TR_105165	-2.14671	delta blr1 * LL down vs QM9414 * LL	1.84951e-05
TR_122007	-2.89056	delta blr1 * LL down vs QM9414 * LL	1.86848e-05
TR_4941	-3.66274	delta blr1 * LL down vs QM9414 * LL	1.8722e-05
TR_104716	-2.85409	delta blr1 * LL down vs QM9414 * LL	1.88467e-05
TR_51907	-2.06616	delta blr1 * LL down vs QM9414 * LL	1.8941e-05
TR_70778	-2.2407	delta blr1 * LL down vs QM9414 * LL	1.90272e-05
TR_81511	-3.10756	delta blr1 * LL down vs QM9414 * LL	1.90517e-05
TR_44700	-2.97362	delta blr1 * LL down vs QM9414 * LL	1.90665e-05
TR_76752	-2.19299	delta blr1 * LL down vs QM9414 * LL	1.92276e-05
TR_122069	-2.70471	delta blr1 * LL down vs QM9414 * LL	1.98348e-05		unknown secreted protein, contains BTB/POZ domain
TR_26187	-3.00794	delta blr1 * LL down vs QM9414 * LL	1.98992e-05
TR_107494	-4.89409	delta blr1 * LL down vs QM9414 * LL	2.00006e-05		Translational repressor Pumilio/PUF3 and related RNA-binding proteins (Puf superfamily)
TR_109081	-2.15548	delta blr1 * LL down vs QM9414 * LL	2.00619e-05
TR_78870	-2.1068	delta blr1 * LL down vs QM9414 * LL	2.0225e-05
TR_53133	-2.42186	delta blr1 * LL down vs QM9414 * LL	2.04117e-05
TR_110708	-2.57542	delta blr1 * LL down vs QM9414 * LL	2.05182e-05
TR_67600	-2.06258	delta blr1 * LL down vs QM9414 * LL	2.05813e-05
TR_66228	-2.24075	delta blr1 * LL down vs QM9414 * LL	2.05963e-05
TR_80741	-2.55352	delta blr1 * LL down vs QM9414 * LL	2.0965e-05
TR_69896	-2.52311	delta blr1 * LL down vs QM9414 * LL	2.1354e-05
TR_105336	-4.18215	delta blr1 * LL down vs QM9414 * LL	2.15868e-05
TR_32402	-2.5711	delta blr1 * LL down vs QM9414 * LL	2.17369e-05
TR_31248	-2.005	delta blr1 * LL down vs QM9414 * LL	2.21039e-05
TR_3310	-2.36498	delta blr1 * LL down vs QM9414 * LL	2.21619e-05
TR_78582	-2.4955	delta blr1 * LL down vs QM9414 * LL	2.23816e-05
TR_124341	-5.67771	delta blr1 * LL down vs QM9414 * LL	2.24325e-05	MATa1	mating type protein MATa1 (MAT1-2-1), contains HMG-box	SEX
TR_69064	-2.5933	delta blr1 * LL down vs QM9414 * LL	2.24368e-05
TR_111958	-2.50174	delta blr1 * LL down vs QM9414 * LL	2.26957e-05
TR_76210	-16.0317	delta blr1 * LL down vs QM9414 * LL	2.28363e-05	abf2	a-L-arabinofuranosidase ABF2 (GenBand acc. No. AAP57750)	Glycoside Hydrolase Family 62 protein
TR_59073	-2.21425	delta blr1 * LL down vs QM9414 * LL	2.31631e-05
TR_75589	-2.53722	delta blr1 * LL down vs QM9414 * LL	2.33252e-05
TR_106308	-2.13205	delta blr1 * LL down vs QM9414 * LL	2.36092e-05
TR_48080	-2.77913	delta blr1 * LL down vs QM9414 * LL	2.36371e-05		conserved hypothetical protein
TR_106661	-2.726	delta blr1 * LL down vs QM9414 * LL	2.36905e-05
TR_112369	-2.57578	delta blr1 * LL down vs QM9414 * LL	2.38585e-05
TR_41248	-3.94661	delta blr1 * LL down vs QM9414 * LL	2.39635e-05
TR_62166	-2.77589	delta blr1 * LL down vs QM9414 * LL	2.41028e-05		candidate b-mannosidase	Glycoside Hydrolase Family 2 protein
TR_23368	-2.30433	delta blr1 * LL down vs QM9414 * LL	2.45387e-05		Flavin-containing monooxygenase
TR_59053	-3.4653	delta blr1 * LL down vs QM9414 * LL	2.46384e-05
TR_109361	-2.56322	delta blr1 * LL down vs QM9414 * LL	2.53453e-05
TR_109381	-3.00098	delta blr1 * LL down vs QM9414 * LL	2.57742e-05
TR_53989	-2.16345	delta blr1 * LL down vs QM9414 * LL	2.62032e-05
TR_66534	-2.64544	delta blr1 * LL down vs QM9414 * LL	2.62949e-05		Cytochrome P450 CYP3/CYP5/CYP6/CYP9 subfamilies
TR_109756	-2.26754	delta blr1 * LL down vs QM9414 * LL	2.63068e-05
TR_110678	-2.15799	delta blr1 * LL down vs QM9414 * LL	2.63145e-05
TR_110855	-5.25401	delta blr1 * LL down vs QM9414 * LL	2.64677e-05
TR_107775	-2.60139	delta blr1 * LL down vs QM9414 * LL	2.66526e-05		unknown conserved protein, contains protein kinase domain
TR_58391	-2.35292	delta blr1 * LL down vs QM9414 * LL	2.66772e-05
TR_80973	-2.14922	delta blr1 * LL down vs QM9414 * LL	2.69259e-05		Pleiotropic drug resistance proteins (PDR1-15), ABC superfamily
TR_109725	-2.79072	delta blr1 * LL down vs QM9414 * LL	2.72766e-05
TR_4104	-2.46637	delta blr1 * LL down vs QM9414 * LL	2.73833e-05		Arginase SpeB
TR_41325	-3.39941	delta blr1 * LL down vs QM9414 * LL	2.74471e-05
TR_66819	-3.20051	delta blr1 * LL down vs QM9414 * LL	2.76825e-05
TR_61496	-2.17913	delta blr1 * LL down vs QM9414 * LL	2.772e-05
TR_80875	-2.34694	delta blr1 * LL down vs QM9414 * LL	2.79689e-05
TR_66854	-2.60838	delta blr1 * LL down vs QM9414 * LL	2.82535e-05		Monocarboxylate transporter
TR_109305	-2.06131	delta blr1 * LL down vs QM9414 * LL	2.84063e-05
TR_63727	-2.36253	delta blr1 * LL down vs QM9414 * LL	2.87691e-05
TR_5787	-2.06583	delta blr1 * LL down vs QM9414 * LL	2.898e-05		Amino acid transporters
TR_69928	-2.73289	delta blr1 * LL down vs QM9414 * LL	2.93233e-05
TR_23146	-2.19855	delta blr1 * LL down vs QM9414 * LL	2.9475e-05		unknown conserved protein
TR_66611	-2.15263	delta blr1 * LL down vs QM9414 * LL	2.95556e-05
TR_73654	-2.23225	delta blr1 * LL down vs QM9414 * LL	2.98977e-05		The basic-leucine zipper (bZIP) transcription factors are proteins that contain a basic region mediating sequence-specific DNA-binding followed by a leucine zipper region (see IPR002158 ) required for dimerization.
TR_65040	-2.21504	delta blr1 * LL down vs QM9414 * LL	2.99407e-05
TR_103920	-2.38502	delta blr1 * LL down vs QM9414 * LL	3.03586e-05
TR_57524	-2.36226	delta blr1 * LL down vs QM9414 * LL	3.07397e-05		amidohydrolase 2
TR_71649	-3.75606	delta blr1 * LL down vs QM9414 * LL	3.13622e-05
TR_108133	-2.04231	delta blr1 * LL down vs QM9414 * LL	3.14932e-05
TR_21836	-2.23442	delta blr1 * LL down vs QM9414 * LL	3.25501e-05
TR_55245	-2.00689	delta blr1 * LL down vs QM9414 * LL	3.26013e-05
TR_77093	-3.27494	delta blr1 * LL down vs QM9414 * LL	3.2712e-05		acid sphingomyelin phosphodiesterase (probably vacuolar)
TR_22755	-2.68226	delta blr1 * LL down vs QM9414 * LL	3.27524e-05
TR_110595	-2.56232	delta blr1 * LL down vs QM9414 * LL	3.36648e-05
TR_112399	-2.29886	delta blr1 * LL down vs QM9414 * LL	3.39749e-05		Heterochromatin-associated protein HP1 and related CHROMO domain proteins
TR_64018	-2.37916	delta blr1 * LL down vs QM9414 * LL	3.48283e-05	STE2	TRE18617, mating type pheromone G-protein coupled receptor	SEX
TR_108819	-2.37183	delta blr1 * LL down vs QM9414 * LL	3.49779e-05
TR_70098	-3.24758	delta blr1 * LL down vs QM9414 * LL	3.55248e-05		Amino acid transporters
TR_123992	-4.70322	delta blr1 * LL down vs QM9414 * LL	3.57088e-05		swollenin
TR_65179	-2.55936	delta blr1 * LL down vs QM9414 * LL	3.65068e-05
TR_106029	-2.33114	delta blr1 * LL down vs QM9414 * LL	3.70452e-05
TR_73632	-3.05665	delta blr1 * LL down vs QM9414 * LL	3.70728e-05		AXE1
TR_105975	-3.03789	delta blr1 * LL down vs QM9414 * LL	3.81384e-05
TR_102773	-3.49007	delta blr1 * LL down vs QM9414 * LL	3.84951e-05
TR_59322	-2.76115	delta blr1 * LL down vs QM9414 * LL	3.85772e-05		Zinc-binding oxidoreductase
TR_71326	-2.02752	delta blr1 * LL down vs QM9414 * LL	3.95801e-05
TR_59770	-2.28711	delta blr1 * LL down vs QM9414 * LL	3.95841e-05
TR_104556	-3.99202	delta blr1 * LL down vs QM9414 * LL	3.98866e-05
TR_52960	-2.11021	delta blr1 * LL down vs QM9414 * LL	4.00792e-05
TR_105838	-2.29297	delta blr1 * LL down vs QM9414 * LL	4.03742e-05
TR_66562	-2.2575	delta blr1 * LL down vs QM9414 * LL	4.06252e-05
TR_109801	-2.09365	delta blr1 * LL down vs QM9414 * LL	4.06498e-05
TR_58418	-2.86887	delta blr1 * LL down vs QM9414 * LL	4.06939e-05		Predicted unusual protein kinase
TR_64181	-2.71311	delta blr1 * LL down vs QM9414 * LL	4.08517e-05
TR_120288	-2.18889	delta blr1 * LL down vs QM9414 * LL	4.10408e-05
TR_77353	-2.05338	delta blr1 * LL down vs QM9414 * LL	4.10486e-05
TR_64672	-2.19488	delta blr1 * LL down vs QM9414 * LL	4.13032e-05
TR_104201	-2.16649	delta blr1 * LL down vs QM9414 * LL	4.19368e-05
TR_112028	-2.45778	delta blr1 * LL down vs QM9414 * LL	4.24921e-05
TR_122089	-2.21951	delta blr1 * LL down vs QM9414 * LL	4.30604e-05		unknown conserved protein
TR_3262	-2.1094	delta blr1 * LL down vs QM9414 * LL	4.30713e-05
TR_109797	-2.39147	delta blr1 * LL down vs QM9414 * LL	4.32323e-05
TR_104215	-2.33832	delta blr1 * LL down vs QM9414 * LL	4.42654e-05
TR_65171	-3.37232	delta blr1 * LL down vs QM9414 * LL	4.45687e-05
TR_35777	-3.56425	delta blr1 * LL down vs QM9414 * LL	4.45973e-05
TR_108635	-2.00398	delta blr1 * LL down vs QM9414 * LL	4.48519e-05
TR_102855	-3.63845	delta blr1 * LL down vs QM9414 * LL	4.49671e-05
TR_55183	-2.06506	delta blr1 * LL down vs QM9414 * LL	4.50575e-05
TR_70830	-2.51648	delta blr1 * LL down vs QM9414 * LL	4.52479e-05
TR_80941	-2.41284	delta blr1 * LL down vs QM9414 * LL	4.52891e-05
TR_44278	-2.83029	delta blr1 * LL down vs QM9414 * LL	4.59638e-05
TR_105969	-2.12246	delta blr1 * LL down vs QM9414 * LL	4.64474e-05
TR_3447	-2.36456	delta blr1 * LL down vs QM9414 * LL	4.70473e-05		NADP-dependent alcohol dehydrogenase (class V)
TR_124136	-2.61539	delta blr1 * LL down vs QM9414 * LL	4.75892e-05
TR_104077	-2.28765	delta blr1 * LL down vs QM9414 * LL	4.78594e-05
TR_54809	-2.08751	delta blr1 * LL down vs QM9414 * LL	4.84523e-05
TR_75036	-3.30092	delta blr1 * LL down vs QM9414 * LL	4.87517e-05		candidate a-glucosidase	Glycoside Hydrolase Family 63 protein
TR_106998	-2.82454	delta blr1 * LL down vs QM9414 * LL	4.89323e-05
TR_71094	-2.21593	delta blr1 * LL down vs QM9414 * LL	4.89445e-05
TR_112094	-2.91855	delta blr1 * LL down vs QM9414 * LL	4.93094e-05
TR_123976	-3.40544	delta blr1 * LL down vs QM9414 * LL	4.95769e-05		unknown protein, secreted; no close neighbor; Cryptosporidium mucin like
TR_59771	-2.35545	delta blr1 * LL down vs QM9414 * LL	5.0351e-05
TR_4950	-2.4393	delta blr1 * LL down vs QM9414 * LL	5.05816e-05		urea transporter
TR_68615	-3.1594	delta blr1 * LL down vs QM9414 * LL	5.0746e-05
TR_41604	-3.03289	delta blr1 * LL down vs QM9414 * LL	5.18386e-05		unknown protein, 4 TM, conserved in yeast
TR_111395	-2.23908	delta blr1 * LL down vs QM9414 * LL	5.21881e-05
TR_104072	-2.21882	delta blr1 * LL down vs QM9414 * LL	5.25336e-05		Predicted transporter (major facilitator superfamily)
TR_60739	-2.03667	delta blr1 * LL down vs QM9414 * LL	5.2561e-05
TR_58535	-2.64381	delta blr1 * LL down vs QM9414 * LL	5.26636e-05
TR_23090	-2.18626	delta blr1 * LL down vs QM9414 * LL	5.28162e-05		short chain dehydrogenase
TR_60879	-2.51246	delta blr1 * LL down vs QM9414 * LL	5.30148e-05
TR_73937	-2.15933	delta blr1 * LL down vs QM9414 * LL	5.30562e-05
TR_123226	-2.11254	delta blr1 * LL down vs QM9414 * LL	5.31278e-05		candidate trehalase	Glycoside Hydrolase Family 37 protein
TR_72627	-2.7622	delta blr1 * LL down vs QM9414 * LL	5.3152e-05		hypothetical G-protein coupled receptor protein, family 2, secretin like, possibly involved in signal transduction, related to N. crassa NCU00786	G-proteins
TR_123207	-2.0018	delta blr1 * LL down vs QM9414 * LL	5.34556e-05
TR_109850	-2.20649	delta blr1 * LL down vs QM9414 * LL	5.35733e-05
TR_82014	-3.5629	delta blr1 * LL down vs QM9414 * LL	5.50514e-05
TR_72086	-8.44759	delta blr1 * LL down vs QM9414 * LL	5.57354e-05
TR_4475	-2.80565	delta blr1 * LL down vs QM9414 * LL	5.57449e-05
TR_54789	-3.62864	delta blr1 * LL down vs QM9414 * LL	5.64227e-05
TR_69426	-2.58718	delta blr1 * LL down vs QM9414 * LL	5.68212e-05
TR_4921	-2.02658	delta blr1 * LL down vs QM9414 * LL	5.68483e-05
TR_22388	-2.0467	delta blr1 * LL down vs QM9414 * LL	5.69838e-05
TR_123827	-2.61471	delta blr1 * LL down vs QM9414 * LL	5.74345e-05
TR_122233	-2.06179	delta blr1 * LL down vs QM9414 * LL	5.7812e-05
TR_55545	-2.41075	delta blr1 * LL down vs QM9414 * LL	5.79539e-05
TR_3823	-2.25646	delta blr1 * LL down vs QM9414 * LL	5.85468e-05		Methionine synthase	Homocysgteine and methionine metabolism
TR_56726	-2.30261	delta blr1 * LL down vs QM9414 * LL	5.85503e-05
TR_21461	-2.06022	delta blr1 * LL down vs QM9414 * LL	5.89163e-05
TR_70092	-3.58643	delta blr1 * LL down vs QM9414 * LL	6.09037e-05
TR_121826	-2.9555	delta blr1 * LL down vs QM9414 * LL	6.14665e-05
TR_60116	-3.26708	delta blr1 * LL down vs QM9414 * LL	6.18084e-05
TR_104276	-2.46751	delta blr1 * LL down vs QM9414 * LL	6.18468e-05
TR_69881	-2.4041	delta blr1 * LL down vs QM9414 * LL	6.19934e-05		related to S. cerevisiae Dit1p, putative sporulation specific enzyme required for spore wall maturation	SEX
TR_79535	-2.26836	delta blr1 * LL down vs QM9414 * LL	6.38079e-05
TR_56095	-4.30192	delta blr1 * LL down vs QM9414 * LL	6.40652e-05		Predicted transporter (major facilitator superfamily)
TR_74437	-2.1831	delta blr1 * LL down vs QM9414 * LL	6.4685e-05
TR_121774	-2.29843	delta blr1 * LL down vs QM9414 * LL	6.51844e-05		Distantly related to S. cerevisiae SEC12 involved in vesicle budding from the ER membrane.	Exit from the ER
TR_77447	-2.05408	delta blr1 * LL down vs QM9414 * LL	6.5451e-05
TR_59887	-2.4521	delta blr1 * LL down vs QM9414 * LL	6.63445e-05
TR_104060	-2.07533	delta blr1 * LL down vs QM9414 * LL	6.66398e-05
TR_108046	-2.57952	delta blr1 * LL down vs QM9414 * LL	6.72556e-05
TR_121986	-2.07184	delta blr1 * LL down vs QM9414 * LL	6.79271e-05
TR_109388	-2.17608	delta blr1 * LL down vs QM9414 * LL	6.83275e-05
TR_107853	-3.33815	delta blr1 * LL down vs QM9414 * LL	6.84667e-05
TR_44306	-2.37892	delta blr1 * LL down vs QM9414 * LL	6.8532e-05
TR_112086	-3.07776	delta blr1 * LL down vs QM9414 * LL	6.85493e-05
TR_110731	-2.32127	delta blr1 * LL down vs QM9414 * LL	6.85756e-05
TR_107745	-2.02203	delta blr1 * LL down vs QM9414 * LL	6.93088e-05
TR_26163	-3.30145	delta blr1 * LL down vs QM9414 * LL	6.98222e-05		Zn(2)Cys(6) transcription factor
TR_110323	-3.63843	delta blr1 * LL down vs QM9414 * LL	7.02311e-05		unique protein
TR_60565	-2.45701	delta blr1 * LL down vs QM9414 * LL	7.02772e-05
TR_108011	-2.04786	delta blr1 * LL down vs QM9414 * LL	7.06091e-05
TR_103186	-2.78003	delta blr1 * LL down vs QM9414 * LL	7.13893e-05
TR_112560	-2.57802	delta blr1 * LL down vs QM9414 * LL	7.17309e-05
TR_105854	-3.4734	delta blr1 * LL down vs QM9414 * LL	7.19122e-05
TR_104557	-3.14364	delta blr1 * LL down vs QM9414 * LL	7.19376e-05
TR_60490	-2.69467	delta blr1 * LL down vs QM9414 * LL	7.27227e-05
TR_104377	-2.2642	delta blr1 * LL down vs QM9414 * LL	7.28764e-05
TR_58774	-2.60406	delta blr1 * LL down vs QM9414 * LL	7.28943e-05
TR_77539	-2.16108	delta blr1 * LL down vs QM9414 * LL	7.34464e-05
TR_63152	-2.44634	delta blr1 * LL down vs QM9414 * LL	7.35029e-05
TR_3891	-2.205	delta blr1 * LL down vs QM9414 * LL	7.43043e-05
TR_107131	-2.44127	delta blr1 * LL down vs QM9414 * LL	7.4738e-05
TR_111541	-2.21626	delta blr1 * LL down vs QM9414 * LL	7.48596e-05
TR_64029	-2.0563	delta blr1 * LL down vs QM9414 * LL	7.52927e-05
TR_70439	-2.58368	delta blr1 * LL down vs QM9414 * LL	7.5739e-05
ADDLSEQ_MAT112	-2.1952	delta blr1 * LL down vs QM9414 * LL	7.62893e-05
TR_69141	-2.53494	delta blr1 * LL down vs QM9414 * LL	7.72019e-05		neutral amino acid permeasde
TR_52972	-2.50035	delta blr1 * LL down vs QM9414 * LL	7.77371e-05
TR_65957	-2.54791	delta blr1 * LL down vs QM9414 * LL	7.84704e-05
TR_54972	-2.08034	delta blr1 * LL down vs QM9414 * LL	7.87525e-05		Synaptic vesicle transporter SVOP and related transporters (major facilitator superfamily)
TR_123732	-2.11433	delta blr1 * LL down vs QM9414 * LL	7.91148e-05
TR_103302	-2.98463	delta blr1 * LL down vs QM9414 * LL	7.94323e-05
TR_43671	-2.64304	delta blr1 * LL down vs QM9414 * LL	8.01854e-05		ammonium permease MEA1
TR_70311	-2.17931	delta blr1 * LL down vs QM9414 * LL	8.032e-05
TR_26994	-2.14366	delta blr1 * LL down vs QM9414 * LL	8.15018e-05
TR_121739	-2.40111	delta blr1 * LL down vs QM9414 * LL	8.24255e-05		unique protein, secreted
TR_110757	-3.49335	delta blr1 * LL down vs QM9414 * LL	8.28836e-05		imidazole proprionase-related amidohydrolase
TR_112115	-2.47511	delta blr1 * LL down vs QM9414 * LL	8.38052e-05
TR_73016	-2.44205	delta blr1 * LL down vs QM9414 * LL	8.38324e-05
TR_56758	-2.02434	delta blr1 * LL down vs QM9414 * LL	8.42702e-05
TR_56897	-3.52522	delta blr1 * LL down vs QM9414 * LL	8.43857e-05
TR_124169	-3.55347	delta blr1 * LL down vs QM9414 * LL	8.4478e-05
TR_122210	-2.11343	delta blr1 * LL down vs QM9414 * LL	8.65596e-05
TR_105701	-2.22482	delta blr1 * LL down vs QM9414 * LL	8.77603e-05
TR_112520	-2.58	delta blr1 * LL down vs QM9414 * LL	8.77717e-05		beta-1,6-N-acetylglucosaminyltransferase, contains WSC domain
TR_49059	-2.37997	delta blr1 * LL down vs QM9414 * LL	8.80121e-05	FRH1	nuclear exosomal RNA helicase, related to S. cerevisiae Mtr4p, similarity to N. crassa FRH, which is involved in regulation of circadian clock, interacts with FRQ	light
TR_121498	-2.50309	delta blr1 * LL down vs QM9414 * LL	8.88324e-05		Phosphatidylserine decarboxylase
TR_71008	-2.4354	delta blr1 * LL down vs QM9414 * LL	8.9601e-05
TR_105804	-2.56754	delta blr1 * LL down vs QM9414 * LL	8.99103e-05		candidate polyketide synthase	PKS
TR_109357	-3.0882	delta blr1 * LL down vs QM9414 * LL	9.12978e-05
TR_80200	-2.20901	delta blr1 * LL down vs QM9414 * LL	9.13027e-05
TR_54784	-2.10798	delta blr1 * LL down vs QM9414 * LL	9.16567e-05
TR_5889	-2.69157	delta blr1 * LL down vs QM9414 * LL	9.19998e-05
TR_65891	-3.01703	delta blr1 * LL down vs QM9414 * LL	9.34237e-05		PKS
TR_106492	-2.33284	delta blr1 * LL down vs QM9414 * LL	9.40244e-05
TR_64370	-2.06607	delta blr1 * LL down vs QM9414 * LL	9.445e-05
TR_109249	-3.21777	delta blr1 * LL down vs QM9414 * LL	9.46068e-05		C-type lectin
TR_111022	-2.17212	delta blr1 * LL down vs QM9414 * LL	9.46982e-05
TR_62765	-2.17543	delta blr1 * LL down vs QM9414 * LL	9.74455e-05
TR_5656	-2.91609	delta blr1 * LL down vs QM9414 * LL	9.78521e-05
TR_63935	-2.17729	delta blr1 * LL down vs QM9414 * LL	9.78997e-05
TR_103133	-2.33427	delta blr1 * LL down vs QM9414 * LL	9.9374e-05
TR_2790	-2.18929	delta blr1 * LL down vs QM9414 * LL	0.000100061
TR_23209	-2.36701	delta blr1 * LL down vs QM9414 * LL	0.000100354
TR_104106	-2.02118	delta blr1 * LL down vs QM9414 * LL	0.000101749
TR_80509	-2.46492	delta blr1 * LL down vs QM9414 * LL	0.000103009
TR_60585	-2.68067	delta blr1 * LL down vs QM9414 * LL	0.000103269
TR_3847	-2.10951	delta blr1 * LL down vs QM9414 * LL	0.000103468
TR_56700	-5.22165	delta blr1 * LL down vs QM9414 * LL	0.000104559
TR_103049	-2.36172	delta blr1 * LL down vs QM9414 * LL	0.000104799		candidate a-glycosidase related to exo-polygalacturonase	Glycoside Hydrolase Family 28 protein
TR_108682	-2.46086	delta blr1 * LL down vs QM9414 * LL	0.000104909		unknown conserved protein
TR_103174	-2.48488	delta blr1 * LL down vs QM9414 * LL	0.000106134
TR_66280	-2.56641	delta blr1 * LL down vs QM9414 * LL	0.00010681
TR_121098	-2.18548	delta blr1 * LL down vs QM9414 * LL	0.000107195
TR_109475	-3.38502	delta blr1 * LL down vs QM9414 * LL	0.000107322
TR_5849	-3.13132	delta blr1 * LL down vs QM9414 * LL	0.000107398
TR_108781	-2.85668	delta blr1 * LL down vs QM9414 * LL	0.000107628		DSZ1-family protein, xenobiotic monooxygenase
TR_105707	-2.86196	delta blr1 * LL down vs QM9414 * LL	0.000108029
TR_62333	-2.93923	delta blr1 * LL down vs QM9414 * LL	0.000108333
TR_102935	-2.03249	delta blr1 * LL down vs QM9414 * LL	0.000108426
TR_3363	-2.53357	delta blr1 * LL down vs QM9414 * LL	0.00010868		unknown; 9 TM; only in Sordariomycetes
TR_110430	-3.30521	delta blr1 * LL down vs QM9414 * LL	0.000109974
TR_103039	-7.54097	delta blr1 * LL down vs QM9414 * LL	0.00011056		unique protein, secreted, HTG, contains S51 protease domain
TR_77906	-2.16911	delta blr1 * LL down vs QM9414 * LL	0.000111244
TR_110026	-2.15686	delta blr1 * LL down vs QM9414 * LL	0.000111598
TR_66753	-3.97455	delta blr1 * LL down vs QM9414 * LL	0.000111937
TR_73604	-2.1936	delta blr1 * LL down vs QM9414 * LL	0.000114324
TR_72183	-2.4899	delta blr1 * LL down vs QM9414 * LL	0.000114335
TR_21960	-3.65686	delta blr1 * LL down vs QM9414 * LL	0.00011438	PLC-E	phospholipase C	Ca
TR_109648	-2.14241	delta blr1 * LL down vs QM9414 * LL	0.000115024
TR_78611	-2.15019	delta blr1 * LL down vs QM9414 * LL	0.000116351
TR_5330	-2.11985	delta blr1 * LL down vs QM9414 * LL	0.000116538
TR_61403	-2.32862	delta blr1 * LL down vs QM9414 * LL	0.000116807
TR_69972	-3.28998	delta blr1 * LL down vs QM9414 * LL	0.000117388
TR_4294	-2.36023	delta blr1 * LL down vs QM9414 * LL	0.000118659
TR_123274	-2.122	delta blr1 * LL down vs QM9414 * LL	0.000120679		Aldehyde dehydrogenase
TR_74375	-2.20932	delta blr1 * LL down vs QM9414 * LL	0.000120987
TR_65114	-3.55615	delta blr1 * LL down vs QM9414 * LL	0.000121915
TR_27181	-2.50611	delta blr1 * LL down vs QM9414 * LL	0.000122526		Predicted transporter (major facilitator superfamily)
TR_108345	-2.88667	delta blr1 * LL down vs QM9414 * LL	0.000123986
TR_109387	-2.34793	delta blr1 * LL down vs QM9414 * LL	0.000124945		unknown protein, in Aspergilli
TR_122287	-2.70545	delta blr1 * LL down vs QM9414 * LL	0.000126194
TR_119854	-2.12203	delta blr1 * LL down vs QM9414 * LL	0.000127007
TR_58244	-2.55064	delta blr1 * LL down vs QM9414 * LL	0.000128081
TR_60374	-2.13972	delta blr1 * LL down vs QM9414 * LL	0.000128181
TR_22830	-2.1512	delta blr1 * LL down vs QM9414 * LL	0.00012911		Glutathione S-transferase
TR_53331	-2.49562	delta blr1 * LL down vs QM9414 * LL	0.00012928
TR_121474	-2.02566	delta blr1 * LL down vs QM9414 * LL	0.000129732		The N-terminal region of a number of fungal transcriptional regulatory proteins contains a Cys-rich motif that is involved in zinc-dependent binding of DNA. The region forms a binuclear Zn cluster, in which two Zn atoms are bound by six Cys residues
TR_21435	-2.2817	delta blr1 * LL down vs QM9414 * LL	0.000131238
TR_65499	-2.5448	delta blr1 * LL down vs QM9414 * LL	0.000132361
TR_53434	-3.24785	delta blr1 * LL down vs QM9414 * LL	0.000132688
TR_61618	-2.88586	delta blr1 * LL down vs QM9414 * LL	0.000132811
TR_111517	-2.9113	delta blr1 * LL down vs QM9414 * LL	0.000133574
TR_22874	-2.06644	delta blr1 * LL down vs QM9414 * LL	0.000133896
TR_103041	-3.84528	delta blr1 * LL down vs QM9414 * LL	0.000134422		acetamidase
TR_122820	-2.37695	delta blr1 * LL down vs QM9414 * LL	0.000134569		Kynurenine aminotransferase, glutamine transaminase K
TR_32639	-4.33738	delta blr1 * LL down vs QM9414 * LL	0.000135582
TR_104016	-2.00715	delta blr1 * LL down vs QM9414 * LL	0.00013565
TR_75079	-2.11872	delta blr1 * LL down vs QM9414 * LL	0.000136003
TR_105290	-3.06239	delta blr1 * LL down vs QM9414 * LL	0.000136649
TR_73256	-3.11762	delta blr1 * LL down vs QM9414 * LL	0.000137764		candidate b-glycosidase related to endo-b-1,3-glucanase	Glycoside Hydrolase Family 81 protein
TR_104421	-2.17852	delta blr1 * LL down vs QM9414 * LL	0.000139629
TR_111121	-2.38809	delta blr1 * LL down vs QM9414 * LL	0.000140704
TR_76227	-2.46717	delta blr1 * LL down vs QM9414 * LL	0.000140832	cel3E	b-glucosidase (genBank acc. No. AAP57760); CEL3e	Glycoside Hydrolase Family 3 protein
TR_59382	-2.28371	delta blr1 * LL down vs QM9414 * LL	0.000142324
TR_53314	-2.35108	delta blr1 * LL down vs QM9414 * LL	0.000143394
TR_69946	-3.46704	delta blr1 * LL down vs QM9414 * LL	0.000145764		candidate non-ribosomal peptide synthetase for siderophore synthesis	NRPS
TR_3333	-2.85796	delta blr1 * LL down vs QM9414 * LL	0.000146146
TR_112140	-2.06914	delta blr1 * LL down vs QM9414 * LL	0.000148485		candidate a-glycosidase related to exo-polygalacturonase	Glycoside Hydrolase Family 28 protein
TR_124222	-4.16697	delta blr1 * LL down vs QM9414 * LL	0.000149169		candidate CaaX-protease, related to E. nidulans rce1, involved in signal transduction	SEX
TR_102489	-2.06784	delta blr1 * LL down vs QM9414 * LL	0.000149598
TR_57947	-2.03729	delta blr1 * LL down vs QM9414 * LL	0.000155601
TR_82591	-2.16241	delta blr1 * LL down vs QM9414 * LL	0.000155662
TR_104118	-2.13534	delta blr1 * LL down vs QM9414 * LL	0.000158041
TR_69957	-4.56374	delta blr1 * LL down vs QM9414 * LL	0.000159882		Predicted transporter (major facilitator superfamily) / hypothetical maltose permease	MFS Transporter
TR_110457	-2.63596	delta blr1 * LL down vs QM9414 * LL	0.000159929
TR_67678	-2.78782	delta blr1 * LL down vs QM9414 * LL	0.00016075
TR_104168	-2.68812	delta blr1 * LL down vs QM9414 * LL	0.000160924
TR_123475	-2.37439	delta blr1 * LL down vs QM9414 * LL	0.000162191		Putative cell wall Thr-rich mannoprotein. Distantly related to S. cerevisiae Dan4p.	Cell wall
TR_105260	-2.22684	delta blr1 * LL down vs QM9414 * LL	0.000162208		Predicted transporter (major facilitator superfamily)
TR_111307	-2.19004	delta blr1 * LL down vs QM9414 * LL	0.000163615
TR_108681	-2.13878	delta blr1 * LL down vs QM9414 * LL	0.000164332
TR_53647	-2.0263	delta blr1 * LL down vs QM9414 * LL	0.000164455
TR_43961	-3.75688	delta blr1 * LL down vs QM9414 * LL	0.000165049		One of six subunits of the RNA polymerase III transcription initiation factor complex (TFIIIC); part of the TauA globular domain of TFIIIC that binds DNA at the BoxA promoter sites of tRNA genes
TR_53900	-2.43514	delta blr1 * LL down vs QM9414 * LL	0.000167356
TR_123256	-2.50184	delta blr1 * LL down vs QM9414 * LL	0.000167596
TR_55802	-3.34421	delta blr1 * LL down vs QM9414 * LL	0.000168626		candidate a-glycosidase	Glycoside Hydrolase Family 76 protein
TR_3717	-2.48036	delta blr1 * LL down vs QM9414 * LL	0.000168741
TR_70383	-2.14861	delta blr1 * LL down vs QM9414 * LL	0.00016928
TR_58412	-2.1513	delta blr1 * LL down vs QM9414 * LL	0.000169574
TR_104807	-2.00018	delta blr1 * LL down vs QM9414 * LL	0.000170158
TR_122350	-2.38039	delta blr1 * LL down vs QM9414 * LL	0.000170849
TR_5927	-2.19572	delta blr1 * LL down vs QM9414 * LL	0.000170975
TR_76166	-2.88144	delta blr1 * LL down vs QM9414 * LL	0.00017142		ATP synthase subunit 4, mitochondrial precursor
TR_111318	-2.84551	delta blr1 * LL down vs QM9414 * LL	0.000172061
TR_64377	-2.16489	delta blr1 * LL down vs QM9414 * LL	0.000172177
TR_71192	-3.14402	delta blr1 * LL down vs QM9414 * LL	0.000172421
TR_108346	-2.3558	delta blr1 * LL down vs QM9414 * LL	0.000172504	chi18-8	candidate b-glycosidase related to chitinase; CHI18-8 (GenBank acc. No. DAA05856); fungal subgroup C chitinase	Glycoside Hydrolase Family 18 protein
TR_67607	-3.52173	delta blr1 * LL down vs QM9414 * LL	0.000172684
TR_121166	-2.1164	delta blr1 * LL down vs QM9414 * LL	0.000173796
TR_74442	-2.27311	delta blr1 * LL down vs QM9414 * LL	0.000174162
TR_108188	-2.31387	delta blr1 * LL down vs QM9414 * LL	0.000175291
TR_108025	-2.41225	delta blr1 * LL down vs QM9414 * LL	0.000175392
TR_58479	-2.40117	delta blr1 * LL down vs QM9414 * LL	0.000175572
TR_41152	-2.1627	delta blr1 * LL down vs QM9414 * LL	0.000176252
TR_61858	-2.31328	delta blr1 * LL down vs QM9414 * LL	0.000176493
TR_2517	-2.36689	delta blr1 * LL down vs QM9414 * LL	0.000178583
TR_49081	-4.91442	delta blr1 * LL down vs QM9414 * LL	0.000178753		candidate xyloglucanase; EGL6 (CEL74A)	Glycoside Hydrolase Family 74 protein
TR_3529	-3.55988	delta blr1 * LL down vs QM9414 * LL	0.000179401
TR_61462	-3.03726	delta blr1 * LL down vs QM9414 * LL	0.000185213
TR_106043	-2.80536	delta blr1 * LL down vs QM9414 * LL	0.000185719		GFA-domain protein, only in Gibberella
TR_111818	-2.20775	delta blr1 * LL down vs QM9414 * LL	0.00018585
TR_106512	-2.75351	delta blr1 * LL down vs QM9414 * LL	0.000186584
TR_104533	-2.42234	delta blr1 * LL down vs QM9414 * LL	0.000186902
TR_3568	-2.51557	delta blr1 * LL down vs QM9414 * LL	0.000187069
TR_4774	-3.04118	delta blr1 * LL down vs QM9414 * LL	0.000187471
TR_59582	-2.14034	delta blr1 * LL down vs QM9414 * LL	0.000189597
TR_35726	-2.4393	delta blr1 * LL down vs QM9414 * LL	0.000189714		candidate subtilisin like protease
TR_106467	-3.89679	delta blr1 * LL down vs QM9414 * LL	0.000189832
TR_58299	-2.32282	delta blr1 * LL down vs QM9414 * LL	0.000191465
TR_80231	-2.22641	delta blr1 * LL down vs QM9414 * LL	0.000193007		glucokinase
TR_102850	-2.60464	delta blr1 * LL down vs QM9414 * LL	0.000194121
TR_111005	-2.04997	delta blr1 * LL down vs QM9414 * LL	0.000195995
TR_109560	-3.86135	delta blr1 * LL down vs QM9414 * LL	0.000197992
TR_103394	-2.43809	delta blr1 * LL down vs QM9414 * LL	0.00019871
TR_105867	-2.70419	delta blr1 * LL down vs QM9414 * LL	0.000200034
TR_105206	-3.13663	delta blr1 * LL down vs QM9414 * LL	0.000200822
TR_124119	-3.58575	delta blr1 * LL down vs QM9414 * LL	0.000200915
TR_76204	-2.50293	delta blr1 * LL down vs QM9414 * LL	0.000202661		NADH:flavin oxidoreductase/12-oxophytodienoate reductase
TR_106897	-2.89656	delta blr1 * LL down vs QM9414 * LL	0.000205094
TR_76238	-3.40107	delta blr1 * LL down vs QM9414 * LL	0.000206452		plasma membrane H+ ATPase
TR_62198	-2.20841	delta blr1 * LL down vs QM9414 * LL	0.000206839
TR_70956	-2.56389	delta blr1 * LL down vs QM9414 * LL	0.000208443
TR_3394	-2.18978	delta blr1 * LL down vs QM9414 * LL	0.000208515
TR_70829	-2.52405	delta blr1 * LL down vs QM9414 * LL	0.000210799
TR_109344	-2.00388	delta blr1 * LL down vs QM9414 * LL	0.000211189		unknown, no orthologues
TR_110078	-3.29038	delta blr1 * LL down vs QM9414 * LL	0.000211416
TR_21663	-2.15748	delta blr1 * LL down vs QM9414 * LL	0.000213313
TR_110797	-3.73736	delta blr1 * LL down vs QM9414 * LL	0.000215537		unknown protein, 1 TM, only in Gibberella
TR_107913	-3.82356	delta blr1 * LL down vs QM9414 * LL	0.000215634
TR_65200	-2.03691	delta blr1 * LL down vs QM9414 * LL	0.000216007
TR_112193	-2.43839	delta blr1 * LL down vs QM9414 * LL	0.000216481
TR_54722	-2.12431	delta blr1 * LL down vs QM9414 * LL	0.000218829
TR_103827	-4.60913	delta blr1 * LL down vs QM9414 * LL	0.000219474
TR_62091	-3.85464	delta blr1 * LL down vs QM9414 * LL	0.000219585		Gluconate kinase
TR_69490	-2.73136	delta blr1 * LL down vs QM9414 * LL	0.000221782
TR_105313	-2.85901	delta blr1 * LL down vs QM9414 * LL	0.000222831		unknown protein, no fungal orthologues
TR_76859	-2.05473	delta blr1 * LL down vs QM9414 * LL	0.000223194
TR_124022	-2.55514	delta blr1 * LL down vs QM9414 * LL	0.000225424		SWI-SNF chromatin-remodeling complex protein
TR_108459	-2.47324	delta blr1 * LL down vs QM9414 * LL	0.000231348
TR_111570	-2.2356	delta blr1 * LL down vs QM9414 * LL	0.000231448
TR_71076	-2.32842	delta blr1 * LL down vs QM9414 * LL	0.000232038
TR_3287	-3.46315	delta blr1 * LL down vs QM9414 * LL	0.000232333
TR_122948	-2.2433	delta blr1 * LL down vs QM9414 * LL	0.000232494
TR_54508	-2.74807	delta blr1 * LL down vs QM9414 * LL	0.000232807
TR_121111	-2.38081	delta blr1 * LL down vs QM9414 * LL	0.000234162
TR_67540	-2.6794	delta blr1 * LL down vs QM9414 * LL	0.000234589
TR_52222	-2.43964	delta blr1 * LL down vs QM9414 * LL	0.000234613
TR_109370	-2.16359	delta blr1 * LL down vs QM9414 * LL	0.00023537
TR_21221	-2.1229	delta blr1 * LL down vs QM9414 * LL	0.000236433
TR_67964	-2.23131	delta blr1 * LL down vs QM9414 * LL	0.000236525		Cytochrome P450 CYP2 subfamily
TR_106154	-2.80197	delta blr1 * LL down vs QM9414 * LL	0.000237204
TR_22633	-2.10972	delta blr1 * LL down vs QM9414 * LL	0.000240241		S-(hydroxymethyl)glutathione dehydrogenase
TR_80340	-2.22989	delta blr1 * LL down vs QM9414 * LL	0.00024068		GT32 α-1,6-mannosyltransferase
TR_110507	-2.19581	delta blr1 * LL down vs QM9414 * LL	0.00024237
TR_63093	-2.59298	delta blr1 * LL down vs QM9414 * LL	0.000244436
TR_4171	-2.77417	delta blr1 * LL down vs QM9414 * LL	0.000246052		TRE4171, hypothetical calcium transporter	Ca
TR_107329	-5.24208	delta blr1 * LL down vs QM9414 * LL	0.00024716		Rac1 GTPase effector FRL
TR_75935	-2.04826	delta blr1 * LL down vs QM9414 * LL	0.00024744
TR_41504	-2.19276	delta blr1 * LL down vs QM9414 * LL	0.000248974
TR_111811	-2.19938	delta blr1 * LL down vs QM9414 * LL	0.000249094
TR_123718	-2.73033	delta blr1 * LL down vs QM9414 * LL	0.000251284		neutral amino acid permease, 11 TM
TR_2987	-2.11969	delta blr1 * LL down vs QM9414 * LL	0.000251562
TR_60931	-2.98626	delta blr1 * LL down vs QM9414 * LL	0.000255113
TR_2570	-2.08644	delta blr1 * LL down vs QM9414 * LL	0.000255603
TR_74156	-2.14788	delta blr1 * LL down vs QM9414 * LL	0.000255806
TR_103135	-3.42645	delta blr1 * LL down vs QM9414 * LL	0.000259105
TR_111838	-2.49444	delta blr1 * LL down vs QM9414 * LL	0.000260024
TR_81087	-2.93255	delta blr1 * LL down vs QM9414 * LL	0.000260695
TR_109237	-3.66921	delta blr1 * LL down vs QM9414 * LL	0.00026191
TR_58672	-3.46394	delta blr1 * LL down vs QM9414 * LL	0.000263146
TR_53872	-2.3503	delta blr1 * LL down vs QM9414 * LL	0.000265561
TR_55478	-2.18073	delta blr1 * LL down vs QM9414 * LL	0.000266186
TR_5308	-2.42031	delta blr1 * LL down vs QM9414 * LL	0.000266242
TR_79565	-2.36321	delta blr1 * LL down vs QM9414 * LL	0.000268355		Thioredoxin reductase (CYS-9)	Additional aspects of sulfur metabolism
TR_3765	-2.19067	delta blr1 * LL down vs QM9414 * LL	0.000270234
TR_34274	-2.43017	delta blr1 * LL down vs QM9414 * LL	0.000272293
TR_4981	-2.13762	delta blr1 * LL down vs QM9414 * LL	0.00027482
TR_103506	-2.06852	delta blr1 * LL down vs QM9414 * LL	0.000275254
TR_103179	-3.54135	delta blr1 * LL down vs QM9414 * LL	0.000276792		hypothetical protein, no fungal orthologue
TR_103033	-2.40398	delta blr1 * LL down vs QM9414 * LL	0.000277016
TR_64919	-2.76965	delta blr1 * LL down vs QM9414 * LL	0.00027718
TR_105286	-2.67908	delta blr1 * LL down vs QM9414 * LL	0.000277193
TR_109371	-2.30425	delta blr1 * LL down vs QM9414 * LL	0.000280472
TR_107475	-2.03991	delta blr1 * LL down vs QM9414 * LL	0.000283757
TR_110329	-2.92178	delta blr1 * LL down vs QM9414 * LL	0.000285293
TR_104458	-3.29022	delta blr1 * LL down vs QM9414 * LL	0.00028652		unique protein, secreted
TR_48444	-2.17297	delta blr1 * LL down vs QM9414 * LL	0.000287347
TR_49308	-2.12263	delta blr1 * LL down vs QM9414 * LL	0.000287702
TR_2050	-2.2019	delta blr1 * LL down vs QM9414 * LL	0.000289063
TR_111429	-2.11843	delta blr1 * LL down vs QM9414 * LL	0.000290012
TR_54223	-2.28495	delta blr1 * LL down vs QM9414 * LL	0.000291539
TR_57643	-4.4437	delta blr1 * LL down vs QM9414 * LL	0.000293613
TR_106089	-2.15529	delta blr1 * LL down vs QM9414 * LL	0.000294454
TR_108835	-2.02231	delta blr1 * LL down vs QM9414 * LL	0.000294481
TR_112524	-2.42127	delta blr1 * LL down vs QM9414 * LL	0.000295468
TR_65333	-2.97473	delta blr1 * LL down vs QM9414 * LL	0.000295866		candidate a-glycosidase distantly related to glucoamylase and a,a-trehalase	Glycoside Hydrolase Family 15 protein
TR_77481	-3.18303	delta blr1 * LL down vs QM9414 * LL	0.000296301		D-xylulose 5-phosphate/D-fructose 6-phosphate phosphoketolase
TR_5894	-2.2546	delta blr1 * LL down vs QM9414 * LL	0.000296668
TR_52505	-2.99913	delta blr1 * LL down vs QM9414 * LL	0.000297075
TR_4284	-2.01943	delta blr1 * LL down vs QM9414 * LL	0.000298717
TR_111807	-2.63901	delta blr1 * LL down vs QM9414 * LL	0.000300071
TR_58296	-2.29637	delta blr1 * LL down vs QM9414 * LL	0.000300858
TR_38876	-2.75713	delta blr1 * LL down vs QM9414 * LL	0.000302936
TR_2316	-2.61688	delta blr1 * LL down vs QM9414 * LL	0.000303818
TR_112124	-2.29928	delta blr1 * LL down vs QM9414 * LL	0.00030397
TR_59598	-2.0095	delta blr1 * LL down vs QM9414 * LL	0.000304166
TR_46035	-4.0832	delta blr1 * LL down vs QM9414 * LL	0.000304957
TR_55631	-2.27403	delta blr1 * LL down vs QM9414 * LL	0.000305884
TR_123431	-3.08067	delta blr1 * LL down vs QM9414 * LL	0.000307527
TR_119623	-2.28202	delta blr1 * LL down vs QM9414 * LL	0.000307718
TR_51103	-2.58322	delta blr1 * LL down vs QM9414 * LL	0.000310426
TR_40074	-3.27614	delta blr1 * LL down vs QM9414 * LL	0.000312648
TR_70400	-2.30491	delta blr1 * LL down vs QM9414 * LL	0.000316532
TR_67778	-2.98225	delta blr1 * LL down vs QM9414 * LL	0.000317737		Hydroxysteroid 17-beta dehydrogenase 11
TR_70962	-2.09142	delta blr1 * LL down vs QM9414 * LL	0.00032094
TR_68169	-2.25533	delta blr1 * LL down vs QM9414 * LL	0.000321647		TRE68169, hypothetical Calcium transporter	Ca
TR_122242	-2.45427	delta blr1 * LL down vs QM9414 * LL	0.000322266		hypothetical protein, 1 TM
TR_64330	-2.49901	delta blr1 * LL down vs QM9414 * LL	0.000323778
TR_54226	-3.80823	delta blr1 * LL down vs QM9414 * LL	0.000329715
TR_65198	-2.16476	delta blr1 * LL down vs QM9414 * LL	0.000330327
TR_44088	-2.04453	delta blr1 * LL down vs QM9414 * LL	0.00033252
TR_53302	-2.13076	delta blr1 * LL down vs QM9414 * LL	0.000332558
TR_120313	-2.21092	delta blr1 * LL down vs QM9414 * LL	0.000332999
TR_54962	-2.36339	delta blr1 * LL down vs QM9414 * LL	0.000335308		Related to yeast FTR1 Iron Permease.
TR_110315	-2.08965	delta blr1 * LL down vs QM9414 * LL	0.000336019
TR_63774	-2.64866	delta blr1 * LL down vs QM9414 * LL	0.000336912
TR_104335	-2.51132	delta blr1 * LL down vs QM9414 * LL	0.000338012
TR_123940	-4.25837	delta blr1 * LL down vs QM9414 * LL	0.000340677		CIP2
TR_112328	-4.03537	delta blr1 * LL down vs QM9414 * LL	0.000341885
TR_107207	-2.67922	delta blr1 * LL down vs QM9414 * LL	0.000343545		HMG box-containing protein
TR_70949	-2.10992	delta blr1 * LL down vs QM9414 * LL	0.000344945		benzoyl formate decarboxylase
TR_120873	-2.35254	delta blr1 * LL down vs QM9414 * LL	0.000346147		candidate a-1,3-glucanase	Glycoside Hydrolase Family 71 protein
TR_53964	-2.3138	delta blr1 * LL down vs QM9414 * LL	0.000346899
TR_107996	-2.08903	delta blr1 * LL down vs QM9414 * LL	0.000348627
TR_54393	-2.08377	delta blr1 * LL down vs QM9414 * LL	0.000352917
TR_60194	-2.29159	delta blr1 * LL down vs QM9414 * LL	0.000353251		TRE60194, hypothetical phosphatidylinositol-specific phospholipase C, Y-domain, related to Magnaporthe grisea phosphoinositide-specific phospholipase C (MPLC1)	Ca
TR_110096	-2.22376	delta blr1 * LL down vs QM9414 * LL	0.000358113
TR_80792	-2.09487	delta blr1 * LL down vs QM9414 * LL	0.000358438
TR_1857	-2.16775	delta blr1 * LL down vs QM9414 * LL	0.000358898
TR_56572	-2.05656	delta blr1 * LL down vs QM9414 * LL	0.000360004
TR_82241	-2.18882	delta blr1 * LL down vs QM9414 * LL	0.000360076		protein containing a N-terminal binuclear Zn cluster and a DNA binding domain
TR_69883	-2.11549	delta blr1 * LL down vs QM9414 * LL	0.000364776
TR_71823	-2.35265	delta blr1 * LL down vs QM9414 * LL	0.000364823		This domain is found in a number of fungal transcription factors including transcriptional activator xlnR, yeast regulatory protein GAL4, and other transcription proteins regulating a variety of cellular and metabolic processes.
TR_109231	-2.18337	delta blr1 * LL down vs QM9414 * LL	0.000367664
TR_54596	-2.23291	delta blr1 * LL down vs QM9414 * LL	0.000370602		Uncharacterized conserved protein
TR_104867	-2.74538	delta blr1 * LL down vs QM9414 * LL	0.00037422
TR_66598	-2.23245	delta blr1 * LL down vs QM9414 * LL	0.000374537		NADPH:quinone oxidoreductase
TR_107846	-2.09224	delta blr1 * LL down vs QM9414 * LL	0.000375397
TR_75165	-3.00081	delta blr1 * LL down vs QM9414 * LL	0.000376846		MSF efflux transporter
TR_22798	-2.38258	delta blr1 * LL down vs QM9414 * LL	0.000378778
TR_105154	-2.03475	delta blr1 * LL down vs QM9414 * LL	0.000384486
TR_110894	-2.42721	delta blr1 * LL down vs QM9414 * LL	0.000388497		candidate endo-b-1,6-galactanase; similar to T. viride 6GAL (GenBank acc. No. BAC84995)	Glycoside Hydrolase Family 5 protein
TR_22510	-2.46811	delta blr1 * LL down vs QM9414 * LL	0.000390744
TR_5855	-2.02136	delta blr1 * LL down vs QM9414 * LL	0.000391009
TR_70631	-2.03674	delta blr1 * LL down vs QM9414 * LL	0.000393326
TR_81742	-2.0784	delta blr1 * LL down vs QM9414 * LL	0.000394824
TR_111468	-2.45166	delta blr1 * LL down vs QM9414 * LL	0.000395869
TR_120198	-2.00597	delta blr1 * LL down vs QM9414 * LL	0.000398742
TR_53956	-2.67934	delta blr1 * LL down vs QM9414 * LL	0.000408492
TR_111787	-2.01784	delta blr1 * LL down vs QM9414 * LL	0.000408879
TR_79813	-2.42261	delta blr1 * LL down vs QM9414 * LL	0.000409783		Kynurenine 3-monooxygenase and related flavoprotein monooxygenases
TR_76366	-2.02298	delta blr1 * LL down vs QM9414 * LL	0.000410882		NADH:flavin oxidoreductase/12-oxophytodienoate reductase
TR_34272	-2.24154	delta blr1 * LL down vs QM9414 * LL	0.000416639
TR_110140	-2.68443	delta blr1 * LL down vs QM9414 * LL	0.00041876
TR_76050	-2.085	delta blr1 * LL down vs QM9414 * LL	0.00041953
TR_77154	-2.17837	delta blr1 * LL down vs QM9414 * LL	0.000420095		RfeB is an A. nidulans DNA-binding Homeobox Nuclear protein
TR_59402	-3.56985	delta blr1 * LL down vs QM9414 * LL	0.000421758
TR_56370	-2.18472	delta blr1 * LL down vs QM9414 * LL	0.000423011
TR_110660	-2.41255	delta blr1 * LL down vs QM9414 * LL	0.000426825
TR_106152	-2.06569	delta blr1 * LL down vs QM9414 * LL	0.000430738
TR_59655	-2.27457	delta blr1 * LL down vs QM9414 * LL	0.000433936
TR_50212	-3.18176	delta blr1 * LL down vs QM9414 * LL	0.000437145		distantly related to glycosyltransferases; Glycosyltransferases not yet assigned to a family
TR_107338	-2.5531	delta blr1 * LL down vs QM9414 * LL	0.000439047
TR_60591	-2.57272	delta blr1 * LL down vs QM9414 * LL	0.00044046
TR_3787	-2.67059	delta blr1 * LL down vs QM9414 * LL	0.000441266
TR_58952	-2.15052	delta blr1 * LL down vs QM9414 * LL	0.000442173		TRE58952, Cation transporting ATPase, ion pump	Ca
TR_65736	-2.26659	delta blr1 * LL down vs QM9414 * LL	0.000442215
TR_109264	-2.04506	delta blr1 * LL down vs QM9414 * LL	0.000442687
TR_70108	-2.49688	delta blr1 * LL down vs QM9414 * LL	0.000443627
TR_112114	-2.15453	delta blr1 * LL down vs QM9414 * LL	0.000444761
TR_105979	-2.3434	delta blr1 * LL down vs QM9414 * LL	0.000447609
TR_63092	-2.27415	delta blr1 * LL down vs QM9414 * LL	0.000448329
TR_44878	-2.15517	delta blr1 * LL down vs QM9414 * LL	0.000449615
TR_62225	-2.3009	delta blr1 * LL down vs QM9414 * LL	0.000458717
TR_121693	-2.12316	delta blr1 * LL down vs QM9414 * LL	0.000460194
TR_56587	-2.74363	delta blr1 * LL down vs QM9414 * LL	0.000460523
TR_107071	-2.58826	delta blr1 * LL down vs QM9414 * LL	0.000460695		HET-domain protein, unknown conserved
TR_106554	-2.53289	delta blr1 * LL down vs QM9414 * LL	0.000461718		unique secreted protein
TR_105447	-2.05443	delta blr1 * LL down vs QM9414 * LL	0.000462384
TR_106371	-2.16692	delta blr1 * LL down vs QM9414 * LL	0.000464112
TR_65041	-2.91269	delta blr1 * LL down vs QM9414 * LL	0.000466071
TR_41590	-2.19298	delta blr1 * LL down vs QM9414 * LL	0.000466288
TR_70838	-4.21949	delta blr1 * LL down vs QM9414 * LL	0.000468433
TR_53961	-4.80718	delta blr1 * LL down vs QM9414 * LL	0.000475176		putative aspartyl protease
TR_105844	-2.54544	delta blr1 * LL down vs QM9414 * LL	0.000475498		unknown secreted protein, only in Cryptococcus
TR_123202	-3.33277	delta blr1 * LL down vs QM9414 * LL	0.00047677
TR_67868	-2.15553	delta blr1 * LL down vs QM9414 * LL	0.000476872
TR_112281	-2.84787	delta blr1 * LL down vs QM9414 * LL	0.000479531		unique secreted protein
TR_109075	-3.21224	delta blr1 * LL down vs QM9414 * LL	0.000480545
TR_73523	-2.81495	delta blr1 * LL down vs QM9414 * LL	0.000480599		secreted protein, two carboxy terminal WCS domains possibly involved in carbohydrate binding
TR_74228	-3.02856	delta blr1 * LL down vs QM9414 * LL	0.000484839		oleate δ-12 desaturase
TR_68585	-2.22039	delta blr1 * LL down vs QM9414 * LL	0.000486022
TR_56278	-2.75289	delta blr1 * LL down vs QM9414 * LL	0.000486369		unknown conserved protein, in Sordariomycetes
TR_79568	-2.04457	delta blr1 * LL down vs QM9414 * LL	0.000487309
TR_110444	-2.94746	delta blr1 * LL down vs QM9414 * LL	0.000496123
TR_54160	-2.18505	delta blr1 * LL down vs QM9414 * LL	0.000496711
TR_119789	-2.18464	delta blr1 * LL down vs QM9414 * LL	0.000497531
TR_59377	-2.13563	delta blr1 * LL down vs QM9414 * LL	0.000500083		Cytochrome P450 CYP3/CYP5/CYP6/CYP9 subfamilies
TR_123186	-2.29492	delta blr1 * LL down vs QM9414 * LL	0.000500799
TR_64818	-2.1239	delta blr1 * LL down vs QM9414 * LL	0.00050117
TR_105652	-2.35209	delta blr1 * LL down vs QM9414 * LL	0.000501249		hypothetical protein, related to hsp70	HSP 70
TR_69656	-2.10136	delta blr1 * LL down vs QM9414 * LL	0.000509543
TR_59759	-2.26436	delta blr1 * LL down vs QM9414 * LL	0.000513377
TR_6005	-2.57791	delta blr1 * LL down vs QM9414 * LL	0.000514401		Permease of the major facilitator superfamily
TR_65402	-2.46106	delta blr1 * LL down vs QM9414 * LL	0.000516965
TR_5890	-2.02119	delta blr1 * LL down vs QM9414 * LL	0.000521852		Predicted transporter (major facilitator superfamily)
TR_64049	-2.23388	delta blr1 * LL down vs QM9414 * LL	0.000522708		Uncharacterized conserved protein
TR_109883	-3.01342	delta blr1 * LL down vs QM9414 * LL	0.000524043
TR_109679	-2.07347	delta blr1 * LL down vs QM9414 * LL	0.00052802
TR_121405	-2.57434	delta blr1 * LL down vs QM9414 * LL	0.000531146		4-aminobutyrate aminotransferase
TR_56525	-2.19023	delta blr1 * LL down vs QM9414 * LL	0.00053173
TR_112386	-2.06041	delta blr1 * LL down vs QM9414 * LL	0.000534594
TR_63397	-2.15557	delta blr1 * LL down vs QM9414 * LL	0.000535998
TR_104067	-2.64499	delta blr1 * LL down vs QM9414 * LL	0.000537878
TR_68662	-2.27975	delta blr1 * LL down vs QM9414 * LL	0.00054123
TR_65735	-2.36149	delta blr1 * LL down vs QM9414 * LL	0.000541418
TR_103459	-2.18632	delta blr1 * LL down vs QM9414 * LL	0.000541543
TR_63151	-2.02764	delta blr1 * LL down vs QM9414 * LL	0.000543249
TR_121337	-3.82765	delta blr1 * LL down vs QM9414 * LL	0.000546825
TR_123368	-2.24685	delta blr1 * LL down vs QM9414 * LL	0.000557666		candidate glycogen branching enzyme	Glycoside Hydrolase Family 13 protein
TR_70859	-2.00146	delta blr1 * LL down vs QM9414 * LL	0.000559546
TR_102467	-2.86731	delta blr1 * LL down vs QM9414 * LL	0.000559931
TR_103799	-2.05076	delta blr1 * LL down vs QM9414 * LL	0.000580281
TR_110079	-2.55642	delta blr1 * LL down vs QM9414 * LL	0.000584982
TR_112147	-2.82937	delta blr1 * LL down vs QM9414 * LL	0.000585572
TR_74026	-2.00516	delta blr1 * LL down vs QM9414 * LL	0.000589237
TR_58366	-7.76925	delta blr1 * LL down vs QM9414 * LL	0.000591825		AAA+-type ATPase
TR_37316	-2.54864	delta blr1 * LL down vs QM9414 * LL	0.000601053
TR_71005	-2.709	delta blr1 * LL down vs QM9414 * LL	0.00060174		candidate non-ribosomal peptide synthetase	NRPS
TR_108024	-2.01715	delta blr1 * LL down vs QM9414 * LL	0.000608333
TR_111832	-2.03135	delta blr1 * LL down vs QM9414 * LL	0.000611786
TR_68466	-2.24031	delta blr1 * LL down vs QM9414 * LL	0.000617168
TR_106168	-2.02352	delta blr1 * LL down vs QM9414 * LL	0.000619137
TR_120864	-2.50589	delta blr1 * LL down vs QM9414 * LL	0.000625156
TR_123989	-2.12071	delta blr1 * LL down vs QM9414 * LL	0.000626109	cel7A;cbh1	cellobiohydrolase CBH1	Glycoside Hydrolase Family 7 protein
TR_60638	-3.2003	delta blr1 * LL down vs QM9414 * LL	0.000632044		unknown protein, 1 TM, only in chaetomium and Magnaporthe
TR_105237	-2.18846	delta blr1 * LL down vs QM9414 * LL	0.000633029		unknown, only in Magnaporthe
TR_106812	-2.15659	delta blr1 * LL down vs QM9414 * LL	0.000654012
TR_69189	-2.1883	delta blr1 * LL down vs QM9414 * LL	0.000656446
TR_104302	-2.35047	delta blr1 * LL down vs QM9414 * LL	0.000656642
TR_46819	-2.26368	delta blr1 * LL down vs QM9414 * LL	0.000659368
TR_111145	-2.05477	delta blr1 * LL down vs QM9414 * LL	0.000661822		Helicase-like transcription factor HLTF/DNA helicase RAD5, DEAD-box superfamily
TR_22191	-2.00827	delta blr1 * LL down vs QM9414 * LL	0.000661836		hypothetical TCP1 subunit zeta	HSP60cytolplasma
TR_67699	-2.23426	delta blr1 * LL down vs QM9414 * LL	0.000662206		FAD/NAD-oxidoreductase, only in Hypocreaceae
TR_111168	-2.0387	delta blr1 * LL down vs QM9414 * LL	0.00066393
TR_124228	-2.54206	delta blr1 * LL down vs QM9414 * LL	0.000664134		Chitin synthase/hyaluronan synthase (glycosyltransferases)
TR_106294	-2.53057	delta blr1 * LL down vs QM9414 * LL	0.000666363
TR_49048	-2.66771	delta blr1 * LL down vs QM9414 * LL	0.00066756
TR_122703	-2.10082	delta blr1 * LL down vs QM9414 * LL	0.000667675
TR_70608	-3.54935	delta blr1 * LL down vs QM9414 * LL	0.000667976		HHE domain protein, conserved
TR_111204	-2.83292	delta blr1 * LL down vs QM9414 * LL	0.000675879
TR_41425	-2.41291	delta blr1 * LL down vs QM9414 * LL	0.000679409
TR_104368	-3.0635	delta blr1 * LL down vs QM9414 * LL	0.000680774
TR_121121	-2.57249	delta blr1 * LL down vs QM9414 * LL	0.000683534
TR_59515	-2.06978	delta blr1 * LL down vs QM9414 * LL	0.000689136
TR_71245	-2.82862	delta blr1 * LL down vs QM9414 * LL	0.000691336	chi18-1	chitinase, precursor protein, gextracellular, contains chitin binding domain, type 1	Glycoside Hydrolase Family 18 protein
TR_76250	-2.2384	delta blr1 * LL down vs QM9414 * LL	0.000698128
TR_58161	-2.07729	delta blr1 * LL down vs QM9414 * LL	0.000699106
TR_65854	-2.96295	delta blr1 * LL down vs QM9414 * LL	0.000704261		The N-terminal region of a number of fungal transcriptional regulatory proteins contains a Cys-rich motif that is involved in zinc-dependent binding of DNA. The region forms a binuclear Zn cluster, in which two Zn atoms are bound by six Cys residues
TR_21120	-2.25568	delta blr1 * LL down vs QM9414 * LL	0.000712613
TR_76722	-3.05243	delta blr1 * LL down vs QM9414 * LL	0.000717936		flavohemoglobin
TR_103907	-2.82422	delta blr1 * LL down vs QM9414 * LL	0.000725107		unknown protein, poorly conserved
TR_82626	-2.77244	delta blr1 * LL down vs QM9414 * LL	0.000725522		Transporter, ABC superfamily (Breast cancer resistance protein)
TR_59952	-2.2566	delta blr1 * LL down vs QM9414 * LL	0.000726101
TR_109101	-2.40951	delta blr1 * LL down vs QM9414 * LL	0.000726894		unknown protein with heteroincompatibility domain (N. crassa-TOL like)
TR_102386	-4.08878	delta blr1 * LL down vs QM9414 * LL	0.000727605
TR_27992	-2.18434	delta blr1 * LL down vs QM9414 * LL	0.000745279		hypothetical G-protein coupled receptor, PTH11 like (implicated in pathogenesis in M. grisea)	G-proteins
TR_107172	-2.02463	delta blr1 * LL down vs QM9414 * LL	0.000749696
TR_4526	-2.27726	delta blr1 * LL down vs QM9414 * LL	0.000751675
TR_58601	-2.03005	delta blr1 * LL down vs QM9414 * LL	0.000757061
TR_5742	-2.35632	delta blr1 * LL down vs QM9414 * LL	0.000762872
TR_106660	-2.47893	delta blr1 * LL down vs QM9414 * LL	0.0007669
TR_110733	-2.06113	delta blr1 * LL down vs QM9414 * LL	0.000769602
TR_68161	-2.09125	delta blr1 * LL down vs QM9414 * LL	0.000772083		Arylacetamide deacetylase
TR_67084	-2.72334	delta blr1 * LL down vs QM9414 * LL	0.000772578
TR_61553	-2.69803	delta blr1 * LL down vs QM9414 * LL	0.000782847
TR_54071	-2.36661	delta blr1 * LL down vs QM9414 * LL	0.000787903
TR_111897	-2.13472	delta blr1 * LL down vs QM9414 * LL	0.000788421
TR_3412	-2.43815	delta blr1 * LL down vs QM9414 * LL	0.000805901
TR_110238	-3.4843	delta blr1 * LL down vs QM9414 * LL	0.000807949
TR_63756	-2.57756	delta blr1 * LL down vs QM9414 * LL	0.000810093		Predicted helicase, DEAD-box superfamily
TR_107502	-2.90127	delta blr1 * LL down vs QM9414 * LL	0.000812633
TR_122212	-2.02301	delta blr1 * LL down vs QM9414 * LL	0.000813752
TR_68588	-2.53377	delta blr1 * LL down vs QM9414 * LL	0.000814555
TR_111192	-2.1294	delta blr1 * LL down vs QM9414 * LL	0.000817091
TR_67448	-2.01524	delta blr1 * LL down vs QM9414 * LL	0.000818229
TR_123946	-2.12859	delta blr1 * LL down vs QM9414 * LL	0.000820066		hypothetical dehydrogenase associated with cellulase signal transduction (PMID: 15288024)
TR_71034	-2.79922	delta blr1 * LL down vs QM9414 * LL	0.000821128
TR_68401	-2.18425	delta blr1 * LL down vs QM9414 * LL	0.000822385
TR_81896	-2.18983	delta blr1 * LL down vs QM9414 * LL	0.000825547
TR_102778	-2.30075	delta blr1 * LL down vs QM9414 * LL	0.000837323
TR_68274	-3.73595	delta blr1 * LL down vs QM9414 * LL	0.000844251
TR_107974	-2.81813	delta blr1 * LL down vs QM9414 * LL	0.000848996		bZIP transcription factor JlbA/IDI-4
TR_106604	-2.91524	delta blr1 * LL down vs QM9414 * LL	0.000850323
TR_106314	-2.75567	delta blr1 * LL down vs QM9414 * LL	0.000854707		Ankyrin
TR_41768	-2.95539	delta blr1 * LL down vs QM9414 * LL	0.000855871		candidate b-glycosidase related to cell-wall modifying enzymes	Glycoside Hydrolase Family 16 protein
TR_60187	-2.15565	delta blr1 * LL down vs QM9414 * LL	0.000855965
TR_102830	-2.28207	delta blr1 * LL down vs QM9414 * LL	0.000856538
TR_42942	-2.03447	delta blr1 * LL down vs QM9414 * LL	0.000857977
TR_56860	-2.00507	delta blr1 * LL down vs QM9414 * LL	0.000860193
TR_69652	-2.07055	delta blr1 * LL down vs QM9414 * LL	0.00086109		Hydroxyindole-O-methyltransferase and related SAM-dependent methyltransferases
TR_78591	-2.36108	delta blr1 * LL down vs QM9414 * LL	0.000865492
TR_45675	-2.17877	delta blr1 * LL down vs QM9414 * LL	0.000867114
TR_78462	-2.11311	delta blr1 * LL down vs QM9414 * LL	0.000869288		Predicted L-carnitine dehydratase/alpha-methylacyl-CoA racemase
TR_50249	-2.03397	delta blr1 * LL down vs QM9414 * LL	0.000869439
TR_62548	-2.46963	delta blr1 * LL down vs QM9414 * LL	0.00087661
TR_106706	-2.03329	delta blr1 * LL down vs QM9414 * LL	0.000881599
TR_21535	-2.06795	delta blr1 * LL down vs QM9414 * LL	0.000884556
TR_76159	-2.05352	delta blr1 * LL down vs QM9414 * LL	0.000886669
TR_104103	-3.01949	delta blr1 * LL down vs QM9414 * LL	0.000893049
TR_4682	-2.93785	delta blr1 * LL down vs QM9414 * LL	0.00089468		Reductases with broad range of substrate specificities
TR_27422	-2.12666	delta blr1 * LL down vs QM9414 * LL	0.000894724
TR_32755	-2.30255	delta blr1 * LL down vs QM9414 * LL	0.000897642		Predicted histone tail methylase containing SET domain
TR_110409	-2.13535	delta blr1 * LL down vs QM9414 * LL	0.000897797
TR_120394	-2.05326	delta blr1 * LL down vs QM9414 * LL	0.000898449		hypothetical TCP1 subunit alpha	HSP60cytolplasma
TR_109367	-3.10766	delta blr1 * LL down vs QM9414 * LL	0.000901401
TR_65037	-2.40291	delta blr1 * LL down vs QM9414 * LL	0.000903073		Inorganic pyrophosphatase/Nucleosome remodeling factor, subunit NURF38
TR_76817	-2.33845	delta blr1 * LL down vs QM9414 * LL	0.000903525		areA is the major nitrogen regulatory protein. Positively acting regulatory gene of nitrogen metabolite repression
TR_30578	-2.09192	delta blr1 * LL down vs QM9414 * LL	0.000908689
TR_81110	-2.21868	delta blr1 * LL down vs QM9414 * LL	0.000910103
TR_108155	-3.08376	delta blr1 * LL down vs QM9414 * LL	0.000916885
TR_52438	-2.85475	delta blr1 * LL down vs QM9414 * LL	0.000930657
TR_59056	-2.29483	delta blr1 * LL down vs QM9414 * LL	0.000957276
TR_27219	-2.50063	delta blr1 * LL down vs QM9414 * LL	0.00096292		candidate a-glycosidase related to a-galactosidase	Glycoside Hydrolase Family 27 protein
TR_120961	-5.45168	delta blr1 * LL down vs QM9414 * LL	0.00096361	cel61B	endo-1,4-glucanase; CEL61B	Glycoside Hydrolase Family 61 protein
TR_3094	-3.29635	delta blr1 * LL down vs QM9414 * LL	0.000963684		candidate b-1,6-glucanase; similar to T. harzianum BGN16.3 (GenBank acc no Q8J0I9)	Glycoside Hydrolase Family 30 protein
TR_112052	-2.04202	delta blr1 * LL down vs QM9414 * LL	0.000968207
TR_69537	-2.38502	delta blr1 * LL down vs QM9414 * LL	0.000981418		unknown protein, contains F-box and WD repeat
TR_62611	-2.22368	delta blr1 * LL down vs QM9414 * LL	0.000983077
TR_54535	-2.11352	delta blr1 * LL down vs QM9414 * LL	0.000983469
TR_5164	-2.02282	delta blr1 * LL down vs QM9414 * LL	0.00099027
TR_106654	-2.08508	delta blr1 * LL down vs QM9414 * LL	0.000992597		This domain is found in a number of fungal transcription factors including transcriptional activator xlnR, yeast regulatory protein GAL4, and other transcription proteins regulating a variety of cellular and metabolic processes.
TR_105133	-2.00169	delta blr1 * LL down vs QM9414 * LL	0.000996062
TR_103060	-2.74685	delta blr1 * LL down vs QM9414 * LL	0.00101255		unknown protein, only in gibberella and Chaetomium
TR_112563	-2.61962	delta blr1 * LL down vs QM9414 * LL	0.00102146		putative α-ketoglutarate dependent dioxygenase
TR_39426	-2.96573	delta blr1 * LL down vs QM9414 * LL	0.00102199		unknown conserved protein
TR_108604	-2.17032	delta blr1 * LL down vs QM9414 * LL	0.001028
TR_75845	-2.21528	delta blr1 * LL down vs QM9414 * LL	0.00103478		Cystein desulfurase	Additional aspects of sulfur metabolism
TR_111094	-3.11427	delta blr1 * LL down vs QM9414 * LL	0.00103612
TR_78062	-2.0544	delta blr1 * LL down vs QM9414 * LL	0.00104232		rRNA processing protein
TR_58639	-2.14826	delta blr1 * LL down vs QM9414 * LL	0.00104696		hypothetical protein, only in the Aspergilli
TR_56328	-3.4496	delta blr1 * LL down vs QM9414 * LL	0.00104974
TR_111716	-2.21233	delta blr1 * LL down vs QM9414 * LL	0.00105184		Flavonol reductase/cinnamoyl-CoA reductase
TR_55723	-2.31568	delta blr1 * LL down vs QM9414 * LL	0.00105704
TR_70800	-2.12633	delta blr1 * LL down vs QM9414 * LL	0.00106964
TR_72993	-2.60659	delta blr1 * LL down vs QM9414 * LL	0.00107298
TR_102998	-2.07455	delta blr1 * LL down vs QM9414 * LL	0.00108443		ADP-ribosylglycohydrolase-like protein
TR_111170	-3.32263	delta blr1 * LL down vs QM9414 * LL	0.00109012
TR_70429	-2.10299	delta blr1 * LL down vs QM9414 * LL	0.00109588
TR_65816	-2.00536	delta blr1 * LL down vs QM9414 * LL	0.00109881
TR_59723	-2.08564	delta blr1 * LL down vs QM9414 * LL	0.00109992
TR_70912	-2.8931	delta blr1 * LL down vs QM9414 * LL	0.00110324
TR_108832	-2.77062	delta blr1 * LL down vs QM9414 * LL	0.00111058
TR_72072	-2.13664	delta blr1 * LL down vs QM9414 * LL	0.00111497		CE1 esterase (PHB?)
TR_29993	-2.78516	delta blr1 * LL down vs QM9414 * LL	0.00112161
TR_59833	-2.04635	delta blr1 * LL down vs QM9414 * LL	0.00112741
TR_111393	-2.64954	delta blr1 * LL down vs QM9414 * LL	0.00113101
TR_2036	-2.35385	delta blr1 * LL down vs QM9414 * LL	0.0011457
TR_121189	-2.39081	delta blr1 * LL down vs QM9414 * LL	0.00114645
TR_69904	-2.58933	delta blr1 * LL down vs QM9414 * LL	0.00115408		PTH11-type GPCRs
TR_108383	-2.65953	delta blr1 * LL down vs QM9414 * LL	0.001168
TR_110456	-2.8805	delta blr1 * LL down vs QM9414 * LL	0.00117177
TR_111858	-2.22387	delta blr1 * LL down vs QM9414 * LL	0.0011934
TR_109677	-2.07162	delta blr1 * LL down vs QM9414 * LL	0.00120402
TR_107146	-3.43117	delta blr1 * LL down vs QM9414 * LL	0.00121006
TR_64906	-2.25606	delta blr1 * LL down vs QM9414 * LL	0.00123152		candidate b-1,6-glucanase; similar to T. harzianum B16-2 (GenBank acc. No. CAA55789) and T. virens BGN3 (AAL84696)	Glycoside Hydrolase Family 5 protein
TR_110891	-3.08737	delta blr1 * LL down vs QM9414 * LL	0.00123803		unique protein, contains cupin region (also in A. oryzae)
TR_77423	-2.07103	delta blr1 * LL down vs QM9414 * LL	0.00124008
TR_111680	-2.52765	delta blr1 * LL down vs QM9414 * LL	0.00125202
TR_104585	-2.08853	delta blr1 * LL down vs QM9414 * LL	0.00125333
TR_110901	-2.83866	delta blr1 * LL down vs QM9414 * LL	0.00125363		This domain is found in a number of fungal transcription factors including transcriptional activator xlnR, yeast regulatory protein GAL4, and other transcription proteins regulating a variety of cellular and metabolic processes
TR_109117	-2.87508	delta blr1 * LL down vs QM9414 * LL	0.00125378
TR_5247	-2.81616	delta blr1 * LL down vs QM9414 * LL	0.00125655
TR_60467	-2.87607	delta blr1 * LL down vs QM9414 * LL	0.00126014
TR_22689	-2.32391	delta blr1 * LL down vs QM9414 * LL	0.00126239
TR_102785	-2.31569	delta blr1 * LL down vs QM9414 * LL	0.00126239
TR_123282	-2.05495	delta blr1 * LL down vs QM9414 * LL	0.00127265
TR_22994	-2.22939	delta blr1 * LL down vs QM9414 * LL	0.00127462		Distantly related to S. cerevisiae CDC48 and animal p97, an AAA ATPase involved in ER-associated protein degradation.Cell division cycle protein 48, ATPase in ER	ERAD
TR_112665	-2.48369	delta blr1 * LL down vs QM9414 * LL	0.00127687		N-acetyltransferase activity
TR_60419	-2.62251	delta blr1 * LL down vs QM9414 * LL	0.00128055
TR_43397	-2.00454	delta blr1 * LL down vs QM9414 * LL	0.00128188		unknown protein, secreted, only in hypocreaceae, HTG
TR_106178	-3.44309	delta blr1 * LL down vs QM9414 * LL	0.00128288
TR_78866	-2.00291	delta blr1 * LL down vs QM9414 * LL	0.00131423
TR_66592	-2.90651	delta blr1 * LL down vs QM9414 * LL	0.00131438
TR_69228	-2.04231	delta blr1 * LL down vs QM9414 * LL	0.00131825
TR_103113	-2.80988	delta blr1 * LL down vs QM9414 * LL	0.00132023
TR_105379	-2.65901	delta blr1 * LL down vs QM9414 * LL	0.00133162
TR_103073	-2.19379	delta blr1 * LL down vs QM9414 * LL	0.00133197
TR_24586	-2.29983	delta blr1 * LL down vs QM9414 * LL	0.00133752		candidate non-ribosomal peptide synthetase	NRPS
TR_60855	-2.08693	delta blr1 * LL down vs QM9414 * LL	0.00134102
TR_112390	-2.06008	delta blr1 * LL down vs QM9414 * LL	0.00134639
TR_63981	-2.00062	delta blr1 * LL down vs QM9414 * LL	0.00134696	GRK2	hypothetical G-protein coupled receptor, contains RGS (regulator of G-protein signaling) domain	G-proteins
TR_69956	-2.79651	delta blr1 * LL down vs QM9414 * LL	0.00136173		Alcohol dehydrogenase, class V
TR_59876	-3.19171	delta blr1 * LL down vs QM9414 * LL	0.0013861		Dibenzothiophene desulfurization enzyme A DszA-like P540-dependent xenobiotic monoxygenase	Sulfur acquisition and processing
TR_68019	-2.42488	delta blr1 * LL down vs QM9414 * LL	0.00140222		Zn-dependent hydrolase (beta-lactamase superfamily)
TR_73765	-2.06537	delta blr1 * LL down vs QM9414 * LL	0.00141328
TR_122724	-2.11419	delta blr1 * LL down vs QM9414 * LL	0.00141497		unknown protein, only in neurospora and Chaetomium
TR_65739	-2.32759	delta blr1 * LL down vs QM9414 * LL	0.0014318
TR_69316	-3.07875	delta blr1 * LL down vs QM9414 * LL	0.00143492		unknown conserved protein
TR_67507	-2.1989	delta blr1 * LL down vs QM9414 * LL	0.00143533
TR_123278	-2.27913	delta blr1 * LL down vs QM9414 * LL	0.00144336
TR_110665	-2.28422	delta blr1 * LL down vs QM9414 * LL	0.00145573
TR_61078	-3.82128	delta blr1 * LL down vs QM9414 * LL	0.00146721		esterase or lipase
TR_105537	-2.0381	delta blr1 * LL down vs QM9414 * LL	0.00147767
TR_109531	-2.13638	delta blr1 * LL down vs QM9414 * LL	0.00147934
TR_66789	-2.02305	delta blr1 * LL down vs QM9414 * LL	0.00149572		candidate b-glycosidase related to chitosanase	Glycoside Hydrolase Family 75 protein
TR_40830	-2.04389	delta blr1 * LL down vs QM9414 * LL	0.00151418
TR_70855	-2.03907	delta blr1 * LL down vs QM9414 * LL	0.00152291
TR_56434	-2.07644	delta blr1 * LL down vs QM9414 * LL	0.0015402		hypothetical FKBP-type peptidyl-prolyl cis-transisomerase	FKBP
TR_105978	-2.19155	delta blr1 * LL down vs QM9414 * LL	0.00154589
TR_109443	-2.46611	delta blr1 * LL down vs QM9414 * LL	0.00154818
TR_110987	-2.33494	delta blr1 * LL down vs QM9414 * LL	0.00157364
TR_30166	-2.21089	delta blr1 * LL down vs QM9414 * LL	0.00158229
TR_78377	-2.09166	delta blr1 * LL down vs QM9414 * LL	0.00158894
TR_108458	-2.42314	delta blr1 * LL down vs QM9414 * LL	0.00159571
TR_108182	-3.22249	delta blr1 * LL down vs QM9414 * LL	0.00161604
TR_105383	-2.37221	delta blr1 * LL down vs QM9414 * LL	0.0016283
TR_104050	-2.60723	delta blr1 * LL down vs QM9414 * LL	0.0016512
TR_79202	-2.17867	delta blr1 * LL down vs QM9414 * LL	0.00165204		MSF protein, associated with cellulose signalling
TR_65190	-2.17793	delta blr1 * LL down vs QM9414 * LL	0.00166786		Carbon-nitrogen hydrolase
TR_57513	-2.32438	delta blr1 * LL down vs QM9414 * LL	0.00166842		TRE29559; mitogen activated protein kinase kinase related to S. cerevisiae Ssk2p, presumably acts upstream of TMK3	MAP
TR_54179	-2.01705	delta blr1 * LL down vs QM9414 * LL	0.00166903
TR_67707	-3.28529	delta blr1 * LL down vs QM9414 * LL	0.00167856
TR_60370	-2.35314	delta blr1 * LL down vs QM9414 * LL	0.00169593		unknown protein
TR_79545	-2.06587	delta blr1 * LL down vs QM9414 * LL	0.00171961
TR_75470	-2.25225	delta blr1 * LL down vs QM9414 * LL	0.00172229
TR_70204	-2.62465	delta blr1 * LL down vs QM9414 * LL	0.00172421
TR_105448	-2.43433	delta blr1 * LL down vs QM9414 * LL	0.00172626
TR_55681	-3.46973	delta blr1 * LL down vs QM9414 * LL	0.00172803
TR_104423	-2.2307	delta blr1 * LL down vs QM9414 * LL	0.00173619
TR_122506	-2.35295	delta blr1 * LL down vs QM9414 * LL	0.00173963		unique protein
TR_62470	-2.25934	delta blr1 * LL down vs QM9414 * LL	0.00175629
TR_55193	-2.00052	delta blr1 * LL down vs QM9414 * LL	0.0018346
TR_59362	-2.09091	delta blr1 * LL down vs QM9414 * LL	0.00185878
TR_104081	-2.28929	delta blr1 * LL down vs QM9414 * LL	0.00187326		Dibenzothiophene desulfurization enzyme A	Sulfur acquisition and processing
TR_110810	-2.43276	delta blr1 * LL down vs QM9414 * LL	0.00189053
TR_68755	-2.03624	delta blr1 * LL down vs QM9414 * LL	0.00189928		Dehydrogenases with different specificities (related to short-chain alcohol dehydrogenases)
TR_106475	-4.16655	delta blr1 * LL down vs QM9414 * LL	0.00189986
TR_105458	-2.41184	delta blr1 * LL down vs QM9414 * LL	0.00192955
TR_65137	-2.38036	delta blr1 * LL down vs QM9414 * LL	0.00193364		candidate b-glycosidase distantly related to b-1,3-glucanase	Glycoside Hydrolase Family 64 protein
TR_103778	-2.03153	delta blr1 * LL down vs QM9414 * LL	0.00194409
TR_111205	-3.4268	delta blr1 * LL down vs QM9414 * LL	0.00194918
TR_105874	-2.08972	delta blr1 * LL down vs QM9414 * LL	0.00195183
TR_107867	-2.3528	delta blr1 * LL down vs QM9414 * LL	0.00195225
TR_49589	-4.53248	delta blr1 * LL down vs QM9414 * LL	0.0019614		hypothetical protein (weak similarity to Leishmannia phosphoproteoglycan)
TR_4990	-2.35818	delta blr1 * LL down vs QM9414 * LL	0.00200076
TR_111932	-2.10547	delta blr1 * LL down vs QM9414 * LL	0.00200496
TR_111357	-2.10909	delta blr1 * LL down vs QM9414 * LL	0.00201818		FAD-dependent oxidoreductase
TR_59354	-2.26967	delta blr1 * LL down vs QM9414 * LL	0.0020222		Hypothetical fungal specific transcription factor
TR_1702	-2.04132	delta blr1 * LL down vs QM9414 * LL	0.00202893
TR_121820	-2.28834	delta blr1 * LL down vs QM9414 * LL	0.00204566		methionine synthase; SAM synthetase (ETH-1)	Homocysgteine and methionine metabolism
TR_66950	-2.00442	delta blr1 * LL down vs QM9414 * LL	0.00205102
TR_111873	-2.04176	delta blr1 * LL down vs QM9414 * LL	0.00205359
TR_30144	-2.44735	delta blr1 * LL down vs QM9414 * LL	0.00206601
TR_106251	-2.21238	delta blr1 * LL down vs QM9414 * LL	0.00207482
TR_109311	-2.17172	delta blr1 * LL down vs QM9414 * LL	0.00207887
TR_110281	-2.45985	delta blr1 * LL down vs QM9414 * LL	0.00210374
TR_56467	-2.09783	delta blr1 * LL down vs QM9414 * LL	0.00210828
TR_106649	-3.05196	delta blr1 * LL down vs QM9414 * LL	0.00211206
TR_58466	-2.27462	delta blr1 * LL down vs QM9414 * LL	0.00211602
TR_112643	-2.00184	delta blr1 * LL down vs QM9414 * LL	0.0021171
TR_54086	-2.10162	delta blr1 * LL down vs QM9414 * LL	0.00212457
TR_102864	-3.20759	delta blr1 * LL down vs QM9414 * LL	0.00213848
TR_104369	-2.12198	delta blr1 * LL down vs QM9414 * LL	0.00214594
TR_69375	-3.12874	delta blr1 * LL down vs QM9414 * LL	0.00220758		unknown hypothetical protein
TR_119576	-2.44807	delta blr1 * LL down vs QM9414 * LL	0.00222828
TR_22264	-2.11431	delta blr1 * LL down vs QM9414 * LL	0.00223196		AATF-like transcription factor Bfr2
TR_76421	-2.24657	delta blr1 * LL down vs QM9414 * LL	0.00223918
TR_71010	-2.6386	delta blr1 * LL down vs QM9414 * LL	0.00225497		Multidrug/pheromone exporter, ABC superfamily
TR_104373	-2.08914	delta blr1 * LL down vs QM9414 * LL	0.00226285
TR_124330	-3.0106	delta blr1 * LL down vs QM9414 * LL	0.00227373
TR_112105	-2.12447	delta blr1 * LL down vs QM9414 * LL	0.00228757
TR_79238	-2.08828	delta blr1 * LL down vs QM9414 * LL	0.00229322
TR_26029	-2.25912	delta blr1 * LL down vs QM9414 * LL	0.00229941
TR_65380	-2.03927	delta blr1 * LL down vs QM9414 * LL	0.00234268		candidate a-mannosidase	Glycoside Hydrolase Family 47 protein
TR_108975	-5.71956	delta blr1 * LL down vs QM9414 * LL	0.0023511
TR_59152	-2.34046	delta blr1 * LL down vs QM9414 * LL	0.00236002
TR_58848	-3.15351	delta blr1 * LL down vs QM9414 * LL	0.00236832
TR_66276	-2.44156	delta blr1 * LL down vs QM9414 * LL	0.00237747
TR_70795	-2.49191	delta blr1 * LL down vs QM9414 * LL	0.00239149
TR_58450	-2.08607	delta blr1 * LL down vs QM9414 * LL	0.00239301		cadidate b-glycosidase distantly related to a-L-arabinofuanosidase / b-xylosidase	Glycoside Hydrolase Family 3 protein
TR_82041	-2.55677	delta blr1 * LL down vs QM9414 * LL	0.00241111		PTH11-type GPCRs
TR_34252	-2.27521	delta blr1 * LL down vs QM9414 * LL	0.00242117
TR_77647	-2.65233	delta blr1 * LL down vs QM9414 * LL	0.0024355
TR_121298	-2.6413	delta blr1 * LL down vs QM9414 * LL	0.0024693
TR_122172	-2.05865	delta blr1 * LL down vs QM9414 * LL	0.00250035
TR_112201	-2.0614	delta blr1 * LL down vs QM9414 * LL	0.00257156
TR_59196	-2.28022	delta blr1 * LL down vs QM9414 * LL	0.00257853		short chain dehydrogenase/reductase
TR_75361	-2.05386	delta blr1 * LL down vs QM9414 * LL	0.00261579
TR_106868	-2.82138	delta blr1 * LL down vs QM9414 * LL	0.00266305
TR_69066	-2.23726	delta blr1 * LL down vs QM9414 * LL	0.00267497
TR_105984	-2.36473	delta blr1 * LL down vs QM9414 * LL	0.00268185
TR_4480	-2.02101	delta blr1 * LL down vs QM9414 * LL	0.00268503
TR_109304	-3.823	delta blr1 * LL down vs QM9414 * LL	0.00270133
TR_55790	-2.93264	delta blr1 * LL down vs QM9414 * LL	0.00271563
TR_61839	-2.06604	delta blr1 * LL down vs QM9414 * LL	0.00273591
TR_106487	-2.37282	delta blr1 * LL down vs QM9414 * LL	0.00273876
TR_2343	-2.72369	delta blr1 * LL down vs QM9414 * LL	0.00275416
TR_104137	-2.22914	delta blr1 * LL down vs QM9414 * LL	0.00277752
TR_105488	-2.38319	delta blr1 * LL down vs QM9414 * LL	0.00278067
TR_103012	-2.73218	delta blr1 * LL down vs QM9414 * LL	0.00278711		Taurine dioxygenase	Sulfur acquisition and processing
TR_57864	-2.07072	delta blr1 * LL down vs QM9414 * LL	0.00286896
TR_54926	-2.03834	delta blr1 * LL down vs QM9414 * LL	0.00286997
TR_110293	-2.3687	delta blr1 * LL down vs QM9414 * LL	0.00287182
TR_56559	-2.0497	delta blr1 * LL down vs QM9414 * LL	0.00289713
TR_110902	-3.22361	delta blr1 * LL down vs QM9414 * LL	0.00289776
TR_70894	-2.4567	delta blr1 * LL down vs QM9414 * LL	0.00290382		hypothetical secreted protein
TR_107217	-2.77398	delta blr1 * LL down vs QM9414 * LL	0.00291905
TR_109335	-2.05623	delta blr1 * LL down vs QM9414 * LL	0.0029259
TR_112535	-2.0987	delta blr1 * LL down vs QM9414 * LL	0.00292788
TR_108852	-2.10577	delta blr1 * LL down vs QM9414 * LL	0.00294953
TR_105869	-2.81541	delta blr1 * LL down vs QM9414 * LL	0.00299976		Distantly related to Hypocrea lixii QID3, a putative cell wall protein. Has a C-terminal class II hydrophobin domain.	Hydrophobine
TR_53499	-2.09533	delta blr1 * LL down vs QM9414 * LL	0.00300136
TR_110158	-2.16938	delta blr1 * LL down vs QM9414 * LL	0.00305098
TR_59070	-2.2287	delta blr1 * LL down vs QM9414 * LL	0.00307986
TR_103114	-2.18618	delta blr1 * LL down vs QM9414 * LL	0.00308566
TR_105765	-2.1888	delta blr1 * LL down vs QM9414 * LL	0.00310045
TR_67866	-3.78924	delta blr1 * LL down vs QM9414 * LL	0.00310876
TR_108482	-2.0371	delta blr1 * LL down vs QM9414 * LL	0.00310899
TR_79037	-2.43978	delta blr1 * LL down vs QM9414 * LL	0.00314194
TR_105242	-2.78456	delta blr1 * LL down vs QM9414 * LL	0.00314713		Methyltransferases
TR_63687	-2.45461	delta blr1 * LL down vs QM9414 * LL	0.00316662		unique protein, contains ankyrin repeat
TR_104372	-2.37069	delta blr1 * LL down vs QM9414 * LL	0.00319103		ankyrin repeat protein, 1 TM
TR_109320	-2.50446	delta blr1 * LL down vs QM9414 * LL	0.00323402
TR_122736	-2.36911	delta blr1 * LL down vs QM9414 * LL	0.00324283		tagatose bisphosphate aldolase
TR_44449	-2.13068	delta blr1 * LL down vs QM9414 * LL	0.00324753
TR_58428	-2.33903	delta blr1 * LL down vs QM9414 * LL	0.00329819
TR_61097	-2.00251	delta blr1 * LL down vs QM9414 * LL	0.00331131		unknown conserved protein
TR_103157	-2.29109	delta blr1 * LL down vs QM9414 * LL	0.0033789
TR_30758	-2.22186	delta blr1 * LL down vs QM9414 * LL	0.00339061
TR_105174	-2.45623	delta blr1 * LL down vs QM9414 * LL	0.00339439
TR_82235	-2.84456	delta blr1 * LL down vs QM9414 * LL	0.00339691		candidate a-glucosidase (required for normal cell wall synthesis)	Glycoside Hydrolase Family 31 protein
TR_60825	-2.14292	delta blr1 * LL down vs QM9414 * LL	0.00340391
TR_81082	-2.94343	delta blr1 * LL down vs QM9414 * LL	0.00344911		aquaglyceroporin
TR_108802	-3.01349	delta blr1 * LL down vs QM9414 * LL	0.0034772
TR_53282	-3.23047	delta blr1 * LL down vs QM9414 * LL	0.00348826
TR_120231	-2.02254	delta blr1 * LL down vs QM9414 * LL	0.00348847		NACHT domain WD40 repeat-containing protein
TR_59508	-2.24863	delta blr1 * LL down vs QM9414 * LL	0.0035018		Acetylcholinesterase/Butyrylcholinesterase
TR_21564	-2.04195	delta blr1 * LL down vs QM9414 * LL	0.00350611
TR_59065	-2.39259	delta blr1 * LL down vs QM9414 * LL	0.00352295		unknown protein, partially conserved
TR_103668	-3.50656	delta blr1 * LL down vs QM9414 * LL	0.00353651
TR_56211	-2.04645	delta blr1 * LL down vs QM9414 * LL	0.0035812
TR_21460	-2.03226	delta blr1 * LL down vs QM9414 * LL	0.00359727		DNA mismatch repair protein
TR_104609	-2.37799	delta blr1 * LL down vs QM9414 * LL	0.00364036
TR_55666	-2.06009	delta blr1 * LL down vs QM9414 * LL	0.00365314
TR_112518	-2.53238	delta blr1 * LL down vs QM9414 * LL	0.0036629
TR_68470	-2.08763	delta blr1 * LL down vs QM9414 * LL	0.0036719
TR_111948	-2.01029	delta blr1 * LL down vs QM9414 * LL	0.00367363
TR_121154	-2.54775	delta blr1 * LL down vs QM9414 * LL	0.00371411
TR_75335	-2.121	delta blr1 * LL down vs QM9414 * LL	0.0037375
TR_62034	-2.05564	delta blr1 * LL down vs QM9414 * LL	0.00374061
TR_109487	-2.24454	delta blr1 * LL down vs QM9414 * LL	0.00374741
TR_59578	-2.11383	delta blr1 * LL down vs QM9414 * LL	0.00375935		candidate oligo-1,6-glucosdiase	Glycoside Hydrolase Family 13 protein
TR_54129	-2.14253	delta blr1 * LL down vs QM9414 * LL	0.00378138		Heme peroxidase, conserved in Sordariomycetes
TR_122584	-2.10592	delta blr1 * LL down vs QM9414 * LL	0.00379721		The helix-turn-helix araC type DNA-binding domain comprises two HTH subdomains; the classical HTH domain and another HTH subdomain with similarity to the classical HTH domain but with an insertion of one residue in the turn-region. Proteins in this family
TR_60418	-2.51588	delta blr1 * LL down vs QM9414 * LL	0.00379827		Aldehyde dehydrogenase
TR_120120	-2.96818	delta blr1 * LL down vs QM9414 * LL	0.00384603		GCN5-related N-acetyltransferase ?, but no fungal orthologue !
TR_52976	-2.66222	delta blr1 * LL down vs QM9414 * LL	0.00384949
TR_105785	-2.46144	delta blr1 * LL down vs QM9414 * LL	0.00387007
TR_104089	-2.36919	delta blr1 * LL down vs QM9414 * LL	0.00387575
TR_59827	-2.6605	delta blr1 * LL down vs QM9414 * LL	0.00388288		N-acetyltransferase activity
TR_71101	-2.29262	delta blr1 * LL down vs QM9414 * LL	0.00390168
TR_59372	-2.15888	delta blr1 * LL down vs QM9414 * LL	0.00391187
TR_65096	-2.05922	delta blr1 * LL down vs QM9414 * LL	0.00393432
TR_105176	-2.66912	delta blr1 * LL down vs QM9414 * LL	0.00396472
TR_64951	-2.16902	delta blr1 * LL down vs QM9414 * LL	0.00397433
TR_70339	-2.26064	delta blr1 * LL down vs QM9414 * LL	0.00400374
TR_65496	-2.06133	delta blr1 * LL down vs QM9414 * LL	0.00405709
TR_110631	-2.12263	delta blr1 * LL down vs QM9414 * LL	0.00405747
TR_67538	-2.03683	delta blr1 * LL down vs QM9414 * LL	0.00406086		catalase
TR_112539	-2.05553	delta blr1 * LL down vs QM9414 * LL	0.00407752
TR_57049	-2.35447	delta blr1 * LL down vs QM9414 * LL	0.00412598		TRE21520, related to S. cerevisiae Nam8/Mre2, required for meiotic recombination	SEX
TR_120365	-2.62784	delta blr1 * LL down vs QM9414 * LL	0.00414819		unique basic leucine zipper protein
TR_60557	-2.33421	delta blr1 * LL down vs QM9414 * LL	0.00415883
TR_61020	-2.31437	delta blr1 * LL down vs QM9414 * LL	0.00417305
TR_5971	-2.07847	delta blr1 * LL down vs QM9414 * LL	0.00417768
TR_59830	-2.06898	delta blr1 * LL down vs QM9414 * LL	0.00418178
TR_64937	-2.27816	delta blr1 * LL down vs QM9414 * LL	0.00421554
TR_54622	-2.09218	delta blr1 * LL down vs QM9414 * LL	0.00428282		unknown conserved protein, secreted
TR_56289	-2.30064	delta blr1 * LL down vs QM9414 * LL	0.00435496		Permease of the major facilitator superfamily
TR_70488	-2.00882	delta blr1 * LL down vs QM9414 * LL	0.00435499
TR_104097	-3.36753	delta blr1 * LL down vs QM9414 * LL	0.0043578
TR_112604	-2.04008	delta blr1 * LL down vs QM9414 * LL	0.00436117
TR_67509	-2.98402	delta blr1 * LL down vs QM9414 * LL	0.00437817
TR_21324	-2.00859	delta blr1 * LL down vs QM9414 * LL	0.00439235
TR_103597	-2.37393	delta blr1 * LL down vs QM9414 * LL	0.00440721
TR_107973	-2.05882	delta blr1 * LL down vs QM9414 * LL	0.00444421
TR_54444	-2.04479	delta blr1 * LL down vs QM9414 * LL	0.00444892
TR_70001	-2.09278	delta blr1 * LL down vs QM9414 * LL	0.00448819
TR_111362	-2.31842	delta blr1 * LL down vs QM9414 * LL	0.00452099
TR_66726	-2.16307	delta blr1 * LL down vs QM9414 * LL	0.00461592		Proteins containing the FAD binding domain
TR_59234	-2.09895	delta blr1 * LL down vs QM9414 * LL	0.00462793
TR_55511	-2.07668	delta blr1 * LL down vs QM9414 * LL	0.00466238
TR_111304	-2.17804	delta blr1 * LL down vs QM9414 * LL	0.00468438
TR_53498	-2.04474	delta blr1 * LL down vs QM9414 * LL	0.00474698
TR_110966	-3.24261	delta blr1 * LL down vs QM9414 * LL	0.00479735
TR_103063	-2.53327	delta blr1 * LL down vs QM9414 * LL	0.00487816
TR_108546	-2.35703	delta blr1 * LL down vs QM9414 * LL	0.00495081
TR_124056	-2.06469	delta blr1 * LL down vs QM9414 * LL	0.00495309
TR_2508	-2.22078	delta blr1 * LL down vs QM9414 * LL	0.00503119		hypothetical TCP1 subunit beta	HSP60cytolplasma
TR_103143	-2.61356	delta blr1 * LL down vs QM9414 * LL	0.0050443
TR_109244	-2.57389	delta blr1 * LL down vs QM9414 * LL	0.00506858
TR_112338	-2.29391	delta blr1 * LL down vs QM9414 * LL	0.00509898
TR_120889	-2.03233	delta blr1 * LL down vs QM9414 * LL	0.00519882
TR_58887	-2.11916	delta blr1 * LL down vs QM9414 * LL	0.0052032		candidate a-glycosidase distantly related to a-L-rhamnosidase	Glycoside Hydrolase Family 78 protein
TR_70639	-2.32998	delta blr1 * LL down vs QM9414 * LL	0.00524921		WD40 repeat-containing protein
TR_77473	-2.40451	delta blr1 * LL down vs QM9414 * LL	0.00525451		TRE77473, hypothetical DNA photolyase, N-terminal, class 1, FAD-binding; related to Gloeobacter violaceus Cryptochrome DASH	light
TR_26160	-2.3037	delta blr1 * LL down vs QM9414 * LL	0.0052681
TR_109337	-2.15995	delta blr1 * LL down vs QM9414 * LL	0.00532535
TR_61692	-2.40336	delta blr1 * LL down vs QM9414 * LL	0.00535195
TR_55709	-2.51037	delta blr1 * LL down vs QM9414 * LL	0.00549317
TR_62475	-2.56269	delta blr1 * LL down vs QM9414 * LL	0.00551923
TR_65106	-2.15105	delta blr1 * LL down vs QM9414 * LL	0.00556588
TR_109846	-2.73262	delta blr1 * LL down vs QM9414 * LL	0.00565417
TR_109284	-2.46139	delta blr1 * LL down vs QM9414 * LL	0.00567991
TR_102887	-2.29644	delta blr1 * LL down vs QM9414 * LL	0.00568802
TR_57632	-2.06415	delta blr1 * LL down vs QM9414 * LL	0.0057035
TR_62938	-2.04842	delta blr1 * LL down vs QM9414 * LL	0.00577274
TR_109199	-2.93082	delta blr1 * LL down vs QM9414 * LL	0.00578136
TR_105466	-2.36357	delta blr1 * LL down vs QM9414 * LL	0.00578176
TR_105763	-2.57396	delta blr1 * LL down vs QM9414 * LL	0.00580473		Distantly related to C. albicans Rbt5p. Putative cell wall protein.	Cell wall
TR_22590	-2.1853	delta blr1 * LL down vs QM9414 * LL	0.00582036		Predicted E3 ubiquitin ligase
TR_67929	-2.5958	delta blr1 * LL down vs QM9414 * LL	0.00587641
TR_67546	-2.09681	delta blr1 * LL down vs QM9414 * LL	0.00597157
TR_56771	-2.06109	delta blr1 * LL down vs QM9414 * LL	0.00616679
TR_65085	-2.44388	delta blr1 * LL down vs QM9414 * LL	0.00619123
TR_38781	-2.19238	delta blr1 * LL down vs QM9414 * LL	0.00620032		DNA damage-responsive repressor GIS1/RPH1, jumonji superfamily
TR_110056	-3.25559	delta blr1 * LL down vs QM9414 * LL	0.00621146
TR_110171	-2.03785	delta blr1 * LL down vs QM9414 * LL	0.00628306		Adenosyl homocysteinase	Homocysgteine and methionine metabolism
TR_106129	-2.07651	delta blr1 * LL down vs QM9414 * LL	0.00640145
TR_103176	-2.2832	delta blr1 * LL down vs QM9414 * LL	0.00640363
TR_112521	-2.37834	delta blr1 * LL down vs QM9414 * LL	0.00667714
TR_105532	-3.00609	delta blr1 * LL down vs QM9414 * LL	0.00672614
TR_73560	-2.32406	delta blr1 * LL down vs QM9414 * LL	0.00677672
TR_102780	-3.22308	delta blr1 * LL down vs QM9414 * LL	0.00681704
TR_109967	-2.21828	delta blr1 * LL down vs QM9414 * LL	0.00683799		unique protein, 4 TM
TR_34221	-2.09999	delta blr1 * LL down vs QM9414 * LL	0.00684276
TR_29346	-2.19209	delta blr1 * LL down vs QM9414 * LL	0.00685987		phosphatidate-phosphatase
TR_58603	-2.28866	delta blr1 * LL down vs QM9414 * LL	0.00697917		unknown conserved protein, contains Splecktrin motif
TR_111890	-2.79606	delta blr1 * LL down vs QM9414 * LL	0.00699226
TR_121653	-2.0275	delta blr1 * LL down vs QM9414 * LL	0.00699246		Uncharacterized conserved protein
TR_110220	-2.56202	delta blr1 * LL down vs QM9414 * LL	0.00720037		unknown protein, only in magnaporthe and Coccidioides
TR_106869	-3.8554	delta blr1 * LL down vs QM9414 * LL	0.00730873
TR_70808	-2.2913	delta blr1 * LL down vs QM9414 * LL	0.00736763
TR_76218	-2.17528	delta blr1 * LL down vs QM9414 * LL	0.00751421		zinc containing alcohol dehydrogenase superfamily
TR_105081	-2.23025	delta blr1 * LL down vs QM9414 * LL	0.00754024
TR_110862	-2.338	delta blr1 * LL down vs QM9414 * LL	0.00771427
TR_108384	-3.40962	delta blr1 * LL down vs QM9414 * LL	0.00776881
TR_68455	-2.40089	delta blr1 * LL down vs QM9414 * LL	0.00781408
TR_109276	-2.0651	delta blr1 * LL down vs QM9414 * LL	0.00791548		Tripeptidyl peptidase II
TR_110773	-2.09766	delta blr1 * LL down vs QM9414 * LL	0.00793151
TR_105977	-2.06202	delta blr1 * LL down vs QM9414 * LL	0.00793764		secreted protein, 3 TM
TR_109910	-2.31232	delta blr1 * LL down vs QM9414 * LL	0.00796902		unique protein, secreted
TR_109300	-2.10761	delta blr1 * LL down vs QM9414 * LL	0.00804071
TR_63381	-2.57568	delta blr1 * LL down vs QM9414 * LL	0.00808804
TR_66679	-2.38957	delta blr1 * LL down vs QM9414 * LL	0.00819327
TR_121163	-2.26013	delta blr1 * LL down vs QM9414 * LL	0.00822338		hypothetical conserved protein
TR_60773	-2.04723	delta blr1 * LL down vs QM9414 * LL	0.00824895
TR_111126	-2.15279	delta blr1 * LL down vs QM9414 * LL	0.00825164
TR_55190	-2.09084	delta blr1 * LL down vs QM9414 * LL	0.00835065
TR_109307	-2.23006	delta blr1 * LL down vs QM9414 * LL	0.00854452
TR_56911	-2.43199	delta blr1 * LL down vs QM9414 * LL	0.00854609		Similar to Dur3p of S. cerevisiae, which is a plasma membrane transporter for both urea and polyamines, its expression is highly sensitive to nitrogen catabolite repression and induced by allophanate, the last intermediate of the allantoin. degradative pa	Urea transporter
TR_69868	-2.03559	delta blr1 * LL down vs QM9414 * LL	0.00861825
TR_65102	-2.07278	delta blr1 * LL down vs QM9414 * LL	0.00863399
TR_107495	-2.54183	delta blr1 * LL down vs QM9414 * LL	0.00866201		unknown secreted protein
TR_57179	-2.4272	delta blr1 * LL down vs QM9414 * LL	0.00872087		candidate glycosidase distantly related to unsaturated rhamnogalactuonyl hydrolase	Glycoside Hydrolase Family 105 protein
TR_107358	-2.04518	delta blr1 * LL down vs QM9414 * LL	0.00875843
TR_72581	-2.07363	delta blr1 * LL down vs QM9414 * LL	0.00876811		unknown conserved protein
TR_68608	-2.62658	delta blr1 * LL down vs QM9414 * LL	0.00878974		Thiazole biosynthetic enzyme, mitochondrial precursor (Stress-inducible protein sti35)
TR_57749	-2.05149	delta blr1 * LL down vs QM9414 * LL	0.00881357		MSF transporter
TR_105535	-2.67457	delta blr1 * LL down vs QM9414 * LL	0.00883281
TR_54239	-2.41101	delta blr1 * LL down vs QM9414 * LL	0.00916863		Multicopper oxidases
TR_21997	-2.0844	delta blr1 * LL down vs QM9414 * LL	0.00918466
TR_61442	-2.11628	delta blr1 * LL down vs QM9414 * LL	0.00921259
TR_6103	-2.48083	delta blr1 * LL down vs QM9414 * LL	0.00942828
TR_69569	-2.10133	delta blr1 * LL down vs QM9414 * LL	0.00949643
TR_108251	-2.17138	delta blr1 * LL down vs QM9414 * LL	0.0095367
TR_110729	-2.30944	delta blr1 * LL down vs QM9414 * LL	0.00963476
TR_104741	-2.15241	delta blr1 * LL down vs QM9414 * LL	0.0098251
TR_105246	-2.09087	delta blr1 * LL down vs QM9414 * LL	0.00985038
TR_62230	-2.29774	delta blr1 * LL down vs QM9414 * LL	0.00992115		secreted protein, containing esterase domain
TR_106453	-2.50994	delta blr1 * LL down vs QM9414 * LL	0.00993337
TR_71390	-2.05509	delta blr1 * LL down vs QM9414 * LL	0.0100181
TR_122378	-2.14939	delta blr1 * LL down vs QM9414 * LL	0.0101119
TR_110117	-2.15202	delta blr1 * LL down vs QM9414 * LL	0.0101345
TR_70021	-2.04796	delta blr1 * LL down vs QM9414 * LL	0.0101454
TR_57101	-2.43226	delta blr1 * LL down vs QM9414 * LL	0.0102514		hypothetical G-protein coupled receptor, PTH11 like (implicated in pathogenesis in M. grisea)	G-proteins
TR_110830	-2.04903	delta blr1 * LL down vs QM9414 * LL	0.0102646		unknown secreted protein (Bradorhizobium bleomycin resistance?)
TR_66696	-2.2053	delta blr1 * LL down vs QM9414 * LL	0.0105429		Duf636 domain protein
TR_70090	-2.07134	delta blr1 * LL down vs QM9414 * LL	0.0107506		Carbonic anhydrase
TR_55782	-2.08636	delta blr1 * LL down vs QM9414 * LL	0.0107766
TR_60445	-2.27482	delta blr1 * LL down vs QM9414 * LL	0.0107788		only in bacteria (mannose-6-phosphate isomerase), syntenic with virens
TR_103172	-2.21559	delta blr1 * LL down vs QM9414 * LL	0.0109102
TR_61278	-2.46406	delta blr1 * LL down vs QM9414 * LL	0.0111975
TR_59746	-2.3037	delta blr1 * LL down vs QM9414 * LL	0.0112187
TR_122565	-2.07603	delta blr1 * LL down vs QM9414 * LL	0.0114481		Cysteine synthase	Generation of sulfide and cysteine
TR_105894	-2.64019	delta blr1 * LL down vs QM9414 * LL	0.0115418
TR_112496	-2.1518	delta blr1 * LL down vs QM9414 * LL	0.0116161
TR_121135	-2.00284	delta blr1 * LL down vs QM9414 * LL	0.0116618
TR_110880	-2.39699	delta blr1 * LL down vs QM9414 * LL	0.0120255		unique protein (HGT from Streptomyces? LinA?)
TR_106236	-2.42607	delta blr1 * LL down vs QM9414 * LL	0.012134		unique protein
TR_122096	-2.09522	delta blr1 * LL down vs QM9414 * LL	0.0122413
TR_28185	-2.26202	delta blr1 * LL down vs QM9414 * LL	0.0122697
TR_65055	-2.62143	delta blr1 * LL down vs QM9414 * LL	0.0123056
TR_59119	-2.39286	delta blr1 * LL down vs QM9414 * LL	0.012426
TR_106564	-2.02031	delta blr1 * LL down vs QM9414 * LL	0.0124329
TR_58802	-2.28305	delta blr1 * LL down vs QM9414 * LL	0.0124472		candidate a-glycosidase distantly related to a-1,2-L-fucosidase	Glycoside Hydrolase Family 95 protein
TR_53025	-2.44062	delta blr1 * LL down vs QM9414 * LL	0.0127639		SAM-dependent methyltransferase
TR_66758	-2.06493	delta blr1 * LL down vs QM9414 * LL	0.0132048		Ankyrin
TR_34353	-2.02534	delta blr1 * LL down vs QM9414 * LL	0.0132269
TR_5363	-2.1152	delta blr1 * LL down vs QM9414 * LL	0.0132574
TR_66092	-2.09475	delta blr1 * LL down vs QM9414 * LL	0.0133099
TR_107003	-2.19563	delta blr1 * LL down vs QM9414 * LL	0.0135101
TR_119859	-2.08599	delta blr1 * LL down vs QM9414 * LL	0.0136308	chi18-13	chitinase; fungal subgroup B chitinase	Glycoside Hydrolase Family 18 protein
TR_28036	-2.22834	delta blr1 * LL down vs QM9414 * LL	0.0137406
TR_61536	-2.09682	delta blr1 * LL down vs QM9414 * LL	0.0141791
TR_70918	-2.32121	delta blr1 * LL down vs QM9414 * LL	0.0143272
TR_112440	-2.0971	delta blr1 * LL down vs QM9414 * LL	0.0144969
TR_62977	-2.18489	delta blr1 * LL down vs QM9414 * LL	0.0145196		nucleoside diphosphate sugar epimerase, secreted
TR_107278	-2.32004	delta blr1 * LL down vs QM9414 * LL	0.0146048
TR_105173	-2.01055	delta blr1 * LL down vs QM9414 * LL	0.0151237
TR_78274	-2.06768	delta blr1 * LL down vs QM9414 * LL	0.0153872
TR_103423	-2.01529	delta blr1 * LL down vs QM9414 * LL	0.0154308
TR_112267	-2.57532	delta blr1 * LL down vs QM9414 * LL	0.0155723
TR_70127	-2.0376	delta blr1 * LL down vs QM9414 * LL	0.0156619
TR_103153	-2.33344	delta blr1 * LL down vs QM9414 * LL	0.0158582
TR_70921	-2.25298	delta blr1 * LL down vs QM9414 * LL	0.0159161
TR_49928	-2.25815	delta blr1 * LL down vs QM9414 * LL	0.0164802		unknown protein, only in Sordariomycetes
TR_111405	-2.82229	delta blr1 * LL down vs QM9414 * LL	0.0165327
TR_22741	-2.0307	delta blr1 * LL down vs QM9414 * LL	0.016878
TR_65971	-2.03957	delta blr1 * LL down vs QM9414 * LL	0.0172248
TR_120059	-3.02443	delta blr1 * LL down vs QM9414 * LL	0.017499		conserved hypothetical protein
TR_103129	-2.37189	delta blr1 * LL down vs QM9414 * LL	0.0178867
TR_104435	-2.38128	delta blr1 * LL down vs QM9414 * LL	0.0180753
TR_58574	-2.33692	delta blr1 * LL down vs QM9414 * LL	0.0185518
TR_71496	-2.33483	delta blr1 * LL down vs QM9414 * LL	0.0185742
TR_111093	-2.01397	delta blr1 * LL down vs QM9414 * LL	0.0193978
TR_111735	-2.10485	delta blr1 * LL down vs QM9414 * LL	0.0194647
TR_67958	-2.56017	delta blr1 * LL down vs QM9414 * LL	0.0196749
TR_110751	-2.06474	delta blr1 * LL down vs QM9414 * LL	0.0199658
TR_81591	-2.43677	delta blr1 * LL down vs QM9414 * LL	0.0202489
TR_109983	-2.17049	delta blr1 * LL down vs QM9414 * LL	0.0207275
TR_106537	-2.01637	delta blr1 * LL down vs QM9414 * LL	0.020772
TR_110471	-2.09391	delta blr1 * LL down vs QM9414 * LL	0.0210209		Cu2+/Zn2+ superoxide dismutase SOD1
TR_51375	-2.39342	delta blr1 * LL down vs QM9414 * LL	0.0211982
TR_108191	-2.06274	delta blr1 * LL down vs QM9414 * LL	0.0215463
TR_75890	-2.04085	delta blr1 * LL down vs QM9414 * LL	0.0217079
TR_108874	-3.17015	delta blr1 * LL down vs QM9414 * LL	0.0219296
TR_56593	-2.19966	delta blr1 * LL down vs QM9414 * LL	0.0222119
TR_104272	-2.29979	delta blr1 * LL down vs QM9414 * LL	0.0223237		hypothetical secreted protein, only in Gibberella and Chaetomium
TR_120689	-2.1267	delta blr1 * LL down vs QM9414 * LL	0.023112
TR_123777	-3.01743	delta blr1 * LL down vs QM9414 * LL	0.0232223		unique secreted protein
TR_104351	-2.13459	delta blr1 * LL down vs QM9414 * LL	0.0232458
TR_109949	-2.21077	delta blr1 * LL down vs QM9414 * LL	0.0241538
TR_103009	-2.56753	delta blr1 * LL down vs QM9414 * LL	0.0243313		secreted, only in A. fumigatus
TR_55407	-2.71774	delta blr1 * LL down vs QM9414 * LL	0.0246682
TR_5369	-2.49131	delta blr1 * LL down vs QM9414 * LL	0.0253555
TR_77552	-2.02535	delta blr1 * LL down vs QM9414 * LL	0.0253876
TR_65097	-2.0017	delta blr1 * LL down vs QM9414 * LL	0.0259721		Zinc-binding oxidoreductase
TR_52718	-2.57786	delta blr1 * LL down vs QM9414 * LL	0.0260532
TR_66859	-2.09574	delta blr1 * LL down vs QM9414 * LL	0.0261402
TR_109946	-2.22378	delta blr1 * LL down vs QM9414 * LL	0.0262228
TR_65869	-2.20219	delta blr1 * LL down vs QM9414 * LL	0.0271334
TR_54064	-2.03773	delta blr1 * LL down vs QM9414 * LL	0.0271934
TR_103134	-2.23472	delta blr1 * LL down vs QM9414 * LL	0.0273576
TR_104425	-3.67234	delta blr1 * LL down vs QM9414 * LL	0.0274392
TR_68207	-2.20122	delta blr1 * LL down vs QM9414 * LL	0.0279485
TR_107141	-2.19528	delta blr1 * LL down vs QM9414 * LL	0.0286254
TR_111537	-2.19741	delta blr1 * LL down vs QM9414 * LL	0.0287729
TR_121441	-2.13296	delta blr1 * LL down vs QM9414 * LL	0.0290036		hypothetical carboxylic acid transporter (related to NCU01231-Tian et al. 2009)	MFS transporter
TR_111252	-2.15107	delta blr1 * LL down vs QM9414 * LL	0.0311822
TR_110174	-2.01551	delta blr1 * LL down vs QM9414 * LL	0.0317439
TR_61189	-2.05782	delta blr1 * LL down vs QM9414 * LL	0.0335164
TR_102562	-2.1191	delta blr1 * LL down vs QM9414 * LL	0.0337042
TR_107858	-2.6467	delta blr1 * LL down vs QM9414 * LL	0.0346758
TR_105553	-2.22684	delta blr1 * LL down vs QM9414 * LL	0.0347724
TR_120311	-2.10424	delta blr1 * LL down vs QM9414 * LL	0.0352059		unique protein
TR_54219	-2.26746	delta blr1 * LL down vs QM9414 * LL	0.0359614
TR_108232	-4.44029	delta blr1 * LL down vs QM9414 * LL	0.0362826		Putative signal transduction protein involved in RNA splicing
TR_82425	-2.10653	delta blr1 * LL down vs QM9414 * LL	0.0367892
TR_54999	-2.06064	delta blr1 * LL down vs QM9414 * LL	0.0372279
TR_103335	-2.26844	delta blr1 * LL down vs QM9414 * LL	0.0373596
TR_110893	-2.18983	delta blr1 * LL down vs QM9414 * LL	0.0381628		unknown conserved protein
TR_33029	-2.68575	delta blr1 * LL down vs QM9414 * LL	0.039475
TR_103177	-2.14948	delta blr1 * LL down vs QM9414 * LL	0.0401862
TR_106583	-2.06965	delta blr1 * LL down vs QM9414 * LL	0.0445066
TR_108341	-2.19982	delta blr1 * LL down vs QM9414 * LL	0.0452617
TR_105251	-2.09015	delta blr1 * LL down vs QM9414 * LL	0.047526
TR_109934	-2.38231	delta blr1 * LL down vs QM9414 * LL	0.0475324
TR_112237	-2.69263	delta blr1 * LL down vs QM9414 * LL	0.0483272
TR_122487	-2.03992	delta blr1 * LL down vs QM9414 * LL	0.0492988

## Sheet: Δblr1 DD up
Genes at least 2fold upregulated in the Δblr1 deletion strain in darkness compared to the wild-type QM9414 in darkness
Protein ID	Fold-Change	Fold-Change Description	p-value	Gene name	Description	group
TR_69742	8.88062	delta blr1 * DD up vs QM9414 * DD	1.18049e-07		secreted esterase/lipase
TR_60635	6.9873	delta blr1 * DD up vs QM9414 * DD	1.36741e-07		candidate a-glycosidase distantly related to a-1,2-mannosidase	Glycoside Hydrolase Family 92 protein
TR_121556	7.16492	delta blr1 * DD up vs QM9414 * DD	3.58286e-07		unknown conserved protein
TR_61227	9.87287	delta blr1 * DD up vs QM9414 * DD	5.75042e-07
TR_107490	2.18707	delta blr1 * DD up vs QM9414 * DD	7.49387e-07
TR_65677	2.54107	delta blr1 * DD up vs QM9414 * DD	2.52089e-06
TR_78223	4.64993	delta blr1 * DD up vs QM9414 * DD	2.75438e-06		Cytochrome P450 CYP3/CYP5/CYP6/CYP9 subfamilies
TR_67597	15.0585	delta blr1 * DD up vs QM9414 * DD	6.13059e-06
TR_122140	2.71302	delta blr1 * DD up vs QM9414 * DD	9.39642e-06		Nuclear receptor coregulator SMRT/SMRTER, contains Myb-like domains
TR_21758	2.13251	delta blr1 * DD up vs QM9414 * DD	1.04255e-05		isocitrate lyase
TR_124277	4.52507	delta blr1 * DD up vs QM9414 * DD	1.11573e-05		Cro1, conserved hypothetical protein containing multiple WSC domains and putative copper radical oxidase
TR_64922	3.4426	delta blr1 * DD up vs QM9414 * DD	1.28292e-05
TR_62285	3.44535	delta blr1 * DD up vs QM9414 * DD	1.44329e-05		Sulfate permease I (CYS-13)	Sulfur transporter
TR_27395	4.1244	delta blr1 * DD up vs QM9414 * DD	1.90214e-05		candidate a-glycosidase	Glycoside Hydrolase Family 76 protein
TR_56499	2.79045	delta blr1 * DD up vs QM9414 * DD	1.92345e-05
TR_122102	2.83611	delta blr1 * DD up vs QM9414 * DD	4.21388e-05
TR_62439	2.40792	delta blr1 * DD up vs QM9414 * DD	4.5639e-05		Dehydrogenases with different specificities (related to short-chain alcohol dehydrogenases)
TR_68371	3.6868	delta blr1 * DD up vs QM9414 * DD	4.57566e-05		Predicted unusual protein kinase
TR_55886	5.80743	delta blr1 * DD up vs QM9414 * DD	5.04707e-05		candidate b-glycosidase realted to b-1,3-1,4-glucanase	Glycoside Hydrolase Family 16 protein
TR_106538	3.42779	delta blr1 * DD up vs QM9414 * DD	5.12817e-05	hfb5	Putative class II hydrophobin, related to T. reesei HFB2.	Hydrophobine
TR_122139	2.54886	delta blr1 * DD up vs QM9414 * DD	6.5523e-05
TR_124175	8.67086	delta blr1 * DD up vs QM9414 * DD	6.69568e-05		candidate b-glycosidase distantly related to b-1,3-glucanase	Glycoside Hydrolase Family 64 protein
TR_112258	6.2366	delta blr1 * DD up vs QM9414 * DD	7.80947e-05		hypothetical protein, conserved
TR_54511	2.19847	delta blr1 * DD up vs QM9414 * DD	8.2648e-05		hypothetical protein, contains BTB/POZ domain (=protein binding)
TR_74953	2.84909	delta blr1 * DD up vs QM9414 * DD	8.46331e-05		Predicted transporter (major facilitator superfamily)
TR_119826	3.11599	delta blr1 * DD up vs QM9414 * DD	8.88893e-05		Transcription factor MEIS1 and related HOX domain proteins
TR_74807	2.12329	delta blr1 * DD up vs QM9414 * DD	9.17299e-05		hypothetical glycosyl hydrolase, no family
TR_122569	3.48289	delta blr1 * DD up vs QM9414 * DD	9.58121e-05
TR_22915	2.99993	delta blr1 * DD up vs QM9414 * DD	0.000109123
TR_124079	4.21264	delta blr1 * DD up vs QM9414 * DD	0.000155825		unknown, no introns, only in close neighbors
TR_62231	2.153	delta blr1 * DD up vs QM9414 * DD	0.000177957		Cytochrome P450 CYP3/CYP5/CYP6/CYP9 subfamilies
TR_124115	2.52057	delta blr1 * DD up vs QM9414 * DD	0.000199413		phosphoenolpyruvate carboxykinase (ATP)
TR_112519	2.40194	delta blr1 * DD up vs QM9414 * DD	0.000205731		Acid sphingomyelinase and PHM5 phosphate metabolism protein
TR_109243	4.28479	delta blr1 * DD up vs QM9414 * DD	0.000220626		unique protein
TR_62130	2.41284	delta blr1 * DD up vs QM9414 * DD	0.000247657
TR_122160	2.86453	delta blr1 * DD up vs QM9414 * DD	0.000252511
TR_72379	5.15296	delta blr1 * DD up vs QM9414 * DD	0.000302229		hypothetical proteinase inhibitor with similarity to the H. lixii conidiospore surface protein cmp1
TR_121883	2.02462	delta blr1 * DD up vs QM9414 * DD	0.000330342		unique secreted protein
TR_124343	2.14913	delta blr1 * DD up vs QM9414 * DD	0.000333113	BLR2	Blule light regulator 2, photoreceptor, related to N. crassa WC-2	light
TR_110153	3.34573	delta blr1 * DD up vs QM9414 * DD	0.000373016
TR_80659	9.73149	delta blr1 * DD up vs QM9414 * DD	0.000390237		alcohol oxidase AOX1
TR_63837	2.31383	delta blr1 * DD up vs QM9414 * DD	0.000453062
TR_121990	2.10512	delta blr1 * DD up vs QM9414 * DD	0.000502983		hypothetical G-protein coupled receptor, PTH11 like (implicated in pathogenesis in M. grisea)	G-proteins
TR_67562	2.57335	delta blr1 * DD up vs QM9414 * DD	0.000522456
TR_61526	2.08764	delta blr1 * DD up vs QM9414 * DD	0.00054137		unknown secreted protein, only in hypocreaceae
TR_44366	3.26148	delta blr1 * DD up vs QM9414 * DD	0.00058233		Glycosylphosphatidylinositol-specific phospholipase C
TR_72704	2.0781	delta blr1 * DD up vs QM9414 * DD	0.000589851	agl3	a-galactosidase AGL3 (GenBank acc no CAA93246)	Glycoside Hydrolase Family 27 protein
TR_60581	2.02439	delta blr1 * DD up vs QM9414 * DD	0.000594865
TR_107850	2.1595	delta blr1 * DD up vs QM9414 * DD	0.000727373		secreted esterase (PHB?)
TR_111082	3.03659	delta blr1 * DD up vs QM9414 * DD	0.000766909		putative glutathione S transferase, 2 TM
TR_59014	3.381	delta blr1 * DD up vs QM9414 * DD	0.000801389		ABC multidrug transporter
TR_21412	2.14607	delta blr1 * DD up vs QM9414 * DD	0.00082321		secreted protein, unknown
TR_110910	2.06667	delta blr1 * DD up vs QM9414 * DD	0.000859171
TR_74278	3.40107	delta blr1 * DD up vs QM9414 * DD	0.000926876		Pyridine nucleotide-disulphide oxidoreductase, class-II
TR_68831	2.11063	delta blr1 * DD up vs QM9414 * DD	0.000943368		Amino acid transporter	Sulfur transporter
TR_123236	4.29277	delta blr1 * DD up vs QM9414 * DD	0.000968117		no orthologues
TR_120114	2.06596	delta blr1 * DD up vs QM9414 * DD	0.00108353
TR_106879	2.95283	delta blr1 * DD up vs QM9414 * DD	0.00108382
TR_109779	2.62379	delta blr1 * DD up vs QM9414 * DD	0.00112983		von Willebrand factor and related coagulation proteins
TR_109944	4.01911	delta blr1 * DD up vs QM9414 * DD	0.00120318
TR_3532	2.87948	delta blr1 * DD up vs QM9414 * DD	0.0012161
TR_54227	3.10848	delta blr1 * DD up vs QM9414 * DD	0.0012781
TR_60270	2.00945	delta blr1 * DD up vs QM9414 * DD	0.00133577
TR_74187	2.35683	delta blr1 * DD up vs QM9414 * DD	0.00146108		AAA+-type ATPase
TR_102582	2.06723	delta blr1 * DD up vs QM9414 * DD	0.00157129
TR_123086	3.0028	delta blr1 * DD up vs QM9414 * DD	0.00165104		unknown Sordariomycete protein; secreted
TR_68997	2.2541	delta blr1 * DD up vs QM9414 * DD	0.0017354		unknown TPR domain protein, conserved
TR_107960	2.25734	delta blr1 * DD up vs QM9414 * DD	0.00182794		WSC-domain carbohydrate binding domain, secreted, narrow distribution
TR_109234	2.5007	delta blr1 * DD up vs QM9414 * DD	0.00200426		putative D-aminopeptidase
TR_76995	5.88895	delta blr1 * DD up vs QM9414 * DD	0.00232892		conserved, hypothetical protein
TR_112230	2.25336	delta blr1 * DD up vs QM9414 * DD	0.00245555
TR_82208	2.43893	delta blr1 * DD up vs QM9414 * DD	0.00293419		candidate polyketide synthase	PKS
TR_111912	2.20185	delta blr1 * DD up vs QM9414 * DD	0.00355997		carbonic anhydrase
TR_30776	3.69922	delta blr1 * DD up vs QM9414 * DD	0.00367496		Taurine dioxygenase	Sulfur acquisition and processing
TR_105763	2.7482	delta blr1 * DD up vs QM9414 * DD	0.00370873		Distantly related to C. albicans Rbt5p. Putative cell wall protein.	Cell wall
TR_120975	2.4742	delta blr1 * DD up vs QM9414 * DD	0.00375428		unknown, only in close relatives
TR_80833	3.20862	delta blr1 * DD up vs QM9414 * DD	0.00387671	chi18-5	chitinase, fungal subgroup A chitinase; known as ECH42 in other Trichoderma species	Glycoside Hydrolase Family 18 protein
TR_104958	2.17755	delta blr1 * DD up vs QM9414 * DD	0.00391623
TR_73924	2.00493	delta blr1 * DD up vs QM9414 * DD	0.00404284		Multidrug/pheromone exporter, ABC superfamily
TR_22912	2.03449	delta blr1 * DD up vs QM9414 * DD	0.00458882		glucose transporter HXT1
TR_105242	2.61923	delta blr1 * DD up vs QM9414 * DD	0.00480349		Methyltransferases
TR_69529	2.4326	delta blr1 * DD up vs QM9414 * DD	0.00481393		Taurine dioxygenase	Sulfur acquisition and processing
TR_57204	2.4626	delta blr1 * DD up vs QM9414 * DD	0.00482467		lipase, secreted
TR_119857	2.73146	delta blr1 * DD up vs QM9414 * DD	0.005245
TR_124097	2.1602	delta blr1 * DD up vs QM9414 * DD	0.00598666		Predicted PhzC/PhzF-type epimerase
TR_66788	2.24124	delta blr1 * DD up vs QM9414 * DD	0.00703139		hypothetical protein
TR_123978	2.55151	delta blr1 * DD up vs QM9414 * DD	0.0078988		hypothetical GMC methanol oxidase
TR_54790	2.1472	delta blr1 * DD up vs QM9414 * DD	0.00817722
TR_106270	2.87579	delta blr1 * DD up vs QM9414 * DD	0.00869972		unknown hypothetical protein
TR_64125	2.22866	delta blr1 * DD up vs QM9414 * DD	0.00914804		Serine/threonine protein kinase
TR_122271	3.77375	delta blr1 * DD up vs QM9414 * DD	0.00938559		Zn2Cys6 transcription factor, similar to C. albicans Fcr1
TR_108642	3.35369	delta blr1 * DD up vs QM9414 * DD	0.00990856		hypothetical secreted protein (only Aspergilli)
TR_112682	3.88598	delta blr1 * DD up vs QM9414 * DD	0.0106747
TR_122824	3.31374	delta blr1 * DD up vs QM9414 * DD	0.0107827		PTH11-type GPCRs
TR_108749	2.4714	delta blr1 * DD up vs QM9414 * DD	0.0109157		Copper transporter
TR_106444	2.24882	delta blr1 * DD up vs QM9414 * DD	0.0110321
TR_123631	2.06253	delta blr1 * DD up vs QM9414 * DD	0.0116858
TR_108655	3.04868	delta blr1 * DD up vs QM9414 * DD	0.0132705		unknown conserved protein, secreted
TR_104501	2.55564	delta blr1 * DD up vs QM9414 * DD	0.0133841
TR_82606	2.03523	delta blr1 * DD up vs QM9414 * DD	0.0133973
TR_112602	2.11269	delta blr1 * DD up vs QM9414 * DD	0.0136994
TR_123914	4.19243	delta blr1 * DD up vs QM9414 * DD	0.0147625		no homologue to anything, secreted
TR_2499	2.30601	delta blr1 * DD up vs QM9414 * DD	0.0149103
TR_3914	2.18564	delta blr1 * DD up vs QM9414 * DD	0.0159126		Endoplasmic reticulum protein EP58, contains filamin rod domain and KDEL motif
TR_122556	2.15018	delta blr1 * DD up vs QM9414 * DD	0.0176341
TR_103755	2.02125	delta blr1 * DD up vs QM9414 * DD	0.018209
TR_81955	3.10263	delta blr1 * DD up vs QM9414 * DD	0.0183227		Nitrate reductase	Sulfur acquisition and processing
TR_105752	2.70581	delta blr1 * DD up vs QM9414 * DD	0.0184675		C4 dicarboxylate malic acid transporter
TR_108156	2.69407	delta blr1 * DD up vs QM9414 * DD	0.0188631
TR_22386	2.75614	delta blr1 * DD up vs QM9414 * DD	0.0188817		conserved secreted protein
TR_112255	2.43292	delta blr1 * DD up vs QM9414 * DD	0.0196409
TR_104576	2.01976	delta blr1 * DD up vs QM9414 * DD	0.0211981
TR_123723	2.06588	delta blr1 * DD up vs QM9414 * DD	0.0235077		Arylacetamide deacetylase
TR_69563	2.2693	delta blr1 * DD up vs QM9414 * DD	0.025034		Permease of the major facilitator superfamily
TR_108348	2.73355	delta blr1 * DD up vs QM9414 * DD	0.0293326
TR_70414	2.18049	delta blr1 * DD up vs QM9414 * DD	0.0302796
TR_44178	2.44139	delta blr1 * DD up vs QM9414 * DD	0.0311897
TR_112688	3.62285	delta blr1 * DD up vs QM9414 * DD	0.0312565
TR_6085	3.6168	delta blr1 * DD up vs QM9414 * DD	0.0321922
TR_22453	2.05915	delta blr1 * DD up vs QM9414 * DD	0.0325645		Glutathione S-transferase	Additional aspects of sulfur metabolism
TR_107194	2.16347	delta blr1 * DD up vs QM9414 * DD	0.0333888
TR_123979	2.07808	delta blr1 * DD up vs QM9414 * DD	0.0360612		Taurine dioxygenase	Sulfur acquisition and processing
TR_74745	2.25799	delta blr1 * DD up vs QM9414 * DD	0.0365932		hyp prot
TR_39587	3.67238	delta blr1 * DD up vs QM9414 * DD	0.0368135		PTH11-type GPCRs
TR_52315	2.04291	delta blr1 * DD up vs QM9414 * DD	0.0415613		Ctr copper transporter
TR_82204	2.10893	delta blr1 * DD up vs QM9414 * DD	0.0465658		high affinity ammonium transporter
TR_111237	2.5402	delta blr1 * DD up vs QM9414 * DD	0.046945		unique protein
TR_50616	3.6049	delta blr1 * DD up vs QM9414 * DD	0.0497471

## Sheet: Δblr1 DD down
Genes at least 2fold down-regulated in the Δblr1 deletion strain in darkness compared to the wild-type QM9414 in darkness
Protein ID	Fold-Change	Fold-Change Description	p-value	Gene name	Description	group
TR_76690	-4.02503	delta blr1 * DD down vs QM9414 * DD	2.14467e-07
TR_65711	-2.29875	delta blr1 * DD down vs QM9414 * DD	1.11576e-06		Hydroxyindole-O-methyltransferase and related SAM-dependent methyltransferases
TR_106314	-4.53234	delta blr1 * DD down vs QM9414 * DD	1.97791e-05		Ankyrin
TR_5182	-2.5139	delta blr1 * DD down vs QM9414 * DD	2.46212e-05
TR_58366	-14.7651	delta blr1 * DD down vs QM9414 * DD	4.66115e-05		AAA+-type ATPase
TR_121474	-2.186	delta blr1 * DD down vs QM9414 * DD	4.73829e-05		The N-terminal region of a number of fungal transcriptional regulatory proteins contains a Cys-rich motif that is involved in zinc-dependent binding of DNA. The region forms a binuclear Zn cluster, in which two Zn atoms are bound by six Cys residues
TR_54809	-2.08977	delta blr1 * DD down vs QM9414 * DD	4.77363e-05
TR_121670	-2.14618	delta blr1 * DD down vs QM9414 * DD	6.6659e-05	FRQ1	Frequency clock protein. Circadian clock component involved in the generation of biological rhythms, in particular in rhythm stability, period length, and temperature compensation, related to N. crassa FRQ-1	circadian
TR_58580	-6.95857	delta blr1 * DD down vs QM9414 * DD	7.33063e-05		α-ketoglutarate dependent (FeII) oxygenase, similar to isopenicillin N synthase
TR_69611	-4.35249	delta blr1 * DD down vs QM9414 * DD	8.03604e-05		hypothetical major facilitator superfamily transporter	MFS Transporter
TR_73536	-2.09589	delta blr1 * DD down vs QM9414 * DD	0.000110099		NADP-glutamate dehydrogenase
TR_108232	-29.3651	delta blr1 * DD down vs QM9414 * DD	0.000123008		Putative signal transduction protein involved in RNA splicing
TR_4744	-2.52074	delta blr1 * DD down vs QM9414 * DD	0.000134346
TR_55252	-2.34203	delta blr1 * DD down vs QM9414 * DD	0.000137869
TR_58521	-5.02253	delta blr1 * DD down vs QM9414 * DD	0.000216126
TR_74580	-2.03362	delta blr1 * DD down vs QM9414 * DD	0.000402486		unknown protein, 3 TM domains
TR_65494	-2.022	delta blr1 * DD down vs QM9414 * DD	0.000769246		metallopeptidase-like protein, only in hypocreaceae
TR_104334	-2.07383	delta blr1 * DD down vs QM9414 * DD	0.000780991
TR_66280	-2.09863	delta blr1 * DD down vs QM9414 * DD	0.000908544
TR_69904	-2.65365	delta blr1 * DD down vs QM9414 * DD	0.000940478		PTH11-type GPCRs
TR_60456	-2.00257	delta blr1 * DD down vs QM9414 * DD	0.00110619
TR_124119	-2.74714	delta blr1 * DD down vs QM9414 * DD	0.00147167
TR_103560	-2.06009	delta blr1 * DD down vs QM9414 * DD	0.00152305
TR_79779	-2.11022	delta blr1 * DD down vs QM9414 * DD	0.00157793		secreted protein with C-terminal WSC domain, conserved
TR_82235	-3.09289	delta blr1 * DD down vs QM9414 * DD	0.00194347		candidate a-glucosidase (required for normal cell wall synthesis)	Glycoside Hydrolase Family 31 protein
TR_110810	-2.41547	delta blr1 * DD down vs QM9414 * DD	0.00200833
TR_60981	-2.54887	delta blr1 * DD down vs QM9414 * DD	0.00211082
TR_73516	-2.50435	delta blr1 * DD down vs QM9414 * DD	0.00215714
TR_1702	-2.0218	delta blr1 * DD down vs QM9414 * DD	0.0022437
TR_120504	-2.451	delta blr1 * DD down vs QM9414 * DD	0.00236871		FOG: Immunoglobin and related proteins
TR_103302	-2.00416	delta blr1 * DD down vs QM9414 * DD	0.00359574
TR_124296	-3.76525	delta blr1 * DD down vs QM9414 * DD	0.00417816		Alkyl hydroperoxide reductase, thiol specific antioxidant and related enzymes
TR_70488	-2.01022	delta blr1 * DD down vs QM9414 * DD	0.00432586
TR_102855	-2.09044	delta blr1 * DD down vs QM9414 * DD	0.00506713
TR_79345	-2.12605	delta blr1 * DD down vs QM9414 * DD	0.00509011
TR_55589	-2.51102	delta blr1 * DD down vs QM9414 * DD	0.00613115
TR_105860	-2.05333	delta blr1 * DD down vs QM9414 * DD	0.00632536
TR_124169	-2.1067	delta blr1 * DD down vs QM9414 * DD	0.00633204
TR_70172	-2.37115	delta blr1 * DD down vs QM9414 * DD	0.00680437
TR_123261	-2.45102	delta blr1 * DD down vs QM9414 * DD	0.00705164
TR_75165	-2.10738	delta blr1 * DD down vs QM9414 * DD	0.00705322		MSF efflux transporter
TR_110666	-2.31311	delta blr1 * DD down vs QM9414 * DD	0.00764292		Ferric reductase, NADH/NADPH oxidase and related proteins
TR_56095	-2.21763	delta blr1 * DD down vs QM9414 * DD	0.00842189		Predicted transporter (major facilitator superfamily)
TR_76722	-2.20689	delta blr1 * DD down vs QM9414 * DD	0.00851245		flavohemoglobin
TR_122226	-2.00218	delta blr1 * DD down vs QM9414 * DD	0.00920869
TR_108143	-2.59947	delta blr1 * DD down vs QM9414 * DD	0.00930619		unknown protein, no fungal orthologues
TR_119813	-2.02483	delta blr1 * DD down vs QM9414 * DD	0.0106902
TR_109486	-2.25487	delta blr1 * DD down vs QM9414 * DD	0.0108089
TR_108018	-2.05024	delta blr1 * DD down vs QM9414 * DD	0.0109041		unknown cystein rich protein
TR_65743	-2.76979	delta blr1 * DD down vs QM9414 * DD	0.0129513
TR_81082	-2.35602	delta blr1 * DD down vs QM9414 * DD	0.0145144		aquaglyceroporin
TR_45343	-2.10118	delta blr1 * DD down vs QM9414 * DD	0.0218695
TR_60889	-2.4298	delta blr1 * DD down vs QM9414 * DD	0.0222206
TR_112328	-2.14065	delta blr1 * DD down vs QM9414 * DD	0.0225176
TR_107913	-2.00135	delta blr1 * DD down vs QM9414 * DD	0.0227652
TR_55543	-2.13072	delta blr1 * DD down vs QM9414 * DD	0.0243641		TRE12219, hypthetical serine/threonine protein kinase with similarity to casein kinase I	light
TR_78585	-2.47994	delta blr1 * DD down vs QM9414 * DD	0.0252186		Synaptic vesicle transporter SVOP and related transporters (major facilitator superfamily)
TR_52718	-2.58595	delta blr1 * DD down vs QM9414 * DD	0.0256424
TR_77552	-2.00007	delta blr1 * DD down vs QM9414 * DD	0.0276638
TR_120059	-2.7088	delta blr1 * DD down vs QM9414 * DD	0.0294412		conserved hypothetical protein
TR_45317	-4.0642	delta blr1 * DD down vs QM9414 * DD	0.0297609
TR_71496	-2.15894	delta blr1 * DD down vs QM9414 * DD	0.0299103
TR_61551	-2.15189	delta blr1 * DD down vs QM9414 * DD	0.0338135
TR_21176	-2.11528	delta blr1 * DD down vs QM9414 * DD	0.035252		Casein kinase (serine/threonine/tyrosine protein kinase)
TR_80578	-2.11166	delta blr1 * DD down vs QM9414 * DD	0.0354562		unknown conserved protein
TR_43649	-2.06253	delta blr1 * DD down vs QM9414 * DD	0.0368738		hypothetical TCP1 subunit delta	HSP60cytolplasma
TR_104293	-2.03498	delta blr1 * DD down vs QM9414 * DD	0.0370024		hydrophobin containing the characteristic cys pattern	Hydrophobine
TR_54999	-2.05798	delta blr1 * DD down vs QM9414 * DD	0.0375195
TR_61354	-2.07561	delta blr1 * DD down vs QM9414 * DD	0.0390323
TR_23363	-2.01559	delta blr1 * DD down vs QM9414 * DD	0.0415598
TR_68207	-2.03892	delta blr1 * DD down vs QM9414 * DD	0.0439505
TR_105251	-2.1048	delta blr1 * DD down vs QM9414 * DD	0.045732
TR_111890	-2.03046	delta blr1 * DD down vs QM9414 * DD	0.047287
