# Supplementary material for: Targets of light signalling in Trichoderma reesei
Source: BMC Genomics. 2013 Sep 26;14:657. doi: 10.1186/1471-2164-14-657 (PMC3831817; doi:10.1186/1471-2164-14-657)
Supplement: Additional file 5 — Regulatory targets of BLR1. Genes at least two-fold up- or downregulated in ∆blr1 compared to QM9414 in light (LL) and darkness (DD). [file 1471-2164-14-657-S5.xls]

## Sheet: Δblr2 LL up
Genes at least 2fold upregulated in the Δblr2 deletion strain in light compared to the wild-type QM9414 in light
Protein ID	Fold-Change	Fold-Change Description	p-value	Gene name	Description	group
TR_69500	17.3559	delta blr2 * LL up vs QM9414 * LL	2.64193e-09		hypothetical G-protein coupled receptor, PTH11 like (implicated in pathogenesis in M. grisea)	G-proteins
TR_59272	25.4476	delta blr2 * LL up vs QM9414 * LL	1.20332e-08
TR_108591	3.55768	delta blr2 * LL up vs QM9414 * LL	1.16964e-07
TR_122998	26.9134	delta blr2 * LL up vs QM9414 * LL	1.62927e-07
TR_68997	7.09715	delta blr2 * LL up vs QM9414 * LL	2.261e-07		unknown TPR domain protein, conserved
TR_63868	3.16947	delta blr2 * LL up vs QM9414 * LL	2.54062e-07		unknown protein, in Chaetomium and Magnaporthe
TR_121350	5.47345	delta blr2 * LL up vs QM9414 * LL	4.7658e-07
TR_120363	5.56019	delta blr2 * LL up vs QM9414 * LL	6.42053e-07		FOG: Zn-finger
TR_108143	14.9245	delta blr2 * LL up vs QM9414 * LL	6.48007e-07		unknown protein, no fungal orthologues
TR_112643	4.5972	delta blr2 * LL up vs QM9414 * LL	9.40884e-07
TR_73818	2.01831	delta blr2 * LL up vs QM9414 * LL	1.66541e-06		catalase C
TR_121294	2.92931	delta blr2 * LL up vs QM9414 * LL	2.52522e-06		candidate b-glycosidase realted to b-1,3-1,4-glucanase	Glycoside Hydrolase Family 16 protein
TR_112083	4.10474	delta blr2 * LL up vs QM9414 * LL	2.80121e-06		unknown, conserved protein, contains HET domain
TR_104174	2.42872	delta blr2 * LL up vs QM9414 * LL	2.82205e-06		unique protein, 1 TM
TR_76539	2.63162	delta blr2 * LL up vs QM9414 * LL	3.65001e-06
TR_108144	10.2909	delta blr2 * LL up vs QM9414 * LL	3.91291e-06		unknown protein, only in A. oryzae
TR_49274	14.4155	delta blr2 * LL up vs QM9414 * LL	3.96163e-06		candidate b-glycosidase realted to b-1,3-1,4-glucanase	Glycoside Hydrolase Family 16 protein
TR_76359	3.72982	delta blr2 * LL up vs QM9414 * LL	3.98597e-06
TR_105449	9.76074	delta blr2 * LL up vs QM9414 * LL	4.55732e-06		Cyclin C-dependent kinase CDK8
TR_3267	3.66786	delta blr2 * LL up vs QM9414 * LL	5.44001e-06
TR_6103	7.98457	delta blr2 * LL up vs QM9414 * LL	7.62857e-06
TR_102497	4.94339	delta blr2 * LL up vs QM9414 * LL	8.5814e-06		C6 transcription factor (secondary metabolism ?)
TR_82623	7.92576	delta blr2 * LL up vs QM9414 * LL	8.66693e-06
TR_64869	6.1914	delta blr2 * LL up vs QM9414 * LL	9.50436e-06		Cytochrome P450 CYP4/CYP19/CYP26 subfamilies
TR_109346	4.04083	delta blr2 * LL up vs QM9414 * LL	9.94248e-06
TR_55887	2.8704	delta blr2 * LL up vs QM9414 * LL	1.0426e-05		unknown conserved protein, secreted
TR_69611	5.97095	delta blr2 * LL up vs QM9414 * LL	1.07131e-05		hypothetical major facilitator superfamily transporter	MFS Transporter
TR_49946	5.05417	delta blr2 * LL up vs QM9414 * LL	1.37811e-05		Glutathione S-transferase
TR_120747	2.35502	delta blr2 * LL up vs QM9414 * LL	1.37875e-05		unknown protein, 2 TM, conserved
TR_124051	2.54709	delta blr2 * LL up vs QM9414 * LL	1.52717e-05
TR_46819	3.3373	delta blr2 * LL up vs QM9414 * LL	1.58867e-05
TR_79816	22.603	delta blr2 * LL up vs QM9414 * LL	1.79126e-05		unknown; secreted
TR_39587	35.3977	delta blr2 * LL up vs QM9414 * LL	1.86862e-05		PTH11-type GPCRs
TR_109944	8.71415	delta blr2 * LL up vs QM9414 * LL	1.9667e-05
TR_58910	2.36776	delta blr2 * LL up vs QM9414 * LL	2.17022e-05		unknown conserved protein
TR_111758	3.16784	delta blr2 * LL up vs QM9414 * LL	2.52706e-05		unknown conserved protein
TR_105840	4.67305	delta blr2 * LL up vs QM9414 * LL	2.90973e-05		hypothetical protein, 2 TMs
TR_124198	8.59904	delta blr2 * LL up vs QM9414 * LL	3.41673e-05		hypothetical protein (only in Aspergilli)
TR_119806	2.5554	delta blr2 * LL up vs QM9414 * LL	3.46357e-05
TR_123710	3.55001	delta blr2 * LL up vs QM9414 * LL	3.68529e-05
TR_43701	10.9869	delta blr2 * LL up vs QM9414 * LL	3.99414e-05		hypothetical MFS multidrug transporter	MFS Transporter
TR_102738	2.47993	delta blr2 * LL up vs QM9414 * LL	4.14878e-05		hypothetical conserved protein, secreted
TR_41660	6.23811	delta blr2 * LL up vs QM9414 * LL	4.55941e-05
TR_123261	5.15247	delta blr2 * LL up vs QM9414 * LL	4.88741e-05
TR_40943	3.29185	delta blr2 * LL up vs QM9414 * LL	5.23031e-05
TR_108145	7.905	delta blr2 * LL up vs QM9414 * LL	5.23729e-05		unique protein
TR_76995	15.3597	delta blr2 * LL up vs QM9414 * LL	5.32845e-05		conserved, hypothetical protein
TR_122582	2.40137	delta blr2 * LL up vs QM9414 * LL	5.35461e-05
TR_109828	3.03627	delta blr2 * LL up vs QM9414 * LL	7.22733e-05
TR_3049	2.81476	delta blr2 * LL up vs QM9414 * LL	8.44232e-05		Metallopeptidase
TR_76677	2.67608	delta blr2 * LL up vs QM9414 * LL	8.73968e-05
TR_122160	3.24326	delta blr2 * LL up vs QM9414 * LL	8.81541e-05
TR_62130	2.65824	delta blr2 * LL up vs QM9414 * LL	9.26247e-05
TR_22453	5.07909	delta blr2 * LL up vs QM9414 * LL	0.000104893		Glutathione S-transferase	Additional aspects of sulfur metabolism
TR_76641	4.91743	delta blr2 * LL up vs QM9414 * LL	0.000117245
TR_122941	2.12491	delta blr2 * LL up vs QM9414 * LL	0.000125632
TR_67597	7.5021	delta blr2 * LL up vs QM9414 * LL	0.00013204
TR_41501	2.31759	delta blr2 * LL up vs QM9414 * LL	0.000144915		hypothetical conserved protein, 1 TM
TR_61227	3.91149	delta blr2 * LL up vs QM9414 * LL	0.000153151
TR_67742	2.47506	delta blr2 * LL up vs QM9414 * LL	0.000163214
TR_109746	2.01835	delta blr2 * LL up vs QM9414 * LL	0.000170811
TR_55374	3.36854	delta blr2 * LL up vs QM9414 * LL	0.000214942
TR_44476	6.26535	delta blr2 * LL up vs QM9414 * LL	0.000291868		putative multidrug resistance-associated protein/mitoxantrone resistance protein, ABC superfamily
TR_72321	2.12291	delta blr2 * LL up vs QM9414 * LL	0.00029557		subtilisin-like serine protease
TR_44251	2.07161	delta blr2 * LL up vs QM9414 * LL	0.000299394
TR_80639	3.3711	delta blr2 * LL up vs QM9414 * LL	0.00030907
TR_119710	3.32856	delta blr2 * LL up vs QM9414 * LL	0.000314082
TR_69834	2.33496	delta blr2 * LL up vs QM9414 * LL	0.000327583
TR_107850	2.31729	delta blr2 * LL up vs QM9414 * LL	0.000342051		secreted esterase (PHB?)
TR_57280	3.05334	delta blr2 * LL up vs QM9414 * LL	0.000362296		Cytosolic Ca2+-dependent cysteine protease (calpain), large subunit (EF-Hand protein superfamily)
TR_80058	2.297	delta blr2 * LL up vs QM9414 * LL	0.000376439		Predicted transporter (major facilitator superfamily)
TR_73623	8.41667	delta blr2 * LL up vs QM9414 * LL	0.000447352		Monooxygenase, aromatic ring catabolism
TR_108232	18.5939	delta blr2 * LL up vs QM9414 * LL	0.000462849		Putative signal transduction protein involved in RNA splicing
TR_103455	2.00868	delta blr2 * LL up vs QM9414 * LL	0.000477422		unknown conserved protein
TR_107073	3.02536	delta blr2 * LL up vs QM9414 * LL	0.000502739		Ca2+/calmodulin-dependent protein kinase, EF-Hand protein superfamily
TR_122929	3.3775	delta blr2 * LL up vs QM9414 * LL	0.000503835
TR_62285	2.34994	delta blr2 * LL up vs QM9414 * LL	0.000521433		Sulfate permease I (CYS-13)	Sulfur transporter
TR_73643	4.16606	delta blr2 * LL up vs QM9414 * LL	0.000542461	cel61A	endo-1,4-glucanase; CEL61A (EGL4)	Glycoside Hydrolase Family 61 protein
TR_119902	4.31955	delta blr2 * LL up vs QM9414 * LL	0.000555554		unique protein, 2 TMs
TR_111382	2.03249	delta blr2 * LL up vs QM9414 * LL	0.000557677
TR_50607	2.48354	delta blr2 * LL up vs QM9414 * LL	0.000620534		Sterol O-acyltransferase/Diacylglycerol O-acyltransferase
TR_124338	2.47564	delta blr2 * LL up vs QM9414 * LL	0.00066415		unique protein, but contains consensus InterPro domains corresponding to the SIN3 component of the histone deacetylase complex and a PHD zinc finger.
TR_5889	2.2155	delta blr2 * LL up vs QM9414 * LL	0.000670924
TR_21876	3.24818	delta blr2 * LL up vs QM9414 * LL	0.000731351		Zinc-binding oxidoreductase
TR_68924	2.85097	delta blr2 * LL up vs QM9414 * LL	0.000739966		cyclopropane/fatty acid synthase; plant related
TR_108233	2.77253	delta blr2 * LL up vs QM9414 * LL	0.000851126
TR_58396	2.11145	delta blr2 * LL up vs QM9414 * LL	0.000934911		Kinesin light chain
TR_105520	2.21695	delta blr2 * LL up vs QM9414 * LL	0.000985299		This domain is found in a number of fungal transcription factors including transcriptional activator xlnR, yeast regulatory protein GAL4, and other transcription proteins regulating a variety of cellular and metabolic processes
TR_122523	6.52494	delta blr2 * LL up vs QM9414 * LL	0.00101916		The N-terminal region of a number of fungal transcriptional regulatory proteins contains a Cys-rich motif that is involved in zinc-dependent binding of DNA. The region forms a binuclear Zn cluster, in which two Zn atoms are bound by six Cys residues
TR_35552	3.78867	delta blr2 * LL up vs QM9414 * LL	0.00104446
TR_73618	12.8029	delta blr2 * LL up vs QM9414 * LL	0.00105055		candidate polyketide synthase	PKS
TR_112536	2.02841	delta blr2 * LL up vs QM9414 * LL	0.00105935
TR_123673	2.10173	delta blr2 * LL up vs QM9414 * LL	0.00115079		Ankyrin
TR_73631	9.39504	delta blr2 * LL up vs QM9414 * LL	0.00118276		isoamyl alcohol oxidase
TR_111837	3.0668	delta blr2 * LL up vs QM9414 * LL	0.00122411
TR_121415	2.01691	delta blr2 * LL up vs QM9414 * LL	0.00123749		Zn2Cys6 transcription factor, unknown
TR_36608	2.2661	delta blr2 * LL up vs QM9414 * LL	0.0014059
TR_60751	2.34069	delta blr2 * LL up vs QM9414 * LL	0.00164538		candidate non-ribosomal peptide synthetase	NRPS
TR_111887	2.43499	delta blr2 * LL up vs QM9414 * LL	0.0016774
TR_63107	2.44871	delta blr2 * LL up vs QM9414 * LL	0.0017022
TR_106270	3.78135	delta blr2 * LL up vs QM9414 * LL	0.00181428		unknown hypothetical protein
TR_67562	2.23217	delta blr2 * LL up vs QM9414 * LL	0.00194066
TR_123084	8.70654	delta blr2 * LL up vs QM9414 * LL	0.00194734		(chloro)peroxidase
TR_68927	2.6315	delta blr2 * LL up vs QM9414 * LL	0.00196236
TR_60337	2.53958	delta blr2 * LL up vs QM9414 * LL	0.0020615		hypothetical protein
TR_73104	2.06402	delta blr2 * LL up vs QM9414 * LL	0.00210617
TR_64397	2.05701	delta blr2 * LL up vs QM9414 * LL	0.00218963
TR_108655	4.32521	delta blr2 * LL up vs QM9414 * LL	0.00227261		unknown conserved protein, secreted
TR_121178	2.38891	delta blr2 * LL up vs QM9414 * LL	0.00249645
TR_104180	2.11319	delta blr2 * LL up vs QM9414 * LL	0.00262288		Ankyrin
TR_58602	2.27272	delta blr2 * LL up vs QM9414 * LL	0.00263005
TR_120922	2.25261	delta blr2 * LL up vs QM9414 * LL	0.0027502
TR_109476	2.15833	delta blr2 * LL up vs QM9414 * LL	0.00276854
TR_102499	2.32491	delta blr2 * LL up vs QM9414 * LL	0.00311381		C6 transcription factor (secondary metabolism ?) Only in the Aspergilli
TR_34297	2.6995	delta blr2 * LL up vs QM9414 * LL	0.0036291		Stress responsive protein
TR_66758	2.43723	delta blr2 * LL up vs QM9414 * LL	0.00364528		Ankyrin
TR_103149	2.77831	delta blr2 * LL up vs QM9414 * LL	0.0036643		AAA+-type ATPase
TR_105307	2.10511	delta blr2 * LL up vs QM9414 * LL	0.00371119
TR_124097	2.28098	delta blr2 * LL up vs QM9414 * LL	0.0037997		Predicted PhzC/PhzF-type epimerase
TR_104211	2.38503	delta blr2 * LL up vs QM9414 * LL	0.00396938		hypothetical FKBP-type peptidyl-prolyl cis-transisomerase	FKBP
TR_58366	4.80723	delta blr2 * LL up vs QM9414 * LL	0.00450251		AAA+-type ATPase
TR_74187	2.07657	delta blr2 * LL up vs QM9414 * LL	0.00463389		AAA+-type ATPase
TR_5088	2.12949	delta blr2 * LL up vs QM9414 * LL	0.00466316
TR_65743	3.32647	delta blr2 * LL up vs QM9414 * LL	0.00469217
TR_124084	2.13663	delta blr2 * LL up vs QM9414 * LL	0.00470084		unknown protein
TR_105156	2.78265	delta blr2 * LL up vs QM9414 * LL	0.0048262		unknown, no orthologues
TR_108749	2.80041	delta blr2 * LL up vs QM9414 * LL	0.00488228		Copper transporter
TR_105866	2.06917	delta blr2 * LL up vs QM9414 * LL	0.00515674
TR_122511	3.00778	delta blr2 * LL up vs QM9414 * LL	0.00525933		candidate endo-1,3(4)-b-glucanase	Glycoside Hydrolase Family 16 protein
TR_122124	2.40484	delta blr2 * LL up vs QM9414 * LL	0.00544209		AAA+-type ATPase
TR_46128	2.35093	delta blr2 * LL up vs QM9414 * LL	0.00597494		AAA+-type ATPase
TR_4851	2.28811	delta blr2 * LL up vs QM9414 * LL	0.00641586		unknown protein, partially conserved
TR_107768	2.18706	delta blr2 * LL up vs QM9414 * LL	0.00641852
TR_106626	2.24488	delta blr2 * LL up vs QM9414 * LL	0.00654704		Signaling protein SWIFT and related BRCT domain proteins
TR_66041	3.1159	delta blr2 * LL up vs QM9414 * LL	0.00709347		chitinase ? Secreted ?
TR_56682	2.02507	delta blr2 * LL up vs QM9414 * LL	0.00784604
TR_55990	2.12911	delta blr2 * LL up vs QM9414 * LL	0.00793855		hypothetical, no introns
TR_73621	7.03571	delta blr2 * LL up vs QM9414 * LL	0.00811531		candidate polyketide synthase	PKS
TR_120326	2.27481	delta blr2 * LL up vs QM9414 * LL	0.00820703
TR_38812	5.11559	delta blr2 * LL up vs QM9414 * LL	0.00848735		membrane (iron?) transporter 8TM
TR_73519	2.22785	delta blr2 * LL up vs QM9414 * LL	0.00892369		unknown conserved protein, 4 TM
TR_109394	2.55469	delta blr2 * LL up vs QM9414 * LL	0.00908504
TR_120975	2.19339	delta blr2 * LL up vs QM9414 * LL	0.0093946		unknown, only in close relatives
TR_122363	2.25012	delta blr2 * LL up vs QM9414 * LL	0.00941719		hypothetical hsp23	small HSP
TR_123293	2.50546	delta blr2 * LL up vs QM9414 * LL	0.00964012
TR_120953	3.33207	delta blr2 * LL up vs QM9414 * LL	0.00970603		hypothetical secreted protein
TR_59014	2.35226	delta blr2 * LL up vs QM9414 * LL	0.00979469		ABC multidrug transporter
TR_69771	2.15536	delta blr2 * LL up vs QM9414 * LL	0.0104261
TR_76374	2.6211	delta blr2 * LL up vs QM9414 * LL	0.0107816		conserved protein, contains AAA-ATPase domain
TR_23353	5.07573	delta blr2 * LL up vs QM9414 * LL	0.0114736		Ferric reductase, NADH/NADPH oxidase and related proteins
TR_122556	2.23557	delta blr2 * LL up vs QM9414 * LL	0.0134795
TR_111875	2.13472	delta blr2 * LL up vs QM9414 * LL	0.0135372
TR_74282	3.24407	delta blr2 * LL up vs QM9414 * LL	0.0135811		C-rich protein (see above)
TR_111494	2.14903	delta blr2 * LL up vs QM9414 * LL	0.0146819		unknown protein, contains HET and NULL domain
TR_50616	5.22458	delta blr2 * LL up vs QM9414 * LL	0.0150726
TR_68990	2.22576	delta blr2 * LL up vs QM9414 * LL	0.0151992
TR_22386	2.87269	delta blr2 * LL up vs QM9414 * LL	0.0152685		conserved secreted protein
TR_107881	2.2694	delta blr2 * LL up vs QM9414 * LL	0.0167017		unknown protein; distant similarity in yeast is a stop codon bypass factor
TR_74745	2.60129	delta blr2 * LL up vs QM9414 * LL	0.0168443		hyp prot
TR_77932	2.27237	delta blr2 * LL up vs QM9414 * LL	0.0184628
TR_107479	2.05304	delta blr2 * LL up vs QM9414 * LL	0.0188666
TR_109960	3.65001	delta blr2 * LL up vs QM9414 * LL	0.0189552		unknown protein, conserved in Sordariomycetes
TR_75394	4.47119	delta blr2 * LL up vs QM9414 * LL	0.0204606
TR_58867	2.13339	delta blr2 * LL up vs QM9414 * LL	0.0217609
TR_123962	4.49599	delta blr2 * LL up vs QM9414 * LL	0.0244193		unique protein
TR_41895	2.40011	delta blr2 * LL up vs QM9414 * LL	0.0253977		glutathione-S-transferase
TR_111750	2.11841	delta blr2 * LL up vs QM9414 * LL	0.0259103		hypothetical ferric reductase, 7 TM
TR_52337	2.17535	delta blr2 * LL up vs QM9414 * LL	0.028497		Thioredoxin-like protein
TR_57112	2.00802	delta blr2 * LL up vs QM9414 * LL	0.0286902
TR_79933	2.47069	delta blr2 * LL up vs QM9414 * LL	0.0319986		Halotolerance PAPS phosphatase	Additional aspects of sulfur metabolism
TR_45456	2.38243	delta blr2 * LL up vs QM9414 * LL	0.0324757
TR_50429	2.32525	delta blr2 * LL up vs QM9414 * LL	0.0326146
TR_81423	2.41141	delta blr2 * LL up vs QM9414 * LL	0.0333536
TR_71259	2.0029	delta blr2 * LL up vs QM9414 * LL	0.0333858
TR_53986	2.12181	delta blr2 * LL up vs QM9414 * LL	0.0349707
TR_62380	3.79513	delta blr2 * LL up vs QM9414 * LL	0.0381348		MSF major facilitator, putative galactose permease
TR_82512	2.21296	delta blr2 * LL up vs QM9414 * LL	0.0383537
TR_105514	4.04436	delta blr2 * LL up vs QM9414 * LL	0.0385299		unique protein
TR_122824	2.49581	delta blr2 * LL up vs QM9414 * LL	0.0415625		PTH11-type GPCRs
TR_80288	2.56634	delta blr2 * LL up vs QM9414 * LL	0.0476757
TR_22694	2.1573	delta blr2 * LL up vs QM9414 * LL	0.0480371

## Sheet: Δblr2 LL down
Genes at least 2fold downregulated in the Δblr2 deletion strain in light compared to the wild-type QM9414 in light
Protein ID	Fold-Change	Fold-Change Description	p-value	Gene name	Description	group
TR_72086	-10.2872	delta blr2 * LL down vs QM9414 * LL	2.2507e-05
TR_5369	-6.61928	delta blr2 * LL down vs QM9414 * LL	0.000139352
TR_67732	-5.65617	delta blr2 * LL down vs QM9414 * LL	2.57834e-08
TR_67013	-4.27007	delta blr2 * LL down vs QM9414 * LL	5.56138e-07
TR_76800	-4.16625	delta blr2 * LL down vs QM9414 * LL	8.0199e-08
TR_120114	-3.34634	delta blr2 * LL down vs QM9414 * LL	8.27205e-06
TR_123202	-3.29755	delta blr2 * LL down vs QM9414 * LL	0.000514617
TR_57575	-3.00229	delta blr2 * LL down vs QM9414 * LL	0.00192549
TR_61278	-2.85291	delta blr2 * LL down vs QM9414 * LL	0.00436387
TR_6107	-2.81094	delta blr2 * LL down vs QM9414 * LL	5.5956e-07
TR_61536	-2.79693	delta blr2 * LL down vs QM9414 * LL	0.001635
TR_5656	-2.71501	delta blr2 * LL down vs QM9414 * LL	0.000188626
TR_26160	-2.60814	delta blr2 * LL down vs QM9414 * LL	0.00198897
TR_106661	-2.59124	delta blr2 * LL down vs QM9414 * LL	4.05081e-05
TR_68889	-2.58965	delta blr2 * LL down vs QM9414 * LL	2.26402e-05
TR_64167	-2.51455	delta blr2 * LL down vs QM9414 * LL	5.655e-05
TR_69901	-2.47586	delta blr2 * LL down vs QM9414 * LL	1.51533e-05
TR_105279	-2.44572	delta blr2 * LL down vs QM9414 * LL	1.25054e-05
TR_4774	-2.43505	delta blr2 * LL down vs QM9414 * LL	0.00127368
TR_121904	-2.40923	delta blr2 * LL down vs QM9414 * LL	9.47271e-06
TR_74156	-2.37343	delta blr2 * LL down vs QM9414 * LL	8.00822e-05
TR_106936	-2.37018	delta blr2 * LL down vs QM9414 * LL	0.0176346
TR_121878	-2.36951	delta blr2 * LL down vs QM9414 * LL	0.000687353
TR_23208	-2.32205	delta blr2 * LL down vs QM9414 * LL	7.70003e-05
TR_73016	-2.28462	delta blr2 * LL down vs QM9414 * LL	0.000176093
TR_68662	-2.27392	delta blr2 * LL down vs QM9414 * LL	0.000555815
TR_80091	-2.26846	delta blr2 * LL down vs QM9414 * LL	0.00134249
TR_108012	-2.23116	delta blr2 * LL down vs QM9414 * LL	0.00860785
TR_111818	-2.23025	delta blr2 * LL down vs QM9414 * LL	0.000165032
TR_120864	-2.22542	delta blr2 * LL down vs QM9414 * LL	0.00188829
TR_109677	-2.22051	delta blr2 * LL down vs QM9414 * LL	0.000569913
TR_70800	-2.18519	delta blr2 * LL down vs QM9414 * LL	0.000801017
TR_107035	-2.1751	delta blr2 * LL down vs QM9414 * LL	1.26108e-05
TR_122948	-2.15279	delta blr2 * LL down vs QM9414 * LL	0.000372151
TR_74480	-2.122	delta blr2 * LL down vs QM9414 * LL	9.65108e-05
TR_121482	-2.11528	delta blr2 * LL down vs QM9414 * LL	0.00545225
TR_103119	-2.07378	delta blr2 * LL down vs QM9414 * LL	0.000491962
TR_110866	-2.06287	delta blr2 * LL down vs QM9414 * LL	0.000270726
TR_64818	-2.05991	delta blr2 * LL down vs QM9414 * LL	0.000712214
TR_76502	-2.03025	delta blr2 * LL down vs QM9414 * LL	0.000175531
TR_56467	-2.0055	delta blr2 * LL down vs QM9414 * LL	0.00331593
TR_81087	-4.23381	delta blr2 * LL down vs QM9414 * LL	1.41119e-05
TR_124002	-3.56797	delta blr2 * LL down vs QM9414 * LL	0.000369761
TR_44278	-3.23485	delta blr2 * LL down vs QM9414 * LL	1.29999e-05
TR_69426	-2.97183	delta blr2 * LL down vs QM9414 * LL	1.3828e-05
TR_69972	-2.68849	delta blr2 * LL down vs QM9414 * LL	0.000627776
TR_112524	-2.27312	delta blr2 * LL down vs QM9414 * LL	0.0005652
TR_106720	-2.26277	delta blr2 * LL down vs QM9414 * LL	5.15285e-05
TR_60931	-2.16561	delta blr2 * LL down vs QM9414 * LL	0.0040736
TR_76039	-2.00603	delta blr2 * LL down vs QM9414 * LL	1.24415e-05
TR_121894	-2.00451	delta blr2 * LL down vs QM9414 * LL	0.000251033
TR_121405	-2.89489	delta blr2 * LL down vs QM9414 * LL	0.000186722		4-aminobutyrate aminotransferase
TR_61293	-3.07951	delta blr2 * LL down vs QM9414 * LL	1.72697e-05		Acetylcholinesterase/Butyrylcholinesterase
TR_59508	-2.43957	delta blr2 * LL down vs QM9414 * LL	0.00174236		Acetylcholinesterase/Butyrylcholinesterase
TR_77093	-2.01217	delta blr2 * LL down vs QM9414 * LL	0.00329964		acid sphingomyelin phosphodiesterase (probably vacuolar)
TR_109538	-2.05203	delta blr2 * LL down vs QM9414 * LL	0.000194824		Activating transcription factor 2 binds to the cAMP responsive region (CRE; belongs to the basic-leucine zipper (bZIP) transcription factors, these proteins contain a basic region mediating sequence-specific DNA-binding followed by a leucine zipper region
TR_55306	-2.42397	delta blr2 * LL down vs QM9414 * LL	0.000786739		Acyl-CoA synthetase
TR_66689	-2.9909	delta blr2 * LL down vs QM9414 * LL	1.51989e-07		Adenine deaminase/adenosine deaminase
TR_69956	-3.65035	delta blr2 * LL down vs QM9414 * LL	0.000189361		Alcohol dehydrogenase, class V
TR_60418	-2.87225	delta blr2 * LL down vs QM9414 * LL	0.00142006		Aldehyde dehydrogenase
TR_122778	-2.36188	delta blr2 * LL down vs QM9414 * LL	0.000131335		Aldo/keto reductase family proteins
TR_123795	-3.15655	delta blr2 * LL down vs QM9414 * LL	2.31724e-07		allantoinase
TR_81576	-2.11572	delta blr2 * LL down vs QM9414 * LL	0.0019242		Allsimilatory sulfite reductase, alpha subunit	Generation of sulfide and cysteine
TR_45138	-2.17468	delta blr2 * LL down vs QM9414 * LL	4.14016e-06		Allsimilatory sulfite reductase, beta subunit	Generation of sulfide and cysteine
TR_68831	-4.69839	delta blr2 * LL down vs QM9414 * LL	5.54411e-07		Amino acid transporter	Sulfur transporter
TR_54865	-3.27426	delta blr2 * LL down vs QM9414 * LL	1.23274e-06		Amino acid transporter	Sulfur transporter
TR_5787	-2.18092	delta blr2 * LL down vs QM9414 * LL	1.35379e-05		Amino acid transporters
TR_43671	-4.33445	delta blr2 * LL down vs QM9414 * LL	9.17559e-07		ammonium permease MEA1
TR_106161	-2.09844	delta blr2 * LL down vs QM9414 * LL	0.0107825		Ankyrin
TR_82321	-2.37332	delta blr2 * LL down vs QM9414 * LL	0.00960889		Aquaporin (major intrinsic protein family)
TR_105870	-2.23064	delta blr2 * LL down vs QM9414 * LL	6.02992e-05		Aquaporin (major intrinsic protein family)
TR_76817	-2.17905	delta blr2 * LL down vs QM9414 * LL	0.00178812		areA is the major nitrogen regulatory protein. Positively acting regulatory gene of nitrogen metabolite repression
TR_56427	-2.19288	delta blr2 * LL down vs QM9414 * LL	6.32491e-07		Arylacetamide deacetylase
TR_61121	-2.91849	delta blr2 * LL down vs QM9414 * LL	1.84723e-05		Arylsulfatase	Sulfur acquisition and processing
TR_76166	-3.12019	delta blr2 * LL down vs QM9414 * LL	8.56295e-05		ATP synthase subunit 4, mitochondrial precursor
TR_121785	-2.0074	delta blr2 * LL down vs QM9414 * LL	0.00391444		ATP-dependent RNA helicase
TR_34493	-106.387	delta blr2 * LL down vs QM9414 * LL	8.40062e-09	HPP1	a-type peptide pheromone precursor hpp1	SEX
TR_70949	-2.4068	delta blr2 * LL down vs QM9414 * LL	7.52279e-05		benzoyl formate decarboxylase
TR_70803	-2.4452	delta blr2 * LL down vs QM9414 * LL	0.000149326		bifunctional catalase/peroxidase
TR_81609	-12.43	delta blr2 * LL down vs QM9414 * LL	7.69116e-11	ENV1	blue light regulator protein ENVOY, light responsive, responsible for light tolerance and involved in regulation of cellulase gene expression	light
TR_107974	-3.6079	delta blr2 * LL down vs QM9414 * LL	0.000126959		bZIP transcription factor JlbA/IDI-4
TR_105752	-2.58226	delta blr2 * LL down vs QM9414 * LL	0.0235611		C4 dicarboxylate malic acid transporter
TR_53859	-2.24868	delta blr2 * LL down vs QM9414 * LL	2.25485e-06		C-4 sterol methyl oxidase
TR_4626	-3.03301	delta blr2 * LL down vs QM9414 * LL	0.000283368		Ca2+-dependent lipid-binding protein CLB1/vesicle protein vp115/Granuphilin A, contains C2 domain
TR_50996	-2.1455	delta blr2 * LL down vs QM9414 * LL	0.0016429		Ca2+-dependent lipid-binding protein CLB1/vesicle protein vp115/Granuphilin A, contains C2 domain
TR_62362	-2.4832	delta blr2 * LL down vs QM9414 * LL	0.000160563		Ca-ATPases
TR_105956	-2.71735	delta blr2 * LL down vs QM9414 * LL	0.000282861		candidate a-amylase	Glycoside Hydrolase Family 13 protein
TR_75036	-2.09907	delta blr2 * LL down vs QM9414 * LL	0.00301037		candidate a-glucosidase	Glycoside Hydrolase Family 63 protein
TR_72526	-2.33286	delta blr2 * LL down vs QM9414 * LL	0.00481627		candidate a-glucuronidase GLR1 (GenBand acc.no. CAA92949)	Glycoside Hydrolase Family 67 protein
TR_27395	-2.31323	delta blr2 * LL down vs QM9414 * LL	0.00220259		candidate a-glycosidase	Glycoside Hydrolase Family 76 protein
TR_58802	-2.50726	delta blr2 * LL down vs QM9414 * LL	0.00653145		candidate a-glycosidase distantly related to a-1,2-L-fucosidase	Glycoside Hydrolase Family 95 protein
TR_111733	-2.06505	delta blr2 * LL down vs QM9414 * LL	0.000107763		candidate a-glycosidase distantly related to a-1,2-mannosidase	Glycoside Hydrolase Family 92 protein
TR_60635	-2.01914	delta blr2 * LL down vs QM9414 * LL	0.0035037		candidate a-glycosidase distantly related to a-1,2-mannosidase	Glycoside Hydrolase Family 92 protein
TR_71532	-2.28204	delta blr2 * LL down vs QM9414 * LL	0.000168173		candidate a-glycosidase distantly related to a-1,3-glucanase	Glycoside Hydrolase Family 71 protein
TR_58887	-2.07979	delta blr2 * LL down vs QM9414 * LL	0.00613202		candidate a-glycosidase distantly related to a-L-rhamnosidase	Glycoside Hydrolase Family 78 protein
TR_27219	-2.48463	delta blr2 * LL down vs QM9414 * LL	0.00101917		candidate a-glycosidase related to a-galactosidase	Glycoside Hydrolase Family 27 protein
TR_27259	-2.2346	delta blr2 * LL down vs QM9414 * LL	0.00176429		candidate a-glycosidase related to a-galactosidase	Glycoside Hydrolase Family 27 protein
TR_55319	-6.8558	delta blr2 * LL down vs QM9414 * LL	2.91069e-08		candidate a-L-arabinofuranosidase	Glycoside Hydrolase Fafmily 54 protein
TR_56418	-3.67493	delta blr2 * LL down vs QM9414 * LL	7.21514e-06		candidate b-1,3-exoglucanase	Glycoside Hydrolase Fafmily 55 protein
TR_78713	-2.34027	delta blr2 * LL down vs QM9414 * LL	0.00157696		candidate b-1,3-glucanosyltransferase	Glycoside Hydrolase Family 72 protein
TR_64906	-2.02904	delta blr2 * LL down vs QM9414 * LL	0.00347915		candidate b-1,6-glucanase; similar to T. harzianum B16-2 (GenBank acc. No. CAA55789) and T. virens BGN3 (AAL84696)	Glycoside Hydrolase Family 5 protein
TR_3094	-3.94626	delta blr2 * LL down vs QM9414 * LL	0.000289588		candidate b-1,6-glucanase; similar to T. harzianum BGN16.3 (GenBank acc no Q8J0I9)	Glycoside Hydrolase Family 30 protein
TR_104797	-3.68555	delta blr2 * LL down vs QM9414 * LL	9.49078e-08		candidate b-glucosidase	Glycoside Hydrolase Family 3 protein
TR_73101	-2.77504	delta blr2 * LL down vs QM9414 * LL	7.19859e-07		candidate b-glycosidase distantly related to b-1,3-1,4-glucanase	Glycoside Hydrolase Family 16 protein
TR_65137	-2.20506	delta blr2 * LL down vs QM9414 * LL	0.0037606		candidate b-glycosidase distantly related to b-1,3-glucanase	Glycoside Hydrolase Family 64 protein
TR_109278	-2.11836	delta blr2 * LL down vs QM9414 * LL	0.000490603		candidate b-glycosidase distantly related to lysozyme	Glycoside Hydrolase Family 24 protein
TR_105931	-2.05152	delta blr2 * LL down vs QM9414 * LL	0.0273573		candidate b-glycosidase distantly related to N-acetyl-b-D-glucosaminidase	Glycoside Hydrolase Family 20 protein
TR_55886	-9.13288	delta blr2 * LL down vs QM9414 * LL	4.37989e-06		candidate b-glycosidase realted to b-1,3-1,4-glucanase	Glycoside Hydrolase Family 16 protein
TR_38536	-2.81053	delta blr2 * LL down vs QM9414 * LL	0.00251574		candidate b-glycosidase realted to b-1,3-1,4-glucanase	Glycoside Hydrolase Family 16 protein
TR_71394	-5.6875	delta blr2 * LL down vs QM9414 * LL	6.8625e-07		candidate b-glycosidase related to b-glucuronidase	Glycoside Hydrolase Family 79 protein
TR_108671	-2.25742	delta blr2 * LL down vs QM9414 * LL	0.000437549		candidate b-glycosidase related to b-xylosidase	Glycoside Hydrolase Family 3 protein
TR_41768	-4.10828	delta blr2 * LL down vs QM9414 * LL	7.77765e-05		candidate b-glycosidase related to cell-wall modifying enzymes	Glycoside Hydrolase Family 16 protein
TR_108346	-2.48865	delta blr2 * LL down vs QM9414 * LL	9.54541e-05	chi18-8	candidate b-glycosidase related to chitinase; CHI18-8 (GenBank acc. No. DAA05856); fungal subgroup C chitinase	Glycoside Hydrolase Family 18 protein
TR_72339	-2.62679	delta blr2 * LL down vs QM9414 * LL	3.56704e-06	chi18-9	candidate b-glycosidase related to chitinase; CHI18-9 (GenBank acc. No. CDAA05857); fungal subgroup C chitinase	Glycoside Hydrolase Family 18 protein
TR_66789	-2.80637	delta blr2 * LL down vs QM9414 * LL	4.91513e-05		candidate b-glycosidase related to chitosanase	Glycoside Hydrolase Family 75 protein
TR_70341	-2.44721	delta blr2 * LL down vs QM9414 * LL	0.000142602		candidate b-glycosidase related to chitosanase	Glycoside Hydrolase Family 75 protein
TR_73256	-3.66579	delta blr2 * LL down vs QM9414 * LL	3.69677e-05		candidate b-glycosidase related to endo-b-1,3-glucanase	Glycoside Hydrolase Family 81 protein
TR_103458	-3.23674	delta blr2 * LL down vs QM9414 * LL	5.03239e-05		candidate b-glycosidase related to lysozyme	Glycoside Hydrolase Family 25 protein
TR_69245	-2.92085	delta blr2 * LL down vs QM9414 * LL	6.91523e-06		candidate b-mannosidase	Glycoside Hydrolase Family 2 protein
TR_124222	-2.17694	delta blr2 * LL down vs QM9414 * LL	0.0140758		candidate CaaX-protease, related to E. nidulans rce1, involved in signal transduction	SEX
TR_123726	-2.09365	delta blr2 * LL down vs QM9414 * LL	0.00175346		candidate endo-1,3(4)-b-glucanase	Glycoside Hydrolase Family 16 protein
TR_57128	-2.04899	delta blr2 * LL down vs QM9414 * LL	0.00136519		candidate glycogen-debranching enzyme	Glycoside Hydrolase Family 13 protein
TR_31134	-5.04039	delta blr2 * LL down vs QM9414 * LL	6.88718e-06		candidate isoprenylcysteine carboxyl methyltransferase, involved in posttranslational modification of CaaX-domain proteins, probably with signaling function	SEX
TR_24586	-2.97349	delta blr2 * LL down vs QM9414 * LL	0.000129037		candidate non-ribosomal peptide synthetase	NRPS
TR_71005	-2.71707	delta blr2 * LL down vs QM9414 * LL	0.000586725		candidate non-ribosomal peptide synthetase	NRPS
TR_69946	-2.50871	delta blr2 * LL down vs QM9414 * LL	0.00189531		candidate non-ribosomal peptide synthetase for siderophore synthesis	NRPS
TR_123786	-2.04047	delta blr2 * LL down vs QM9414 * LL	9.9276e-05		candidate non-ribosomal peptide synthetase/peptaibol synthetase	NRPS
TR_59578	-2.07534	delta blr2 * LL down vs QM9414 * LL	0.00445319		candidate oligo-1,6-glucosdiase	Glycoside Hydrolase Family 13 protein
TR_82208	-3.59649	delta blr2 * LL down vs QM9414 * LL	0.000144962		candidate polyketide synthase	PKS
TR_105804	-2.48465	delta blr2 * LL down vs QM9414 * LL	0.000126549		candidate polyketide synthase	PKS
TR_65116	-2.21279	delta blr2 * LL down vs QM9414 * LL	0.00169547		candidate polyketide synthase	PKS
TR_35726	-3.14108	delta blr2 * LL down vs QM9414 * LL	1.56067e-05		candidate subtilisin like protease
TR_120229	-2.04954	delta blr2 * LL down vs QM9414 * LL	0.000664844		candidate xylanase	Glycoside Hydrolase Family 10 protein
TR_111912	-5.57696	delta blr2 * LL down vs QM9414 * LL	2.42583e-06		carbonic anhydrase
TR_70090	-2.22228	delta blr2 * LL down vs QM9414 * LL	0.00611771		Carbonic anhydrase
TR_65190	-2.43182	delta blr2 * LL down vs QM9414 * LL	0.000571974		Carbon-nitrogen hydrolase
TR_120371	-2.35969	delta blr2 * LL down vs QM9414 * LL	0.000789272		Catalase
TR_67538	-2.15559	delta blr2 * LL down vs QM9414 * LL	0.0023608		catalase
TR_58472	-2.05062	delta blr2 * LL down vs QM9414 * LL	0.00465481		Catalase
TR_4876	-2.10511	delta blr2 * LL down vs QM9414 * LL	0.000666675		catechol dioxygenase
TR_72072	-2.39835	delta blr2 * LL down vs QM9414 * LL	0.00033712		CE1 esterase (PHB?)
TR_124228	-2.1879	delta blr2 * LL down vs QM9414 * LL	0.00261607		Chitin synthase/hyaluronan synthase (glycosyltransferases)
TR_71245	-3.43463	delta blr2 * LL down vs QM9414 * LL	0.000150462	chi18-1	chitinase, precursor protein, gextracellular, contains chitin binding domain, type 1	Glycoside Hydrolase Family 18 protein
TR_2735	-2.91172	delta blr2 * LL down vs QM9414 * LL	9.11838e-06	chi18-6	chitinase; fungal subgroup A chitinase	Glycoside Hydrolase Family 18 protein
TR_119859	-3.46786	delta blr2 * LL down vs QM9414 * LL	0.000299167	chi18-13	chitinase; fungal subgroup B chitinase	Glycoside Hydrolase Family 18 protein
TR_124043	-2.16765	delta blr2 * LL down vs QM9414 * LL	9.9263e-05	chi18-14	chitinase; fungal subgroup B chitinase	Glycoside Hydrolase Family 18 protein
TR_78320	-4.59878	delta blr2 * LL down vs QM9414 * LL	3.12302e-08		Choline sulfatase	Sulfur acquisition and processing
TR_122975	-4.36781	delta blr2 * LL down vs QM9414 * LL	0.00196259		Collagens (type IV and type XIII), and related proteins
TR_5084	-2.28569	delta blr2 * LL down vs QM9414 * LL	0.0167238		Con10
TR_120059	-4.08576	delta blr2 * LL down vs QM9414 * LL	0.00410575		conserved hypothetical protein
TR_48080	-2.13124	delta blr2 * LL down vs QM9414 * LL	0.000427916		conserved hypothetical protein
TR_124277	-2.21668	delta blr2 * LL down vs QM9414 * LL	0.0035301		Cro1, conserved hypothetical protein containing multiple WSC domains and putative copper radical oxidase
TR_109249	-2.54238	delta blr2 * LL down vs QM9414 * LL	0.000723998		C-type lectin
TR_110471	-2.04514	delta blr2 * LL down vs QM9414 * LL	0.0246883		Cu2+/Zn2+ superoxide dismutase SOD1
TR_81089	-2.27927	delta blr2 * LL down vs QM9414 * LL	0.000272836		Cysteine synthase	Homocysgteine and methionine metabolism
TR_122565	-2.00046	delta blr2 * LL down vs QM9414 * LL	0.0153145		Cysteine synthase	Generation of sulfide and cysteine
TR_77512	-2.0433	delta blr2 * LL down vs QM9414 * LL	0.000120918		cytochrome P450
TR_27722	-2.05615	delta blr2 * LL down vs QM9414 * LL	0.0153696		Cytochrome P450 CYP2 subfamily
TR_62231	-2.76866	delta blr2 * LL down vs QM9414 * LL	1.0046e-05		Cytochrome P450 CYP3/CYP5/CYP6/CYP9 subfamilies
TR_64900	-2.62376	delta blr2 * LL down vs QM9414 * LL	4.57067e-07		Cytochrome P450 CYP3/CYP5/CYP6/CYP9 subfamilies
TR_66534	-2.50344	delta blr2 * LL down vs QM9414 * LL	4.78924e-05		Cytochrome P450 CYP3/CYP5/CYP6/CYP9 subfamilies
TR_59377	-2.29619	delta blr2 * LL down vs QM9414 * LL	0.000222013		Cytochrome P450 CYP3/CYP5/CYP6/CYP9 subfamilies
TR_78223	-2.23932	delta blr2 * LL down vs QM9414 * LL	0.00145318		Cytochrome P450 CYP3/CYP5/CYP6/CYP9 subfamilies
TR_5789	-2.08212	delta blr2 * LL down vs QM9414 * LL	7.79286e-08		Cytochrome P450 CYP3/CYP5/CYP6/CYP9 subfamilies
TR_104081	-7.74186	delta blr2 * LL down vs QM9414 * LL	1.89604e-07		Dibenzothiophene desulfurization enzyme A	Sulfur acquisition and processing
TR_59876	-12.288	delta blr2 * LL down vs QM9414 * LL	5.93191e-07		Dibenzothiophene desulfurization enzyme A DszA-like P540-dependent xenobiotic monoxygenase	Sulfur acquisition and processing
TR_69696	-4.16171	delta blr2 * LL down vs QM9414 * LL	2.04527e-06		Dibenzothiophene desulfurization enzyme A; coenzyme F420-dependent N5,N10-methylene tetrahydromethanopterin reductase	Sulfur acquisition and processing
TR_107669	-2.45445	delta blr2 * LL down vs QM9414 * LL	0.000373575		Dipeptidyl aminopeptidase
TR_104277	-2.24574	delta blr2 * LL down vs QM9414 * LL	0.0111362		Distantly related to A. niger CwpA. Putative cell wall protein.	Cell wall
TR_105763	-3.05897	delta blr2 * LL down vs QM9414 * LL	0.00178772		Distantly related to C. albicans Rbt5p. Putative cell wall protein.	Cell wall
TR_105869	-3.95394	delta blr2 * LL down vs QM9414 * LL	0.000305733		Distantly related to Hypocrea lixii QID3, a putative cell wall protein. Has a C-terminal class II hydrophobin domain.	Hydrophobine
TR_119749	-2.14884	delta blr2 * LL down vs QM9414 * LL	6.28781e-05		Distantly related to S. cerevisiae Sec65p (srp19), subunit of the signal recognition particle.	Targeting to ER
TR_107680	-16.3623	delta blr2 * LL down vs QM9414 * LL	5.31005e-08	PHR1	DNA photolyase, class I, rapidly regulated by blue light in T. harzianum	light
TR_108781	-4.49266	delta blr2 * LL down vs QM9414 * LL	2.40602e-06		DSZ1-family protein, xenobiotic monooxygenase
TR_58282	-2.65029	delta blr2 * LL down vs QM9414 * LL	3.54685e-06		esterase family 9
TR_61078	-3.2856	delta blr2 * LL down vs QM9414 * LL	0.00353384		esterase or lipase
TR_107463	-3.0629	delta blr2 * LL down vs QM9414 * LL	1.17118e-05		exoribonuclease Dhp1
TR_67699	-2.38634	delta blr2 * LL down vs QM9414 * LL	0.000335098		FAD/NAD-oxidoreductase, only in Hypocreaceae
TR_111357	-3.16659	delta blr2 * LL down vs QM9414 * LL	4.27163e-05		FAD-dependent oxidoreductase
TR_77795	-2.4519	delta blr2 * LL down vs QM9414 * LL	4.90029e-07		F-box / WD-40 (SCON-2); LIMPET, E3-ubiquitin ligase related to N. crassa SCON-2, related in regulation of sulphur metabolism, responds to light and is probably involved in cellulase gene expression (Gremel et al., 2008)	Sulfur regulatory proteins
TR_22110	-3.41904	delta blr2 * LL down vs QM9414 * LL	3.04372e-05		Flavin-containing monooxygenase
TR_111681	-2.26898	delta blr2 * LL down vs QM9414 * LL	0.000386856		Flavin-containing monooxygenase
TR_70988	-2.26459	delta blr2 * LL down vs QM9414 * LL	9.08954e-07		Flavin-containing monooxygenase
TR_76722	-2.18578	delta blr2 * LL down vs QM9414 * LL	0.00916313		flavohemoglobin
TR_111716	-2.56088	delta blr2 * LL down vs QM9414 * LL	0.000246576		Flavonol reductase/cinnamoyl-CoA reductase
TR_106480	-2.39806	delta blr2 * LL down vs QM9414 * LL	0.00978204		flavoprotein monooxygenases
TR_121670	-6.80762	delta blr2 * LL down vs QM9414 * LL	1.21801e-09	FRQ1	Frequency clock protein. Circadian clock component involved in the generation of biological rhythms, in particular in rhythm stability, period length, and temperature compensation, related to N. crassa FRQ-1	circadian
TR_106043	-2.74386	delta blr2 * LL down vs QM9414 * LL	0.000226984		GFA-domain protein, only in Gibberella
TR_1885	-2.78871	delta blr2 * LL down vs QM9414 * LL	4.11013e-05		glucamylase with starch binding domain
TR_62091	-4.31744	delta blr2 * LL down vs QM9414 * LL	0.000102554		Gluconate kinase
TR_81778	-6.17866	delta blr2 * LL down vs QM9414 * LL	9.47195e-07		glutaminase A
TR_22830	-2.79632	delta blr2 * LL down vs QM9414 * LL	6.14066e-06		Glutathione S-transferase
TR_110853	-2.67112	delta blr2 * LL down vs QM9414 * LL	4.84633e-05		Glutathione S-transferase
TR_58356	-2.42662	delta blr2 * LL down vs QM9414 * LL	1.03147e-05		glycerol kinase
TR_60810	-2.57398	delta blr2 * LL down vs QM9414 * LL	0.00102792		GPR1/FUN34/yaaH protein, 6TMs
TR_111145	-2.42532	delta blr2 * LL down vs QM9414 * LL	0.000101447		Helicase-like transcription factor HLTF/DNA helicase RAD5, DEAD-box superfamily
TR_109206	-2.25418	delta blr2 * LL down vs QM9414 * LL	1.18399e-05		HET domain protein (HET6 ?)
TR_112399	-2.26477	delta blr2 * LL down vs QM9414 * LL	4.0902e-05		Heterochromatin-associated protein HP1 and related CHROMO domain proteins
TR_70608	-4.57347	delta blr2 * LL down vs QM9414 * LL	0.000130068		HHE domain protein, conserved
TR_82095	-2.42752	delta blr2 * LL down vs QM9414 * LL	0.00242531		high affinity ammonium transporter
TR_107207	-3.24372	delta blr2 * LL down vs QM9414 * LL	6.46031e-05		HMG box-containing protein
TR_104293	-2.7656	delta blr2 * LL down vs QM9414 * LL	0.00526078		hydrophobin containing the characteristic cys pattern	Hydrophobine
TR_69652	-2.06144	delta blr2 * LL down vs QM9414 * LL	0.000904959		Hydroxyindole-O-methyltransferase and related SAM-dependent methyltransferases
TR_67778	-4.46079	delta blr2 * LL down vs QM9414 * LL	1.44047e-05		Hydroxysteroid 17-beta dehydrogenase 11
TR_79598	-3.19043	delta blr2 * LL down vs QM9414 * LL	4.27309e-05		hyp prot
TR_121441	-3.60372	delta blr2 * LL down vs QM9414 * LL	0.00104759		hypothetical carboxylic acid transporter (related to NCU01231-Tian et al. 2009)	MFS transporter
TR_121163	-3.39052	delta blr2 * LL down vs QM9414 * LL	0.000408486		hypothetical conserved protein
TR_109925	-2.20779	delta blr2 * LL down vs QM9414 * LL	0.00625502		hypothetical conserved protein
TR_74807	-2.24973	delta blr2 * LL down vs QM9414 * LL	4.39158e-05		hypothetical glycosyl hydrolase, no family
TR_72627	-3.21085	delta blr2 * LL down vs QM9414 * LL	1.25969e-05		hypothetical G-protein coupled receptor protein, family 2, secretin like, possibly involved in signal transduction, related to N. crassa NCU00786	G-proteins
TR_63981	-3.80671	delta blr2 * LL down vs QM9414 * LL	2.16957e-06	GRK2	hypothetical G-protein coupled receptor, contains RGS (regulator of G-protein signaling) domain	G-proteins
TR_57101	-3.17288	delta blr2 * LL down vs QM9414 * LL	0.00176465		hypothetical G-protein coupled receptor, PTH11 like (implicated in pathogenesis in M. grisea)	G-proteins
TR_27983	-2.25108	delta blr2 * LL down vs QM9414 * LL	0.000265944		hypothetical G-protein coupled receptor, PTH11 like (implicated in pathogenesis in M. grisea)	G-proteins
TR_41260	-2.07001	delta blr2 * LL down vs QM9414 * LL	4.34554e-06		hypothetical G-protein coupled receptor, PTH11 like (implicated in pathogenesis in M. grisea)	G-proteins
TR_60144	-14.4224	delta blr2 * LL down vs QM9414 * LL	8.21808e-06		hypothetical high affinity methionine permease	Sulfur transporter
TR_54352	-5.38093	delta blr2 * LL down vs QM9414 * LL	4.03733e-07		hypothetical protain, conserved
TR_72091	-2.33335	delta blr2 * LL down vs QM9414 * LL	3.93574e-05		hypothetical protein
TR_112258	-7.28602	delta blr2 * LL down vs QM9414 * LL	3.43702e-05		hypothetical protein, conserved
TR_58639	-2.64256	delta blr2 * LL down vs QM9414 * LL	0.00012697		hypothetical protein, only in the Aspergilli
TR_105652	-2.7075	delta blr2 * LL down vs QM9414 * LL	0.000125595		hypothetical protein, related to hsp70	HSP 70
TR_65819	-2.0024	delta blr2 * LL down vs QM9414 * LL	0.000800179		hypothetical protein, related to hsp70	HSP 70
TR_72379	-8.00141	delta blr2 * LL down vs QM9414 * LL	3.02359e-05		hypothetical proteinase inhibitor with similarity to the H. lixii conidiospore surface protein cmp1
TR_70894	-2.26955	delta blr2 * LL down vs QM9414 * LL	0.00545646		hypothetical secreted protein
TR_108642	-6.18876	delta blr2 * LL down vs QM9414 * LL	0.00050782		hypothetical secreted protein (only Aspergilli)
TR_104272	-3.06683	delta blr2 * LL down vs QM9414 * LL	0.00386195		hypothetical secreted protein, only in Gibberella and Chaetomium
TR_56684	-2.03348	delta blr2 * LL down vs QM9414 * LL	0.0141287		hypothetical sugar transporter family protein
TR_2508	-2.27473	delta blr2 * LL down vs QM9414 * LL	0.00412388		hypothetical TCP1 subunit beta	HSP60cytolplasma
TR_110757	-3.45501	delta blr2 * LL down vs QM9414 * LL	9.03837e-05		imidazole proprionase-related amidohydrolase
TR_65037	-2.27594	delta blr2 * LL down vs QM9414 * LL	0.0015005		Inorganic pyrophosphatase/Nucleosome remodeling factor, subunit NURF38
TR_62359	-3.03547	delta blr2 * LL down vs QM9414 * LL	0.00130669		isoflavon reductase
TR_111881	-6.0354	delta blr2 * LL down vs QM9414 * LL	3.80776e-05		Kynurenine 3-monooxygenase and related flavoprotein monooxygenases
TR_122820	-2.10772	delta blr2 * LL down vs QM9414 * LL	0.000520577		Kynurenine aminotransferase, glutamine transaminase K
TR_57204	-2.11868	delta blr2 * LL down vs QM9414 * LL	0.0145894		lipase, secreted
TR_74194	-2.19512	delta blr2 * LL down vs QM9414 * LL	0.0254742		lxr1
TR_124341	-3.32393	delta blr2 * LL down vs QM9414 * LL	0.000731859	MATa1	mating type protein MATa1 (MAT1-2-1), contains HMG-box	SEX
TR_63919	-2.59962	delta blr2 * LL down vs QM9414 * LL	0.000100867		MetC, Cysthathionine beta-lyases/cystathionine gamma-synthases	Homocysgteine and methionine metabolism
TR_77969	-2.01353	delta blr2 * LL down vs QM9414 * LL	0.00647179		Methionine permease	Sulfur transporter
TR_3823	-2.5591	delta blr2 * LL down vs QM9414 * LL	1.31476e-05		Methionine synthase	Homocysgteine and methionine metabolism
TR_105242	-2.85472	delta blr2 * LL down vs QM9414 * LL	0.00265099		Methyltransferases
TR_103853	-2.74656	delta blr2 * LL down vs QM9414 * LL	2.67391e-05		Mitochondrial carnitine/acyl carnitine carrier
TR_66854	-2.84397	delta blr2 * LL down vs QM9414 * LL	1.13031e-05		Monocarboxylate transporter
TR_54239	-3.70737	delta blr2 * LL down vs QM9414 * LL	0.000501595		Multicopper oxidases
TR_71010	-2.78528	delta blr2 * LL down vs QM9414 * LL	0.00149669		Multidrug/pheromone exporter, ABC superfamily
TR_104261	-4.87925	delta blr2 * LL down vs QM9414 * LL	7.17154e-05		N-acetyltransferase activity
TR_59827	-2.76343	delta blr2 * LL down vs QM9414 * LL	0.00297573		N-acetyltransferase activity
TR_4484	-2.03084	delta blr2 * LL down vs QM9414 * LL	0.0108912		N-acetyltransferase activity
TR_120231	-2.03495	delta blr2 * LL down vs QM9414 * LL	0.00328355		NACHT domain WD40 repeat-containing protein
TR_76204	-2.28969	delta blr2 * LL down vs QM9414 * LL	0.000504223		NADH:flavin oxidoreductase/12-oxophytodienoate reductase
TR_60352	-2.23723	delta blr2 * LL down vs QM9414 * LL	0.041981		NADH-dehydrogenase (ubiquinone)
TR_67588	-2.05588	delta blr2 * LL down vs QM9414 * LL	0.00277163		NADH-dehydrogenase (ubiquinone)
TR_73536	-3.39279	delta blr2 * LL down vs QM9414 * LL	4.64514e-07		NADP-glutamate dehydrogenase
TR_66598	-2.48033	delta blr2 * LL down vs QM9414 * LL	0.00012052		NADPH:quinone oxidoreductase
TR_69141	-4.73331	delta blr2 * LL down vs QM9414 * LL	2.58105e-07		neutral amino acid permeasde
TR_123236	-5.55576	delta blr2 * LL down vs QM9414 * LL	0.000237398		no orthologues
TR_49059	-2.18456	delta blr2 * LL down vs QM9414 * LL	0.000235462	FRH1	nuclear exosomal RNA helicase, related to S. cerevisiae Mtr4p, similarity to N. crassa FRH, which is involved in regulation of circadian clock, interacts with FRQ	light
TR_56384	-2.0167	delta blr2 * LL down vs QM9414 * LL	0.0170611		Nucleolar protein that binds nuclear localization sequences
TR_62977	-2.71862	delta blr2 * LL down vs QM9414 * LL	0.00309083		nucleoside diphosphate sugar epimerase, secreted
TR_74228	-2.30019	delta blr2 * LL down vs QM9414 * LL	0.00436223		oleate δ-12 desaturase
TR_43961	-2.70052	delta blr2 * LL down vs QM9414 * LL	0.00187704		One of six subunits of the RNA polymerase III transcription initiation factor complex (TFIIIC); part of the TauA globular domain of TFIIIC that binds DNA at the BoxA promoter sites of tRNA genes
TR_60445	-2.31848	delta blr2 * LL down vs QM9414 * LL	0.00942109		only in bacteria (mannose-6-phosphate isomerase), syntenic with virens
TR_50323	-2.99324	delta blr2 * LL down vs QM9414 * LL	0.0227597		OOC1
TR_6005	-17.1009	delta blr2 * LL down vs QM9414 * LL	2.1466e-09		Permease of the major facilitator superfamily
TR_59333	-14.2434	delta blr2 * LL down vs QM9414 * LL	3.92699e-06		Permease of the major facilitator superfamily
TR_54461	-5.80967	delta blr2 * LL down vs QM9414 * LL	9.57862e-06		Permease of the major facilitator superfamily
TR_69563	-3.9562	delta blr2 * LL down vs QM9414 * LL	0.000872528		Permease of the major facilitator superfamily
TR_26642	-2.18467	delta blr2 * LL down vs QM9414 * LL	0.000163567		Permease of the major facilitator superfamily
TR_64959	-3.88749	delta blr2 * LL down vs QM9414 * LL	1.17793e-06		phosphatidyl synthase
TR_66935	-4.30384	delta blr2 * LL down vs QM9414 * LL	2.33528e-07		Phosphatidylserine decarboxylase
TR_121498	-2.02724	delta blr2 * LL down vs QM9414 * LL	0.000923207		Phosphatidylserine decarboxylase
TR_21960	-2.12587	delta blr2 * LL down vs QM9414 * LL	0.00820586	PLC-E	phospholipase C	Ca
TR_32755	-2.48902	delta blr2 * LL down vs QM9414 * LL	0.000422247	#REF!	Predicted histone tail methylase containing SET domain
TR_78462	-2.25115	delta blr2 * LL down vs QM9414 * LL	0.00043778		Predicted L-carnitine dehydratase/alpha-methylacyl-CoA racemase
TR_62576	-2.11682	delta blr2 * LL down vs QM9414 * LL	0.0288632		Predicted metal-dependent hydrolase of the TIM-barrel fold
TR_27181	-4.81521	delta blr2 * LL down vs QM9414 * LL	3.46076e-07		Predicted transporter (major facilitator superfamily)
TR_66311	-4.60656	delta blr2 * LL down vs QM9414 * LL	2.22863e-06		Predicted transporter (major facilitator superfamily)
TR_56095	-2.80134	delta blr2 * LL down vs QM9414 * LL	0.00141739		Predicted transporter (major facilitator superfamily)
TR_105260	-2.29986	delta blr2 * LL down vs QM9414 * LL	0.000111408		Predicted transporter (major facilitator superfamily)
TR_82241	-2.1472	delta blr2 * LL down vs QM9414 * LL	0.000447644		protein containing a N-terminal binuclear Zn cluster and a DNA binding domain
TR_105823	-2.65651	delta blr2 * LL down vs QM9414 * LL	2.88185e-06		Proteins containing the FAD binding domain
TR_66726	-2.10896	delta blr2 * LL down vs QM9414 * LL	0.00575124		Proteins containing the FAD binding domain
TR_82041	-4.10354	delta blr2 * LL down vs QM9414 * LL	7.10451e-05		PTH11-type GPCRs
TR_76633	-3.95758	delta blr2 * LL down vs QM9414 * LL	3.07017e-05		putative 11 TM MDR transporter
TR_81004	-2.19397	delta blr2 * LL down vs QM9414 * LL	0.0114989		putative aspartate protease, secreted
TR_53961	-2.58913	delta blr2 * LL down vs QM9414 * LL	0.0158882		putative aspartyl protease
TR_122047	-2.01614	delta blr2 * LL down vs QM9414 * LL	3.9166e-05		Putative cell wall protein. Ser/Thr-rich.	Cell wall
TR_123475	-2.56995	delta blr2 * LL down vs QM9414 * LL	6.96693e-05		Putative cell wall Thr-rich mannoprotein. Distantly related to S. cerevisiae Dan4p.	Cell wall
TR_106538	-3.15401	delta blr2 * LL down vs QM9414 * LL	0.000102346	hfb5	Putative class II hydrophobin, related to T. reesei HFB2.	Hydrophobine
TR_102820	-2.85043	delta blr2 * LL down vs QM9414 * LL	7.83591e-06		putative multicopper oxidase
TR_112563	-2.40588	delta blr2 * LL down vs QM9414 * LL	0.00209219		putative α-ketoglutarate dependent dioxygenase
TR_5206	-2.19262	delta blr2 * LL down vs QM9414 * LL	0.000185148		pyridine nucleotide-disulphide oxidoreductase AMID-like
TR_107329	-5.06322	delta blr2 * LL down vs QM9414 * LL	0.000299352		Rac1 GTPase effector FRL
TR_4682	-2.72036	delta blr2 * LL down vs QM9414 * LL	0.00160799		Reductases with broad range of substrate specificities
TR_77202	-2.07636	delta blr2 * LL down vs QM9414 * LL	0.000247307		Reductases with broad range of substrate specificities
TR_75444	-2.39258	delta blr2 * LL down vs QM9414 * LL	1.225e-06		related to A. nidulans signalosome subunit 4 (CsnD), putatively involved in regulation of sexual development	SEX
TR_69881	-2.44582	delta blr2 * LL down vs QM9414 * LL	5.10251e-05		related to S. cerevisiae Dit1p, putative sporulation specific enzyme required for spore wall maturation	SEX
TR_54962	-2.8623	delta blr2 * LL down vs QM9414 * LL	4.95567e-05		Related to yeast FTR1 Iron Permease.
TR_103275	-3.19729	delta blr2 * LL down vs QM9414 * LL	3.01837e-07		responsive to light in the absence of photoreceptor (Chen et al., 2009)	Light responsive TF
TR_57735	-3.04428	delta blr2 * LL down vs QM9414 * LL	2.51989e-07		responsive to light in the absence of photoreceptor (Chen et al., 2009)	Light responsive TF
TR_56003	-2.91606	delta blr2 * LL down vs QM9414 * LL	2.40603e-08		RNA-binding domain containing protein
TR_53025	-3.54807	delta blr2 * LL down vs QM9414 * LL	0.00119342		SAM-dependent methyltransferase
TR_111110	-2.10313	delta blr2 * LL down vs QM9414 * LL	0.000144102		SAM-dependent methyltransferases
TR_69742	-2.29867	delta blr2 * LL down vs QM9414 * LL	0.0021974		secreted esterase/lipase
TR_105977	-2.50754	delta blr2 * LL down vs QM9414 * LL	0.00151172		secreted protein, 3 TM
TR_122087	-2.18631	delta blr2 * LL down vs QM9414 * LL	0.000175703		secreted unique protein, contains anaphylatoxin/fibulin domain
TR_61055	-2.13407	delta blr2 * LL down vs QM9414 * LL	0.000278784		secreted unknown protein; low similarity to paraoxonase/arylesterase (A. fumigatus)
TR_103009	-4.5829	delta blr2 * LL down vs QM9414 * LL	0.00113811		secreted, only in A. fumigatus
TR_59364	-11.2813	delta blr2 * LL down vs QM9414 * LL	2.71363e-09		Sexual differentiation process protein ISP4	sexual development
TR_70520	-3.00824	delta blr2 * LL down vs QM9414 * LL	0.00118944		short chain dehydrogenase/reductase
TR_73250	-6.36959	delta blr2 * LL down vs QM9414 * LL	2.68581e-05		Similar to Dur3p of S. cerevisiae , which is a plasma membrane transporter for both urea and polyamines, its expression is highly sensitive to nitrogen catabolite repression and induced by allophanate, the last intermediate of the allantoin degradative pa	Urea active Transporter
TR_56911	-11.2556	delta blr2 * LL down vs QM9414 * LL	8.5907e-07		Similar to Dur3p of S. cerevisiae, which is a plasma membrane transporter for both urea and polyamines, its expression is highly sensitive to nitrogen catabolite repression and induced by allophanate, the last intermediate of the allantoin. degradative pa	Urea transporter
TR_62522	-4.18067	delta blr2 * LL down vs QM9414 * LL	2.40523e-05		small, cystein-rich protein, secreted
TR_60791	-2.14919	delta blr2 * LL down vs QM9414 * LL	0.000100426		Subtilisin kexin isozyme-1/site 1 protease, subtilase superfamily
TR_57088	-5.37808	delta blr2 * LL down vs QM9414 * LL	1.96458e-08		sulfate permease	Sulfur transporter
TR_76215	-2.78949	delta blr2 * LL down vs QM9414 * LL	3.82572e-07		Sulfide dehydrogenase	Additional aspects of sulfur metabolism
TR_54972	-2.00596	delta blr2 * LL down vs QM9414 * LL	0.000129022		Synaptic vesicle transporter SVOP and related transporters (major facilitator superfamily)
TR_122736	-2.0087	delta blr2 * LL down vs QM9414 * LL	0.0124636		tagatose bisphosphate aldolase
TR_103012	-20.1264	delta blr2 * LL down vs QM9414 * LL	3.52435e-08		Taurine dioxygenase	Sulfur acquisition and processing
TR_112567	-15.8609	delta blr2 * LL down vs QM9414 * LL	5.52888e-10		Taurine dioxygenase	Sulfur acquisition and processing
TR_123979	-8.58453	delta blr2 * LL down vs QM9414 * LL	8.39397e-06		Taurine dioxygenase	Sulfur acquisition and processing
TR_69529	-4.33896	delta blr2 * LL down vs QM9414 * LL	7.52089e-05		Taurine dioxygenase	Sulfur acquisition and processing
TR_30776	-2.72493	delta blr2 * LL down vs QM9414 * LL	0.018401		Taurine dioxygenase	Sulfur acquisition and processing
TR_77767	-2.09048	delta blr2 * LL down vs QM9414 * LL	3.6757e-05		Taurine dioxygenase	Sulfur acquisition and processing
TR_105980	-2.06664	delta blr2 * LL down vs QM9414 * LL	0.000744221		These fungal specific transcription factors belong to the Zn(2)- Cys(6) family.
TR_46446	-2.36846	delta blr2 * LL down vs QM9414 * LL	6.12102e-07		Thioredoxin binding protein TBP-2/VDUP1
TR_77288	-2.20232	delta blr2 * LL down vs QM9414 * LL	0.00478695		Thioredoxin reductase
TR_110901	-2.09047	delta blr2 * LL down vs QM9414 * LL	0.012988		This domain is found in a number of fungal transcription factors including transcriptional activator xlnR, yeast regulatory protein GAL4, and other transcription proteins regulating a variety of cellular and metabolic processes
TR_106654	-2.54861	delta blr2 * LL down vs QM9414 * LL	0.000117074		This domain is found in a number of fungal transcription factors including transcriptional activator xlnR, yeast regulatory protein GAL4, and other transcription proteins regulating a variety of cellular and metabolic processes.
TR_71823	-2.22683	delta blr2 * LL down vs QM9414 * LL	0.000647055		This domain is found in a number of fungal transcription factors including transcriptional activator xlnR, yeast regulatory protein GAL4, and other transcription proteins regulating a variety of cellular and metabolic processes.
TR_120969	-2.02188	delta blr2 * LL down vs QM9414 * LL	0.00306004		TPR-repeat and octicosarepeat domain protein, conserved
TR_82026	-3.0439	delta blr2 * LL down vs QM9414 * LL	0.00199885		trans-aconitate methyltransferase
TR_2211	-2.04883	delta blr2 * LL down vs QM9414 * LL	0.000155003		Transketolase
TR_107494	-3.25035	delta blr2 * LL down vs QM9414 * LL	0.000363619		Translational repressor Pumilio/PUF3 and related RNA-binding proteins (Puf superfamily)
TR_64018	-2.67817	delta blr2 * LL down vs QM9414 * LL	8.95279e-06	STE2	TRE18617, mating type pheromone G-protein coupled receptor	SEX
TR_109078	-2.57987	delta blr2 * LL down vs QM9414 * LL	5.19949e-07		TRE30289, hypothetical prenyltransferase, related to E. nidulans CaaX farnesyltransferase beta subunit ram1	SEX
TR_4171	-3.25206	delta blr2 * LL down vs QM9414 * LL	6.1747e-05		TRE4171, hypothetical calcium transporter	Ca
TR_53569	-2.09024	delta blr2 * LL down vs QM9414 * LL	0.000211267		TRE53569, related to Drosophila TIMELESS, putatively involved in circadian rhythm control	light
TR_59726	-2.8412	delta blr2 * LL down vs QM9414 * LL	0.029414		TRE59726, hypothetical DNA photolyase, N-terminal, class 1, FAD-binding; related to Gloeobacter violaceus Cryptochrome DASH	light
TR_62693	-12.1586	delta blr2 * LL down vs QM9414 * LL	1.70507e-08		TRE62693, candidate ABC-transporter, related to a-factor exporter Ste6p (26 % identity)	SEX
TR_68169	-3.05887	delta blr2 * LL down vs QM9414 * LL	1.3925e-05		TRE68169, hypothetical Calcium transporter	Ca
TR_77473	-2.98324	delta blr2 * LL down vs QM9414 * LL	0.00105686		TRE77473, hypothetical DNA photolyase, N-terminal, class 1, FAD-binding; related to Gloeobacter violaceus Cryptochrome DASH	light
TR_104292	-2.15845	delta blr2 * LL down vs QM9414 * LL	0.00184506	PPG1	TRE9948, mating type pheromone precursor, alpha type	SEX
TR_109276	-3.14974	delta blr2 * LL down vs QM9414 * LL	0.000235983		Tripeptidyl peptidase II
TR_64049	-12.2673	delta blr2 * LL down vs QM9414 * LL	1.31058e-09		Uncharacterized conserved protein
TR_123697	-4.5427	delta blr2 * LL down vs QM9414 * LL	3.90803e-08		Uncharacterized conserved protein
TR_112034	-2.88746	delta blr2 * LL down vs QM9414 * LL	0.000104216		Uncharacterized conserved protein
TR_121653	-2.50814	delta blr2 * LL down vs QM9414 * LL	0.00106677		Uncharacterized conserved protein
TR_120365	-3.85699	delta blr2 * LL down vs QM9414 * LL	0.000294668		unique basic leucine zipper protein
TR_104175	-3.39843	delta blr2 * LL down vs QM9414 * LL	6.59725e-07		unique protein
TR_110323	-3.04784	delta blr2 * LL down vs QM9414 * LL	0.000283677		unique protein
TR_122506	-3.00697	delta blr2 * LL down vs QM9414 * LL	0.000207989		unique protein
TR_106236	-2.58219	delta blr2 * LL down vs QM9414 * LL	0.00812322		unique protein
TR_71212	-2.21358	delta blr2 * LL down vs QM9414 * LL	0.0137644		unique protein
TR_110880	-2.50863	delta blr2 * LL down vs QM9414 * LL	0.00893319		unique protein (HGT from Streptomyces? LinA?)
TR_103660	-2.54822	delta blr2 * LL down vs QM9414 * LL	4.6572e-06		unique protein secreted
TR_103774	-2.17086	delta blr2 * LL down vs QM9414 * LL	1.88118e-06		unique protein, 1 TM
TR_109967	-3.11825	delta blr2 * LL down vs QM9414 * LL	0.000478137		unique protein, 4 TM
TR_110891	-3.21078	delta blr2 * LL down vs QM9414 * LL	0.00094161		unique protein, contains cupin region (also in A. oryzae)
TR_111865	-2.10334	delta blr2 * LL down vs QM9414 * LL	0.00432324		unique protein, only bacterial neighbors (Yersinia), syntenic in trichoderma
TR_107297	-2.20412	delta blr2 * LL down vs QM9414 * LL	1.56796e-09		unique protein, only in Hypocreaceae
TR_104458	-3.45697	delta blr2 * LL down vs QM9414 * LL	0.000197587		unique protein, secreted
TR_109910	-2.80576	delta blr2 * LL down vs QM9414 * LL	0.00193319		unique protein, secreted
TR_111951	-2.51891	delta blr2 * LL down vs QM9414 * LL	9.89997e-05		unique protein, secreted
TR_103039	-8.74831	delta blr2 * LL down vs QM9414 * LL	5.50377e-05		unique protein, secreted, HTG, contains S51 protease domain
TR_123777	-3.06831	delta blr2 * LL down vs QM9414 * LL	0.0215464		unique secreted protein
TR_106554	-2.75886	delta blr2 * LL down vs QM9414 * LL	0.000210159		unique secreted protein
TR_112281	-2.56868	delta blr2 * LL down vs QM9414 * LL	0.00113569		unique secreted protein
TR_109907	-2.2983	delta blr2 * LL down vs QM9414 * LL	1.61123e-07		unique secreted protein
TR_112396	-3.483	delta blr2 * LL down vs QM9414 * LL	6.1297e-06		unique secreted protein (33 % identity to protozoa antigen)
TR_105155	-2.10591	delta blr2 * LL down vs QM9414 * LL	0.00790654		unknon protein, only Chaetomium and Gibberella
TR_107055	-4.6654	delta blr2 * LL down vs QM9414 * LL	3.63657e-06		unknown
TR_112538	-2.24569	delta blr2 * LL down vs QM9414 * LL	0.00212153		unknown C2H2 zinc finger protein, conserved
TR_106686	-3.69878	delta blr2 * LL down vs QM9414 * LL	7.0756e-06		unknown conserved protein
TR_64656	-3.58681	delta blr2 * LL down vs QM9414 * LL	3.17043e-07		unknown conserved protein
TR_69857	-2.70822	delta blr2 * LL down vs QM9414 * LL	0.00127353		unknown conserved protein
TR_61097	-2.41374	delta blr2 * LL down vs QM9414 * LL	0.000515517		unknown conserved protein
TR_72581	-2.21368	delta blr2 * LL down vs QM9414 * LL	0.00509873		unknown conserved protein
TR_53153	-2.03239	delta blr2 * LL down vs QM9414 * LL	0.000134862		unknown conserved protein
TR_111955	-2.90567	delta blr2 * LL down vs QM9414 * LL	0.00289502		unknown conserved protein, 1 TM
TR_110150	-2.03616	delta blr2 * LL down vs QM9414 * LL	0.0103762		unknown conserved protein, 1 TM
TR_107775	-2.17632	delta blr2 * LL down vs QM9414 * LL	0.000203643		unknown conserved protein, contains protein kinase domain
TR_53029	-2.3036	delta blr2 * LL down vs QM9414 * LL	0.000428474		unknown conserved protein, contains ß-lactamase domian
TR_56278	-2.70889	delta blr2 * LL down vs QM9414 * LL	0.00055813		unknown conserved protein, in Sordariomycetes
TR_48211	-7.06831	delta blr2 * LL down vs QM9414 * LL	1.284e-06		unknown conserved protein, intracellular
TR_109239	-3.95878	delta blr2 * LL down vs QM9414 * LL	0.000112955		unknown conserved protein, only in Aspergilli
TR_67717	-4.57362	delta blr2 * LL down vs QM9414 * LL	2.78042e-08		unknown conserved protein, ß-lactamase HMMPfam
TR_23240	-2.16078	delta blr2 * LL down vs QM9414 * LL	0.0135174		unknown hypothetical protein, only in Aspergillus and Chaetomium
TR_60370	-2.70676	delta blr2 * LL down vs QM9414 * LL	0.000495115		unknown protein
TR_108586	-2.69269	delta blr2 * LL down vs QM9414 * LL	0.000471032		unknown protein (A. fumigatus: actin regulatory protein, 37 %)
TR_60638	-2.30921	delta blr2 * LL down vs QM9414 * LL	0.00710338		unknown protein, 1 TM, only in chaetomium and Magnaporthe
TR_110797	-5.8715	delta blr2 * LL down vs QM9414 * LL	1.11588e-05		unknown protein, 1 TM, only in Gibberella
TR_74580	-3.13594	delta blr2 * LL down vs QM9414 * LL	3.21453e-06		unknown protein, 3 TM domains
TR_41604	-2.80351	delta blr2 * LL down vs QM9414 * LL	0.000107027		unknown protein, 4 TM, conserved in yeast
TR_112163	-2.18176	delta blr2 * LL down vs QM9414 * LL	8.27397e-06		unknown protein, conserved in Sordariomycetes
TR_109341	-2.11956	delta blr2 * LL down vs QM9414 * LL	5.72931e-11		unknown protein, C-terminal ankyrin domain
TR_109387	-2.71887	delta blr2 * LL down vs QM9414 * LL	2.55621e-05		unknown protein, in Aspergilli
TR_105106	-5.87527	delta blr2 * LL down vs QM9414 * LL	2.59209e-07		unknown protein, low similarity to others
TR_112478	-2.01979	delta blr2 * LL down vs QM9414 * LL	0.00150862		unknown protein, only in A. oryzae
TR_59197	-3.40039	delta blr2 * LL down vs QM9414 * LL	2.97745e-06		unknown protein, only in Gibberella and Chaetomium
TR_68706	-6.37445	delta blr2 * LL down vs QM9414 * LL	3.74868e-10		unknown protein, only in hypocreaceae
TR_81623	-4.57129	delta blr2 * LL down vs QM9414 * LL	1.54577e-08		unknown protein, only in Hypocreaceae
TR_110220	-2.06299	delta blr2 * LL down vs QM9414 * LL	0.0297793		unknown protein, only in magnaporthe and Coccidioides
TR_49928	-2.74473	delta blr2 * LL down vs QM9414 * LL	0.00452421		unknown protein, only in Sordariomycetes
TR_59065	-2.62648	delta blr2 * LL down vs QM9414 * LL	0.00167886		unknown protein, partially conserved
TR_122579	-2.36544	delta blr2 * LL down vs QM9414 * LL	0.000715445		unknown protein, secreted 4 TM, in Sordariomycetes
TR_107495	-2.87416	delta blr2 * LL down vs QM9414 * LL	0.00389739		unknown secreted protein
TR_105844	-2.74634	delta blr2 * LL down vs QM9414 * LL	0.000237213		unknown secreted protein, only in Cryptococcus
TR_103156	-2.12324	delta blr2 * LL down vs QM9414 * LL	0.000176364		unknown secreted protein, only in gibberella
TR_63526	-2.92282	delta blr2 * LL down vs QM9414 * LL	4.06543e-05		unknown secreted protein, only in Hypocreaceae
TR_102851	-2.32346	delta blr2 * LL down vs QM9414 * LL	0.000750109		unknown secreted protein, only in Magnaporthe and Chaetomium
TR_108784	-3.66276	delta blr2 * LL down vs QM9414 * LL	2.70155e-09		unknown Zinc-dependent oxidoreductase
TR_106171	-6.01754	delta blr2 * LL down vs QM9414 * LL	0.000117267		unknown, contains heteroincompatibility domain, related to N. crassa tol
TR_23238	-8.77288	delta blr2 * LL down vs QM9414 * LL	1.47471e-11
TR_21255	-2.3464	delta blr2 * LL down vs QM9414 * LL	3.9645e-10
TR_123865	-16.0089	delta blr2 * LL down vs QM9414 * LL	1.79217e-09
TR_108199	-2.80547	delta blr2 * LL down vs QM9414 * LL	1.92382e-09
TR_61642	-4.08915	delta blr2 * LL down vs QM9414 * LL	2.07418e-09
TR_103127	-5.19049	delta blr2 * LL down vs QM9414 * LL	6.6718e-09
TR_112055	-2.27587	delta blr2 * LL down vs QM9414 * LL	9.77793e-09
TR_66521	-2.76194	delta blr2 * LL down vs QM9414 * LL	1.72826e-08
TR_67470	-2.70999	delta blr2 * LL down vs QM9414 * LL	2.09665e-08
TR_102766	-3.15605	delta blr2 * LL down vs QM9414 * LL	2.32541e-08
TR_49399	-2.12469	delta blr2 * LL down vs QM9414 * LL	3.22372e-08
TR_5182	-5.03288	delta blr2 * LL down vs QM9414 * LL	3.55288e-08
TR_63909	-3.59024	delta blr2 * LL down vs QM9414 * LL	4.54527e-08
TR_110271	-3.56874	delta blr2 * LL down vs QM9414 * LL	5.14716e-08
TR_76771	-2.14726	delta blr2 * LL down vs QM9414 * LL	5.19057e-08
TR_112037	-2.87973	delta blr2 * LL down vs QM9414 * LL	5.36982e-08		unknown, no orthologues
TR_105994	-5.84074	delta blr2 * LL down vs QM9414 * LL	6.11377e-08
TR_76311	-2.37965	delta blr2 * LL down vs QM9414 * LL	6.29463e-08
TR_64667	-6.57388	delta blr2 * LL down vs QM9414 * LL	6.4451e-08
TR_68705	-14.1926	delta blr2 * LL down vs QM9414 * LL	6.49912e-08
TR_59838	-2.82887	delta blr2 * LL down vs QM9414 * LL	8.16596e-08
TR_108721	-2.35472	delta blr2 * LL down vs QM9414 * LL	1.03929e-07
TR_108460	-2.89307	delta blr2 * LL down vs QM9414 * LL	1.11855e-07
TR_78072	-3.10625	delta blr2 * LL down vs QM9414 * LL	1.2737e-07
TR_103438	-5.76118	delta blr2 * LL down vs QM9414 * LL	1.41328e-07
TR_103437	-3.61452	delta blr2 * LL down vs QM9414 * LL	1.51361e-07
TR_70830	-4.57847	delta blr2 * LL down vs QM9414 * LL	1.5898e-07
TR_43286	-2.91405	delta blr2 * LL down vs QM9414 * LL	1.59408e-07
TR_69926	-2.97978	delta blr2 * LL down vs QM9414 * LL	1.69142e-07
TR_60665	-2.93261	delta blr2 * LL down vs QM9414 * LL	1.80707e-07
TR_64916	-3.66249	delta blr2 * LL down vs QM9414 * LL	2.04134e-07
TR_123842	-2.26051	delta blr2 * LL down vs QM9414 * LL	2.07802e-07
TR_112679	-2.17435	delta blr2 * LL down vs QM9414 * LL	2.34657e-07
TR_120357	-5.75075	delta blr2 * LL down vs QM9414 * LL	2.40147e-07		Zn-binding oxidoreductase, no intron
TR_121445	-2.28581	delta blr2 * LL down vs QM9414 * LL	2.80492e-07
TR_71125	-4.18303	delta blr2 * LL down vs QM9414 * LL	2.85642e-07
TR_80733	-2.62193	delta blr2 * LL down vs QM9414 * LL	3.01037e-07
TR_73516	-9.12937	delta blr2 * LL down vs QM9414 * LL	3.2485e-07
TR_67627	-2.3959	delta blr2 * LL down vs QM9414 * LL	3.33123e-07
TR_3121	-2.11798	delta blr2 * LL down vs QM9414 * LL	3.55516e-07
TR_105356	-3.08962	delta blr2 * LL down vs QM9414 * LL	3.73062e-07
TR_123090	-2.13435	delta blr2 * LL down vs QM9414 * LL	3.95699e-07
TR_67052	-2.52619	delta blr2 * LL down vs QM9414 * LL	4.0662e-07
TR_5135	-3.57108	delta blr2 * LL down vs QM9414 * LL	4.17526e-07
TR_62975	-2.22229	delta blr2 * LL down vs QM9414 * LL	4.50664e-07
TR_105806	-3.58959	delta blr2 * LL down vs QM9414 * LL	4.53482e-07
TR_69613	-3.01156	delta blr2 * LL down vs QM9414 * LL	4.72001e-07
TR_65480	-2.31892	delta blr2 * LL down vs QM9414 * LL	5.7721e-07
TR_58580	-20.3205	delta blr2 * LL down vs QM9414 * LL	5.8859e-07		α-ketoglutarate dependent (FeII) oxygenase, similar to isopenicillin N synthase
TR_67209	-2.05473	delta blr2 * LL down vs QM9414 * LL	6.07878e-07
TR_111552	-2.44665	delta blr2 * LL down vs QM9414 * LL	6.64349e-07
TR_58521	-15.8577	delta blr2 * LL down vs QM9414 * LL	7.05403e-07
TR_109045	-2.16293	delta blr2 * LL down vs QM9414 * LL	7.84495e-07
TR_21595	-3.21314	delta blr2 * LL down vs QM9414 * LL	8.87306e-07
TR_82667	-2.27858	delta blr2 * LL down vs QM9414 * LL	8.9403e-07
TR_63967	-2.49626	delta blr2 * LL down vs QM9414 * LL	9.1321e-07
TR_40814	-2.2922	delta blr2 * LL down vs QM9414 * LL	9.61652e-07
TR_108783	-4.41618	delta blr2 * LL down vs QM9414 * LL	9.61972e-07
TR_105282	-4.57021	delta blr2 * LL down vs QM9414 * LL	1.05902e-06
TR_112274	-2.08707	delta blr2 * LL down vs QM9414 * LL	1.09358e-06
TR_34252	-6.14707	delta blr2 * LL down vs QM9414 * LL	1.09769e-06
TR_56350	-2.61886	delta blr2 * LL down vs QM9414 * LL	1.10074e-06
TR_112371	-2.83147	delta blr2 * LL down vs QM9414 * LL	1.13099e-06
TR_104060	-2.89003	delta blr2 * LL down vs QM9414 * LL	1.14225e-06
TR_60756	-2.36689	delta blr2 * LL down vs QM9414 * LL	1.1583e-06
TR_42043	-2.64554	delta blr2 * LL down vs QM9414 * LL	1.16931e-06
TR_108342	-2.12065	delta blr2 * LL down vs QM9414 * LL	1.20464e-06
TR_106516	-5.93999	delta blr2 * LL down vs QM9414 * LL	1.28729e-06
TR_56758	-2.80189	delta blr2 * LL down vs QM9414 * LL	1.42164e-06
TR_21396	-4.25967	delta blr2 * LL down vs QM9414 * LL	1.4416e-06
TR_81668	-2.99178	delta blr2 * LL down vs QM9414 * LL	1.50592e-06
TR_4114	-2.10316	delta blr2 * LL down vs QM9414 * LL	1.507e-06
TR_109323	-2.64592	delta blr2 * LL down vs QM9414 * LL	1.66593e-06
TR_120911	-3.87745	delta blr2 * LL down vs QM9414 * LL	1.67668e-06
TR_104336	-3.17471	delta blr2 * LL down vs QM9414 * LL	1.71227e-06
TR_103121	-2.50747	delta blr2 * LL down vs QM9414 * LL	1.74789e-06
TR_46763	-2.64423	delta blr2 * LL down vs QM9414 * LL	1.87256e-06
TR_56259	-2.19133	delta blr2 * LL down vs QM9414 * LL	2.05747e-06
TR_69494	-2.06088	delta blr2 * LL down vs QM9414 * LL	2.05844e-06
TR_109648	-3.04391	delta blr2 * LL down vs QM9414 * LL	2.0595e-06
TR_36335	-3.87227	delta blr2 * LL down vs QM9414 * LL	2.17014e-06
TR_31041	-2.4381	delta blr2 * LL down vs QM9414 * LL	2.26876e-06
TR_111395	-2.93579	delta blr2 * LL down vs QM9414 * LL	2.28368e-06
TR_103273	-3.26074	delta blr2 * LL down vs QM9414 * LL	2.34295e-06
TR_106645	-2.43781	delta blr2 * LL down vs QM9414 * LL	2.3855e-06
TR_108732	-2.15158	delta blr2 * LL down vs QM9414 * LL	2.40907e-06
TR_42953	-2.98569	delta blr2 * LL down vs QM9414 * LL	2.41757e-06
TR_63889	-2.5839	delta blr2 * LL down vs QM9414 * LL	2.64957e-06
TR_102637	-2.2502	delta blr2 * LL down vs QM9414 * LL	2.67895e-06
TR_110678	-2.57748	delta blr2 * LL down vs QM9414 * LL	2.71535e-06
TR_69928	-3.48787	delta blr2 * LL down vs QM9414 * LL	2.74517e-06
TR_68615	-4.48159	delta blr2 * LL down vs QM9414 * LL	2.92293e-06
TR_66437	-2.8177	delta blr2 * LL down vs QM9414 * LL	2.96281e-06
TR_60123	-2.25158	delta blr2 * LL down vs QM9414 * LL	2.98626e-06
TR_71008	-3.3885	delta blr2 * LL down vs QM9414 * LL	3.16839e-06
TR_107131	-3.3111	delta blr2 * LL down vs QM9414 * LL	3.29001e-06
TR_108013	-2.28173	delta blr2 * LL down vs QM9414 * LL	3.41628e-06		Zn(2)Cys6 transcription factor, unknown, in Aspergilli
TR_104171	-2.22889	delta blr2 * LL down vs QM9414 * LL	3.56217e-06
TR_4767	-2.00705	delta blr2 * LL down vs QM9414 * LL	3.8033e-06
TR_104064	-2.70142	delta blr2 * LL down vs QM9414 * LL	3.88801e-06
TR_53872	-3.63457	delta blr2 * LL down vs QM9414 * LL	3.91768e-06
TR_123471	-2.26624	delta blr2 * LL down vs QM9414 * LL	4.12821e-06
TR_55871	-2.34298	delta blr2 * LL down vs QM9414 * LL	4.26428e-06
TR_105798	-2.86544	delta blr2 * LL down vs QM9414 * LL	4.36079e-06
TR_58535	-3.41183	delta blr2 * LL down vs QM9414 * LL	4.39451e-06
TR_109359	-2.95772	delta blr2 * LL down vs QM9414 * LL	4.50784e-06
TR_109282	-3.14445	delta blr2 * LL down vs QM9414 * LL	4.70247e-06
TR_107524	-2.3487	delta blr2 * LL down vs QM9414 * LL	4.71621e-06
TR_122614	-4.75088	delta blr2 * LL down vs QM9414 * LL	4.75488e-06
TR_110274	-2.6364	delta blr2 * LL down vs QM9414 * LL	4.85786e-06
TR_56690	-2.02626	delta blr2 * LL down vs QM9414 * LL	5.02612e-06
TR_109489	-3.31269	delta blr2 * LL down vs QM9414 * LL	5.03385e-06
TR_72183	-3.42125	delta blr2 * LL down vs QM9414 * LL	5.07627e-06
TR_63435	-3.87292	delta blr2 * LL down vs QM9414 * LL	5.18456e-06
TR_4240	-2.71727	delta blr2 * LL down vs QM9414 * LL	5.2083e-06
TR_63914	-2.98112	delta blr2 * LL down vs QM9414 * LL	5.24507e-06
TR_109305	-2.32716	delta blr2 * LL down vs QM9414 * LL	5.34572e-06
TR_44700	-3.39806	delta blr2 * LL down vs QM9414 * LL	5.43676e-06
TR_108715	-2.19967	delta blr2 * LL down vs QM9414 * LL	5.45088e-06
TR_68566	-3.11914	delta blr2 * LL down vs QM9414 * LL	5.49023e-06
TR_112112	-2.98343	delta blr2 * LL down vs QM9414 * LL	5.53362e-06
TR_65718	-3.44653	delta blr2 * LL down vs QM9414 * LL	5.6983e-06
TR_81442	-3.73147	delta blr2 * LL down vs QM9414 * LL	5.7743e-06
TR_39827	-2.11059	delta blr2 * LL down vs QM9414 * LL	5.97661e-06
TR_102876	-2.03315	delta blr2 * LL down vs QM9414 * LL	6.17048e-06
TR_62556	-3.10911	delta blr2 * LL down vs QM9414 * LL	6.39534e-06
TR_58296	-3.36593	delta blr2 * LL down vs QM9414 * LL	6.66642e-06
TR_41325	-4.03034	delta blr2 * LL down vs QM9414 * LL	6.7829e-06
TR_108082	-2.0499	delta blr2 * LL down vs QM9414 * LL	6.819e-06
TR_123797	-4.06344	delta blr2 * LL down vs QM9414 * LL	6.83375e-06
TR_106148	-2.16537	delta blr2 * LL down vs QM9414 * LL	6.91558e-06
TR_69870	-2.43941	delta blr2 * LL down vs QM9414 * LL	6.9611e-06
TR_67600	-2.22546	delta blr2 * LL down vs QM9414 * LL	7.00749e-06
TR_103033	-3.5166	delta blr2 * LL down vs QM9414 * LL	7.36322e-06
TR_109015	-2.49916	delta blr2 * LL down vs QM9414 * LL	7.3768e-06
TR_68470	-4.29646	delta blr2 * LL down vs QM9414 * LL	7.39038e-06
TR_3662	-2.1609	delta blr2 * LL down vs QM9414 * LL	7.64415e-06
TR_3333	-4.05499	delta blr2 * LL down vs QM9414 * LL	7.65452e-06
TR_103050	-2.17555	delta blr2 * LL down vs QM9414 * LL	7.76353e-06
TR_105391	-2.25374	delta blr2 * LL down vs QM9414 * LL	8.11454e-06
TR_108585	-2.25944	delta blr2 * LL down vs QM9414 * LL	8.1809e-06
TR_59338	-2.28969	delta blr2 * LL down vs QM9414 * LL	8.18297e-06
TR_32212	-2.16853	delta blr2 * LL down vs QM9414 * LL	8.194e-06
TR_60739	-2.33015	delta blr2 * LL down vs QM9414 * LL	8.49237e-06
TR_37827	-2.25001	delta blr2 * LL down vs QM9414 * LL	9.28953e-06
TR_1992	-2.01305	delta blr2 * LL down vs QM9414 * LL	9.29329e-06
TR_106181	-3.89309	delta blr2 * LL down vs QM9414 * LL	9.56686e-06
TR_106512	-3.88123	delta blr2 * LL down vs QM9414 * LL	9.70935e-06
TR_53267	-2.4078	delta blr2 * LL down vs QM9414 * LL	9.71828e-06
TR_59887	-2.93841	delta blr2 * LL down vs QM9414 * LL	9.77437e-06
TR_3363	-3.23685	delta blr2 * LL down vs QM9414 * LL	9.80421e-06		unknown; 9 TM; only in Sordariomycetes
TR_58774	-3.18713	delta blr2 * LL down vs QM9414 * LL	9.95793e-06
TR_58560	-2.39727	delta blr2 * LL down vs QM9414 * LL	1.00358e-05
TR_22388	-2.32931	delta blr2 * LL down vs QM9414 * LL	1.0042e-05
TR_120228	-2.24577	delta blr2 * LL down vs QM9414 * LL	1.03241e-05
TR_102901	-2.06967	delta blr2 * LL down vs QM9414 * LL	1.0468e-05
TR_111958	-2.6765	delta blr2 * LL down vs QM9414 * LL	1.06293e-05
TR_109725	-3.05746	delta blr2 * LL down vs QM9414 * LL	1.10323e-05
TR_104117	-2.34714	delta blr2 * LL down vs QM9414 * LL	1.11092e-05
TR_112028	-2.77482	delta blr2 * LL down vs QM9414 * LL	1.12396e-05
TR_60008	-2.07473	delta blr2 * LL down vs QM9414 * LL	1.13312e-05
TR_76822	-3.16303	delta blr2 * LL down vs QM9414 * LL	1.14362e-05
TR_21824	-2.17049	delta blr2 * LL down vs QM9414 * LL	1.19415e-05
TR_108201	-2.09594	delta blr2 * LL down vs QM9414 * LL	1.22765e-05
TR_59322	-3.10338	delta blr2 * LL down vs QM9414 * LL	1.22804e-05		Zinc-binding oxidoreductase
TR_80911	-2.06709	delta blr2 * LL down vs QM9414 * LL	1.26251e-05
TR_70919	-2.80569	delta blr2 * LL down vs QM9414 * LL	1.27806e-05
TR_64181	-3.04763	delta blr2 * LL down vs QM9414 * LL	1.28646e-05
TR_106492	-2.79479	delta blr2 * LL down vs QM9414 * LL	1.29365e-05
TR_69064	-2.72592	delta blr2 * LL down vs QM9414 * LL	1.30436e-05
TR_58115	-2.75173	delta blr2 * LL down vs QM9414 * LL	1.30758e-05
TR_5502	-2.40375	delta blr2 * LL down vs QM9414 * LL	1.32165e-05
TR_102773	-3.97242	delta blr2 * LL down vs QM9414 * LL	1.36954e-05
TR_52960	-2.28438	delta blr2 * LL down vs QM9414 * LL	1.39282e-05
TR_102910	-2.07545	delta blr2 * LL down vs QM9414 * LL	1.40251e-05
TR_59771	-2.63424	delta blr2 * LL down vs QM9414 * LL	1.40323e-05
TR_69896	-2.60833	delta blr2 * LL down vs QM9414 * LL	1.4686e-05
TR_110855	-5.74605	delta blr2 * LL down vs QM9414 * LL	1.51978e-05
TR_103470	-3.48196	delta blr2 * LL down vs QM9414 * LL	1.581e-05
TR_60585	-3.26677	delta blr2 * LL down vs QM9414 * LL	1.60685e-05
TR_102467	-4.5654	delta blr2 * LL down vs QM9414 * LL	1.65258e-05
TR_53964	-3.13978	delta blr2 * LL down vs QM9414 * LL	1.65914e-05
TR_67678	-3.61621	delta blr2 * LL down vs QM9414 * LL	1.65954e-05
TR_82172	-2.33794	delta blr2 * LL down vs QM9414 * LL	1.70475e-05
TR_71649	-4.05931	delta blr2 * LL down vs QM9414 * LL	1.72514e-05
TR_109779	-4.51655	delta blr2 * LL down vs QM9414 * LL	1.72768e-05		von Willebrand factor and related coagulation proteins
TR_59382	-2.76606	delta blr2 * LL down vs QM9414 * LL	1.7422e-05
TR_56267	-2.01203	delta blr2 * LL down vs QM9414 * LL	1.74261e-05
TR_105912	-2.89323	delta blr2 * LL down vs QM9414 * LL	1.77834e-05
TR_53900	-3.03686	delta blr2 * LL down vs QM9414 * LL	1.82237e-05
TR_75424	-2.27672	delta blr2 * LL down vs QM9414 * LL	1.83439e-05
TR_122287	-3.33323	delta blr2 * LL down vs QM9414 * LL	1.85049e-05
TR_109560	-5.54795	delta blr2 * LL down vs QM9414 * LL	1.86215e-05
TR_57430	-2.34819	delta blr2 * LL down vs QM9414 * LL	1.86596e-05
TR_112115	-2.85166	delta blr2 * LL down vs QM9414 * LL	1.90682e-05
TR_108005	-2.68321	delta blr2 * LL down vs QM9414 * LL	1.9197e-05
TR_123131	-2.30214	delta blr2 * LL down vs QM9414 * LL	1.99176e-05
TR_71071	-2.16391	delta blr2 * LL down vs QM9414 * LL	2.02956e-05
TR_104421	-2.56776	delta blr2 * LL down vs QM9414 * LL	2.04446e-05
TR_111811	-2.76132	delta blr2 * LL down vs QM9414 * LL	2.04833e-05
TR_46443	-2.90899	delta blr2 * LL down vs QM9414 * LL	2.08879e-05
TR_2521	-2.03173	delta blr2 * LL down vs QM9414 * LL	2.14399e-05
TR_121098	-2.50151	delta blr2 * LL down vs QM9414 * LL	2.14521e-05
TR_110732	-2.58377	delta blr2 * LL down vs QM9414 * LL	2.18302e-05
TR_29333	-2.96105	delta blr2 * LL down vs QM9414 * LL	2.18619e-05
TR_107338	-3.59268	delta blr2 * LL down vs QM9414 * LL	2.19358e-05
TR_56700	-6.87753	delta blr2 * LL down vs QM9414 * LL	2.20541e-05
TR_61858	-2.81085	delta blr2 * LL down vs QM9414 * LL	2.21387e-05
TR_119875	-2.03768	delta blr2 * LL down vs QM9414 * LL	2.25325e-05
TR_80741	-2.53451	delta blr2 * LL down vs QM9414 * LL	2.28055e-05
TR_68026	-2.00151	delta blr2 * LL down vs QM9414 * LL	2.289e-05
TR_58077	-2.01351	delta blr2 * LL down vs QM9414 * LL	2.30485e-05
TR_102935	-2.28598	delta blr2 * LL down vs QM9414 * LL	2.31367e-05
TR_109357	-3.63722	delta blr2 * LL down vs QM9414 * LL	2.31592e-05
TR_106998	-3.04844	delta blr2 * LL down vs QM9414 * LL	2.35912e-05
TR_111517	-3.55834	delta blr2 * LL down vs QM9414 * LL	2.3877e-05
TR_62333	-3.5	delta blr2 * LL down vs QM9414 * LL	2.39111e-05
TR_123431	-4.31317	delta blr2 * LL down vs QM9414 * LL	2.40511e-05
TR_112660	-2.41469	delta blr2 * LL down vs QM9414 * LL	2.43307e-05
TR_26187	-2.9415	delta blr2 * LL down vs QM9414 * LL	2.46807e-05
TR_103174	-2.86243	delta blr2 * LL down vs QM9414 * LL	2.48123e-05
TR_105838	-2.38647	delta blr2 * LL down vs QM9414 * LL	2.48373e-05
TR_107596	-2.065	delta blr2 * LL down vs QM9414 * LL	2.51037e-05
TR_110731	-2.52901	delta blr2 * LL down vs QM9414 * LL	2.55676e-05
TR_59628	-2.47453	delta blr2 * LL down vs QM9414 * LL	2.59423e-05
TR_110096	-2.85175	delta blr2 * LL down vs QM9414 * LL	2.60932e-05
TR_110026	-2.42606	delta blr2 * LL down vs QM9414 * LL	2.67681e-05
TR_112086	-3.42386	delta blr2 * LL down vs QM9414 * LL	2.73101e-05
TR_111541	-2.40542	delta blr2 * LL down vs QM9414 * LL	2.77432e-05
TR_69805	-2.02419	delta blr2 * LL down vs QM9414 * LL	2.7948e-05
TR_38876	-3.64696	delta blr2 * LL down vs QM9414 * LL	2.8543e-05
TR_111049	-2.68223	delta blr2 * LL down vs QM9414 * LL	2.91344e-05
TR_2517	-2.8154	delta blr2 * LL down vs QM9414 * LL	2.92396e-05
TR_65114	-4.31991	delta blr2 * LL down vs QM9414 * LL	2.93685e-05
TR_104201	-2.2238	delta blr2 * LL down vs QM9414 * LL	2.98147e-05
TR_66303	-2.62166	delta blr2 * LL down vs QM9414 * LL	2.98547e-05
TR_61618	-3.42371	delta blr2 * LL down vs QM9414 * LL	3.00276e-05
TR_2250	-2.66983	delta blr2 * LL down vs QM9414 * LL	3.01588e-05
TR_54583	-2.33995	delta blr2 * LL down vs QM9414 * LL	3.01873e-05
TR_63006	-2.42782	delta blr2 * LL down vs QM9414 * LL	3.04928e-05
TR_105027	-2.64685	delta blr2 * LL down vs QM9414 * LL	3.06183e-05
TR_110708	-2.48207	delta blr2 * LL down vs QM9414 * LL	3.10944e-05
TR_68925	-3.11274	delta blr2 * LL down vs QM9414 * LL	3.17684e-05
TR_107745	-2.13876	delta blr2 * LL down vs QM9414 * LL	3.18998e-05
TR_65040	-2.20317	delta blr2 * LL down vs QM9414 * LL	3.21144e-05
TR_109231	-2.73521	delta blr2 * LL down vs QM9414 * LL	3.22444e-05
TR_56726	-2.41718	delta blr2 * LL down vs QM9414 * LL	3.29555e-05
TR_123256	-2.94727	delta blr2 * LL down vs QM9414 * LL	3.32076e-05
TR_102789	-2.16856	delta blr2 * LL down vs QM9414 * LL	3.35925e-05
TR_54784	-2.27691	delta blr2 * LL down vs QM9414 * LL	3.42037e-05
TR_81049	-2.31851	delta blr2 * LL down vs QM9414 * LL	3.43804e-05
TR_108635	-2.04102	delta blr2 * LL down vs QM9414 * LL	3.43852e-05
TR_65499	-2.91368	delta blr2 * LL down vs QM9414 * LL	3.46284e-05
TR_110406	-2.26894	delta blr2 * LL down vs QM9414 * LL	3.4832e-05
TR_3532	-4.74338	delta blr2 * LL down vs QM9414 * LL	3.56515e-05
TR_110078	-4.17628	delta blr2 * LL down vs QM9414 * LL	3.56553e-05
TR_63703	-2.16836	delta blr2 * LL down vs QM9414 * LL	3.58914e-05
TR_112369	-2.48081	delta blr2 * LL down vs QM9414 * LL	3.63122e-05
TR_4860	-2.5665	delta blr2 * LL down vs QM9414 * LL	3.64084e-05
TR_2316	-3.31698	delta blr2 * LL down vs QM9414 * LL	3.64153e-05
TR_105457	-2.11099	delta blr2 * LL down vs QM9414 * LL	3.67503e-05
TR_61701	-2.01612	delta blr2 * LL down vs QM9414 * LL	3.77633e-05
TR_57865	-2.09587	delta blr2 * LL down vs QM9414 * LL	3.78431e-05
TR_112040	-2.67548	delta blr2 * LL down vs QM9414 * LL	3.83114e-05
TR_22654	-2.05765	delta blr2 * LL down vs QM9414 * LL	3.84564e-05
TR_64720	-2.12711	delta blr2 * LL down vs QM9414 * LL	3.84871e-05
TR_107996	-2.52782	delta blr2 * LL down vs QM9414 * LL	3.85461e-05
TR_108676	-2.04139	delta blr2 * LL down vs QM9414 * LL	3.86517e-05
TR_56499	-2.61045	delta blr2 * LL down vs QM9414 * LL	3.86932e-05
TR_66016	-2.09119	delta blr2 * LL down vs QM9414 * LL	3.92942e-05
TR_75260	-2.16706	delta blr2 * LL down vs QM9414 * LL	3.9484e-05
TR_61839	-3.24562	delta blr2 * LL down vs QM9414 * LL	3.94893e-05
TR_103133	-2.53401	delta blr2 * LL down vs QM9414 * LL	3.95832e-05
TR_105336	-3.84892	delta blr2 * LL down vs QM9414 * LL	4.01157e-05
TR_30668	-2.21537	delta blr2 * LL down vs QM9414 * LL	4.0343e-05
TR_32402	-2.43401	delta blr2 * LL down vs QM9414 * LL	4.03828e-05
TR_112232	-2.24506	delta blr2 * LL down vs QM9414 * LL	4.08903e-05
TR_105701	-2.37056	delta blr2 * LL down vs QM9414 * LL	4.09473e-05
TR_3292	-2.29745	delta blr2 * LL down vs QM9414 * LL	4.11021e-05
TR_104514	-2.71758	delta blr2 * LL down vs QM9414 * LL	4.13324e-05
TR_122147	-2.14961	delta blr2 * LL down vs QM9414 * LL	4.13356e-05		unknown, no orthologues, no intron
TR_59655	-2.8654	delta blr2 * LL down vs QM9414 * LL	4.15761e-05
TR_110457	-3.03981	delta blr2 * LL down vs QM9414 * LL	4.16868e-05
TR_123186	-2.94377	delta blr2 * LL down vs QM9414 * LL	4.24367e-05
TR_64312	-2.33033	delta blr2 * LL down vs QM9414 * LL	4.33123e-05
TR_56897	-3.84524	delta blr2 * LL down vs QM9414 * LL	4.33732e-05
TR_56370	-2.69916	delta blr2 * LL down vs QM9414 * LL	4.3853e-05
TR_82014	-3.66502	delta blr2 * LL down vs QM9414 * LL	4.40879e-05
TR_112380	-2.37	delta blr2 * LL down vs QM9414 * LL	4.42296e-05
TR_110987	-3.53445	delta blr2 * LL down vs QM9414 * LL	4.44478e-05
TR_55634	-2.03849	delta blr2 * LL down vs QM9414 * LL	4.48461e-05
TR_110366	-2.27491	delta blr2 * LL down vs QM9414 * LL	4.55968e-05
TR_107070	-2.09541	delta blr2 * LL down vs QM9414 * LL	4.59347e-05
TR_112114	-2.65048	delta blr2 * LL down vs QM9414 * LL	4.67367e-05
TR_21435	-2.49756	delta blr2 * LL down vs QM9414 * LL	4.72473e-05
TR_104716	-2.60793	delta blr2 * LL down vs QM9414 * LL	4.78163e-05
TR_104077	-2.28583	delta blr2 * LL down vs QM9414 * LL	4.83259e-05
TR_65171	-3.33945	delta blr2 * LL down vs QM9414 * LL	4.83741e-05
TR_111022	-2.2894	delta blr2 * LL down vs QM9414 * LL	4.94359e-05
TR_107502	-4.2314	delta blr2 * LL down vs QM9414 * LL	5.00745e-05
TR_55545	-2.44052	delta blr2 * LL down vs QM9414 * LL	5.04249e-05
TR_112386	-2.5326	delta blr2 * LL down vs QM9414 * LL	5.12677e-05
TR_54789	-3.67158	delta blr2 * LL down vs QM9414 * LL	5.15009e-05
TR_107853	-3.45004	delta blr2 * LL down vs QM9414 * LL	5.22916e-05
TR_106493	-2.04792	delta blr2 * LL down vs QM9414 * LL	5.23987e-05
TR_104118	-2.33734	delta blr2 * LL down vs QM9414 * LL	5.28158e-05
TR_112128	-2.11319	delta blr2 * LL down vs QM9414 * LL	5.29732e-05
ADDLSEQ_MAT112	-2.2554	delta blr2 * LL down vs QM9414 * LL	5.44914e-05
TR_110258	-2.0528	delta blr2 * LL down vs QM9414 * LL	5.50796e-05
TR_59690	-2.18942	delta blr2 * LL down vs QM9414 * LL	5.53432e-05
TR_69425	-2.02514	delta blr2 * LL down vs QM9414 * LL	5.74073e-05
TR_106371	-2.62921	delta blr2 * LL down vs QM9414 * LL	5.75375e-05
TR_49112	-2.72754	delta blr2 * LL down vs QM9414 * LL	5.80064e-05
TR_2200	-2.35579	delta blr2 * LL down vs QM9414 * LL	5.82544e-05
TR_105975	-2.89566	delta blr2 * LL down vs QM9414 * LL	5.95807e-05
TR_109679	-2.50522	delta blr2 * LL down vs QM9414 * LL	6.20397e-05
TR_104368	-4.26534	delta blr2 * LL down vs QM9414 * LL	6.3048e-05
TR_60206	-2.16165	delta blr2 * LL down vs QM9414 * LL	6.39621e-05
TR_70855	-2.7657	delta blr2 * LL down vs QM9414 * LL	6.48824e-05
TR_66753	-4.29431	delta blr2 * LL down vs QM9414 * LL	6.56497e-05
TR_104215	-2.2618	delta blr2 * LL down vs QM9414 * LL	6.61251e-05
TR_70961	-2.69537	delta blr2 * LL down vs QM9414 * LL	6.64872e-05
TR_5330	-2.21596	delta blr2 * LL down vs QM9414 * LL	6.65744e-05
TR_59053	-3.08464	delta blr2 * LL down vs QM9414 * LL	6.71188e-05
TR_69465	-2.01222	delta blr2 * LL down vs QM9414 * LL	6.74605e-05
TR_27599	-2.4875	delta blr2 * LL down vs QM9414 * LL	6.74859e-05
TR_108011	-2.05348	delta blr2 * LL down vs QM9414 * LL	6.79892e-05
TR_69816	-3.55121	delta blr2 * LL down vs QM9414 * LL	6.8018e-05
TR_109344	-2.18519	delta blr2 * LL down vs QM9414 * LL	6.86465e-05		unknown, no orthologues
TR_108046	-2.56809	delta blr2 * LL down vs QM9414 * LL	7.04592e-05
TR_76050	-2.43316	delta blr2 * LL down vs QM9414 * LL	7.07986e-05
TR_68019	-3.45208	delta blr2 * LL down vs QM9414 * LL	7.15853e-05		Zn-dependent hydrolase (beta-lactamase superfamily)
TR_111318	-3.13304	delta blr2 * LL down vs QM9414 * LL	7.37961e-05
TR_109307	-4.26379	delta blr2 * LL down vs QM9414 * LL	7.46944e-05
TR_112124	-2.62566	delta blr2 * LL down vs QM9414 * LL	7.54493e-05
TR_2540	-3.35876	delta blr2 * LL down vs QM9414 * LL	7.58584e-05
TR_110749	-2.37612	delta blr2 * LL down vs QM9414 * LL	7.62882e-05
TR_70962	-2.3618	delta blr2 * LL down vs QM9414 * LL	7.65444e-05
TR_22201	-2.01266	delta blr2 * LL down vs QM9414 * LL	7.66091e-05
TR_70429	-2.72032	delta blr2 * LL down vs QM9414 * LL	7.67157e-05
TR_109641	-2.32606	delta blr2 * LL down vs QM9414 * LL	7.67569e-05
TR_62548	-3.26252	delta blr2 * LL down vs QM9414 * LL	7.76579e-05
TR_44038	-2.1158	delta blr2 * LL down vs QM9414 * LL	7.8324e-05
TR_54550	-2.09935	delta blr2 * LL down vs QM9414 * LL	8.05558e-05
TR_80425	-2.40941	delta blr2 * LL down vs QM9414 * LL	8.08033e-05
TR_33263	-2.72909	delta blr2 * LL down vs QM9414 * LL	8.08116e-05
TR_112398	-2.10695	delta blr2 * LL down vs QM9414 * LL	8.10052e-05
TR_108819	-2.21155	delta blr2 * LL down vs QM9414 * LL	8.17391e-05
TR_106868	-4.7417	delta blr2 * LL down vs QM9414 * LL	8.31363e-05
TR_110660	-2.85624	delta blr2 * LL down vs QM9414 * LL	8.39864e-05
TR_109585	-2.16705	delta blr2 * LL down vs QM9414 * LL	8.50389e-05
TR_53446	-2.03685	delta blr2 * LL down vs QM9414 * LL	8.5039e-05
TR_40996	-2.16806	delta blr2 * LL down vs QM9414 * LL	8.55792e-05
TR_3287	-3.97194	delta blr2 * LL down vs QM9414 * LL	8.62198e-05
TR_109237	-4.30981	delta blr2 * LL down vs QM9414 * LL	8.71719e-05
TR_22510	-2.88821	delta blr2 * LL down vs QM9414 * LL	8.80995e-05
TR_123205	-2.09	delta blr2 * LL down vs QM9414 * LL	8.86469e-05
TR_81362	-2.09324	delta blr2 * LL down vs QM9414 * LL	8.87211e-05
TR_104651	-2.23066	delta blr2 * LL down vs QM9414 * LL	8.91733e-05
TR_103132	-2.00388	delta blr2 * LL down vs QM9414 * LL	9.0004e-05
TR_75470	-3.11857	delta blr2 * LL down vs QM9414 * LL	9.16703e-05
TR_109370	-2.34404	delta blr2 * LL down vs QM9414 * LL	9.26258e-05
TR_53430	-2.5711	delta blr2 * LL down vs QM9414 * LL	9.2996e-05
TR_61350	-2.85823	delta blr2 * LL down vs QM9414 * LL	9.64315e-05
TR_123787	-2.03583	delta blr2 * LL down vs QM9414 * LL	9.68195e-05
TR_105401	-2.03708	delta blr2 * LL down vs QM9414 * LL	9.79681e-05
TR_65950	-2.32994	delta blr2 * LL down vs QM9414 * LL	9.87674e-05
TR_109475	-3.4199	delta blr2 * LL down vs QM9414 * LL	9.89737e-05
TR_68058	-2.32409	delta blr2 * LL down vs QM9414 * LL	0.00010271
TR_110825	-2.16449	delta blr2 * LL down vs QM9414 * LL	0.000103719
TR_111439	-2.06153	delta blr2 * LL down vs QM9414 * LL	0.000103952
TR_3717	-2.5992	delta blr2 * LL down vs QM9414 * LL	0.000104624
TR_106253	-2.04688	delta blr2 * LL down vs QM9414 * LL	0.00010559
TR_65036	-2.05892	delta blr2 * LL down vs QM9414 * LL	0.000107806
TR_3310	-2.08624	delta blr2 * LL down vs QM9414 * LL	0.000108449
TR_41504	-2.35821	delta blr2 * LL down vs QM9414 * LL	0.000108474
TR_104197	-2.01686	delta blr2 * LL down vs QM9414 * LL	0.000108685
TR_58672	-3.91471	delta blr2 * LL down vs QM9414 * LL	0.000109297
TR_112080	-2.26265	delta blr2 * LL down vs QM9414 * LL	0.000111001
TR_5308	-2.63144	delta blr2 * LL down vs QM9414 * LL	0.000114459
TR_105867	-2.86664	delta blr2 * LL down vs QM9414 * LL	0.000116902
TR_65736	-2.57556	delta blr2 * LL down vs QM9414 * LL	0.000117148
TR_110791	-2.07598	delta blr2 * LL down vs QM9414 * LL	0.000119905
TR_27422	-2.56862	delta blr2 * LL down vs QM9414 * LL	0.0001233
TR_54722	-2.22724	delta blr2 * LL down vs QM9414 * LL	0.000123599
TR_57643	-5.13899	delta blr2 * LL down vs QM9414 * LL	0.000123868
TR_109361	-2.23285	delta blr2 * LL down vs QM9414 * LL	0.000123901
TR_102964	-2.38666	delta blr2 * LL down vs QM9414 * LL	0.000124611
TR_102385	-2.05494	delta blr2 * LL down vs QM9414 * LL	0.000125146
TR_5855	-2.2175	delta blr2 * LL down vs QM9414 * LL	0.000125764
TR_110665	-2.99039	delta blr2 * LL down vs QM9414 * LL	0.000125949
TR_4941	-2.92751	delta blr2 * LL down vs QM9414 * LL	0.000126453
TR_66827	-2.38639	delta blr2 * LL down vs QM9414 * LL	0.000126863
TR_65041	-3.43202	delta blr2 * LL down vs QM9414 * LL	0.000126934
TR_55062	-2.28451	delta blr2 * LL down vs QM9414 * LL	0.000129136
TR_32087	-2.70525	delta blr2 * LL down vs QM9414 * LL	0.000131768
TR_81511	-2.54816	delta blr2 * LL down vs QM9414 * LL	0.000132137
TR_3422	-2.38945	delta blr2 * LL down vs QM9414 * LL	0.000132232
TR_63093	-2.76656	delta blr2 * LL down vs QM9414 * LL	0.000132384
TR_80875	-2.07355	delta blr2 * LL down vs QM9414 * LL	0.000133454
TR_108188	-2.36901	delta blr2 * LL down vs QM9414 * LL	0.000135039
TR_60467	-3.91158	delta blr2 * LL down vs QM9414 * LL	0.000136331
TR_53434	-3.23366	delta blr2 * LL down vs QM9414 * LL	0.000137468
TR_82601	-2.10261	delta blr2 * LL down vs QM9414 * LL	0.000137835
TR_111570	-2.34064	delta blr2 * LL down vs QM9414 * LL	0.000137927
TR_55723	-2.88374	delta blr2 * LL down vs QM9414 * LL	0.000137991
TR_52505	-3.29464	delta blr2 * LL down vs QM9414 * LL	0.000139145
TR_108024	-2.28449	delta blr2 * LL down vs QM9414 * LL	0.000140402
TR_65021	-2.53121	delta blr2 * LL down vs QM9414 * LL	0.000141637
TR_59244	-2.19815	delta blr2 * LL down vs QM9414 * LL	0.000143123
TR_65156	-2.14094	delta blr2 * LL down vs QM9414 * LL	0.000145505
TR_109721	-2.56527	delta blr2 * LL down vs QM9414 * LL	0.00014631
TR_109244	-4.34143	delta blr2 * LL down vs QM9414 * LL	0.000146398
TR_110329	-3.16304	delta blr2 * LL down vs QM9414 * LL	0.000147579
TR_30578	-2.47535	delta blr2 * LL down vs QM9414 * LL	0.000148872
TR_69303	-2.86087	delta blr2 * LL down vs QM9414 * LL	0.000149352
TR_41152	-2.19094	delta blr2 * LL down vs QM9414 * LL	0.000150711
TR_70400	-2.47239	delta blr2 * LL down vs QM9414 * LL	0.000150822
TR_104179	-2.70664	delta blr2 * LL down vs QM9414 * LL	0.000152314
TR_121166	-2.13796	delta blr2 * LL down vs QM9414 * LL	0.000153211
TR_68336	-2.53769	delta blr2 * LL down vs QM9414 * LL	0.000154112
TR_104067	-3.05674	delta blr2 * LL down vs QM9414 * LL	0.000154537
TR_112518	-3.92169	delta blr2 * LL down vs QM9414 * LL	0.000155503
TR_71034	-3.46088	delta blr2 * LL down vs QM9414 * LL	0.000156955
TR_59759	-2.53998	delta blr2 * LL down vs QM9414 * LL	0.000157073
TR_41794	-2.0496	delta blr2 * LL down vs QM9414 * LL	0.000157138
TR_121702	-2.62731	delta blr2 * LL down vs QM9414 * LL	0.000157458
TR_105379	-3.491	delta blr2 * LL down vs QM9414 * LL	0.000159972
TR_103900	-2.61327	delta blr2 * LL down vs QM9414 * LL	0.000160742
TR_104135	-2.21255	delta blr2 * LL down vs QM9414 * LL	0.000163419
TR_112147	-3.31835	delta blr2 * LL down vs QM9414 * LL	0.000163554
TR_54508	-2.85649	delta blr2 * LL down vs QM9414 * LL	0.000164365
TR_5894	-2.37902	delta blr2 * LL down vs QM9414 * LL	0.000164839
TR_21663	-2.20457	delta blr2 * LL down vs QM9414 * LL	0.0001649
TR_104585	-2.53699	delta blr2 * LL down vs QM9414 * LL	0.000165304
TR_65583	-3.3534	delta blr2 * LL down vs QM9414 * LL	0.000167554
TR_106168	-2.26002	delta blr2 * LL down vs QM9414 * LL	0.000169018
TR_26255	-2.00385	delta blr2 * LL down vs QM9414 * LL	0.00016984
TR_64922	-2.60088	delta blr2 * LL down vs QM9414 * LL	0.000171706
TR_69490	-2.80658	delta blr2 * LL down vs QM9414 * LL	0.000173204
TR_23070	-2.01622	delta blr2 * LL down vs QM9414 * LL	0.00017573
TR_70439	-2.38368	delta blr2 * LL down vs QM9414 * LL	0.000177405
TR_58412	-2.1411	delta blr2 * LL down vs QM9414 * LL	0.000179723
TR_5849	-2.94418	delta blr2 * LL down vs QM9414 * LL	0.000181787
TR_65402	-2.7453	delta blr2 * LL down vs QM9414 * LL	0.000185488
TR_111121	-2.32655	delta blr2 * LL down vs QM9414 * LL	0.000187278
TR_106960	-2.33293	delta blr2 * LL down vs QM9414 * LL	0.000187459
TR_59582	-2.13916	delta blr2 * LL down vs QM9414 * LL	0.000190876
TR_76775	-2.04602	delta blr2 * LL down vs QM9414 * LL	0.000192362
TR_111858	-2.68094	delta blr2 * LL down vs QM9414 * LL	0.000195573
TR_104302	-2.66432	delta blr2 * LL down vs QM9414 * LL	0.00019584
TR_110733	-2.32681	delta blr2 * LL down vs QM9414 * LL	0.000197459
TR_108418	-2.5117	delta blr2 * LL down vs QM9414 * LL	0.000198701
TR_61462	-3.00814	delta blr2 * LL down vs QM9414 * LL	0.000200802
TR_109264	-2.18268	delta blr2 * LL down vs QM9414 * LL	0.000202525
TR_107072	-2.21902	delta blr2 * LL down vs QM9414 * LL	0.000202596
TR_110140	-2.91582	delta blr2 * LL down vs QM9414 * LL	0.000203172
TR_67751	-2.35315	delta blr2 * LL down vs QM9414 * LL	0.000203926
TR_62475	-4.16605	delta blr2 * LL down vs QM9414 * LL	0.000206573
TR_76034	-2.08905	delta blr2 * LL down vs QM9414 * LL	0.000208875		von Willebrand factor and related coagulation proteins
TR_104533	-2.3941	delta blr2 * LL down vs QM9414 * LL	0.000211471
TR_105290	-2.9084	delta blr2 * LL down vs QM9414 * LL	0.000212518
TR_68717	-2.07955	delta blr2 * LL down vs QM9414 * LL	0.00021304
TR_64372	-2.09554	delta blr2 * LL down vs QM9414 * LL	0.00021312
TR_32639	-4.04412	delta blr2 * LL down vs QM9414 * LL	0.000214223
TR_105843	-2.1207	delta blr2 * LL down vs QM9414 * LL	0.000215052
TR_60825	-2.91646	delta blr2 * LL down vs QM9414 * LL	0.000216619
TR_74563	-2.05383	delta blr2 * LL down vs QM9414 * LL	0.000218525
TR_77739	-2.37305	delta blr2 * LL down vs QM9414 * LL	0.000218924
TR_67868	-2.31157	delta blr2 * LL down vs QM9414 * LL	0.000219254
TR_64951	-3.03498	delta blr2 * LL down vs QM9414 * LL	0.000219878
TR_63397	-2.33558	delta blr2 * LL down vs QM9414 * LL	0.000221999
TR_108025	-2.35461	delta blr2 * LL down vs QM9414 * LL	0.000226957
TR_110663	-2.19756	delta blr2 * LL down vs QM9414 * LL	0.000232567
TR_103073	-2.62385	delta blr2 * LL down vs QM9414 * LL	0.000232596
TR_110197	-2.72085	delta blr2 * LL down vs QM9414 * LL	0.000233101
TR_105206	-3.07612	delta blr2 * LL down vs QM9414 * LL	0.000235221
TR_107717	-2.23347	delta blr2 * LL down vs QM9414 * LL	0.000235318
TR_109075	-3.53987	delta blr2 * LL down vs QM9414 * LL	0.000236023
TR_64330	-2.58173	delta blr2 * LL down vs QM9414 * LL	0.000236128
TR_30274	-2.30775	delta blr2 * LL down vs QM9414 * LL	0.000238727
TR_4990	-3.02667	delta blr2 * LL down vs QM9414 * LL	0.000239186
TR_58479	-2.33219	delta blr2 * LL down vs QM9414 * LL	0.00023999
TR_105854	-2.9938	delta blr2 * LL down vs QM9414 * LL	0.000240867
TR_69189	-2.4047	delta blr2 * LL down vs QM9414 * LL	0.000242225
TR_104695	-2.40327	delta blr2 * LL down vs QM9414 * LL	0.000244465
TR_108458	-3.019	delta blr2 * LL down vs QM9414 * LL	0.000247253
TR_108702	-2.29299	delta blr2 * LL down vs QM9414 * LL	0.000247708
TR_111884	-2.76152	delta blr2 * LL down vs QM9414 * LL	0.000247879
TR_53401	-2.51181	delta blr2 * LL down vs QM9414 * LL	0.000248023
TR_67772	-2.13813	delta blr2 * LL down vs QM9414 * LL	0.000250635
TR_107123	-2.02759	delta blr2 * LL down vs QM9414 * LL	0.000253193
TR_103186	-2.44654	delta blr2 * LL down vs QM9414 * LL	0.00025369
TR_103920	-2.01084	delta blr2 * LL down vs QM9414 * LL	0.00025505
TR_57905	-2.01293	delta blr2 * LL down vs QM9414 * LL	0.000256733
TR_59597	-2.10413	delta blr2 * LL down vs QM9414 * LL	0.000256976
TR_105979	-2.47535	delta blr2 * LL down vs QM9414 * LL	0.000257158
TR_67607	-3.33851	delta blr2 * LL down vs QM9414 * LL	0.000257542
TR_103827	-4.47316	delta blr2 * LL down vs QM9414 * LL	0.000262946
TR_70631	-2.10104	delta blr2 * LL down vs QM9414 * LL	0.000268565
TR_22798	-2.45979	delta blr2 * LL down vs QM9414 * LL	0.000274479
TR_57357	-2.22184	delta blr2 * LL down vs QM9414 * LL	0.000277927
TR_111204	-3.16125	delta blr2 * LL down vs QM9414 * LL	0.000282747
TR_53186	-2.20632	delta blr2 * LL down vs QM9414 * LL	0.000284067
TR_105447	-2.13902	delta blr2 * LL down vs QM9414 * LL	0.000285496
TR_22331	-2.05495	delta blr2 * LL down vs QM9414 * LL	0.000287653
TR_108409	-2.20959	delta blr2 * LL down vs QM9414 * LL	0.000289327
TR_112535	-2.67918	delta blr2 * LL down vs QM9414 * LL	0.000293897
TR_124310	-2.60975	delta blr2 * LL down vs QM9414 * LL	0.000294668
TR_108211	-2.3286	delta blr2 * LL down vs QM9414 * LL	0.000296424
TR_39351	-2.10493	delta blr2 * LL down vs QM9414 * LL	0.000297222
TR_121337	-4.21263	delta blr2 * LL down vs QM9414 * LL	0.000298776
TR_68106	-2.08805	delta blr2 * LL down vs QM9414 * LL	0.000299827
TR_22755	-2.19003	delta blr2 * LL down vs QM9414 * LL	0.000302262
TR_60490	-2.33943	delta blr2 * LL down vs QM9414 * LL	0.000310057
TR_102619	-2.00502	delta blr2 * LL down vs QM9414 * LL	0.000310176
TR_2343	-3.71207	delta blr2 * LL down vs QM9414 * LL	0.000312759
TR_79426	-2.07829	delta blr2 * LL down vs QM9414 * LL	0.000314411
TR_110238	-4.02633	delta blr2 * LL down vs QM9414 * LL	0.000314922
TR_65933	-2.19006	delta blr2 * LL down vs QM9414 * LL	0.000317893
TR_78248	-2.08811	delta blr2 * LL down vs QM9414 * LL	0.000321181
TR_122384	-2.03609	delta blr2 * LL down vs QM9414 * LL	0.000325271
TR_106928	-2.66098	delta blr2 * LL down vs QM9414 * LL	0.000329189
TR_5107	-2.48701	delta blr2 * LL down vs QM9414 * LL	0.00033982
TR_82619	-5.25649	delta blr2 * LL down vs QM9414 * LL	0.000340213
TR_62633	-2.09756	delta blr2 * LL down vs QM9414 * LL	0.000340898
TR_106812	-2.28946	delta blr2 * LL down vs QM9414 * LL	0.000342142
TR_2362	-2.47047	delta blr2 * LL down vs QM9414 * LL	0.000342264
TR_71192	-2.89306	delta blr2 * LL down vs QM9414 * LL	0.000342922
TR_56559	-2.55041	delta blr2 * LL down vs QM9414 * LL	0.000343367
TR_65179	-2.10378	delta blr2 * LL down vs QM9414 * LL	0.000343926
TR_2185	-2.11191	delta blr2 * LL down vs QM9414 * LL	0.000345334
TR_5347	-2.0634	delta blr2 * LL down vs QM9414 * LL	0.000347328
TR_112631	-2.36359	delta blr2 * LL down vs QM9414 * LL	0.000350021
TR_105150	-2.11253	delta blr2 * LL down vs QM9414 * LL	0.000350976
TR_121594	-2.30427	delta blr2 * LL down vs QM9414 * LL	0.000354276
TR_59830	-2.70761	delta blr2 * LL down vs QM9414 * LL	0.000354847
TR_106958	-2.58187	delta blr2 * LL down vs QM9414 * LL	0.000359632
TR_107973	-2.70944	delta blr2 * LL down vs QM9414 * LL	0.000359684
TR_57558	-2.27531	delta blr2 * LL down vs QM9414 * LL	0.000362343
TR_109371	-2.24911	delta blr2 * LL down vs QM9414 * LL	0.000364869
TR_105237	-2.30267	delta blr2 * LL down vs QM9414 * LL	0.000367637		unknown, only in Magnaporthe
TR_108336	-2.40051	delta blr2 * LL down vs QM9414 * LL	0.00037103
TR_123455	-2.58881	delta blr2 * LL down vs QM9414 * LL	0.000374642
TR_111094	-3.60218	delta blr2 * LL down vs QM9414 * LL	0.000374799
TR_123818	-2.79772	delta blr2 * LL down vs QM9414 * LL	0.000374932	xyn2	xylanase 2 (EC 3.2.1.8)	Glycoside Hydrolase Family 11 protein
TR_41312	-2.48169	delta blr2 * LL down vs QM9414 * LL	0.000380994
TR_52972	-2.16281	delta blr2 * LL down vs QM9414 * LL	0.000387657
TR_59952	-2.40055	delta blr2 * LL down vs QM9414 * LL	0.000387828
TR_70808	-3.40537	delta blr2 * LL down vs QM9414 * LL	0.000391833
TR_64377	-2.02224	delta blr2 * LL down vs QM9414 * LL	0.000397942
TR_106089	-2.10073	delta blr2 * LL down vs QM9414 * LL	0.00039818
TR_107641	-2.74929	delta blr2 * LL down vs QM9414 * LL	0.000400498
TR_104301	-2.34163	delta blr2 * LL down vs QM9414 * LL	0.00040278
TR_70838	-4.32545	delta blr2 * LL down vs QM9414 * LL	0.000403654
TR_108345	-2.5382	delta blr2 * LL down vs QM9414 * LL	0.000405893
TR_77423	-2.29891	delta blr2 * LL down vs QM9414 * LL	0.000406069
TR_56291	-2.72054	delta blr2 * LL down vs QM9414 * LL	0.00040792
TR_110456	-3.31884	delta blr2 * LL down vs QM9414 * LL	0.000410284
TR_39578	-2.10185	delta blr2 * LL down vs QM9414 * LL	0.000412316
TR_102855	-2.77531	delta blr2 * LL down vs QM9414 * LL	0.000416774
TR_41590	-2.21478	delta blr2 * LL down vs QM9414 * LL	0.000418143
TR_123702	-2.27009	delta blr2 * LL down vs QM9414 * LL	0.000422794
TR_104116	-3.43842	delta blr2 * LL down vs QM9414 * LL	0.000426252
TR_107867	-2.80484	delta blr2 * LL down vs QM9414 * LL	0.00042842
TR_60591	-2.57968	delta blr2 * LL down vs QM9414 * LL	0.000429644
TR_54007	-2.49874	delta blr2 * LL down vs QM9414 * LL	0.000430705
TR_107146	-4.03523	delta blr2 * LL down vs QM9414 * LL	0.000432899
TR_65085	-3.55665	delta blr2 * LL down vs QM9414 * LL	0.000436971
TR_104335	-2.44172	delta blr2 * LL down vs QM9414 * LL	0.000443993
TR_106877	-2.29175	delta blr2 * LL down vs QM9414 * LL	0.000446318
TR_104373	-2.46308	delta blr2 * LL down vs QM9414 * LL	0.000447306
TR_68274	-4.13716	delta blr2 * LL down vs QM9414 * LL	0.00044968
TR_70108	-2.48751	delta blr2 * LL down vs QM9414 * LL	0.000459769
TR_111205	-4.34525	delta blr2 * LL down vs QM9414 * LL	0.000468533
TR_106660	-2.6123	delta blr2 * LL down vs QM9414 * LL	0.000476864
TR_68588	-2.69266	delta blr2 * LL down vs QM9414 * LL	0.000477079
TR_74123	-2.29724	delta blr2 * LL down vs QM9414 * LL	0.000477847
TR_56328	-3.88734	delta blr2 * LL down vs QM9414 * LL	0.000487269
TR_105707	-2.43951	delta blr2 * LL down vs QM9414 * LL	0.000487319
TR_111170	-3.74765	delta blr2 * LL down vs QM9414 * LL	0.000492671
TR_53314	-2.10668	delta blr2 * LL down vs QM9414 * LL	0.000497138
TR_103597	-3.14719	delta blr2 * LL down vs QM9414 * LL	0.000504527
TR_110430	-2.74777	delta blr2 * LL down vs QM9414 * LL	0.000508515
TR_109334	-2.14718	delta blr2 * LL down vs QM9414 * LL	0.000509212
TR_75146	-2.51333	delta blr2 * LL down vs QM9414 * LL	0.000512246
TR_111901	-2.17871	delta blr2 * LL down vs QM9414 * LL	0.000519873
TR_59402	-3.45852	delta blr2 * LL down vs QM9414 * LL	0.000524628
TR_104592	-2.04752	delta blr2 * LL down vs QM9414 * LL	0.000525905
TR_110207	-2.00645	delta blr2 * LL down vs QM9414 * LL	0.000526001
TR_71076	-2.16111	delta blr2 * LL down vs QM9414 * LL	0.000526256
TR_108182	-3.82935	delta blr2 * LL down vs QM9414 * LL	0.000528833
TR_103394	-2.22215	delta blr2 * LL down vs QM9414 * LL	0.000529332
TR_55190	-2.92858	delta blr2 * LL down vs QM9414 * LL	0.000529518
TR_63774	-2.51747	delta blr2 * LL down vs QM9414 * LL	0.000537715
TR_106897	-2.59591	delta blr2 * LL down vs QM9414 * LL	0.000539779
TR_57864	-2.45966	delta blr2 * LL down vs QM9414 * LL	0.000541371
TR_72993	-2.83045	delta blr2 * LL down vs QM9414 * LL	0.000541733
TR_69066	-2.6772	delta blr2 * LL down vs QM9414 * LL	0.000547229
TR_105286	-2.48852	delta blr2 * LL down vs QM9414 * LL	0.000549317
TR_5247	-3.14158	delta blr2 * LL down vs QM9414 * LL	0.000550924
TR_3394	-2.01793	delta blr2 * LL down vs QM9414 * LL	0.00055458
TR_67084	-2.83376	delta blr2 * LL down vs QM9414 * LL	0.000557105
TR_105133	-2.10087	delta blr2 * LL down vs QM9414 * LL	0.000569653
TR_109943	-2.20834	delta blr2 * LL down vs QM9414 * LL	0.000577903
TR_112521	-3.32105	delta blr2 * LL down vs QM9414 * LL	0.000598034
TR_108604	-2.28694	delta blr2 * LL down vs QM9414 * LL	0.000599015
TR_105246	-2.96734	delta blr2 * LL down vs QM9414 * LL	0.000603642
TR_64972	-2.42228	delta blr2 * LL down vs QM9414 * LL	0.000607429
TR_108546	-3.10205	delta blr2 * LL down vs QM9414 * LL	0.000607606
TR_34221	-2.79908	delta blr2 * LL down vs QM9414 * LL	0.000610715
TR_104557	-2.47686	delta blr2 * LL down vs QM9414 * LL	0.000613624
TR_70092	-2.70239	delta blr2 * LL down vs QM9414 * LL	0.000615682
TR_102454	-2.43023	delta blr2 * LL down vs QM9414 * LL	0.000617973
TR_110403	-2.54903	delta blr2 * LL down vs QM9414 * LL	0.000622472
TR_103778	-2.26323	delta blr2 * LL down vs QM9414 * LL	0.000627322
TR_34272	-2.15888	delta blr2 * LL down vs QM9414 * LL	0.000627555
TR_63151	-2.00361	delta blr2 * LL down vs QM9414 * LL	0.000627699
TR_68585	-2.16762	delta blr2 * LL down vs QM9414 * LL	0.000631126
TR_61553	-2.76846	delta blr2 * LL down vs QM9414 * LL	0.000631982
TR_103155	-2.29174	delta blr2 * LL down vs QM9414 * LL	0.000634526
TR_105888	-2.08103	delta blr2 * LL down vs QM9414 * LL	0.000634663
TR_109320	-3.10421	delta blr2 * LL down vs QM9414 * LL	0.000636173
TR_77647	-3.17686	delta blr2 * LL down vs QM9414 * LL	0.000640763
TR_43199	-2.05056	delta blr2 * LL down vs QM9414 * LL	0.00064168
TR_104438	-2.0969	delta blr2 * LL down vs QM9414 * LL	0.000643507
TR_106731	-2.04507	delta blr2 * LL down vs QM9414 * LL	0.000644395
TR_69688	-2.07129	delta blr2 * LL down vs QM9414 * LL	0.000648384
TR_110902	-4.12975	delta blr2 * LL down vs QM9414 * LL	0.000650712
TR_106154	-2.50341	delta blr2 * LL down vs QM9414 * LL	0.00065542
TR_111499	-2.19106	delta blr2 * LL down vs QM9414 * LL	0.000656352
TR_109284	-3.32696	delta blr2 * LL down vs QM9414 * LL	0.000662447
TR_64919	-2.51069	delta blr2 * LL down vs QM9414 * LL	0.00067021
TR_63381	-3.79125	delta blr2 * LL down vs QM9414 * LL	0.000673908
TR_56587	-2.61814	delta blr2 * LL down vs QM9414 * LL	0.000690222
TR_105222	-3.29856	delta blr2 * LL down vs QM9414 * LL	0.000691531
TR_56860	-2.04204	delta blr2 * LL down vs QM9414 * LL	0.000694087
TR_65106	-2.75368	delta blr2 * LL down vs QM9414 * LL	0.000696498
TR_106607	-2.06345	delta blr2 * LL down vs QM9414 * LL	0.000698377
TR_66609	-2.60791	delta blr2 * LL down vs QM9414 * LL	0.000698982
TR_110079	-2.50484	delta blr2 * LL down vs QM9414 * LL	0.000703799
TR_102864	-3.82224	delta blr2 * LL down vs QM9414 * LL	0.000708288
TR_110158	-2.54679	delta blr2 * LL down vs QM9414 * LL	0.00071341
TR_30250	-2.39194	delta blr2 * LL down vs QM9414 * LL	0.00072096
TR_67509	-3.99834	delta blr2 * LL down vs QM9414 * LL	0.000732945
TR_4294	-2.01552	delta blr2 * LL down vs QM9414 * LL	0.000733056
TR_124056	-2.54983	delta blr2 * LL down vs QM9414 * LL	0.000733626
TR_108317	-2.41686	delta blr2 * LL down vs QM9414 * LL	0.000737044
TR_107913	-3.20659	delta blr2 * LL down vs QM9414 * LL	0.000739578
TR_109381	-2.15458	delta blr2 * LL down vs QM9414 * LL	0.000753315
TR_102386	-4.06434	delta blr2 * LL down vs QM9414 * LL	0.00075387
TR_3579	-2.06238	delta blr2 * LL down vs QM9414 * LL	0.000759311
TR_59372	-2.59907	delta blr2 * LL down vs QM9414 * LL	0.00076143
TR_55252	-2.01768	delta blr2 * LL down vs QM9414 * LL	0.000765079
TR_110173	-3.34869	delta blr2 * LL down vs QM9414 * LL	0.000768143
TR_70918	-3.62221	delta blr2 * LL down vs QM9414 * LL	0.000774937
TR_3529	-2.92882	delta blr2 * LL down vs QM9414 * LL	0.000779544
TR_53431	-2.31598	delta blr2 * LL down vs QM9414 * LL	0.00078554
TR_112508	-2.0059	delta blr2 * LL down vs QM9414 * LL	0.000788414
TR_105383	-2.5737	delta blr2 * LL down vs QM9414 * LL	0.000794269
TR_67540	-2.35521	delta blr2 * LL down vs QM9414 * LL	0.000795302
TR_102830	-2.29662	delta blr2 * LL down vs QM9414 * LL	0.000804138
TR_53499	-2.40519	delta blr2 * LL down vs QM9414 * LL	0.000807599
TR_3568	-2.1812	delta blr2 * LL down vs QM9414 * LL	0.000816358
TR_59362	-2.26583	delta blr2 * LL down vs QM9414 * LL	0.000822277
TR_105363	-2.00755	delta blr2 * LL down vs QM9414 * LL	0.000824225
TR_105537	-2.15009	delta blr2 * LL down vs QM9414 * LL	0.000828652
TR_40074	-2.8811	delta blr2 * LL down vs QM9414 * LL	0.000836326
TR_59723	-2.13849	delta blr2 * LL down vs QM9414 * LL	0.000838568
TR_53282	-4.11457	delta blr2 * LL down vs QM9414 * LL	0.000839895
TR_61442	-2.85956	delta blr2 * LL down vs QM9414 * LL	0.000839919
TR_39285	-2.01304	delta blr2 * LL down vs QM9414 * LL	0.000848058
TR_59515	-2.03284	delta blr2 * LL down vs QM9414 * LL	0.000848222
TR_105458	-2.65532	delta blr2 * LL down vs QM9414 * LL	0.000854489
TR_109367	-3.12557	delta blr2 * LL down vs QM9414 * LL	0.000864923
TR_4454	-3.08442	delta blr2 * LL down vs QM9414 * LL	0.000869427
TR_120877	-2.61844	delta blr2 * LL down vs QM9414 * LL	0.000877972		Zn-ion ß-lactamase family, including glyoxalase II
TR_108003	-2.34416	delta blr2 * LL down vs QM9414 * LL	0.000882443
TR_57237	-2.21865	delta blr2 * LL down vs QM9414 * LL	0.000899869
TR_30144	-2.70625	delta blr2 * LL down vs QM9414 * LL	0.00089987
TR_106564	-2.79556	delta blr2 * LL down vs QM9414 * LL	0.000906905
TR_4117	-2.20817	delta blr2 * LL down vs QM9414 * LL	0.000911015
TR_103135	-2.88958	delta blr2 * LL down vs QM9414 * LL	0.000933846
TR_106294	-2.43479	delta blr2 * LL down vs QM9414 * LL	0.000946001
TR_107217	-3.26067	delta blr2 * LL down vs QM9414 * LL	0.000950979
TR_107218	-2.06564	delta blr2 * LL down vs QM9414 * LL	0.000954009
TR_112539	-2.39887	delta blr2 * LL down vs QM9414 * LL	0.000956762
TR_61164	-2.51491	delta blr2 * LL down vs QM9414 * LL	0.000963508
TR_102778	-2.26598	delta blr2 * LL down vs QM9414 * LL	0.000973226
TR_70829	-2.17272	delta blr2 * LL down vs QM9414 * LL	0.000973415
TR_60419	-2.71206	delta blr2 * LL down vs QM9414 * LL	0.000974447
TR_107107	-2.21803	delta blr2 * LL down vs QM9414 * LL	0.0009783
TR_67109	-2.72786	delta blr2 * LL down vs QM9414 * LL	0.000980329
TR_107595	-2.01229	delta blr2 * LL down vs QM9414 * LL	0.000987079
TR_61476	-2.23093	delta blr2 * LL down vs QM9414 * LL	0.000992253
TR_104168	-2.23239	delta blr2 * LL down vs QM9414 * LL	0.000993105
TR_103959	-2.0865	delta blr2 * LL down vs QM9414 * LL	0.00100029
TR_60187	-2.1241	delta blr2 * LL down vs QM9414 * LL	0.00100211
TR_110281	-2.69192	delta blr2 * LL down vs QM9414 * LL	0.00100366
TR_46035	-3.3932	delta blr2 * LL down vs QM9414 * LL	0.00101414
TR_55039	-2.17106	delta blr2 * LL down vs QM9414 * LL	0.00101465
TR_104816	-3.88737	delta blr2 * LL down vs QM9414 * LL	0.00101826
TR_58753	-2.8395	delta blr2 * LL down vs QM9414 * LL	0.0010197
TR_122096	-2.89148	delta blr2 * LL down vs QM9414 * LL	0.0010277
TR_73134	-2.19865	delta blr2 * LL down vs QM9414 * LL	0.00103426
TR_63869	-2.13159	delta blr2 * LL down vs QM9414 * LL	0.00103457
TR_80003	-2.66626	delta blr2 * LL down vs QM9414 * LL	0.00104906
TR_71101	-2.68874	delta blr2 * LL down vs QM9414 * LL	0.00105468
TR_71390	-2.70516	delta blr2 * LL down vs QM9414 * LL	0.00105831
TR_78866	-2.04118	delta blr2 * LL down vs QM9414 * LL	0.00106184
TR_106131	-2.09319	delta blr2 * LL down vs QM9414 * LL	0.0010692
TR_112338	-2.79145	delta blr2 * LL down vs QM9414 * LL	0.0010825
TR_108852	-2.33857	delta blr2 * LL down vs QM9414 * LL	0.00108874
TR_1959	-2.2629	delta blr2 * LL down vs QM9414 * LL	0.00109003
TR_106482	-2.40331	delta blr2 * LL down vs QM9414 * LL	0.00109092
TR_108975	-6.85145	delta blr2 * LL down vs QM9414 * LL	0.001105
TR_65926	-2.0032	delta blr2 * LL down vs QM9414 * LL	0.00114674
TR_104097	-4.28469	delta blr2 * LL down vs QM9414 * LL	0.0011514
TR_30969	-2.15467	delta blr2 * LL down vs QM9414 * LL	0.00115764
TR_111838	-2.15245	delta blr2 * LL down vs QM9414 * LL	0.0011637
TR_58848	-3.52205	delta blr2 * LL down vs QM9414 * LL	0.00117434
TR_109908	-2.26393	delta blr2 * LL down vs QM9414 * LL	0.00117454
TR_106475	-4.56451	delta blr2 * LL down vs QM9414 * LL	0.00117665
TR_54462	-2.21579	delta blr2 * LL down vs QM9414 * LL	0.00118048
TR_108383	-2.65523	delta blr2 * LL down vs QM9414 * LL	0.00118346
TR_111393	-2.63216	delta blr2 * LL down vs QM9414 * LL	0.00119361
TR_58638	-2.15846	delta blr2 * LL down vs QM9414 * LL	0.00119984
TR_76833	-2.04909	delta blr2 * LL down vs QM9414 * LL	0.00120794
TR_70912	-2.85569	delta blr2 * LL down vs QM9414 * LL	0.00121683
TR_67707	-3.45333	delta blr2 * LL down vs QM9414 * LL	0.00121975
TR_68466	-2.09813	delta blr2 * LL down vs QM9414 * LL	0.0012344
TR_121826	-2.16978	delta blr2 * LL down vs QM9414 * LL	0.00124477
TR_110773	-2.62026	delta blr2 * LL down vs QM9414 * LL	0.00125896
TR_61298	-2.10918	delta blr2 * LL down vs QM9414 * LL	0.00126295
TR_108155	-2.94997	delta blr2 * LL down vs QM9414 * LL	0.00126501
TR_107962	-2.48784	delta blr2 * LL down vs QM9414 * LL	0.00126855
TR_67866	-4.48992	delta blr2 * LL down vs QM9414 * LL	0.00126862
TR_70339	-2.59408	delta blr2 * LL down vs QM9414 * LL	0.00127234
TR_61830	-2.91818	delta blr2 * LL down vs QM9414 * LL	0.00127523
TR_107488	-2.05549	delta blr2 * LL down vs QM9414 * LL	0.00129493
TR_66077	-2.51385	delta blr2 * LL down vs QM9414 * LL	0.00129855
TR_111192	-2.04101	delta blr2 * LL down vs QM9414 * LL	0.00130006
TR_55881	-2.11709	delta blr2 * LL down vs QM9414 * LL	0.00130945
TR_108832	-2.71268	delta blr2 * LL down vs QM9414 * LL	0.001311
TR_54997	-2.3556	delta blr2 * LL down vs QM9414 * LL	0.00131598
TR_65739	-2.34862	delta blr2 * LL down vs QM9414 * LL	0.00131819
TR_105553	-3.92411	delta blr2 * LL down vs QM9414 * LL	0.00133699
TR_110848	-2.11582	delta blr2 * LL down vs QM9414 * LL	0.00134205
TR_109833	-2.15539	delta blr2 * LL down vs QM9414 * LL	0.00135433
TR_103459	-2.009	delta blr2 * LL down vs QM9414 * LL	0.00138081
TR_111250	-3.00251	delta blr2 * LL down vs QM9414 * LL	0.0013969
TR_69712	-2.32766	delta blr2 * LL down vs QM9414 * LL	0.00141035
TR_109300	-2.60263	delta blr2 * LL down vs QM9414 * LL	0.00142287
TR_104263	-2.0075	delta blr2 * LL down vs QM9414 * LL	0.00142873
TR_109883	-2.65314	delta blr2 * LL down vs QM9414 * LL	0.0014288
TR_106251	-2.30112	delta blr2 * LL down vs QM9414 * LL	0.0014363
TR_108929	-2.35048	delta blr2 * LL down vs QM9414 * LL	0.001478
TR_102938	-2.48635	delta blr2 * LL down vs QM9414 * LL	0.0014894
TR_105874	-2.14079	delta blr2 * LL down vs QM9414 * LL	0.00152723
TR_105346	-2.03119	delta blr2 * LL down vs QM9414 * LL	0.00153061
TR_103143	-3.10013	delta blr2 * LL down vs QM9414 * LL	0.00156592
TR_106604	-2.69302	delta blr2 * LL down vs QM9414 * LL	0.00156813
TR_107197	-2.35386	delta blr2 * LL down vs QM9414 * LL	0.0015859
TR_66276	-2.56257	delta blr2 * LL down vs QM9414 * LL	0.00160029
TR_61020	-2.60045	delta blr2 * LL down vs QM9414 * LL	0.00163009
TR_69950	-2.06204	delta blr2 * LL down vs QM9414 * LL	0.00164083
TR_59119	-3.26113	delta blr2 * LL down vs QM9414 * LL	0.00165204
TR_70806	-2.37169	delta blr2 * LL down vs QM9414 * LL	0.00165655
TR_69486	-2.05746	delta blr2 * LL down vs QM9414 * LL	0.00165771
TR_64937	-2.54733	delta blr2 * LL down vs QM9414 * LL	0.00168527
TR_106649	-3.15161	delta blr2 * LL down vs QM9414 * LL	0.0017057
TR_103825	-2.24738	delta blr2 * LL down vs QM9414 * LL	0.00170916
TR_109211	-2.27848	delta blr2 * LL down vs QM9414 * LL	0.00171055
TR_111890	-3.51272	delta blr2 * LL down vs QM9414 * LL	0.00174084
TR_104425	-7.6709	delta blr2 * LL down vs QM9414 * LL	0.00174998
TR_103032	-2.14965	delta blr2 * LL down vs QM9414 * LL	0.00175829
TR_109321	-2.12487	delta blr2 * LL down vs QM9414 * LL	0.00176681
TR_2036	-2.24496	delta blr2 * LL down vs QM9414 * LL	0.00178313
TR_55782	-2.61738	delta blr2 * LL down vs QM9414 * LL	0.00178412
TR_66776	-2.35076	delta blr2 * LL down vs QM9414 * LL	0.00178756
TR_124330	-3.11914	delta blr2 * LL down vs QM9414 * LL	0.00179516
TR_53956	-2.27266	delta blr2 * LL down vs QM9414 * LL	0.00181738
TR_75262	-2.02517	delta blr2 * LL down vs QM9414 * LL	0.00184032
TR_5971	-2.27074	delta blr2 * LL down vs QM9414 * LL	0.00184193
TR_105984	-2.4686	delta blr2 * LL down vs QM9414 * LL	0.00187183
TR_62053	-2.65297	delta blr2 * LL down vs QM9414 * LL	0.00187902
TR_122172	-2.11477	delta blr2 * LL down vs QM9414 * LL	0.00190745
TR_73024	-2.47978	delta blr2 * LL down vs QM9414 * LL	0.00191532
TR_66370	-2.04093	delta blr2 * LL down vs QM9414 * LL	0.00193427
TR_103172	-2.80417	delta blr2 * LL down vs QM9414 * LL	0.00194546
TR_109304	-4.06003	delta blr2 * LL down vs QM9414 * LL	0.00195623
TR_35777	-2.28358	delta blr2 * LL down vs QM9414 * LL	0.0020291
TR_110843	-2.23419	delta blr2 * LL down vs QM9414 * LL	0.0020413
TR_110244	-2.27843	delta blr2 * LL down vs QM9414 * LL	0.00204691
TR_52701	-2.03548	delta blr2 * LL down vs QM9414 * LL	0.00206843
TR_68028	-2.00259	delta blr2 * LL down vs QM9414 * LL	0.00207896
TR_105488	-2.4676	delta blr2 * LL down vs QM9414 * LL	0.00208617
TR_106445	-2.66675	delta blr2 * LL down vs QM9414 * LL	0.00210231
TR_104140	-2.76843	delta blr2 * LL down vs QM9414 * LL	0.00211215
TR_107003	-2.84118	delta blr2 * LL down vs QM9414 * LL	0.00215216
TR_111873	-2.02961	delta blr2 * LL down vs QM9414 * LL	0.00218585
TR_77836	-2.11363	delta blr2 * LL down vs QM9414 * LL	0.00221089
TR_58428	-2.45497	delta blr2 * LL down vs QM9414 * LL	0.00221304
TR_111948	-2.11303	delta blr2 * LL down vs QM9414 * LL	0.00224413
TR_65971	-2.67176	delta blr2 * LL down vs QM9414 * LL	0.00226654
TR_57302	-2.08075	delta blr2 * LL down vs QM9414 * LL	0.00227094
TR_29993	-2.54401	delta blr2 * LL down vs QM9414 * LL	0.00228151
TR_110631	-2.26166	delta blr2 * LL down vs QM9414 * LL	0.0022856
TR_70127	-2.61593	delta blr2 * LL down vs QM9414 * LL	0.00230973
TR_102836	-2.94054	delta blr2 * LL down vs QM9414 * LL	0.00233653
TR_106129	-2.33056	delta blr2 * LL down vs QM9414 * LL	0.00234365
TR_107644	-2.22407	delta blr2 * LL down vs QM9414 * LL	0.00237462
TR_60163	-2.26222	delta blr2 * LL down vs QM9414 * LL	0.00237469
TR_110174	-2.96392	delta blr2 * LL down vs QM9414 * LL	0.00238719
TR_110293	-2.4188	delta blr2 * LL down vs QM9414 * LL	0.00241458
TR_107008	-2.1758	delta blr2 * LL down vs QM9414 * LL	0.00242644
TR_79738	-2.17189	delta blr2 * LL down vs QM9414 * LL	0.00246604		Zinc-binding oxidoreductase
TR_106879	-2.64226	delta blr2 * LL down vs QM9414 * LL	0.00248082
TR_104867	-2.22089	delta blr2 * LL down vs QM9414 * LL	0.00249906
TR_59152	-2.3212	delta blr2 * LL down vs QM9414 * LL	0.00253437
TR_111362	-2.4862	delta blr2 * LL down vs QM9414 * LL	0.00258946
TR_109562	-2.19593	delta blr2 * LL down vs QM9414 * LL	0.00260202
TR_66679	-2.8098	delta blr2 * LL down vs QM9414 * LL	0.00262694
TR_122110	-2.01616	delta blr2 * LL down vs QM9414 * LL	0.00263521
TR_66592	-2.6404	delta blr2 * LL down vs QM9414 * LL	0.00267428
TR_106178	-3.0656	delta blr2 * LL down vs QM9414 * LL	0.00269822
TR_60608	-2.16888	delta blr2 * LL down vs QM9414 * LL	0.00269962
TR_5742	-2.06184	delta blr2 * LL down vs QM9414 * LL	0.00282388
TR_32027	-2.04295	delta blr2 * LL down vs QM9414 * LL	0.00289538
TR_67757	-3.34703	delta blr2 * LL down vs QM9414 * LL	0.00296132
TR_102785	-2.11489	delta blr2 * LL down vs QM9414 * LL	0.00297502
TR_55681	-3.17078	delta blr2 * LL down vs QM9414 * LL	0.00300499
TR_39588	-2.0747	delta blr2 * LL down vs QM9414 * LL	0.0030091
TR_124079	-2.7327	delta blr2 * LL down vs QM9414 * LL	0.0030208		unknown, no introns, only in close neighbors
TR_108384	-4.11291	delta blr2 * LL down vs QM9414 * LL	0.00302375
TR_54426	-2.09231	delta blr2 * LL down vs QM9414 * LL	0.00303027
TR_121439	-2.2048	delta blr2 * LL down vs QM9414 * LL	0.00309213
TR_70001	-2.17799	delta blr2 * LL down vs QM9414 * LL	0.00312158
TR_69569	-2.40809	delta blr2 * LL down vs QM9414 * LL	0.00317589
TR_62747	-2.07485	delta blr2 * LL down vs QM9414 * LL	0.00317909
TR_74765	-2.13341	delta blr2 * LL down vs QM9414 * LL	0.00319838
TR_109319	-2.40023	delta blr2 * LL down vs QM9414 * LL	0.0032333
TR_68640	-2.16541	delta blr2 * LL down vs QM9414 * LL	0.00331919
TR_107464	-2.00028	delta blr2 * LL down vs QM9414 * LL	0.00334858
TR_65096	-2.09374	delta blr2 * LL down vs QM9414 * LL	0.00336048
TR_105894	-3.24331	delta blr2 * LL down vs QM9414 * LL	0.00339833
TR_58431	-2.20291	delta blr2 * LL down vs QM9414 * LL	0.0034322
TR_109335	-2.02268	delta blr2 * LL down vs QM9414 * LL	0.00344365
TR_60557	-2.38365	delta blr2 * LL down vs QM9414 * LL	0.00351561
TR_41425	-2.03201	delta blr2 * LL down vs QM9414 * LL	0.00358321
TR_110117	-2.46215	delta blr2 * LL down vs QM9414 * LL	0.00359302
TR_58574	-3.03993	delta blr2 * LL down vs QM9414 * LL	0.00361979
TR_110729	-2.63369	delta blr2 * LL down vs QM9414 * LL	0.00378371
TR_104089	-2.37037	delta blr2 * LL down vs QM9414 * LL	0.00386048
TR_37316	-2.08201	delta blr2 * LL down vs QM9414 * LL	0.00389344
TR_104050	-2.34301	delta blr2 * LL down vs QM9414 * LL	0.00389366
TR_108605	-2.03867	delta blr2 * LL down vs QM9414 * LL	0.0039167
TR_121499	-2.03349	delta blr2 * LL down vs QM9414 * LL	0.00400767
TR_109331	-2.40707	delta blr2 * LL down vs QM9414 * LL	0.0040084
TR_64956	-2.0651	delta blr2 * LL down vs QM9414 * LL	0.00400871
TR_109117	-2.46237	delta blr2 * LL down vs QM9414 * LL	0.00402925
TR_58466	-2.11769	delta blr2 * LL down vs QM9414 * LL	0.00404791
TR_109415	-2.14904	delta blr2 * LL down vs QM9414 * LL	0.00406929
TR_111144	-2.06473	delta blr2 * LL down vs QM9414 * LL	0.00408784
TR_70204	-2.35347	delta blr2 * LL down vs QM9414 * LL	0.0040951
TR_111012	-3.23431	delta blr2 * LL down vs QM9414 * LL	0.00411127
TR_108874	-4.629	delta blr2 * LL down vs QM9414 * LL	0.00412201
TR_112604	-2.05203	delta blr2 * LL down vs QM9414 * LL	0.00412654
TR_79037	-2.35006	delta blr2 * LL down vs QM9414 * LL	0.00422917
TR_63104	-2.13441	delta blr2 * LL down vs QM9414 * LL	0.0044131
TR_70998	-2.04954	delta blr2 * LL down vs QM9414 * LL	0.00466143
TR_104071	-2.16404	delta blr2 * LL down vs QM9414 * LL	0.00466205
TR_105328	-2.57299	delta blr2 * LL down vs QM9414 * LL	0.00467491
TR_111093	-2.43076	delta blr2 * LL down vs QM9414 * LL	0.00476878
TR_107141	-2.94328	delta blr2 * LL down vs QM9414 * LL	0.00477392
TR_106453	-2.80678	delta blr2 * LL down vs QM9414 * LL	0.00483846
TR_105176	-2.58471	delta blr2 * LL down vs QM9414 * LL	0.00496095
TR_111645	-2.15399	delta blr2 * LL down vs QM9414 * LL	0.00496435
TR_109946	-2.91258	delta blr2 * LL down vs QM9414 * LL	0.00501901
TR_49048	-2.11555	delta blr2 * LL down vs QM9414 * LL	0.0050471
TR_108570	-2.07702	delta blr2 * LL down vs QM9414 * LL	0.00507607
TR_104435	-2.92097	delta blr2 * LL down vs QM9414 * LL	0.00519527
TR_71817	-2.30532	delta blr2 * LL down vs QM9414 * LL	0.00531639
TR_110056	-3.34605	delta blr2 * LL down vs QM9414 * LL	0.00535382
TR_106457	-2.20027	delta blr2 * LL down vs QM9414 * LL	0.00536537
TR_106537	-2.42387	delta blr2 * LL down vs QM9414 * LL	0.0053809
TR_111179	-2.02183	delta blr2 * LL down vs QM9414 * LL	0.00542486
TR_103113	-2.33112	delta blr2 * LL down vs QM9414 * LL	0.00552545
TR_103176	-2.32675	delta blr2 * LL down vs QM9414 * LL	0.00553526
TR_105524	-2.06273	delta blr2 * LL down vs QM9414 * LL	0.0056059
TR_68427	-2.06737	delta blr2 * LL down vs QM9414 * LL	0.00566922
TR_110966	-3.14786	delta blr2 * LL down vs QM9414 * LL	0.00567416
TR_62938	-2.05168	delta blr2 * LL down vs QM9414 * LL	0.00569061
TR_119576	-2.18414	delta blr2 * LL down vs QM9414 * LL	0.00573122
TR_122278	-2.05968	delta blr2 * LL down vs QM9414 * LL	0.00588299
TR_64866	-2.19505	delta blr2 * LL down vs QM9414 * LL	0.00602706
TR_103335	-3.1559	delta blr2 * LL down vs QM9414 * LL	0.00608533
TR_59081	-2.03741	delta blr2 * LL down vs QM9414 * LL	0.00616768
TR_66092	-2.3166	delta blr2 * LL down vs QM9414 * LL	0.0061981
TR_67929	-2.57419	delta blr2 * LL down vs QM9414 * LL	0.00621835
TR_104461	-2.06798	delta blr2 * LL down vs QM9414 * LL	0.00628277
TR_109443	-2.093	delta blr2 * LL down vs QM9414 * LL	0.00635247
TR_57494	-2.07043	delta blr2 * LL down vs QM9414 * LL	0.00654519
TR_106869	-3.94028	delta blr2 * LL down vs QM9414 * LL	0.00660942
TR_108367	-2.26235	delta blr2 * LL down vs QM9414 * LL	0.00676437
TR_105535	-2.79086	delta blr2 * LL down vs QM9414 * LL	0.00680239
TR_107835	-2.72158	delta blr2 * LL down vs QM9414 * LL	0.00680642
TR_109313	-2.05732	delta blr2 * LL down vs QM9414 * LL	0.00680781
TR_120248	-2.01627	delta blr2 * LL down vs QM9414 * LL	0.00684482
TR_111252	-2.73742	delta blr2 * LL down vs QM9414 * LL	0.00711499
TR_65097	-2.40356	delta blr2 * LL down vs QM9414 * LL	0.00714548		Zinc-binding oxidoreductase
TR_74818	-2.07874	delta blr2 * LL down vs QM9414 * LL	0.00728001
TR_110862	-2.353	delta blr2 * LL down vs QM9414 * LL	0.00736386
TR_34353	-2.17651	delta blr2 * LL down vs QM9414 * LL	0.00745981
TR_54999	-2.66814	delta blr2 * LL down vs QM9414 * LL	0.00746426
TR_54226	-2.42362	delta blr2 * LL down vs QM9414 * LL	0.00747371
TR_105174	-2.2165	delta blr2 * LL down vs QM9414 * LL	0.00755529
TR_120988	-2.17814	delta blr2 * LL down vs QM9414 * LL	0.00786034
TR_53863	-2.05529	delta blr2 * LL down vs QM9414 * LL	0.00814358
TR_105448	-2.03148	delta blr2 * LL down vs QM9414 * LL	0.00820355
TR_77167	-2.33662	delta blr2 * LL down vs QM9414 * LL	0.00833268		WASP-interacting protein VRP1/WIP, contains WH2 domain
TR_5337	-2.06259	delta blr2 * LL down vs QM9414 * LL	0.00839301
TR_66751	-2.48199	delta blr2 * LL down vs QM9414 * LL	0.00846968
TR_82374	-2.02317	delta blr2 * LL down vs QM9414 * LL	0.00850605
TR_110444	-2.08065	delta blr2 * LL down vs QM9414 * LL	0.00860938
TR_103177	-2.80458	delta blr2 * LL down vs QM9414 * LL	0.00869358
TR_112125	-2.0747	delta blr2 * LL down vs QM9414 * LL	0.00873035
TR_107168	-2.19292	delta blr2 * LL down vs QM9414 * LL	0.00880159
TR_109199	-2.73041	delta blr2 * LL down vs QM9414 * LL	0.00885032
TR_102887	-2.16353	delta blr2 * LL down vs QM9414 * LL	0.00905285
TR_109846	-2.53876	delta blr2 * LL down vs QM9414 * LL	0.0090899
TR_107685	-2.31465	delta blr2 * LL down vs QM9414 * LL	0.00929788
TR_111304	-2.00955	delta blr2 * LL down vs QM9414 * LL	0.00934388
TR_108251	-2.17441	delta blr2 * LL down vs QM9414 * LL	0.00943506
TR_110382	-2.28856	delta blr2 * LL down vs QM9414 * LL	0.00947995
TR_69868	-2.01078	delta blr2 * LL down vs QM9414 * LL	0.00956706
TR_102561	-2.02925	delta blr2 * LL down vs QM9414 * LL	0.00981767
TR_108802	-2.55132	delta blr2 * LL down vs QM9414 * LL	0.00996081
TR_111126	-2.09719	delta blr2 * LL down vs QM9414 * LL	0.0101599
TR_106487	-2.01719	delta blr2 * LL down vs QM9414 * LL	0.0106145
TR_109949	-2.51065	delta blr2 * LL down vs QM9414 * LL	0.0109155
TR_103668	-2.85624	delta blr2 * LL down vs QM9414 * LL	0.0110238
TR_119857	-2.42768	delta blr2 * LL down vs QM9414 * LL	0.0113183
TR_120689	-2.35499	delta blr2 * LL down vs QM9414 * LL	0.0117642
TR_121135	-2.00021	delta blr2 * LL down vs QM9414 * LL	0.0117889
TR_105465	-2.31611	delta blr2 * LL down vs QM9414 * LL	0.0120047
TR_121154	-2.16611	delta blr2 * LL down vs QM9414 * LL	0.0123005
TR_109909	-2.45993	delta blr2 * LL down vs QM9414 * LL	0.0124056
TR_103715	-2.04773	delta blr2 * LL down vs QM9414 * LL	0.0124359
TR_102780	-2.87644	delta blr2 * LL down vs QM9414 * LL	0.0125572
TR_124259	-2.38327	delta blr2 * LL down vs QM9414 * LL	0.0126416
TR_112440	-2.13393	delta blr2 * LL down vs QM9414 * LL	0.0127405
TR_112030	-3.52833	delta blr2 * LL down vs QM9414 * LL	0.0129147
TR_61142	-2.20076	delta blr2 * LL down vs QM9414 * LL	0.0133713
TR_55407	-3.06853	delta blr2 * LL down vs QM9414 * LL	0.0135782
TR_110272	-2.24414	delta blr2 * LL down vs QM9414 * LL	0.0136577
TR_104351	-2.30693	delta blr2 * LL down vs QM9414 * LL	0.0139599
TR_110569	-2.16233	delta blr2 * LL down vs QM9414 * LL	0.0144294
TR_43472	-2.73936	delta blr2 * LL down vs QM9414 * LL	0.0144471
TR_111405	-2.8811	delta blr2 * LL down vs QM9414 * LL	0.0148665
TR_112267	-2.59069	delta blr2 * LL down vs QM9414 * LL	0.0150516
TR_108191	-2.16459	delta blr2 * LL down vs QM9414 * LL	0.0153888
TR_33029	-3.31211	delta blr2 * LL down vs QM9414 * LL	0.0155658
TR_58885	-2.01917	delta blr2 * LL down vs QM9414 * LL	0.0162699
TR_28036	-2.17193	delta blr2 * LL down vs QM9414 * LL	0.016403
TR_107278	-2.27761	delta blr2 * LL down vs QM9414 * LL	0.0164662
TR_73560	-2.05983	delta blr2 * LL down vs QM9414 * LL	0.0166336
TR_66345	-2.02778	delta blr2 * LL down vs QM9414 * LL	0.0167473
TR_58823	-2.03228	delta blr2 * LL down vs QM9414 * LL	0.0167533
TR_102890	-2.06206	delta blr2 * LL down vs QM9414 * LL	0.0169375
TR_70921	-2.23075	delta blr2 * LL down vs QM9414 * LL	0.0169955
TR_5363	-2.0427	delta blr2 * LL down vs QM9414 * LL	0.017182
TR_110153	-2.01636	delta blr2 * LL down vs QM9414 * LL	0.0171923
TR_112288	-2.01754	delta blr2 * LL down vs QM9414 * LL	0.0173805
TR_110337	-2.26199	delta blr2 * LL down vs QM9414 * LL	0.0175008
TR_68207	-2.36138	delta blr2 * LL down vs QM9414 * LL	0.0182995
TR_60889	-2.50766	delta blr2 * LL down vs QM9414 * LL	0.018599
TR_112237	-3.3419	delta blr2 * LL down vs QM9414 * LL	0.0196026
TR_105532	-2.48877	delta blr2 * LL down vs QM9414 * LL	0.0197262
TR_112328	-2.18359	delta blr2 * LL down vs QM9414 * LL	0.0197696
TR_102562	-2.30468	delta blr2 * LL down vs QM9414 * LL	0.0202882
TR_111537	-2.32854	delta blr2 * LL down vs QM9414 * LL	0.0203322
TR_55790	-2.16598	delta blr2 * LL down vs QM9414 * LL	0.0205868
TR_111904	-2.20073	delta blr2 * LL down vs QM9414 * LL	0.0207246
TR_103134	-2.33802	delta blr2 * LL down vs QM9414 * LL	0.0209257
TR_109934	-2.80281	delta blr2 * LL down vs QM9414 * LL	0.021867
TR_110131	-2.07285	delta blr2 * LL down vs QM9414 * LL	0.0227145
TR_106494	-2.10688	delta blr2 * LL down vs QM9414 * LL	0.0236215
TR_102936	-2.04943	delta blr2 * LL down vs QM9414 * LL	0.024056
TR_67958	-2.46641	delta blr2 * LL down vs QM9414 * LL	0.0241057
TR_57402	-2.05996	delta blr2 * LL down vs QM9414 * LL	0.0247192
TR_51375	-2.32586	delta blr2 * LL down vs QM9414 * LL	0.0250039
TR_108341	-2.45654	delta blr2 * LL down vs QM9414 * LL	0.025181
TR_103153	-2.16103	delta blr2 * LL down vs QM9414 * LL	0.025733
TR_122187	-5.76278	delta blr2 * LL down vs QM9414 * LL	0.0258098
TR_78340	-2.15726	delta blr2 * LL down vs QM9414 * LL	0.0259318
TR_106591	-2.05138	delta blr2 * LL down vs QM9414 * LL	0.0269758
TR_66859	-2.06284	delta blr2 * LL down vs QM9414 * LL	0.0289587
TR_104243	-2.30306	delta blr2 * LL down vs QM9414 * LL	0.0303037
TR_107855	-2.08083	delta blr2 * LL down vs QM9414 * LL	0.0325373
TR_65055	-2.21485	delta blr2 * LL down vs QM9414 * LL	0.0327112
TR_41663	-2.20412	delta blr2 * LL down vs QM9414 * LL	0.0327248
TR_102779	-2.95995	delta blr2 * LL down vs QM9414 * LL	0.0338055
TR_108540	-2.11308	delta blr2 * LL down vs QM9414 * LL	0.0357386
TR_58492	-2.73303	delta blr2 * LL down vs QM9414 * LL	0.0359584
TR_109071	-2.36182	delta blr2 * LL down vs QM9414 * LL	0.046792
TR_43083	-2.05901	delta blr2 * LL down vs QM9414 * LL	0.0470132
TR_69210	-2.05009	delta blr2 * LL down vs QM9414 * LL	0.047605
TR_72071	-2.66039	delta blr2 * LL down vs QM9414 * LL	0.0488526
TR_82425	-2.00464	delta blr2 * LL down vs QM9414 * LL	0.0491138

## Sheet: Δblr2 DD up
Genes at least 2fold upregulated in the Δblr2 deletion strain in darkness compared to the wild-type QM9414 in darkness
Protein ID	Fold-Change	Fold-Change Description	p-value	Gene name	Description	group
TR_108885	2.47838	delta blr2 * DD up vs QM9414 * DD	5.24849e-07
TR_59272	8.24735	delta blr2 * DD up vs QM9414 * DD	2.22746e-06
TR_122102	3.28334	delta blr2 * DD up vs QM9414 * DD	1.05667e-05
TR_46819	3.17736	delta blr2 * DD up vs QM9414 * DD	2.4654e-05
TR_122998	8.09982	delta blr2 * DD up vs QM9414 * DD	2.87356e-05
TR_76641	4.78147	delta blr2 * DD up vs QM9414 * DD	0.000138895
TR_62130	2.52203	delta blr2 * DD up vs QM9414 * DD	0.000157279
TR_46816	2.36689	delta blr2 * DD up vs QM9414 * DD	0.000447703	cel3D	b-glucosidase (GenBank acc. No. AAP57759)	Glycoside Hydrolase Family 3 protein
TR_61227	3.18638	delta blr2 * DD up vs QM9414 * DD	0.000655276
TR_123710	2.53167	delta blr2 * DD up vs QM9414 * DD	0.000670963
TR_111345	2.08712	delta blr2 * DD up vs QM9414 * DD	0.000849669		unknown protein, Sordariomycetes, 1 TM
TR_56996	2.12977	delta blr2 * DD up vs QM9414 * DD	0.000911185	man5A	mannan endo-1,4-b-mannosidase (EC 3.2.1.78); C-terminal CBM1 module	Glycoside Hydrolase Family 5 protein
TR_22453	3.53351	delta blr2 * DD up vs QM9414 * DD	0.000990379		Glutathione S-transferase	Additional aspects of sulfur metabolism
TR_76672	2.29724	delta blr2 * DD up vs QM9414 * DD	0.00134745	cel3A	b-glucosidase	Glycoside Hydrolase Family 3 protein
TR_39587	9.42217	delta blr2 * DD up vs QM9414 * DD	0.00137114		PTH11-type GPCRs
TR_6103	3.30571	delta blr2 * DD up vs QM9414 * DD	0.00143355
TR_5889	2.02763	delta blr2 * DD up vs QM9414 * DD	0.0017261
TR_76995	6.17466	delta blr2 * DD up vs QM9414 * DD	0.00191444		conserved, hypothetical protein
TR_49976	2.07914	delta blr2 * DD up vs QM9414 * DD	0.00224901	cel45A	endoglucanase V EGL5 (CEL45A)	Glycoside Hydrolase Family 45 protein
TR_122081	2.18821	delta blr2 * DD up vs QM9414 * DD	0.00358949	cel7B	endo-1,4-glucanase EGL1; C-terminal CBM1	Glycoside Hydrolase Family 7 protein
TR_103179	2.49528	delta blr2 * DD up vs QM9414 * DD	0.00368623		hypothetical protein, no fungal orthologue
TR_82623	2.83615	delta blr2 * DD up vs QM9414 * DD	0.00413032
TR_67597	3.7481	delta blr2 * DD up vs QM9414 * DD	0.00417601
TR_105840	2.3418	delta blr2 * DD up vs QM9414 * DD	0.00478822		hypothetical protein, 2 TMs
TR_40943	2.00537	delta blr2 * DD up vs QM9414 * DD	0.00481409
TR_56840	2.03743	delta blr2 * DD up vs QM9414 * DD	0.00496546		Predicted oxidoreductase
TR_76230	9.79588	delta blr2 * DD up vs QM9414 * DD	0.00615805		Flavin-containing (steroid ?) monooxygenase, A. fumigatus CpmA
TR_72526	2.10242	delta blr2 * DD up vs QM9414 * DD	0.0108879		candidate a-glucuronidase GLR1 (GenBand acc.no. CAA92949)	Glycoside Hydrolase Family 67 protein
TR_108143	2.51281	delta blr2 * DD up vs QM9414 * DD	0.0115006		unknown protein, no fungal orthologues
TR_108144	2.47602	delta blr2 * DD up vs QM9414 * DD	0.0131359		unknown protein, only in A. oryzae
TR_79816	4.0256	delta blr2 * DD up vs QM9414 * DD	0.0131772		unknown; secreted
TR_122824	3.16369	delta blr2 * DD up vs QM9414 * DD	0.013496		PTH11-type GPCRs
TR_46128	2.10634	delta blr2 * DD up vs QM9414 * DD	0.013626		AAA+-type ATPase
TR_106270	2.49582	delta blr2 * DD up vs QM9414 * DD	0.0194679		unknown hypothetical protein
TR_108145	2.53925	delta blr2 * DD up vs QM9414 * DD	0.0217668		unique protein
TR_38812	3.8859	delta blr2 * DD up vs QM9414 * DD	0.0233782		membrane (iron?) transporter 8TM
TR_44476	2.5721	delta blr2 * DD up vs QM9414 * DD	0.0273881		putative multidrug resistance-associated protein/mitoxantrone resistance protein, ABC superfamily
TR_109394	2.1191	delta blr2 * DD up vs QM9414 * DD	0.029578
TR_69957	2.00889	delta blr2 * DD up vs QM9414 * DD	0.0342067		Predicted transporter (major facilitator superfamily) / hypothetical maltose permease	MFS Transporter
TR_109944	2.20894	delta blr2 * DD up vs QM9414 * DD	0.0370012
TR_55274	2.17974	delta blr2 * DD up vs QM9414 * DD	0.0379261
TR_76210	2.69166	delta blr2 * DD up vs QM9414 * DD	0.0438169	abf2	a-L-arabinofuranosidase ABF2 (GenBand acc. No. AAP57750)	Glycoside Hydrolase Family 62 protein

## Sheet: Δblr2 DD down
Genes at least 2fold downregulated in the Δblr2 deletion strain in darkness compared to the wild-type QM9414 in darkness
Protein ID	Fold-Change	Fold-Change Description	p-value	Gene name	Description	group
TR_105994	-5.46265	delta blr2 * DD down vs QM9414 * DD	9.88454e-08
TR_112567	-5.2014	delta blr2 * DD down vs QM9414 * DD	3.91226e-07		Taurine dioxygenase	Sulfur acquisition and processing
TR_82049	-5.95128	delta blr2 * DD down vs QM9414 * DD	2.44839e-06
TR_82208	-4.87266	delta blr2 * DD down vs QM9414 * DD	1.70038e-05		candidate polyketide synthase	PKS
TR_120114	-3.05896	delta blr2 * DD down vs QM9414 * DD	1.90141e-05
TR_6005	-3.56461	delta blr2 * DD down vs QM9414 * DD	3.15044e-05		Permease of the major facilitator superfamily
TR_103012	-4.94185	delta blr2 * DD down vs QM9414 * DD	4.98845e-05		Taurine dioxygenase	Sulfur acquisition and processing
TR_121670	-2.0871	delta blr2 * DD down vs QM9414 * DD	9.60901e-05	FRQ1	Frequency clock protein. Circadian clock component involved in the generation of biological rhythms, in particular in rhythm stability, period length, and temperature compensation, related to N. crassa FRQ-1	circadian
TR_52476	-3.69994	delta blr2 * DD down vs QM9414 * DD	0.000158048		hypothetical protein, conserved
TR_106538	-2.93692	delta blr2 * DD down vs QM9414 * DD	0.000187989	hfb5	Putative class II hydrophobin, related to T. reesei HFB2.	Hydrophobine
TR_107055	-2.84624	delta blr2 * DD down vs QM9414 * DD	0.000198281		unknown
TR_123979	-4.08626	delta blr2 * DD down vs QM9414 * DD	0.000537042		Taurine dioxygenase	Sulfur acquisition and processing
TR_124198	-4.86053	delta blr2 * DD down vs QM9414 * DD	0.000618482		hypothetical protein (only in Aspergilli)
TR_68831	-2.18493	delta blr2 * DD down vs QM9414 * DD	0.000648846		Amino acid transporter	Sulfur transporter
TR_123955	-2.72206	delta blr2 * DD down vs QM9414 * DD	0.000748142
TR_72379	-4.19712	delta blr2 * DD down vs QM9414 * DD	0.000947642		hypothetical proteinase inhibitor with similarity to the H. lixii conidiospore surface protein cmp1
TR_119857	-3.48611	delta blr2 * DD down vs QM9414 * DD	0.00107534
TR_58521	-3.8	delta blr2 * DD down vs QM9414 * DD	0.00110572
TR_54461	-2.84846	delta blr2 * DD down vs QM9414 * DD	0.00130163		Permease of the major facilitator superfamily
TR_74953	-2.10403	delta blr2 * DD down vs QM9414 * DD	0.00167812		Predicted transporter (major facilitator superfamily)
TR_64049	-2.00229	delta blr2 * DD down vs QM9414 * DD	0.00171113		Uncharacterized conserved protein
TR_104081	-2.30723	delta blr2 * DD down vs QM9414 * DD	0.00174486		Dibenzothiophene desulfurization enzyme A	Sulfur acquisition and processing
TR_106879	-2.76169	delta blr2 * DD down vs QM9414 * DD	0.00178211
TR_109779	-2.45031	delta blr2 * DD down vs QM9414 * DD	0.00199463		von Willebrand factor and related coagulation proteins
TR_58580	-3.60724	delta blr2 * DD down vs QM9414 * DD	0.00256656		α-ketoglutarate dependent (FeII) oxygenase, similar to isopenicillin N synthase
TR_60144	-4.12077	delta blr2 * DD down vs QM9414 * DD	0.00276957		hypothetical high affinity methionine permease	Sulfur transporter
TR_69563	-3.24223	delta blr2 * DD down vs QM9414 * DD	0.00289163		Permease of the major facilitator superfamily
TR_112258	-3.12367	delta blr2 * DD down vs QM9414 * DD	0.00411975		hypothetical protein, conserved
TR_108642	-4.00805	delta blr2 * DD down vs QM9414 * DD	0.0041393		hypothetical secreted protein (only Aspergilli)
TR_76633	-2.17045	delta blr2 * DD down vs QM9414 * DD	0.00432032		putative 11 TM MDR transporter
TR_111881	-2.77669	delta blr2 * DD down vs QM9414 * DD	0.00469808		Kynurenine 3-monooxygenase and related flavoprotein monooxygenases
TR_55886	-2.78345	delta blr2 * DD down vs QM9414 * DD	0.00481557		candidate b-glycosidase realted to b-1,3-1,4-glucanase	Glycoside Hydrolase Family 16 protein
TR_59333	-3.32979	delta blr2 * DD down vs QM9414 * DD	0.00521523		Permease of the major facilitator superfamily
TR_121653	-2.0668	delta blr2 * DD down vs QM9414 * DD	0.00589601		Uncharacterized conserved protein
TR_69529	-2.34738	delta blr2 * DD down vs QM9414 * DD	0.00628692		Taurine dioxygenase	Sulfur acquisition and processing
TR_56911	-2.48117	delta blr2 * DD down vs QM9414 * DD	0.00745414		Similar to Dur3p of S. cerevisiae, which is a plasma membrane transporter for both urea and polyamines, its expression is highly sensitive to nitrogen catabolite repression and induced by allophanate, the last intermediate of the allantoin. degradative pa	Urea transporter
TR_71170	-2.1088	delta blr2 * DD down vs QM9414 * DD	0.0085748		hypothetical protein, only in Gibberella
TR_73516	-2.09432	delta blr2 * DD down vs QM9414 * DD	0.0091999
TR_82321	-2.20163	delta blr2 * DD down vs QM9414 * DD	0.0160622		Aquaporin (major intrinsic protein family)
TR_78585	-2.67807	delta blr2 * DD down vs QM9414 * DD	0.0166892		Synaptic vesicle transporter SVOP and related transporters (major facilitator superfamily)
TR_103039	-2.79446	delta blr2 * DD down vs QM9414 * DD	0.0172612		unique protein, secreted, HTG, contains S51 protease domain
TR_107680	-2.00513	delta blr2 * DD down vs QM9414 * DD	0.0207873	PHR1	DNA photolyase, class I, rapidly regulated by blue light in T. harzianum	light
TR_73250	-2.18951	delta blr2 * DD down vs QM9414 * DD	0.0215116		Similar to Dur3p of S. cerevisiae , which is a plasma membrane transporter for both urea and polyamines, its expression is highly sensitive to nitrogen catabolite repression and induced by allophanate, the last intermediate of the allantoin degradative pa	Urea active Transporter
TR_105156	-2.19647	delta blr2 * DD down vs QM9414 * DD	0.0222091		unknown, no orthologues
TR_123199	-2.15016	delta blr2 * DD down vs QM9414 * DD	0.0254805
TR_107835	-2.14459	delta blr2 * DD down vs QM9414 * DD	0.0299305
TR_105533	-2.5455	delta blr2 * DD down vs QM9414 * DD	0.037377		hypothetical protein
