# Supplementary material for: Targets of light signalling in Trichoderma reesei
Source: BMC Genomics. 2013 Sep 26;14:657. doi: 10.1186/1471-2164-14-657 (PMC3831817; doi:10.1186/1471-2164-14-657)
Supplement: Additional file 6 — Regulatory targets of BLR2. Genes at least two-fold up- or downregulated in ∆blr2 compared to QM9414 in light (LL) and darkness (DD). [file 1471-2164-14-657-S6.xls]

## Sheet: pos targets BLR1+BLR2+ENV1 LL
Genes at least 2fold downregulated in the Δenv1 and Δblr1 and Δblr2 deletion strains in light compared to the wild-type QM9414 in light
	Regulation in Δblr1			Regulation in Δblr2			Regulation in Δenv1			Gene name	Description	group
Protein ID	Fold-Change	Fold-Change Description	p-value	Fold-Change	Fold-Change Description	p-value	Fold-Change	Fold-Change Description	p-value
TR_21960	-3.65686	delta blr1 * LL down vs QM9414 * LL	0.00011438	-2.12587	delta blr2 * LL down vs QM9414 * LL	0.00820586	-2.53553	delta env1 * LL down vs QM9414 * LL	0.00196858	PLC-E	phospholipase C	Ca
TR_57101	-2.43226	delta blr1 * LL down vs QM9414 * LL	0.0102514	-3.17288	delta blr2 * LL down vs QM9414 * LL	0.00176465	-3.57431	delta env1 * LL down vs QM9414 * LL	0.000811056		hypothetical G-protein coupled receptor, PTH11 like (implicated in pathogenesis in M. grisea)	G-proteins
TR_63981	-2.00062	delta blr1 * LL down vs QM9414 * LL	0.00134696	-3.80671	delta blr2 * LL down vs QM9414 * LL	2.16957e-06	-6.74844	delta env1 * LL down vs QM9414 * LL	2.89745e-08	GRK2	hypothetical G-protein coupled receptor, contains RGS (regulator of G-protein signaling) domain	G-proteins
TR_81609	-11.4913	delta blr1 * LL down vs QM9414 * LL	1.17522e-10	-12.43	delta blr2 * LL down vs QM9414 * LL	7.69116e-11	-50.8341	delta env1 * LL down vs QM9414 * LL	1.83101e-13	ENV1	blue light regulator protein ENVOY, light responsive, responsible for light tolerance and involved in regulation of cellulase gene expression	light
TR_24586	-2.29983	delta blr1 * LL down vs QM9414 * LL	0.00133752	-2.97349	delta blr2 * LL down vs QM9414 * LL	0.000129037	-3.22135	delta env1 * LL down vs QM9414 * LL	6.46802e-05		candidate non-ribosomal peptide synthetase	NRPS
TR_71005	-2.709	delta blr1 * LL down vs QM9414 * LL	0.00060174	-2.71707	delta blr2 * LL down vs QM9414 * LL	0.000586725	-2.0511	delta env1 * LL down vs QM9414 * LL	0.00676634		candidate non-ribosomal peptide synthetase	NRPS
TR_56684	-7.75722	delta blr1 * LL down vs QM9414 * LL	1.20665e-06	-2.03348	delta blr2 * LL down vs QM9414 * LL	0.0141287	-18.8139	delta env1 * LL down vs QM9414 * LL	1.46781e-08		hypothetical sugar transporter family protein
TR_56911	-2.43199	delta blr1 * LL down vs QM9414 * LL	0.00854609	-11.2556	delta blr2 * LL down vs QM9414 * LL	8.5907e-07	-19.8098	delta env1 * LL down vs QM9414 * LL	6.71892e-08		Similar to Dur3p of S. cerevisiae, which is a plasma membrane transporter for both urea and polyamines, its expression is highly sensitive to nitrogen catabolite repression and induced by allophanate, the last intermediate of the allantoin. degradative pathway	Urea transporter
TR_103012	-2.73218	delta blr1 * LL down vs QM9414 * LL	0.00278711	-20.1264	delta blr2 * LL down vs QM9414 * LL	3.52435e-08	-39.9804	delta env1 * LL down vs QM9414 * LL	2.51222e-09		Taurine dioxygenase	Sulfur acquisition and processing
TR_104081	-2.28929	delta blr1 * LL down vs QM9414 * LL	0.00187326	-7.74186	delta blr2 * LL down vs QM9414 * LL	1.89604e-07	-43.183	delta env1 * LL down vs QM9414 * LL	7.20661e-11		Dibenzothiophene desulfurization enzyme A	Sulfur acquisition and processing
TR_3823	-2.25646	delta blr1 * LL down vs QM9414 * LL	5.85468e-05	-2.5591	delta blr2 * LL down vs QM9414 * LL	1.31476e-05	-2.81211	delta env1 * LL down vs QM9414 * LL	4.60046e-06		Methionine synthase	Homocysgteine and methionine metabolism
TR_59876	-3.19171	delta blr1 * LL down vs QM9414 * LL	0.0013861	-12.288	delta blr2 * LL down vs QM9414 * LL	5.93191e-07	-23.4579	delta env1 * LL down vs QM9414 * LL	3.5597e-08		Dibenzothiophene desulfurization enzyme A DszA-like P54-dependent xenobiotic monoxygenase	Sulfur acquisition and processing
TR_76215	-3.71961	delta blr1 * LL down vs QM9414 * LL	1.7836e-08	-2.78949	delta blr2 * LL down vs QM9414 * LL	3.82572e-07	-14.3318	delta env1 * LL down vs QM9414 * LL	1.49089e-12		Sulfide dehydrogenase	Additional aspects of sulfur metabolism
TR_77795	-2.04798	delta blr1 * LL down vs QM9414 * LL	6.48995e-06	-2.4519	delta blr2 * LL down vs QM9414 * LL	4.90029e-07	-5.20717	delta env1 * LL down vs QM9414 * LL	2.06018e-10		F-box / WD-4 (SCON-2); LIMPET, E3-ubiquitin ligase related to N. crassa SCON-2, related in regulation of sulphur metabolism, responds to light and is probably involved in cellulase gene expression (Gremel et al., 28)	Sulfur regulatory proteins
TR_105869	-2.81541	delta blr1 * LL down vs QM9414 * LL	0.00299976	-3.95394	delta blr2 * LL down vs QM9414 * LL	0.000305733	-4.08967	delta env1 * LL down vs QM9414 * LL	0.000245525		Distantly related to Hypocrea lixii QID3, a putative cell wall protein. Has a C-terminal class II hydrophobin domain.	Hydrophobine
TR_123475	-2.37439	delta blr1 * LL down vs QM9414 * LL	0.000162191	-2.56995	delta blr2 * LL down vs QM9414 * LL	6.96693e-05	-3.28647	delta env1 * LL down vs QM9414 * LL	6.10229e-06		Putative cell wall Thr-rich mannoprotein. Distantly related to S. cerevisiae Dan4p.	Cell wall
TR_105652	-2.35209	delta blr1 * LL down vs QM9414 * LL	0.000501249	-2.7075	delta blr2 * LL down vs QM9414 * LL	0.000125595	-2.37285	delta env1 * LL down vs QM9414 * LL	0.000458876		hypothetical protein, related to hsp7	HSP 7
TR_104797	-3.22732	delta blr1 * LL down vs QM9414 * LL	3.52444e-07	-3.68555	delta blr2 * LL down vs QM9414 * LL	9.49078e-08	-2.65282	delta env1 * LL down vs QM9414 * LL	3.01411e-06		candidate b-glucosidase	Glycoside Hydrolase Family 3 protein
TR_108671	-3.19094	delta blr1 * LL down vs QM9414 * LL	1.37642e-05	-2.25742	delta blr2 * LL down vs QM9414 * LL	0.000437549	-2.79266	delta env1 * LL down vs QM9414 * LL	4.91136e-05		candidate b-glycosidase related to b-xylosidase	Glycoside Hydrolase Family 3 protein
TR_119859	-2.08599	delta blr1 * LL down vs QM9414 * LL	0.0136308	-3.46786	delta blr2 * LL down vs QM9414 * LL	0.000299167	-3.25364	delta env1 * LL down vs QM9414 * LL	0.000475809	chi18-13	chitinase; fungal subgroup B chitinase	Glycoside Hydrolase Family 18 protein
TR_120229	-9.5538	delta blr1 * LL down vs QM9414 * LL	1.70441e-09	-2.04954	delta blr2 * LL down vs QM9414 * LL	0.000664844	-26.5163	delta env1 * LL down vs QM9414 * LL	1.17228e-11		candidate xylanase	Glycoside Hydrolase Family 1 protein
TR_123818	-5.40652	delta blr1 * LL down vs QM9414 * LL	2.3731e-06	-2.79772	delta blr2 * LL down vs QM9414 * LL	0.000374932	-204.279	delta env1 * LL down vs QM9414 * LL	8.74343e-13	xyn2	xylanase 2 (EC 3.2.1.8)	Glycoside Hydrolase Family 11 protein
TR_27219	-2.50063	delta blr1 * LL down vs QM9414 * LL	0.00096292	-2.48463	delta blr2 * LL down vs QM9414 * LL	0.00101917	-2.19557	delta env1 * LL down vs QM9414 * LL	0.00308017		candidate a-glycosidase related to a-galactosidase	Glycoside Hydrolase Family 27 protein
TR_3094	-3.29635	delta blr1 * LL down vs QM9414 * LL	0.000963684	-3.94626	delta blr2 * LL down vs QM9414 * LL	0.000289588	-4.04161	delta env1 * LL down vs QM9414 * LL	0.000247717		candidate b-1,6-glucanase; similar to T. harzianum BGN16.3 (GenBank acc no Q8JI9)	Glycoside Hydrolase Family 3 protein
TR_41768	-2.95539	delta blr1 * LL down vs QM9414 * LL	0.000855871	-4.10828	delta blr2 * LL down vs QM9414 * LL	7.77765e-05	-3.33057	delta env1 * LL down vs QM9414 * LL	0.000350413		candidate b-glycosidase related to cell-wall modifying enzymes	Glycoside Hydrolase Family 16 protein
TR_55319	-4.743	delta blr1 * LL down vs QM9414 * LL	4.00446e-07	-6.8558	delta blr2 * LL down vs QM9414 * LL	2.91069e-08	-8.27661	delta env1 * LL down vs QM9414 * LL	8.86133e-09		candidate a-L-arabinofuranosidase	Glycoside Hydrolase Fafmily 54 protein
TR_56418	-3.30214	delta blr1 * LL down vs QM9414 * LL	1.82384e-05	-3.67493	delta blr2 * LL down vs QM9414 * LL	7.21514e-06	-2.84603	delta env1 * LL down vs QM9414 * LL	7.12381e-05		candidate b-1,3-exoglucanase	Glycoside Hydrolase Fafmily 55 protein
TR_57128	-3.81123	delta blr1 * LL down vs QM9414 * LL	3.22348e-06	-2.04899	delta blr2 * LL down vs QM9414 * LL	0.00136519	-2.56339	delta env1 * LL down vs QM9414 * LL	0.000128705		candidate glycogen-debranching enzyme	Glycoside Hydrolase Family 13 protein
TR_58802	-2.28305	delta blr1 * LL down vs QM9414 * LL	0.0124472	-2.50726	delta blr2 * LL down vs QM9414 * LL	0.00653145	-2.28908	delta env1 * LL down vs QM9414 * LL	0.0122239		candidate a-glycosidase distantly related to a-1,2-L-fucosidase	Glycoside Hydrolase Family 95 protein
TR_58887	-2.11916	delta blr1 * LL down vs QM9414 * LL	0.0052032	-2.07979	delta blr2 * LL down vs QM9414 * LL	0.00613202	-2.25519	delta env1 * LL down vs QM9414 * LL	0.00301876		candidate a-glycosidase distantly related to a-L-rhamnosidase	Glycoside Hydrolase Family 78 protein
TR_64906	-2.25606	delta blr1 * LL down vs QM9414 * LL	0.00123152	-2.02904	delta blr2 * LL down vs QM9414 * LL	0.00347915	-2.18658	delta env1 * LL down vs QM9414 * LL	0.00167009		candidate b-1,6-glucanase; similar to T. harzianum B16-2 (GenBank acc. No. CAA55789) and T. virens BGN3 (AAL84696)	Glycoside Hydrolase Family 5 protein
TR_65137	-2.38036	delta blr1 * LL down vs QM9414 * LL	0.00193364	-2.20506	delta blr2 * LL down vs QM9414 * LL	0.0037606	-2.12365	delta env1 * LL down vs QM9414 * LL	0.00522191		candidate b-glycosidase distantly related to b-1,3-glucanase	Glycoside Hydrolase Family 64 protein
TR_66789	-2.02305	delta blr1 * LL down vs QM9414 * LL	0.00149572	-2.80637	delta blr2 * LL down vs QM9414 * LL	4.91513e-05	-2.98681	delta env1 * LL down vs QM9414 * LL	2.69381e-05		candidate b-glycosidase related to chitosanase	Glycoside Hydrolase Family 75 protein
TR_71245	-2.82862	delta blr1 * LL down vs QM9414 * LL	0.000691336	-3.43463	delta blr2 * LL down vs QM9414 * LL	0.000150462	-3.58409	delta env1 * LL down vs QM9414 * LL	0.000108852	chi18-1	chitinase, precursor protein, gextracellular, contains chitin binding domain, type 1	Glycoside Hydrolase Family 18 protein
TR_71394	-5.03571	delta blr1 * LL down vs QM9414 * LL	1.60754e-06	-5.6875	delta blr2 * LL down vs QM9414 * LL	6.8625e-07	-5.39019	delta env1 * LL down vs QM9414 * LL	9.93828e-07		candidate b-glycosidase related to b-glucuronidase	Glycoside Hydrolase Family 79 protein
TR_72526	-6.58768	delta blr1 * LL down vs QM9414 * LL	3.13875e-06	-2.33286	delta blr2 * LL down vs QM9414 * LL	0.00481627	-56.262	delta env1 * LL down vs QM9414 * LL	2.32641e-10		candidate a-glucuronidase GLR1 (GenBand acc.no. CAA92949)	Glycoside Hydrolase Family 67 protein
TR_73101	-2.54698	delta blr1 * LL down vs QM9414 * LL	2.00669e-06	-2.77504	delta blr2 * LL down vs QM9414 * LL	7.19859e-07	-3.0242	delta env1 * LL down vs QM9414 * LL	2.73035e-07		candidate b-glycosidase distantly related to b-1,3-1,4-glucanase	Glycoside Hydrolase Family 16 protein
TR_73256	-3.11762	delta blr1 * LL down vs QM9414 * LL	0.000137764	-3.66579	delta blr2 * LL down vs QM9414 * LL	3.69677e-05	-3.37561	delta env1 * LL down vs QM9414 * LL	7.15577e-05		candidate b-glycosidase related to endo-b-1,3-glucanase	Glycoside Hydrolase Family 81 protein
TR_75036	-3.30092	delta blr1 * LL down vs QM9414 * LL	4.87517e-05	-2.09907	delta blr2 * LL down vs QM9414 * LL	0.00301037	-2.12889	delta env1 * LL down vs QM9414 * LL	0.00262988		candidate a-glucosidase	Glycoside Hydrolase Family 63 protein
ADDLSEQ_MAT112	-2.1952	delta blr1 * LL down vs QM9414 * LL	7.62893e-05	-2.2554	delta blr2 * LL down vs QM9414 * LL	5.44914e-05	-2.20257	delta env1 * LL down vs QM9414 * LL	7.31554e-05
TR_102386	-4.08878	delta blr1 * LL down vs QM9414 * LL	0.000727605	-4.06434	delta blr2 * LL down vs QM9414 * LL	0.00075387	-3.54628	delta env1 * LL down vs QM9414 * LL	0.00170216
TR_102467	-2.86731	delta blr1 * LL down vs QM9414 * LL	0.000559931	-4.5654	delta blr2 * LL down vs QM9414 * LL	1.65258e-05	-4.24557	delta env1 * LL down vs QM9414 * LL	2.76815e-05
TR_102766	-2.08131	delta blr1 * LL down vs QM9414 * LL	5.12496e-06	-3.15605	delta blr2 * LL down vs QM9414 * LL	2.32541e-08	-6.12199	delta env1 * LL down vs QM9414 * LL	5.97153e-11
TR_102773	-3.49007	delta blr1 * LL down vs QM9414 * LL	3.84951e-05	-3.97242	delta blr2 * LL down vs QM9414 * LL	1.36954e-05	-4.02139	delta env1 * LL down vs QM9414 * LL	1.24525e-05
TR_102778	-2.30075	delta blr1 * LL down vs QM9414 * LL	0.000837323	-2.26598	delta blr2 * LL down vs QM9414 * LL	0.000973226	-2.38635	delta env1 * LL down vs QM9414 * LL	0.000585087
TR_102780	-3.22308	delta blr1 * LL down vs QM9414 * LL	0.00681704	-2.87644	delta blr2 * LL down vs QM9414 * LL	0.0125572	-3.2035	delta env1 * LL down vs QM9414 * LL	0.00704439
TR_102830	-2.28207	delta blr1 * LL down vs QM9414 * LL	0.000856538	-2.29662	delta blr2 * LL down vs QM9414 * LL	0.000804138	-2.05997	delta env1 * LL down vs QM9414 * LL	0.00239456
TR_102855	-3.63845	delta blr1 * LL down vs QM9414 * LL	4.49671e-05	-2.77531	delta blr2 * LL down vs QM9414 * LL	0.000416774	-2.79526	delta env1 * LL down vs QM9414 * LL	0.000391987
TR_102864	-3.20759	delta blr1 * LL down vs QM9414 * LL	0.00213848	-3.82224	delta blr2 * LL down vs QM9414 * LL	0.000708288	-3.84321	delta env1 * LL down vs QM9414 * LL	0.000684592
TR_102887	-2.29644	delta blr1 * LL down vs QM9414 * LL	0.00568802	-2.16353	delta blr2 * LL down vs QM9414 * LL	0.00905285	-3.07575	delta env1 * LL down vs QM9414 * LL	0.000596755
TR_102935	-2.03249	delta blr1 * LL down vs QM9414 * LL	0.000108426	-2.28598	delta blr2 * LL down vs QM9414 * LL	2.31367e-05	-2.1141	delta env1 * LL down vs QM9414 * LL	6.38645e-05
TR_103033	-2.40398	delta blr1 * LL down vs QM9414 * LL	0.000277016	-3.5166	delta blr2 * LL down vs QM9414 * LL	7.36322e-06	-3.32971	delta env1 * LL down vs QM9414 * LL	1.19492e-05
TR_103073	-2.19379	delta blr1 * LL down vs QM9414 * LL	0.00133197	-2.62385	delta blr2 * LL down vs QM9414 * LL	0.000232596	-2.14172	delta env1 * LL down vs QM9414 * LL	0.00169337
TR_103113	-2.80988	delta blr1 * LL down vs QM9414 * LL	0.00132023	-2.33112	delta blr2 * LL down vs QM9414 * LL	0.00552545	-2.72945	delta env1 * LL down vs QM9414 * LL	0.00164657
TR_103121	-3.34528	delta blr1 * LL down vs QM9414 * LL	6.54868e-08	-2.50747	delta blr2 * LL down vs QM9414 * LL	1.74789e-06	-2.1262	delta env1 * LL down vs QM9414 * LL	1.57936e-05
TR_103127	-4.68035	delta blr1 * LL down vs QM9414 * LL	1.53302e-08	-5.19049	delta blr2 * LL down vs QM9414 * LL	6.6718e-09	-5.87022	delta env1 * LL down vs QM9414 * LL	2.62165e-09
TR_103133	-2.33427	delta blr1 * LL down vs QM9414 * LL	9.9374e-05	-2.53401	delta blr2 * LL down vs QM9414 * LL	3.95832e-05	-2.86764	delta env1 * LL down vs QM9414 * LL	1.06138e-05
TR_103134	-2.23472	delta blr1 * LL down vs QM9414 * LL	0.0273576	-2.33802	delta blr2 * LL down vs QM9414 * LL	0.0209257	-2.01515	delta env1 * LL down vs QM9414 * LL	0.0498781
TR_103135	-3.42645	delta blr1 * LL down vs QM9414 * LL	0.000259105	-2.88958	delta blr2 * LL down vs QM9414 * LL	0.000933846	-3.78469	delta env1 * LL down vs QM9414 * LL	0.00012568
TR_103143	-2.61356	delta blr1 * LL down vs QM9414 * LL	0.0050443	-3.10013	delta blr2 * LL down vs QM9414 * LL	0.00156592	-2.16663	delta env1 * LL down vs QM9414 * LL	0.0181959
TR_103153	-2.33344	delta blr1 * LL down vs QM9414 * LL	0.0158582	-2.16103	delta blr2 * LL down vs QM9414 * LL	0.025733	-2.29744	delta env1 * LL down vs QM9414 * LL	0.0175025
TR_103172	-2.21559	delta blr1 * LL down vs QM9414 * LL	0.0109102	-2.80417	delta blr2 * LL down vs QM9414 * LL	0.00194546	-2.90819	delta env1 * LL down vs QM9414 * LL	0.00149324
TR_103174	-2.48488	delta blr1 * LL down vs QM9414 * LL	0.000106134	-2.86243	delta blr2 * LL down vs QM9414 * LL	2.48123e-05	-2.43091	delta env1 * LL down vs QM9414 * LL	0.000134117
TR_103176	-2.2832	delta blr1 * LL down vs QM9414 * LL	0.00640363	-2.32675	delta blr2 * LL down vs QM9414 * LL	0.00553526	-2.26554	delta env1 * LL down vs QM9414 * LL	0.00679884
TR_103177	-2.14948	delta blr1 * LL down vs QM9414 * LL	0.0401862	-2.80458	delta blr2 * LL down vs QM9414 * LL	0.00869358	-2.93059	delta env1 * LL down vs QM9414 * LL	0.00671662
TR_103186	-2.78003	delta blr1 * LL down vs QM9414 * LL	7.13893e-05	-2.44654	delta blr2 * LL down vs QM9414 * LL	0.00025369	-2.22367	delta env1 * LL down vs QM9414 * LL	0.000680418
TR_103335	-2.26844	delta blr1 * LL down vs QM9414 * LL	0.0373596	-3.1559	delta blr2 * LL down vs QM9414 * LL	0.00608533	-4.28313	delta env1 * LL down vs QM9414 * LL	0.0011154
TR_103470	-3.45036	delta blr1 * LL down vs QM9414 * LL	1.70949e-05	-3.48196	delta blr2 * LL down vs QM9414 * LL	1.581e-05	-3.0289	delta env1 * LL down vs QM9414 * LL	5.39765e-05
TR_103597	-2.37393	delta blr1 * LL down vs QM9414 * LL	0.00440721	-3.14719	delta blr2 * LL down vs QM9414 * LL	0.000504527	-2.48745	delta env1 * LL down vs QM9414 * LL	0.00306275
TR_103778	-2.03153	delta blr1 * LL down vs QM9414 * LL	0.00194409	-2.26323	delta blr2 * LL down vs QM9414 * LL	0.000627322	-2.95516	delta env1 * LL down vs QM9414 * LL	4.50894e-05
TR_104050	-2.60723	delta blr1 * LL down vs QM9414 * LL	0.0016512	-2.34301	delta blr2 * LL down vs QM9414 * LL	0.00389366	-2.31756	delta env1 * LL down vs QM9414 * LL	0.00425211
TR_104060	-2.07533	delta blr1 * LL down vs QM9414 * LL	6.66398e-05	-2.89003	delta blr2 * LL down vs QM9414 * LL	1.14225e-06	-2.03301	delta env1 * LL down vs QM9414 * LL	8.83366e-05
TR_104064	-2.38179	delta blr1 * LL down vs QM9414 * LL	1.71592e-05	-2.70142	delta blr2 * LL down vs QM9414 * LL	3.88801e-06	-2.7281	delta env1 * LL down vs QM9414 * LL	3.47934e-06
TR_104067	-2.64499	delta blr1 * LL down vs QM9414 * LL	0.000537878	-3.05674	delta blr2 * LL down vs QM9414 * LL	0.000154537	-3.19512	delta env1 * LL down vs QM9414 * LL	0.00010668
TR_104077	-2.28765	delta blr1 * LL down vs QM9414 * LL	4.78594e-05	-2.28583	delta blr2 * LL down vs QM9414 * LL	4.83259e-05	-2.53759	delta env1 * LL down vs QM9414 * LL	1.39788e-05
TR_104089	-2.36919	delta blr1 * LL down vs QM9414 * LL	0.00387575	-2.37037	delta blr2 * LL down vs QM9414 * LL	0.00386048	-2.00761	delta env1 * LL down vs QM9414 * LL	0.0144438
TR_104097	-3.36753	delta blr1 * LL down vs QM9414 * LL	0.0043578	-4.28469	delta blr2 * LL down vs QM9414 * LL	0.0011514	-5.15053	delta env1 * LL down vs QM9414 * LL	0.000426152
TR_104117	-2.4235	delta blr1 * LL down vs QM9414 * LL	7.43001e-06	-2.34714	delta blr2 * LL down vs QM9414 * LL	1.11092e-05	-2.5946	delta env1 * LL down vs QM9414 * LL	3.24161e-06
TR_104118	-2.13534	delta blr1 * LL down vs QM9414 * LL	0.000158041	-2.33734	delta blr2 * LL down vs QM9414 * LL	5.28158e-05	-2.00402	delta env1 * LL down vs QM9414 * LL	0.000351211
TR_104171	-2.18545	delta blr1 * LL down vs QM9414 * LL	4.71139e-06	-2.22889	delta blr2 * LL down vs QM9414 * LL	3.56217e-06	-2.37526	delta env1 * LL down vs QM9414 * LL	1.48481e-06
TR_104201	-2.16649	delta blr1 * LL down vs QM9414 * LL	4.19368e-05	-2.2238	delta blr2 * LL down vs QM9414 * LL	2.98147e-05	-2.27477	delta env1 * LL down vs QM9414 * LL	2.22703e-05
TR_104302	-2.35047	delta blr1 * LL down vs QM9414 * LL	0.000656642	-2.66432	delta blr2 * LL down vs QM9414 * LL	0.00019584	-2.76327	delta env1 * LL down vs QM9414 * LL	0.000139023
TR_104335	-2.51132	delta blr1 * LL down vs QM9414 * LL	0.000338012	-2.44172	delta blr2 * LL down vs QM9414 * LL	0.000443993	-2.28777	delta env1 * LL down vs QM9414 * LL	0.000842453
TR_104336	-2.62842	delta blr1 * LL down vs QM9414 * LL	1.26027e-05	-3.17471	delta blr2 * LL down vs QM9414 * LL	1.71227e-06	-2.68649	delta env1 * LL down vs QM9414 * LL	9.89209e-06
TR_104351	-2.13459	delta blr1 * LL down vs QM9414 * LL	0.0232458	-2.30693	delta blr2 * LL down vs QM9414 * LL	0.0139599	-2.73558	delta env1 * LL down vs QM9414 * LL	0.00448408
TR_104368	-3.0635	delta blr1 * LL down vs QM9414 * LL	0.000680774	-4.26534	delta blr2 * LL down vs QM9414 * LL	6.3048e-05	-3.77991	delta env1 * LL down vs QM9414 * LL	0.000146688
TR_104373	-2.08914	delta blr1 * LL down vs QM9414 * LL	0.00226285	-2.46308	delta blr2 * LL down vs QM9414 * LL	0.000447306	-2.98384	delta env1 * LL down vs QM9414 * LL	7.45277e-05
TR_104421	-2.17852	delta blr1 * LL down vs QM9414 * LL	0.000139629	-2.56776	delta blr2 * LL down vs QM9414 * LL	2.04446e-05	-2.44615	delta env1 * LL down vs QM9414 * LL	3.54336e-05
TR_104425	-3.67234	delta blr1 * LL down vs QM9414 * LL	0.0274392	-7.6709	delta blr2 * LL down vs QM9414 * LL	0.00174998	-4.68473	delta env1 * LL down vs QM9414 * LL	0.0111463
TR_104435	-2.38128	delta blr1 * LL down vs QM9414 * LL	0.0180753	-2.92097	delta blr2 * LL down vs QM9414 * LL	0.00519527	-2.10472	delta env1 * LL down vs QM9414 * LL	0.0376702
TR_104533	-2.42234	delta blr1 * LL down vs QM9414 * LL	0.000186902	-2.3941	delta blr2 * LL down vs QM9414 * LL	0.000211471	-2.08862	delta env1 * LL down vs QM9414 * LL	0.000925456
TR_104557	-3.14364	delta blr1 * LL down vs QM9414 * LL	7.19376e-05	-2.47686	delta blr2 * LL down vs QM9414 * LL	0.000613624	-3.46513	delta env1 * LL down vs QM9414 * LL	3.1528e-05
TR_104716	-2.85409	delta blr1 * LL down vs QM9414 * LL	1.88467e-05	-2.60793	delta blr2 * LL down vs QM9414 * LL	4.78163e-05	-2.79942	delta env1 * LL down vs QM9414 * LL	2.29315e-05
TR_104867	-2.74538	delta blr1 * LL down vs QM9414 * LL	0.00037422	-2.22089	delta blr2 * LL down vs QM9414 * LL	0.00249906	-2.01019	delta env1 * LL down vs QM9414 * LL	0.006223
TR_105027	-3.1083	delta blr1 * LL down vs QM9414 * LL	5.939e-06	-2.64685	delta blr2 * LL down vs QM9414 * LL	3.06183e-05	-3.33988	delta env1 * LL down vs QM9414 * LL	2.9782e-06
TR_105174	-2.45623	delta blr1 * LL down vs QM9414 * LL	0.00339439	-2.2165	delta blr2 * LL down vs QM9414 * LL	0.00755529	-2.10649	delta env1 * LL down vs QM9414 * LL	0.0112197
TR_105176	-2.66912	delta blr1 * LL down vs QM9414 * LL	0.00396472	-2.58471	delta blr2 * LL down vs QM9414 * LL	0.00496095	-2.54525	delta env1 * LL down vs QM9414 * LL	0.00552303
TR_105206	-3.13663	delta blr1 * LL down vs QM9414 * LL	0.000200822	-3.07612	delta blr2 * LL down vs QM9414 * LL	0.000235221	-2.46494	delta env1 * LL down vs QM9414 * LL	0.00150286
TR_105246	-2.09087	delta blr1 * LL down vs QM9414 * LL	0.00985038	-2.96734	delta blr2 * LL down vs QM9414 * LL	0.000603642	-2.28915	delta env1 * LL down vs QM9414 * LL	0.00475388
TR_105286	-2.67908	delta blr1 * LL down vs QM9414 * LL	0.000277193	-2.48852	delta blr2 * LL down vs QM9414 * LL	0.000549317	-2.57247	delta env1 * LL down vs QM9414 * LL	0.00040314
TR_105290	-3.06239	delta blr1 * LL down vs QM9414 * LL	0.000136649	-2.9084	delta blr2 * LL down vs QM9414 * LL	0.000212518	-2.51188	delta env1 * LL down vs QM9414 * LL	0.000773759
TR_105336	-4.18215	delta blr1 * LL down vs QM9414 * LL	2.15868e-05	-3.84892	delta blr2 * LL down vs QM9414 * LL	4.01157e-05	-3.23025	delta env1 * LL down vs QM9414 * LL	0.000157397
TR_105379	-2.65901	delta blr1 * LL down vs QM9414 * LL	0.00133162	-3.491	delta blr2 * LL down vs QM9414 * LL	0.000159972	-2.79649	delta env1 * LL down vs QM9414 * LL	0.000890756
TR_105448	-2.43433	delta blr1 * LL down vs QM9414 * LL	0.00172626	-2.03148	delta blr2 * LL down vs QM9414 * LL	0.00820355	-2.6266	delta env1 * LL down vs QM9414 * LL	0.000904544
TR_105488	-2.38319	delta blr1 * LL down vs QM9414 * LL	0.00278067	-2.4676	delta blr2 * LL down vs QM9414 * LL	0.00208617	-3.17496	delta env1 * LL down vs QM9414 * LL	0.000273712
TR_105535	-2.67457	delta blr1 * LL down vs QM9414 * LL	0.00883281	-2.79086	delta blr2 * LL down vs QM9414 * LL	0.00680239	-3.0502	delta env1 * LL down vs QM9414 * LL	0.00393992
TR_105553	-2.22684	delta blr1 * LL down vs QM9414 * LL	0.0347724	-3.92411	delta blr2 * LL down vs QM9414 * LL	0.00133699	-3.4039	delta env1 * LL down vs QM9414 * LL	0.00303573
TR_105701	-2.22482	delta blr1 * LL down vs QM9414 * LL	8.77603e-05	-2.37056	delta blr2 * LL down vs QM9414 * LL	4.09473e-05	-3.4029	delta env1 * LL down vs QM9414 * LL	8.5944e-07
TR_105707	-2.86196	delta blr1 * LL down vs QM9414 * LL	0.000108029	-2.43951	delta blr2 * LL down vs QM9414 * LL	0.000487319	-2.20284	delta env1 * LL down vs QM9414 * LL	0.00132588
TR_105798	-2.58568	delta blr1 * LL down vs QM9414 * LL	1.34759e-05	-2.86544	delta blr2 * LL down vs QM9414 * LL	4.36079e-06	-2.39609	delta env1 * LL down vs QM9414 * LL	3.24925e-05
TR_105806	-3.13165	delta blr1 * LL down vs QM9414 * LL	1.71489e-06	-3.58959	delta blr2 * LL down vs QM9414 * LL	4.53482e-07	-3.1955	delta env1 * LL down vs QM9414 * LL	1.39946e-06
TR_105867	-2.70419	delta blr1 * LL down vs QM9414 * LL	0.000200034	-2.86664	delta blr2 * LL down vs QM9414 * LL	0.000116902	-3.41968	delta env1 * LL down vs QM9414 * LL	2.47129e-05
TR_105874	-2.08972	delta blr1 * LL down vs QM9414 * LL	0.00195183	-2.14079	delta blr2 * LL down vs QM9414 * LL	0.00152723	-2.00685	delta env1 * LL down vs QM9414 * LL	0.00295004
TR_105894	-2.64019	delta blr1 * LL down vs QM9414 * LL	0.0115418	-3.24331	delta blr2 * LL down vs QM9414 * LL	0.00339833	-3.90832	delta env1 * LL down vs QM9414 * LL	0.00112999
TR_105912	-3.11694	delta blr1 * LL down vs QM9414 * LL	8.56506e-06	-2.89323	delta blr2 * LL down vs QM9414 * LL	1.77834e-05	-3.11241	delta env1 * LL down vs QM9414 * LL	8.68598e-06
TR_105975	-3.03789	delta blr1 * LL down vs QM9414 * LL	3.81384e-05	-2.89566	delta blr2 * LL down vs QM9414 * LL	5.95807e-05	-2.99698	delta env1 * LL down vs QM9414 * LL	4.32261e-05
TR_105984	-2.36473	delta blr1 * LL down vs QM9414 * LL	0.00268185	-2.4686	delta blr2 * LL down vs QM9414 * LL	0.00187183	-2.88688	delta env1 * LL down vs QM9414 * LL	0.000515941
TR_106154	-2.80197	delta blr1 * LL down vs QM9414 * LL	0.000237204	-2.50341	delta blr2 * LL down vs QM9414 * LL	0.00065542	-2.64228	delta env1 * LL down vs QM9414 * LL	0.000401084
TR_106168	-2.02352	delta blr1 * LL down vs QM9414 * LL	0.000619137	-2.26002	delta blr2 * LL down vs QM9414 * LL	0.000169018	-2.76853	delta env1 * LL down vs QM9414 * LL	1.83061e-05
TR_106251	-2.21238	delta blr1 * LL down vs QM9414 * LL	0.00207482	-2.30112	delta blr2 * LL down vs QM9414 * LL	0.0014363	-2.68171	delta env1 * LL down vs QM9414 * LL	0.000353076
TR_106371	-2.16692	delta blr1 * LL down vs QM9414 * LL	0.000464112	-2.62921	delta blr2 * LL down vs QM9414 * LL	5.75375e-05	-2.86009	delta env1 * LL down vs QM9414 * LL	2.44766e-05
TR_106453	-2.50994	delta blr1 * LL down vs QM9414 * LL	0.00993337	-2.80678	delta blr2 * LL down vs QM9414 * LL	0.00483846	-3.17622	delta env1 * LL down vs QM9414 * LL	0.00218492
TR_106475	-4.16655	delta blr1 * LL down vs QM9414 * LL	0.00189986	-4.56451	delta blr2 * LL down vs QM9414 * LL	0.00117665	-3.88636	delta env1 * LL down vs QM9414 * LL	0.00274526
TR_106492	-2.33284	delta blr1 * LL down vs QM9414 * LL	9.40244e-05	-2.79479	delta blr2 * LL down vs QM9414 * LL	1.29365e-05	-2.67038	delta env1 * LL down vs QM9414 * LL	2.0962e-05
TR_106512	-2.75351	delta blr1 * LL down vs QM9414 * LL	0.000186584	-3.88123	delta blr2 * LL down vs QM9414 * LL	9.70935e-06	-3.60397	delta env1 * LL down vs QM9414 * LL	1.77704e-05
TR_106516	-5.65531	delta blr1 * LL down vs QM9414 * LL	1.78065e-06	-5.93999	delta blr2 * LL down vs QM9414 * LL	1.28729e-06	-6.30932	delta env1 * LL down vs QM9414 * LL	8.71244e-07
TR_106537	-2.01637	delta blr1 * LL down vs QM9414 * LL	0.020772	-2.42387	delta blr2 * LL down vs QM9414 * LL	0.0053809	-2.95401	delta env1 * LL down vs QM9414 * LL	0.00125672
TR_106564	-2.02031	delta blr1 * LL down vs QM9414 * LL	0.0124329	-2.79556	delta blr2 * LL down vs QM9414 * LL	0.000906905	-3.21428	delta env1 * LL down vs QM9414 * LL	0.000304892
TR_106604	-2.91524	delta blr1 * LL down vs QM9414 * LL	0.000850323	-2.69302	delta blr2 * LL down vs QM9414 * LL	0.00156813	-2.93508	delta env1 * LL down vs QM9414 * LL	0.000807268
TR_106649	-3.05196	delta blr1 * LL down vs QM9414 * LL	0.00211206	-3.15161	delta blr2 * LL down vs QM9414 * LL	0.0017057	-4.17371	delta env1 * LL down vs QM9414 * LL	0.000274932
TR_106660	-2.47893	delta blr1 * LL down vs QM9414 * LL	0.0007669	-2.6123	delta blr2 * LL down vs QM9414 * LL	0.000476864	-3.03063	delta env1 * LL down vs QM9414 * LL	0.000128872
TR_106661	-2.726	delta blr1 * LL down vs QM9414 * LL	2.36905e-05	-2.59124	delta blr2 * LL down vs QM9414 * LL	4.05081e-05	-2.35023	delta env1 * LL down vs QM9414 * LL	0.000118194
TR_106720	-2.64172	delta blr1 * LL down vs QM9414 * LL	8.28259e-06	-2.26277	delta blr2 * LL down vs QM9414 * LL	5.15285e-05	-2.38944	delta env1 * LL down vs QM9414 * LL	2.6589e-05		\N
TR_106812	-2.15659	delta blr1 * LL down vs QM9414 * LL	0.000654012	-2.28946	delta blr2 * LL down vs QM9414 * LL	0.000342142	-2.63108	delta env1 * LL down vs QM9414 * LL	8.00072e-05
TR_106868	-2.82138	delta blr1 * LL down vs QM9414 * LL	0.00266305	-4.7417	delta blr2 * LL down vs QM9414 * LL	8.31363e-05	-2.76696	delta env1 * LL down vs QM9414 * LL	0.00305011
TR_106869	-3.8554	delta blr1 * LL down vs QM9414 * LL	0.00730873	-3.94028	delta blr2 * LL down vs QM9414 * LL	0.00660942	-3.79838	delta env1 * LL down vs QM9414 * LL	0.007829
TR_106897	-2.89656	delta blr1 * LL down vs QM9414 * LL	0.000205094	-2.59591	delta blr2 * LL down vs QM9414 * LL	0.000539779	-2.26967	delta env1 * LL down vs QM9414 * LL	0.00183354
TR_106936	-8.92626	delta blr1 * LL down vs QM9414 * LL	8.31512e-06	-2.37018	delta blr2 * LL down vs QM9414 * LL	0.0176346	-8.53443	delta env1 * LL down vs QM9414 * LL	1.04239e-05
TR_107003	-2.19563	delta blr1 * LL down vs QM9414 * LL	0.0135101	-2.84118	delta blr2 * LL down vs QM9414 * LL	0.00215216	-3.95288	delta env1 * LL down vs QM9414 * LL	0.000218967
TR_107131	-2.44127	delta blr1 * LL down vs QM9414 * LL	7.4738e-05	-3.3111	delta blr2 * LL down vs QM9414 * LL	3.29001e-06	-3.38157	delta env1 * LL down vs QM9414 * LL	2.69843e-06
TR_107141	-2.19528	delta blr1 * LL down vs QM9414 * LL	0.0286254	-2.94328	delta blr2 * LL down vs QM9414 * LL	0.00477392	-2.79221	delta env1 * LL down vs QM9414 * LL	0.00660844
TR_107146	-3.43117	delta blr1 * LL down vs QM9414 * LL	0.00121006	-4.03523	delta blr2 * LL down vs QM9414 * LL	0.000432899	-5.19996	delta env1 * LL down vs QM9414 * LL	9.25794e-05
TR_107217	-2.77398	delta blr1 * LL down vs QM9414 * LL	0.00291905	-3.26067	delta blr2 * LL down vs QM9414 * LL	0.000950979	-2.39973	delta env1 * LL down vs QM9414 * LL	0.00805997
TR_107338	-2.5531	delta blr1 * LL down vs QM9414 * LL	0.000439047	-3.59268	delta blr2 * LL down vs QM9414 * LL	2.19358e-05	-2.23664	delta env1 * LL down vs QM9414 * LL	0.00153271
TR_107502	-2.90127	delta blr1 * LL down vs QM9414 * LL	0.000812633	-4.2314	delta blr2 * LL down vs QM9414 * LL	5.00745e-05	-3.86857	delta env1 * LL down vs QM9414 * LL	9.45523e-05
TR_107745	-2.02203	delta blr1 * LL down vs QM9414 * LL	6.93088e-05	-2.13876	delta blr2 * LL down vs QM9414 * LL	3.18998e-05	-2.50173	delta env1 * LL down vs QM9414 * LL	4.21544e-06
TR_107867	-2.3528	delta blr1 * LL down vs QM9414 * LL	0.00195225	-2.80484	delta blr2 * LL down vs QM9414 * LL	0.00042842	-2.56525	delta env1 * LL down vs QM9414 * LL	0.00091952
TR_107996	-2.08903	delta blr1 * LL down vs QM9414 * LL	0.000348627	-2.52782	delta blr2 * LL down vs QM9414 * LL	3.85461e-05	-2.66743	delta env1 * LL down vs QM9414 * LL	2.14795e-05
TR_108011	-2.04786	delta blr1 * LL down vs QM9414 * LL	7.06091e-05	-2.05348	delta blr2 * LL down vs QM9414 * LL	6.79892e-05	-2.67212	delta env1 * LL down vs QM9414 * LL	2.40039e-06
TR_108025	-2.41225	delta blr1 * LL down vs QM9414 * LL	0.000175392	-2.35461	delta blr2 * LL down vs QM9414 * LL	0.000226957	-2.26966	delta env1 * LL down vs QM9414 * LL	0.0003373
TR_108046	-2.57952	delta blr1 * LL down vs QM9414 * LL	6.72556e-05	-2.56809	delta blr2 * LL down vs QM9414 * LL	7.04592e-05	-2.51726	delta env1 * LL down vs QM9414 * LL	8.69838e-05
TR_108155	-3.08376	delta blr1 * LL down vs QM9414 * LL	0.000916885	-2.94997	delta blr2 * LL down vs QM9414 * LL	0.00126501	-3.8687	delta env1 * LL down vs QM9414 * LL	0.000184772
TR_108182	-3.22249	delta blr1 * LL down vs QM9414 * LL	0.00161604	-3.82935	delta blr2 * LL down vs QM9414 * LL	0.000528833	-2.29003	delta env1 * LL down vs QM9414 * LL	0.0153913
TR_108199	-2.16889	delta blr1 * LL down vs QM9414 * LL	7.52886e-08	-2.80547	delta blr2 * LL down vs QM9414 * LL	1.92382e-09	-2.97553	delta env1 * LL down vs QM9414 * LL	9.2918e-10
TR_108251	-2.17138	delta blr1 * LL down vs QM9414 * LL	0.0095367	-2.17441	delta blr2 * LL down vs QM9414 * LL	0.00943506	-2.17964	delta env1 * LL down vs QM9414 * LL	0.00926277
TR_108341	-2.19982	delta blr1 * LL down vs QM9414 * LL	0.0452617	-2.45654	delta blr2 * LL down vs QM9414 * LL	0.025181	-2.61769	delta env1 * LL down vs QM9414 * LL	0.0178406
TR_108345	-2.88667	delta blr1 * LL down vs QM9414 * LL	0.000123986	-2.5382	delta blr2 * LL down vs QM9414 * LL	0.000405893	-3.06617	delta env1 * LL down vs QM9414 * LL	7.23955e-05
TR_108383	-2.65953	delta blr1 * LL down vs QM9414 * LL	0.001168	-2.65523	delta blr2 * LL down vs QM9414 * LL	0.00118346	-2.88126	delta env1 * LL down vs QM9414 * LL	0.000612556
TR_108384	-3.40962	delta blr1 * LL down vs QM9414 * LL	0.00776881	-4.11291	delta blr2 * LL down vs QM9414 * LL	0.00302375	-4.56214	delta env1 * LL down vs QM9414 * LL	0.00179917
TR_108458	-2.42314	delta blr1 * LL down vs QM9414 * LL	0.00159571	-3.019	delta blr2 * LL down vs QM9414 * LL	0.000247253	-3.16837	delta env1 * LL down vs QM9414 * LL	0.000166502
TR_108460	-2.86392	delta blr1 * LL down vs QM9414 * LL	1.25879e-07	-2.89307	delta blr2 * LL down vs QM9414 * LL	1.11855e-07	-2.11534	delta env1 * LL down vs QM9414 * LL	6.75662e-06
TR_108546	-2.35703	delta blr1 * LL down vs QM9414 * LL	0.00495081	-3.10205	delta blr2 * LL down vs QM9414 * LL	0.000607606	-3.68361	delta env1 * LL down vs QM9414 * LL	0.000172441
TR_108585	-2.19962	delta blr1 * LL down vs QM9414 * LL	1.17772e-05	-2.25944	delta blr2 * LL down vs QM9414 * LL	8.1809e-06	-2.8444	delta env1 * LL down vs QM9414 * LL	4.68683e-07
TR_108604	-2.17032	delta blr1 * LL down vs QM9414 * LL	0.001028	-2.28694	delta blr2 * LL down vs QM9414 * LL	0.000599015	-2.10354	delta env1 * LL down vs QM9414 * LL	0.0014239
TR_108721	-2.00835	delta blr1 * LL down vs QM9414 * LL	1.23312e-06	-2.35472	delta blr2 * LL down vs QM9414 * LL	1.03929e-07	-2.28631	delta env1 * LL down vs QM9414 * LL	1.5997e-07
TR_108819	-2.37183	delta blr1 * LL down vs QM9414 * LL	3.49779e-05	-2.21155	delta blr2 * LL down vs QM9414 * LL	8.17391e-05	-2.58254	delta env1 * LL down vs QM9414 * LL	1.30092e-05
TR_108832	-2.77062	delta blr1 * LL down vs QM9414 * LL	0.00111058	-2.71268	delta blr2 * LL down vs QM9414 * LL	0.001311	-2.36389	delta env1 * LL down vs QM9414 * LL	0.00390442
TR_108874	-3.17015	delta blr1 * LL down vs QM9414 * LL	0.0219296	-4.629	delta blr2 * LL down vs QM9414 * LL	0.00412201	-5.90751	delta env1 * LL down vs QM9414 * LL	0.00140266
TR_108975	-5.71956	delta blr1 * LL down vs QM9414 * LL	0.0023511	-6.85145	delta blr2 * LL down vs QM9414 * LL	0.001105	-6.80361	delta env1 * LL down vs QM9414 * LL	0.00113764
TR_109075	-3.21224	delta blr1 * LL down vs QM9414 * LL	0.000480545	-3.53987	delta blr2 * LL down vs QM9414 * LL	0.000236023	-2.84119	delta env1 * LL down vs QM9414 * LL	0.00120621
TR_109117	-2.87508	delta blr1 * LL down vs QM9414 * LL	0.00125378	-2.46237	delta blr2 * LL down vs QM9414 * LL	0.00402925	-2.33772	delta env1 * LL down vs QM9414 * LL	0.00597431
TR_109199	-2.93082	delta blr1 * LL down vs QM9414 * LL	0.00578136	-2.73041	delta blr2 * LL down vs QM9414 * LL	0.00885032	-2.57613	delta env1 * LL down vs QM9414 * LL	0.0125367
TR_109231	-2.18337	delta blr1 * LL down vs QM9414 * LL	0.000367664	-2.73521	delta blr2 * LL down vs QM9414 * LL	3.22444e-05	-4.11665	delta env1 * LL down vs QM9414 * LL	7.24684e-07
TR_109237	-3.66921	delta blr1 * LL down vs QM9414 * LL	0.00026191	-4.30981	delta blr2 * LL down vs QM9414 * LL	8.71719e-05	-4.4785	delta env1 * LL down vs QM9414 * LL	6.75221e-05
TR_109244	-2.57389	delta blr1 * LL down vs QM9414 * LL	0.00506858	-4.34143	delta blr2 * LL down vs QM9414 * LL	0.000146398	-4.33714	delta env1 * LL down vs QM9414 * LL	0.000147333
TR_109284	-2.46139	delta blr1 * LL down vs QM9414 * LL	0.00567991	-3.32696	delta blr2 * LL down vs QM9414 * LL	0.000662447	-2.93213	delta env1 * LL down vs QM9414 * LL	0.00161659
TR_109304	-3.823	delta blr1 * LL down vs QM9414 * LL	0.00270133	-4.06003	delta blr2 * LL down vs QM9414 * LL	0.00195623	-3.21819	delta env1 * LL down vs QM9414 * LL	0.00683364
TR_109305	-2.06131	delta blr1 * LL down vs QM9414 * LL	2.84063e-05	-2.32716	delta blr2 * LL down vs QM9414 * LL	5.34572e-06	-2.68744	delta env1 * LL down vs QM9414 * LL	8.78905e-07
TR_109307	-2.23006	delta blr1 * LL down vs QM9414 * LL	0.00854452	-4.26379	delta blr2 * LL down vs QM9414 * LL	7.46944e-05	-5.37256	delta env1 * LL down vs QM9414 * LL	1.63618e-05
TR_109320	-2.50446	delta blr1 * LL down vs QM9414 * LL	0.00323402	-3.10421	delta blr2 * LL down vs QM9414 * LL	0.000636173	-2.87915	delta env1 * LL down vs QM9414 * LL	0.00111834
TR_109323	-2.20183	delta blr1 * LL down vs QM9414 * LL	1.70831e-05	-2.64592	delta blr2 * LL down vs QM9414 * LL	1.66593e-06	-2.18814	delta env1 * LL down vs QM9414 * LL	1.85842e-05
TR_109357	-3.0882	delta blr1 * LL down vs QM9414 * LL	9.12978e-05	-3.63722	delta blr2 * LL down vs QM9414 * LL	2.31592e-05	-2.98054	delta env1 * LL down vs QM9414 * LL	0.000124302
TR_109359	-2.66648	delta blr1 * LL down vs QM9414 * LL	1.35846e-05	-2.95772	delta blr2 * LL down vs QM9414 * LL	4.50784e-06	-2.88912	delta env1 * LL down vs QM9414 * LL	5.75449e-06
TR_109361	-2.56322	delta blr1 * LL down vs QM9414 * LL	2.53453e-05	-2.23285	delta blr2 * LL down vs QM9414 * LL	0.000123901	-2.24327	delta env1 * LL down vs QM9414 * LL	0.000117227
TR_109367	-3.10766	delta blr1 * LL down vs QM9414 * LL	0.000901401	-3.12557	delta blr2 * LL down vs QM9414 * LL	0.000864923	-3.55131	delta env1 * LL down vs QM9414 * LL	0.000349468
TR_109370	-2.16359	delta blr1 * LL down vs QM9414 * LL	0.00023537	-2.34404	delta blr2 * LL down vs QM9414 * LL	9.26258e-05	-2.37328	delta env1 * LL down vs QM9414 * LL	8.042e-05
TR_109371	-2.30425	delta blr1 * LL down vs QM9414 * LL	0.000280472	-2.24911	delta blr2 * LL down vs QM9414 * LL	0.000364869	-2.43783	delta env1 * LL down vs QM9414 * LL	0.000153507
TR_109475	-3.38502	delta blr1 * LL down vs QM9414 * LL	0.000107322	-3.4199	delta blr2 * LL down vs QM9414 * LL	9.89737e-05	-4.25169	delta env1 * LL down vs QM9414 * LL	1.89173e-05
TR_109489	-3.08075	delta blr1 * LL down vs QM9414 * LL	1.00274e-05	-3.31269	delta blr2 * LL down vs QM9414 * LL	5.03385e-06	-3.53414	delta env1 * LL down vs QM9414 * LL	2.78058e-06
TR_109560	-3.86135	delta blr1 * LL down vs QM9414 * LL	0.000197992	-5.54795	delta blr2 * LL down vs QM9414 * LL	1.86215e-05	-5.08933	delta env1 * LL down vs QM9414 * LL	3.19697e-05
TR_109648	-2.14241	delta blr1 * LL down vs QM9414 * LL	0.000115024	-3.04391	delta blr2 * LL down vs QM9414 * LL	2.0595e-06	-2.43113	delta env1 * LL down vs QM9414 * LL	2.46272e-05
TR_109679	-2.07347	delta blr1 * LL down vs QM9414 * LL	0.00052802	-2.50522	delta blr2 * LL down vs QM9414 * LL	6.20397e-05	-2.97336	delta env1 * LL down vs QM9414 * LL	1.04283e-05
TR_109725	-2.79072	delta blr1 * LL down vs QM9414 * LL	2.72766e-05	-3.05746	delta blr2 * LL down vs QM9414 * LL	1.10323e-05	-2.34075	delta env1 * LL down vs QM9414 * LL	0.000174858
TR_109934	-2.38231	delta blr1 * LL down vs QM9414 * LL	0.0475324	-2.80281	delta blr2 * LL down vs QM9414 * LL	0.021867	-2.6534	delta env1 * LL down vs QM9414 * LL	0.028502
TR_109946	-2.22378	delta blr1 * LL down vs QM9414 * LL	0.0262228	-2.91258	delta blr2 * LL down vs QM9414 * LL	0.00501901	-2.31091	delta env1 * LL down vs QM9414 * LL	0.0208011
TR_109949	-2.21077	delta blr1 * LL down vs QM9414 * LL	0.0241538	-2.51065	delta blr2 * LL down vs QM9414 * LL	0.0109155	-2.96556	delta env1 * LL down vs QM9414 * LL	0.0038043
TR_110026	-2.15686	delta blr1 * LL down vs QM9414 * LL	0.000111598	-2.42606	delta blr2 * LL down vs QM9414 * LL	2.67681e-05	-2.77654	delta env1 * LL down vs QM9414 * LL	5.81787e-06
TR_110056	-3.25559	delta blr1 * LL down vs QM9414 * LL	0.00621146	-3.34605	delta blr2 * LL down vs QM9414 * LL	0.00535382	-2.57302	delta env1 * LL down vs QM9414 * LL	0.0220031
TR_110078	-3.29038	delta blr1 * LL down vs QM9414 * LL	0.000211416	-4.17628	delta blr2 * LL down vs QM9414 * LL	3.56553e-05	-4.7008	delta env1 * LL down vs QM9414 * LL	1.54991e-05
TR_110096	-2.22376	delta blr1 * LL down vs QM9414 * LL	0.000358113	-2.85175	delta blr2 * LL down vs QM9414 * LL	2.60932e-05	-3.23965	delta env1 * LL down vs QM9414 * LL	7.62047e-06
TR_110117	-2.15202	delta blr1 * LL down vs QM9414 * LL	0.0101345	-2.46215	delta blr2 * LL down vs QM9414 * LL	0.00359302	-2.37604	delta env1 * LL down vs QM9414 * LL	0.00472738
TR_110140	-2.68443	delta blr1 * LL down vs QM9414 * LL	0.00041876	-2.91582	delta blr2 * LL down vs QM9414 * LL	0.000203172	-2.64762	delta env1 * LL down vs QM9414 * LL	0.000473318
TR_110158	-2.16938	delta blr1 * LL down vs QM9414 * LL	0.00305098	-2.54679	delta blr2 * LL down vs QM9414 * LL	0.00071341	-2.50646	delta env1 * LL down vs QM9414 * LL	0.000822828
TR_110174	-2.01551	delta blr1 * LL down vs QM9414 * LL	0.0317439	-2.96392	delta blr2 * LL down vs QM9414 * LL	0.00238719	-2.68906	delta env1 * LL down vs QM9414 * LL	0.00460849
TR_110271	-3.29699	delta blr1 * LL down vs QM9414 * LL	1.14434e-07	-3.56874	delta blr2 * LL down vs QM9414 * LL	5.14716e-08	-3.54635	delta env1 * LL down vs QM9414 * LL	5.47663e-08
TR_110281	-2.45985	delta blr1 * LL down vs QM9414 * LL	0.00210374	-2.69192	delta blr2 * LL down vs QM9414 * LL	0.00100366	-3.29759	delta env1 * LL down vs QM9414 * LL	0.000199369
TR_110293	-2.3687	delta blr1 * LL down vs QM9414 * LL	0.00287182	-2.4188	delta blr2 * LL down vs QM9414 * LL	0.00241458	-2.17484	delta env1 * LL down vs QM9414 * LL	0.00583889
TR_110329	-2.92178	delta blr1 * LL down vs QM9414 * LL	0.000285293	-3.16304	delta blr2 * LL down vs QM9414 * LL	0.000147579	-2.84333	delta env1 * LL down vs QM9414 * LL	0.000358973
TR_110430	-3.30521	delta blr1 * LL down vs QM9414 * LL	0.000109974	-2.74777	delta blr2 * LL down vs QM9414 * LL	0.000508515	-2.49811	delta env1 * LL down vs QM9414 * LL	0.00115384
TR_110456	-2.8805	delta blr1 * LL down vs QM9414 * LL	0.00117177	-3.31884	delta blr2 * LL down vs QM9414 * LL	0.000410284	-2.7238	delta env1 * LL down vs QM9414 * LL	0.00178625
TR_110457	-2.63596	delta blr1 * LL down vs QM9414 * LL	0.000159929	-3.03981	delta blr2 * LL down vs QM9414 * LL	4.16868e-05	-2.70994	delta env1 * LL down vs QM9414 * LL	0.000122453
TR_110631	-2.12263	delta blr1 * LL down vs QM9414 * LL	0.00405747	-2.26166	delta blr2 * LL down vs QM9414 * LL	0.0022856	-4.18366	delta env1 * LL down vs QM9414 * LL	1.34849e-05
TR_110660	-2.41255	delta blr1 * LL down vs QM9414 * LL	0.000426825	-2.85624	delta blr2 * LL down vs QM9414 * LL	8.39864e-05	-2.06048	delta env1 * LL down vs QM9414 * LL	0.00210581
TR_110665	-2.28422	delta blr1 * LL down vs QM9414 * LL	0.00145573	-2.99039	delta blr2 * LL down vs QM9414 * LL	0.000125949	-3.73089	delta env1 * LL down vs QM9414 * LL	1.97541e-05
TR_110731	-2.32127	delta blr1 * LL down vs QM9414 * LL	6.85756e-05	-2.52901	delta blr2 * LL down vs QM9414 * LL	2.55676e-05	-2.3476	delta env1 * LL down vs QM9414 * LL	6.00747e-05
TR_110733	-2.06113	delta blr1 * LL down vs QM9414 * LL	0.000769602	-2.32681	delta blr2 * LL down vs QM9414 * LL	0.000197459	-2.07453	delta env1 * LL down vs QM9414 * LL	0.00071461
TR_110773	-2.09766	delta blr1 * LL down vs QM9414 * LL	0.00793151	-2.62026	delta blr2 * LL down vs QM9414 * LL	0.00125896	-2.22614	delta env1 * LL down vs QM9414 * LL	0.00484115
TR_110862	-2.338	delta blr1 * LL down vs QM9414 * LL	0.00771427	-2.353	delta blr2 * LL down vs QM9414 * LL	0.00736386	-2.27129	delta env1 * LL down vs QM9414 * LL	0.00951872
TR_110901	-2.83866	delta blr1 * LL down vs QM9414 * LL	0.00125363	-2.09047	delta blr2 * LL down vs QM9414 * LL	0.012988	-2.9909	delta env1 * LL down vs QM9414 * LL	0.000846145		This domain is found in a number of fungal transcription factors including transcriptional activator xlnR, yeast regulatory protein GAL4, and other transcription proteins regulating a variety of cellular and metabolic processes
TR_110902	-3.22361	delta blr1 * LL down vs QM9414 * LL	0.00289776	-4.12975	delta blr2 * LL down vs QM9414 * LL	0.000650712	-4.38911	delta env1 * LL down vs QM9414 * LL	0.000454239
TR_110966	-3.24261	delta blr1 * LL down vs QM9414 * LL	0.00479735	-3.14786	delta blr2 * LL down vs QM9414 * LL	0.00567416	-2.66328	delta env1 * LL down vs QM9414 * LL	0.0145594
TR_110987	-2.33494	delta blr1 * LL down vs QM9414 * LL	0.00157364	-3.53445	delta blr2 * LL down vs QM9414 * LL	4.44478e-05	-3.04614	delta env1 * LL down vs QM9414 * LL	0.000151704
TR_111094	-3.11427	delta blr1 * LL down vs QM9414 * LL	0.00103612	-3.60218	delta blr2 * LL down vs QM9414 * LL	0.000374799	-3.27	delta env1 * LL down vs QM9414 * LL	0.000734509
TR_111121	-2.38809	delta blr1 * LL down vs QM9414 * LL	0.000140704	-2.32655	delta blr2 * LL down vs QM9414 * LL	0.000187278	-2.10906	delta env1 * LL down vs QM9414 * LL	0.000563357
TR_111170	-3.32263	delta blr1 * LL down vs QM9414 * LL	0.00109012	-3.74765	delta blr2 * LL down vs QM9414 * LL	0.000492671	-4.18958	delta env1 * LL down vs QM9414 * LL	0.00023999
TR_111204	-2.83292	delta blr1 * LL down vs QM9414 * LL	0.000675879	-3.16125	delta blr2 * LL down vs QM9414 * LL	0.000282747	-3.33064	delta env1 * LL down vs QM9414 * LL	0.000188369
TR_111205	-3.4268	delta blr1 * LL down vs QM9414 * LL	0.00194918	-4.34525	delta blr2 * LL down vs QM9414 * LL	0.000468533	-4.61554	delta env1 * LL down vs QM9414 * LL	0.000328933
TR_111252	-2.15107	delta blr1 * LL down vs QM9414 * LL	0.0311822	-2.73742	delta blr2 * LL down vs QM9414 * LL	0.00711499	-3.26502	delta env1 * LL down vs QM9414 * LL	0.00238026
TR_111318	-2.84551	delta blr1 * LL down vs QM9414 * LL	0.000172061	-3.13304	delta blr2 * LL down vs QM9414 * LL	7.37961e-05	-3.38671	delta env1 * LL down vs QM9414 * LL	3.8026e-05
TR_111393	-2.64954	delta blr1 * LL down vs QM9414 * LL	0.00113101	-2.63216	delta blr2 * LL down vs QM9414 * LL	0.00119361	-3.11365	delta env1 * LL down vs QM9414 * LL	0.000308805
TR_111395	-2.23908	delta blr1 * LL down vs QM9414 * LL	5.21881e-05	-2.93579	delta blr2 * LL down vs QM9414 * LL	2.28368e-06	-2.60222	delta env1 * LL down vs QM9414 * LL	8.64588e-06
TR_111517	-2.9113	delta blr1 * LL down vs QM9414 * LL	0.000133574	-3.55834	delta blr2 * LL down vs QM9414 * LL	2.3877e-05	-3.92814	delta env1 * LL down vs QM9414 * LL	1.07313e-05
TR_111541	-2.21626	delta blr1 * LL down vs QM9414 * LL	7.48596e-05	-2.40542	delta blr2 * LL down vs QM9414 * LL	2.77432e-05	-2.72264	delta env1 * LL down vs QM9414 * LL	6.72921e-06
TR_111811	-2.19938	delta blr1 * LL down vs QM9414 * LL	0.000249094	-2.76132	delta blr2 * LL down vs QM9414 * LL	2.04833e-05	-2.67914	delta env1 * LL down vs QM9414 * LL	2.81001e-05
TR_111838	-2.49444	delta blr1 * LL down vs QM9414 * LL	0.000260024	-2.15245	delta blr2 * LL down vs QM9414 * LL	0.0011637	-2.07879	delta env1 * LL down vs QM9414 * LL	0.00167174
TR_111858	-2.22387	delta blr1 * LL down vs QM9414 * LL	0.0011934	-2.68094	delta blr2 * LL down vs QM9414 * LL	0.000195573	-2.63236	delta env1 * LL down vs QM9414 * LL	0.000232377
TR_111890	-2.79606	delta blr1 * LL down vs QM9414 * LL	0.00699226	-3.51272	delta blr2 * LL down vs QM9414 * LL	0.00174084	-4.41352	delta env1 * LL down vs QM9414 * LL	0.000446267
TR_111948	-2.01029	delta blr1 * LL down vs QM9414 * LL	0.00367363	-2.11303	delta blr2 * LL down vs QM9414 * LL	0.00224413	-2.20738	delta env1 * LL down vs QM9414 * LL	0.00146071
TR_111958	-2.50174	delta blr1 * LL down vs QM9414 * LL	2.26957e-05	-2.6765	delta blr2 * LL down vs QM9414 * LL	1.06293e-05	-2.33961	delta env1 * LL down vs QM9414 * LL	4.9575e-05
TR_112028	-2.45778	delta blr1 * LL down vs QM9414 * LL	4.24921e-05	-2.77482	delta blr2 * LL down vs QM9414 * LL	1.12396e-05	-2.61109	delta env1 * LL down vs QM9414 * LL	2.16573e-05
TR_112086	-3.07776	delta blr1 * LL down vs QM9414 * LL	6.85493e-05	-3.42386	delta blr2 * LL down vs QM9414 * LL	2.73101e-05	-2.48016	delta env1 * LL down vs QM9414 * LL	0.000495665
TR_112124	-2.29928	delta blr1 * LL down vs QM9414 * LL	0.00030397	-2.62566	delta blr2 * LL down vs QM9414 * LL	7.54493e-05	-2.6035	delta env1 * LL down vs QM9414 * LL	8.2284e-05
TR_112147	-2.82937	delta blr1 * LL down vs QM9414 * LL	0.000585572	-3.31835	delta blr2 * LL down vs QM9414 * LL	0.000163554	-3.30019	delta env1 * LL down vs QM9414 * LL	0.000170734
TR_112237	-2.69263	delta blr1 * LL down vs QM9414 * LL	0.0483272	-3.3419	delta blr2 * LL down vs QM9414 * LL	0.0196026	-2.73559	delta env1 * LL down vs QM9414 * LL	0.0453027
TR_112267	-2.57532	delta blr1 * LL down vs QM9414 * LL	0.0155723	-2.59069	delta blr2 * LL down vs QM9414 * LL	0.0150516	-3.88947	delta env1 * LL down vs QM9414 * LL	0.0014461
TR_112328	-4.03537	delta blr1 * LL down vs QM9414 * LL	0.000341885	-2.18359	delta blr2 * LL down vs QM9414 * LL	0.0197696	-4.12063	delta env1 * LL down vs QM9414 * LL	0.000299337
TR_112338	-2.29391	delta blr1 * LL down vs QM9414 * LL	0.00509898	-2.79145	delta blr2 * LL down vs QM9414 * LL	0.0010825	-2.96154	delta env1 * LL down vs QM9414 * LL	0.000684162
TR_112369	-2.57578	delta blr1 * LL down vs QM9414 * LL	2.38585e-05	-2.48081	delta blr2 * LL down vs QM9414 * LL	3.63122e-05	-2.65806	delta env1 * LL down vs QM9414 * LL	1.68948e-05
TR_112371	-2.27678	delta blr1 * LL down vs QM9414 * LL	1.57763e-05	-2.83147	delta blr2 * LL down vs QM9414 * LL	1.13099e-06	-2.10951	delta env1 * LL down vs QM9414 * LL	4.35016e-05
TR_112440	-2.0971	delta blr1 * LL down vs QM9414 * LL	0.0144969	-2.13393	delta blr2 * LL down vs QM9414 * LL	0.0127405	-2.00728	delta env1 * LL down vs QM9414 * LL	0.0200221
TR_112518	-2.53238	delta blr1 * LL down vs QM9414 * LL	0.0036629	-3.92169	delta blr2 * LL down vs QM9414 * LL	0.000155503	-4.68142	delta env1 * LL down vs QM9414 * LL	4.72685e-05
TR_112521	-2.37834	delta blr1 * LL down vs QM9414 * LL	0.00667714	-3.32105	delta blr2 * LL down vs QM9414 * LL	0.000598034	-4.21727	delta env1 * LL down vs QM9414 * LL	0.000115727
TR_112535	-2.0987	delta blr1 * LL down vs QM9414 * LL	0.00292788	-2.67918	delta blr2 * LL down vs QM9414 * LL	0.000293897	-2.35226	delta env1 * LL down vs QM9414 * LL	0.000985329
TR_112660	-2.79496	delta blr1 * LL down vs QM9414 * LL	4.60724e-06	-2.41469	delta blr2 * LL down vs QM9414 * LL	2.43307e-05	-2.09371	delta env1 * LL down vs QM9414 * LL	0.000141638
TR_112679	-2.35532	delta blr1 * LL down vs QM9414 * LL	7.02576e-08	-2.17435	delta blr2 * LL down vs QM9414 * LL	2.34657e-07	-2.78276	delta env1 * LL down vs QM9414 * LL	7.37526e-09
TR_119576	-2.44807	delta blr1 * LL down vs QM9414 * LL	0.00222828	-2.18414	delta blr2 * LL down vs QM9414 * LL	0.00573122	-3.00162	delta env1 * LL down vs QM9414 * LL	0.000426342
TR_120689	-2.1267	delta blr1 * LL down vs QM9414 * LL	0.023112	-2.35499	delta blr2 * LL down vs QM9414 * LL	0.0117642	-2.91658	delta env1 * LL down vs QM9414 * LL	0.0027994
TR_121337	-3.82765	delta blr1 * LL down vs QM9414 * LL	0.000546825	-4.21263	delta blr2 * LL down vs QM9414 * LL	0.000298776	-4.03081	delta env1 * LL down vs QM9414 * LL	0.000394068
TR_121445	-2.21527	delta blr1 * LL down vs QM9414 * LL	4.46899e-07	-2.28581	delta blr2 * LL down vs QM9414 * LL	2.80492e-07	-2.29024	delta env1 * LL down vs QM9414 * LL	2.72648e-07
TR_121826	-2.9555	delta blr1 * LL down vs QM9414 * LL	6.14665e-05	-2.16978	delta blr2 * LL down vs QM9414 * LL	0.00124477	-2.39836	delta env1 * LL down vs QM9414 * LL	0.000454313
TR_122096	-2.09522	delta blr1 * LL down vs QM9414 * LL	0.0122413	-2.89148	delta blr2 * LL down vs QM9414 * LL	0.0010277	-2.19804	delta env1 * LL down vs QM9414 * LL	0.00846658
TR_123186	-2.29492	delta blr1 * LL down vs QM9414 * LL	0.000500799	-2.94377	delta blr2 * LL down vs QM9414 * LL	4.24367e-05	-2.49396	delta env1 * LL down vs QM9414 * LL	0.000213957
TR_123202	-3.33277	delta blr1 * LL down vs QM9414 * LL	0.00047677	-3.29755	delta blr2 * LL down vs QM9414 * LL	0.000514617	-4.11983	delta env1 * LL down vs QM9414 * LL	0.00010802
TR_123256	-2.50184	delta blr1 * LL down vs QM9414 * LL	0.000167596	-2.94727	delta blr2 * LL down vs QM9414 * LL	3.32076e-05	-3.25402	delta env1 * LL down vs QM9414 * LL	1.31917e-05
TR_123431	-3.08067	delta blr1 * LL down vs QM9414 * LL	0.000307527	-4.31317	delta blr2 * LL down vs QM9414 * LL	2.40511e-05	-2.72581	delta env1 * LL down vs QM9414 * LL	0.000827472
TR_123797	-4.81221	delta blr1 * LL down vs QM9414 * LL	1.88864e-06	-4.06344	delta blr2 * LL down vs QM9414 * LL	6.83375e-06	-21.1203	delta env1 * LL down vs QM9414 * LL	4.63572e-10
TR_123865	-25.3411	delta blr1 * LL down vs QM9414 * LL	2.3704e-10	-16.0089	delta blr2 * LL down vs QM9414 * LL	1.79217e-09	-28.6745	delta env1 * LL down vs QM9414 * LL	1.43732e-10
TR_124056	-2.06469	delta blr1 * LL down vs QM9414 * LL	0.00495309	-2.54983	delta blr2 * LL down vs QM9414 * LL	0.000733626	-4.71055	delta env1 * LL down vs QM9414 * LL	5.176e-06
TR_124330	-3.0106	delta blr1 * LL down vs QM9414 * LL	0.00227373	-3.11914	delta blr2 * LL down vs QM9414 * LL	0.00179516	-2.46041	delta env1 * LL down vs QM9414 * LL	0.00880759
TR_2036	-2.35385	delta blr1 * LL down vs QM9414 * LL	0.0011457	-2.24496	delta blr2 * LL down vs QM9414 * LL	0.00178313	-3.26376	delta env1 * LL down vs QM9414 * LL	6.26331e-05
TR_22510	-2.46811	delta blr1 * LL down vs QM9414 * LL	0.000390744	-2.88821	delta blr2 * LL down vs QM9414 * LL	8.80995e-05	-3.61219	delta env1 * LL down vs QM9414 * LL	1.2297e-05
TR_22798	-2.38258	delta blr1 * LL down vs QM9414 * LL	0.000378778	-2.45979	delta blr2 * LL down vs QM9414 * LL	0.000274479	-2.51364	delta env1 * LL down vs QM9414 * LL	0.000221
TR_2343	-2.72369	delta blr1 * LL down vs QM9414 * LL	0.00275416	-3.71207	delta blr2 * LL down vs QM9414 * LL	0.000312759	-3.34683	delta env1 * LL down vs QM9414 * LL	0.000639223
TR_2517	-2.36689	delta blr1 * LL down vs QM9414 * LL	0.000178583	-2.8154	delta blr2 * LL down vs QM9414 * LL	2.92396e-05	-2.62633	delta env1 * LL down vs QM9414 * LL	5.93523e-05
TR_26187	-3.00794	delta blr1 * LL down vs QM9414 * LL	1.98992e-05	-2.9415	delta blr2 * LL down vs QM9414 * LL	2.46807e-05	-3.31077	delta env1 * LL down vs QM9414 * LL	8.09568e-06
TR_27422	-2.12666	delta blr1 * LL down vs QM9414 * LL	0.000894724	-2.56862	delta blr2 * LL down vs QM9414 * LL	0.0001233	-2.00273	delta env1 * LL down vs QM9414 * LL	0.00172091
TR_30144	-2.44735	delta blr1 * LL down vs QM9414 * LL	0.00206601	-2.70625	delta blr2 * LL down vs QM9414 * LL	0.00089987	-2.61778	delta env1 * LL down vs QM9414 * LL	0.00118255
TR_30668	-2.99819	delta blr1 * LL down vs QM9414 * LL	1.16618e-06	-2.21537	delta blr2 * LL down vs QM9414 * LL	4.0343e-05	-2.88251	delta env1 * LL down vs QM9414 * LL	1.78227e-06
TR_31041	-2.10138	delta blr1 * LL down vs QM9414 * LL	1.70783e-05	-2.4381	delta blr2 * LL down vs QM9414 * LL	2.26876e-06	-2.442	delta env1 * LL down vs QM9414 * LL	2.22253e-06
TR_32639	-4.33738	delta blr1 * LL down vs QM9414 * LL	0.000135582	-4.04412	delta blr2 * LL down vs QM9414 * LL	0.000214223	-5.90972	delta env1 * LL down vs QM9414 * LL	1.98387e-05
TR_3287	-3.46315	delta blr1 * LL down vs QM9414 * LL	0.000232333	-3.97194	delta blr2 * LL down vs QM9414 * LL	8.62198e-05	-3.0666	delta env1 * LL down vs QM9414 * LL	0.000577134
TR_3292	-2.50559	delta blr1 * LL down vs QM9414 * LL	1.45732e-05	-2.29745	delta blr2 * LL down vs QM9414 * LL	4.11021e-05	-2.72397	delta env1 * LL down vs QM9414 * LL	5.63243e-06
TR_33029	-2.68575	delta blr1 * LL down vs QM9414 * LL	0.039475	-3.31211	delta blr2 * LL down vs QM9414 * LL	0.0155658	-4.87322	delta env1 * LL down vs QM9414 * LL	0.00267648
TR_34272	-2.24154	delta blr1 * LL down vs QM9414 * LL	0.000416639	-2.15888	delta blr2 * LL down vs QM9414 * LL	0.000627555	-2.26062	delta env1 * LL down vs QM9414 * LL	0.000380126
TR_3529	-3.55988	delta blr1 * LL down vs QM9414 * LL	0.000179401	-2.92882	delta blr2 * LL down vs QM9414 * LL	0.000779544	-4.63677	delta env1 * LL down vs QM9414 * LL	2.77306e-05
TR_36335	-4.31676	delta blr1 * LL down vs QM9414 * LL	8.83836e-07	-3.87227	delta blr2 * LL down vs QM9414 * LL	2.17014e-06	-3.91015	delta env1 * LL down vs QM9414 * LL	1.99854e-06
TR_3662	-2.77226	delta blr1 * LL down vs QM9414 * LL	2.9822e-07	-2.1609	delta blr2 * LL down vs QM9414 * LL	7.64415e-06	-2.52002	delta env1 * LL down vs QM9414 * LL	9.62719e-07
TR_3717	-2.48036	delta blr1 * LL down vs QM9414 * LL	0.000168741	-2.5992	delta blr2 * LL down vs QM9414 * LL	0.000104624	-3.79893	delta env1 * LL down vs QM9414 * LL	3.06193e-06
TR_37316	-2.54864	delta blr1 * LL down vs QM9414 * LL	0.000601053	-2.08201	delta blr2 * LL down vs QM9414 * LL	0.00389344	-2.18515	delta env1 * LL down vs QM9414 * LL	0.00247824
TR_38876	-2.75713	delta blr1 * LL down vs QM9414 * LL	0.000302936	-3.64696	delta blr2 * LL down vs QM9414 * LL	2.8543e-05	-2.98436	delta env1 * LL down vs QM9414 * LL	0.000151632
TR_40074	-3.27614	delta blr1 * LL down vs QM9414 * LL	0.000312648	-2.8811	delta blr2 * LL down vs QM9414 * LL	0.000836326	-2.02455	delta env1 * LL down vs QM9414 * LL	0.0136019
TR_41504	-2.19276	delta blr1 * LL down vs QM9414 * LL	0.000248974	-2.35821	delta blr2 * LL down vs QM9414 * LL	0.000108474	-2.88157	delta env1 * LL down vs QM9414 * LL	1.26788e-05
TR_42043	-2.41752	delta blr1 * LL down vs QM9414 * LL	3.5766e-06	-2.64554	delta blr2 * LL down vs QM9414 * LL	1.16931e-06	-2.58939	delta env1 * LL down vs QM9414 * LL	1.51616e-06
TR_42953	-3.05055	delta blr1 * LL down vs QM9414 * LL	1.93349e-06	-2.98569	delta blr2 * LL down vs QM9414 * LL	2.41757e-06	-2.13033	delta env1 * LL down vs QM9414 * LL	0.000119436
TR_43286	-3.22848	delta blr1 * LL down vs QM9414 * LL	5.13024e-08	-2.91405	delta blr2 * LL down vs QM9414 * LL	1.59408e-07	-2.82209	delta env1 * LL down vs QM9414 * LL	2.31183e-07
TR_43961	-3.75688	delta blr1 * LL down vs QM9414 * LL	0.000165049	-2.70052	delta blr2 * LL down vs QM9414 * LL	0.00187704	-4.41948	delta env1 * LL down vs QM9414 * LL	5.35825e-05		One of six subunits of the RNA polymerase III transcription initiation factor complex (TFIIIC); part of the TauA globular domain of TFIIIC that binds DNA at the BoxA promoter sites of tRNA genes
TR_44700	-2.97362	delta blr1 * LL down vs QM9414 * LL	1.90665e-05	-3.39806	delta blr2 * LL down vs QM9414 * LL	5.43676e-06	-2.89084	delta env1 * LL down vs QM9414 * LL	2.51264e-05
TR_4774	-3.04118	delta blr1 * LL down vs QM9414 * LL	0.000187471	-2.43505	delta blr2 * LL down vs QM9414 * LL	0.00127368	-3.21579	delta env1 * LL down vs QM9414 * LL	0.00011805
TR_49399	-2.02855	delta blr1 * LL down vs QM9414 * LL	7.13573e-08	-2.12469	delta blr2 * LL down vs QM9414 * LL	3.22372e-08	-2.74594	delta env1 * LL down vs QM9414 * LL	7.31237e-10
TR_4990	-2.35818	delta blr1 * LL down vs QM9414 * LL	0.00200076	-3.02667	delta blr2 * LL down vs QM9414 * LL	0.000239186	-2.78841	delta env1 * LL down vs QM9414 * LL	0.000474072
TR_5182	-7.38565	delta blr1 * LL down vs QM9414 * LL	2.31024e-09	-5.03288	delta blr2 * LL down vs QM9414 * LL	3.55288e-08	-5.58782	delta env1 * LL down vs QM9414 * LL	1.60505e-08
TR_5247	-2.81616	delta blr1 * LL down vs QM9414 * LL	0.00125655	-3.14158	delta blr2 * LL down vs QM9414 * LL	0.000550924	-4.15162	delta env1 * LL down vs QM9414 * LL	7.38967e-05
TR_52505	-2.99913	delta blr1 * LL down vs QM9414 * LL	0.000297075	-3.29464	delta blr2 * LL down vs QM9414 * LL	0.000139145	-4.0123	delta env1 * LL down vs QM9414 * LL	3.04786e-05
TR_5308	-2.42031	delta blr1 * LL down vs QM9414 * LL	0.000266242	-2.63144	delta blr2 * LL down vs QM9414 * LL	0.000114459	-2.99646	delta env1 * LL down vs QM9414 * LL	3.26054e-05
TR_53282	-3.23047	delta blr1 * LL down vs QM9414 * LL	0.00348826	-4.11457	delta blr2 * LL down vs QM9414 * LL	0.000839895	-4.7934	delta env1 * LL down vs QM9414 * LL	0.000349813
TR_5330	-2.11985	delta blr1 * LL down vs QM9414 * LL	0.000116538	-2.21596	delta blr2 * LL down vs QM9414 * LL	6.65744e-05	-2.95429	delta env1 * LL down vs QM9414 * LL	2.43451e-06
TR_53434	-3.24785	delta blr1 * LL down vs QM9414 * LL	0.000132688	-3.23366	delta blr2 * LL down vs QM9414 * LL	0.000137468	-3.24818	delta env1 * LL down vs QM9414 * LL	0.000132581
TR_5363	-2.1152	delta blr1 * LL down vs QM9414 * LL	0.0132574	-2.0427	delta blr2 * LL down vs QM9414 * LL	0.017182	-2.41215	delta env1 * LL down vs QM9414 * LL	0.00494594
TR_5369	-2.49131	delta blr1 * LL down vs QM9414 * LL	0.0253555	-6.61928	delta blr2 * LL down vs QM9414 * LL	0.000139352	-6.40623	delta env1 * LL down vs QM9414 * LL	0.000164308
TR_53872	-2.3503	delta blr1 * LL down vs QM9414 * LL	0.000265561	-3.63457	delta blr2 * LL down vs QM9414 * LL	3.91768e-06	-2.75453	delta env1 * LL down vs QM9414 * LL	5.19797e-05
TR_53900	-2.43514	delta blr1 * LL down vs QM9414 * LL	0.000167356	-3.03686	delta blr2 * LL down vs QM9414 * LL	1.82237e-05	-3.13793	delta env1 * LL down vs QM9414 * LL	1.33644e-05
TR_53964	-2.3138	delta blr1 * LL down vs QM9414 * LL	0.000346899	-3.13978	delta blr2 * LL down vs QM9414 * LL	1.65914e-05	-2.6187	delta env1 * LL down vs QM9414 * LL	9.64454e-05
TR_54508	-2.74807	delta blr1 * LL down vs QM9414 * LL	0.000232807	-2.85649	delta blr2 * LL down vs QM9414 * LL	0.000164365	-2.98208	delta env1 * LL down vs QM9414 * LL	0.000112208
TR_54784	-2.10798	delta blr1 * LL down vs QM9414 * LL	9.16567e-05	-2.27691	delta blr2 * LL down vs QM9414 * LL	3.42037e-05	-2.01334	delta env1 * LL down vs QM9414 * LL	0.000168269
TR_54789	-3.62864	delta blr1 * LL down vs QM9414 * LL	5.64227e-05	-3.67158	delta blr2 * LL down vs QM9414 * LL	5.15009e-05	-3.36721	delta env1 * LL down vs QM9414 * LL	0.000101666
TR_54999	-2.06064	delta blr1 * LL down vs QM9414 * LL	0.0372279	-2.66814	delta blr2 * LL down vs QM9414 * LL	0.00746426	-3.06555	delta env1 * LL down vs QM9414 * LL	0.00309933
TR_55190	-2.09084	delta blr1 * LL down vs QM9414 * LL	0.00835065	-2.92858	delta blr2 * LL down vs QM9414 * LL	0.000529518	-3.0992	delta env1 * LL down vs QM9414 * LL	0.000338146
TR_55681	-3.46973	delta blr1 * LL down vs QM9414 * LL	0.00172803	-3.17078	delta blr2 * LL down vs QM9414 * LL	0.00300499	-3.63792	delta env1 * LL down vs QM9414 * LL	0.00129457
TR_55723	-2.31568	delta blr1 * LL down vs QM9414 * LL	0.00105704	-2.88374	delta blr2 * LL down vs QM9414 * LL	0.000137991	-2.48201	delta env1 * LL down vs QM9414 * LL	0.000547605
TR_56328	-3.4496	delta blr1 * LL down vs QM9414 * LL	0.00104974	-3.88734	delta blr2 * LL down vs QM9414 * LL	0.000487269	-3.52299	delta env1 * LL down vs QM9414 * LL	0.000915958
TR_56559	-2.0497	delta blr1 * LL down vs QM9414 * LL	0.00289713	-2.55041	delta blr2 * LL down vs QM9414 * LL	0.000343367	-2.10351	delta env1 * LL down vs QM9414 * LL	0.0022392
TR_56587	-2.74363	delta blr1 * LL down vs QM9414 * LL	0.000460523	-2.61814	delta blr2 * LL down vs QM9414 * LL	0.000690222	-2.79464	delta env1 * LL down vs QM9414 * LL	0.000393258
TR_56700	-5.22165	delta blr1 * LL down vs QM9414 * LL	0.000104559	-6.87753	delta blr2 * LL down vs QM9414 * LL	2.20541e-05	-7.60385	delta env1 * LL down vs QM9414 * LL	1.28517e-05
TR_56860	-2.00507	delta blr1 * LL down vs QM9414 * LL	0.000860193	-2.04204	delta blr2 * LL down vs QM9414 * LL	0.000694087	-2.69136	delta env1 * LL down vs QM9414 * LL	3.24052e-05
TR_56897	-3.52522	delta blr1 * LL down vs QM9414 * LL	8.43857e-05	-3.84524	delta blr2 * LL down vs QM9414 * LL	4.33732e-05	-2.87605	delta env1 * LL down vs QM9414 * LL	0.00043167
TR_57430	-3.00622	delta blr1 * LL down vs QM9414 * LL	1.088e-06	-2.34819	delta blr2 * LL down vs QM9414 * LL	1.86596e-05	-3.55981	delta env1 * LL down vs QM9414 * LL	1.96794e-07
TR_57864	-2.07072	delta blr1 * LL down vs QM9414 * LL	0.00286896	-2.45966	delta blr2 * LL down vs QM9414 * LL	0.000541371	-2.59344	delta env1 * LL down vs QM9414 * LL	0.000328551
TR_58296	-2.29637	delta blr1 * LL down vs QM9414 * LL	0.000300858	-3.36593	delta blr2 * LL down vs QM9414 * LL	6.66642e-06	-2.08054	delta env1 * LL down vs QM9414 * LL	0.000889282
TR_58466	-2.27462	delta blr1 * LL down vs QM9414 * LL	0.00211602	-2.11769	delta blr2 * LL down vs QM9414 * LL	0.00404791	-2.00246	delta env1 * LL down vs QM9414 * LL	0.0067346
TR_58479	-2.40117	delta blr1 * LL down vs QM9414 * LL	0.000175572	-2.33219	delta blr2 * LL down vs QM9414 * LL	0.00023999	-2.17719	delta env1 * LL down vs QM9414 * LL	0.000508615
TR_58521	-19.494	delta blr1 * LL down vs QM9414 * LL	2.97634e-07	-15.8577	delta blr2 * LL down vs QM9414 * LL	7.05403e-07	-24.2375	delta env1 * LL down vs QM9414 * LL	1.25438e-07
TR_58535	-2.64381	delta blr1 * LL down vs QM9414 * LL	5.26636e-05	-3.41183	delta blr2 * LL down vs QM9414 * LL	4.39451e-06	-4.12662	delta env1 * LL down vs QM9414 * LL	8.35848e-07
TR_5855	-2.02136	delta blr1 * LL down vs QM9414 * LL	0.000391009	-2.2175	delta blr2 * LL down vs QM9414 * LL	0.000125764	-2.38593	delta env1 * LL down vs QM9414 * LL	5.30965e-05
TR_58560	-3.96842	delta blr1 * LL down vs QM9414 * LL	4.68594e-08	-2.39727	delta blr2 * LL down vs QM9414 * LL	1.00358e-05	-2.28037	delta env1 * LL down vs QM9414 * LL	1.88792e-05
TR_58574	-2.33692	delta blr1 * LL down vs QM9414 * LL	0.0185518	-3.03993	delta blr2 * LL down vs QM9414 * LL	0.00361979	-3.57938	delta env1 * LL down vs QM9414 * LL	0.00131454
TR_58672	-3.46394	delta blr1 * LL down vs QM9414 * LL	0.000263146	-3.91471	delta blr2 * LL down vs QM9414 * LL	0.000109297	-3.40486	delta env1 * LL down vs QM9414 * LL	0.000298441
TR_58774	-2.60406	delta blr1 * LL down vs QM9414 * LL	7.28943e-05	-3.18713	delta blr2 * LL down vs QM9414 * LL	9.95793e-06	-3.22002	delta env1 * LL down vs QM9414 * LL	9.04537e-06
TR_58848	-3.15351	delta blr1 * LL down vs QM9414 * LL	0.00236832	-3.52205	delta blr2 * LL down vs QM9414 * LL	0.00117434	-3.45505	delta env1 * LL down vs QM9414 * LL	0.00132575
TR_5894	-2.2546	delta blr1 * LL down vs QM9414 * LL	0.000296668	-2.37902	delta blr2 * LL down vs QM9414 * LL	0.000164839	-2.50797	delta env1 * LL down vs QM9414 * LL	9.36912e-05
TR_59119	-2.39286	delta blr1 * LL down vs QM9414 * LL	0.012426	-3.26113	delta blr2 * LL down vs QM9414 * LL	0.00165204	-3.94391	delta env1 * LL down vs QM9414 * LL	0.000490701
TR_59338	-2.50457	delta blr1 * LL down vs QM9414 * LL	2.58821e-06	-2.28969	delta blr2 * LL down vs QM9414 * LL	8.18297e-06	-2.72777	delta env1 * LL down vs QM9414 * LL	9.23031e-07
TR_59372	-2.15888	delta blr1 * LL down vs QM9414 * LL	0.00391187	-2.59907	delta blr2 * LL down vs QM9414 * LL	0.00076143	-2.94886	delta env1 * LL down vs QM9414 * LL	0.000258905
TR_59402	-3.56985	delta blr1 * LL down vs QM9414 * LL	0.000421758	-3.45852	delta blr2 * LL down vs QM9414 * LL	0.000524628	-2.91762	delta env1 * LL down vs QM9414 * LL	0.00173024
TR_59628	-2.66256	delta blr1 * LL down vs QM9414 * LL	1.13552e-05	-2.47453	delta blr2 * LL down vs QM9414 * LL	2.59423e-05	-2.61371	delta env1 * LL down vs QM9414 * LL	1.39486e-05
TR_59655	-2.27457	delta blr1 * LL down vs QM9414 * LL	0.000433936	-2.8654	delta blr2 * LL down vs QM9414 * LL	4.15761e-05	-3.01575	delta env1 * LL down vs QM9414 * LL	2.54887e-05
TR_5971	-2.07847	delta blr1 * LL down vs QM9414 * LL	0.00417768	-2.27074	delta blr2 * LL down vs QM9414 * LL	0.00184193	-2.13364	delta env1 * LL down vs QM9414 * LL	0.00327598
TR_59723	-2.08564	delta blr1 * LL down vs QM9414 * LL	0.00109992	-2.13849	delta blr2 * LL down vs QM9414 * LL	0.000838568	-2.08427	delta env1 * LL down vs QM9414 * LL	0.00110783
TR_59759	-2.26436	delta blr1 * LL down vs QM9414 * LL	0.000513377	-2.53998	delta blr2 * LL down vs QM9414 * LL	0.000157073	-2.26163	delta env1 * LL down vs QM9414 * LL	0.000519929
TR_59838	-2.86885	delta blr1 * LL down vs QM9414 * LL	6.91187e-08	-2.82887	delta blr2 * LL down vs QM9414 * LL	8.16596e-08	-3.23696	delta env1 * LL down vs QM9414 * LL	1.76373e-08
TR_59887	-2.4521	delta blr1 * LL down vs QM9414 * LL	6.63445e-05	-2.93841	delta blr2 * LL down vs QM9414 * LL	9.77437e-06	-2.56101	delta env1 * LL down vs QM9414 * LL	4.1215e-05
TR_60187	-2.15565	delta blr1 * LL down vs QM9414 * LL	0.000855965	-2.1241	delta blr2 * LL down vs QM9414 * LL	0.00100211	-2.59932	delta env1 * LL down vs QM9414 * LL	0.000123125
TR_60419	-2.62251	delta blr1 * LL down vs QM9414 * LL	0.00128055	-2.71206	delta blr2 * LL down vs QM9414 * LL	0.000974447	-2.88519	delta env1 * LL down vs QM9414 * LL	0.000591735
TR_60467	-2.87607	delta blr1 * LL down vs QM9414 * LL	0.00126014	-3.91158	delta blr2 * LL down vs QM9414 * LL	0.000136331	-3.77704	delta env1 * LL down vs QM9414 * LL	0.000174171
TR_60585	-2.68067	delta blr1 * LL down vs QM9414 * LL	0.000103269	-3.26677	delta blr2 * LL down vs QM9414 * LL	1.60685e-05	-2.42439	delta env1 * LL down vs QM9414 * LL	0.000282112
TR_60825	-2.14292	delta blr1 * LL down vs QM9414 * LL	0.00340391	-2.91646	delta blr2 * LL down vs QM9414 * LL	0.000216619	-2.5356	delta env1 * LL down vs QM9414 * LL	0.00073931
TR_61442	-2.11628	delta blr1 * LL down vs QM9414 * LL	0.00921259	-2.85956	delta blr2 * LL down vs QM9414 * LL	0.000839919	-2.4897	delta env1 * LL down vs QM9414 * LL	0.00251052
TR_61536	-2.09682	delta blr1 * LL down vs QM9414 * LL	0.0141791	-2.79693	delta blr2 * LL down vs QM9414 * LL	0.001635	-2.57376	delta env1 * LL down vs QM9414 * LL	0.00304529
TR_61553	-2.69803	delta blr1 * LL down vs QM9414 * LL	0.000782847	-2.76846	delta blr2 * LL down vs QM9414 * LL	0.000631982	-2.09595	delta env1 * LL down vs QM9414 * LL	0.00666828
TR_61839	-2.06604	delta blr1 * LL down vs QM9414 * LL	0.00273591	-3.24562	delta blr2 * LL down vs QM9414 * LL	3.94893e-05	-2.16476	delta env1 * LL down vs QM9414 * LL	0.00172432
TR_61858	-2.31328	delta blr1 * LL down vs QM9414 * LL	0.000176493	-2.81085	delta blr2 * LL down vs QM9414 * LL	2.21387e-05	-2.37357	delta env1 * LL down vs QM9414 * LL	0.000132745
TR_62333	-2.93923	delta blr1 * LL down vs QM9414 * LL	0.000108333	-3.5	delta blr2 * LL down vs QM9414 * LL	2.39111e-05	-3.65138	delta env1 * LL down vs QM9414 * LL	1.68347e-05
TR_62548	-2.46963	delta blr1 * LL down vs QM9414 * LL	0.00087661	-3.26252	delta blr2 * LL down vs QM9414 * LL	7.76579e-05	-2.88604	delta env1 * LL down vs QM9414 * LL	0.000220156
TR_62975	-2.42635	delta blr1 * LL down vs QM9414 * LL	1.26751e-07	-2.22229	delta blr2 * LL down vs QM9414 * LL	4.50664e-07	-2.95983	delta env1 * LL down vs QM9414 * LL	9.93854e-09
TR_63006	-2.67999	delta blr1 * LL down vs QM9414 * LL	9.9314e-06	-2.42782	delta blr2 * LL down vs QM9414 * LL	3.04928e-05	-2.24952	delta env1 * LL down vs QM9414 * LL	7.5649e-05
TR_63381	-2.57568	delta blr1 * LL down vs QM9414 * LL	0.00808804	-3.79125	delta blr2 * LL down vs QM9414 * LL	0.000673908	-3.38216	delta env1 * LL down vs QM9414 * LL	0.00139118
TR_63397	-2.15557	delta blr1 * LL down vs QM9414 * LL	0.000535998	-2.33558	delta blr2 * LL down vs QM9414 * LL	0.000221999	-2.0469	delta env1 * LL down vs QM9414 * LL	0.000958346
TR_63435	-3.8135	delta blr1 * LL down vs QM9414 * LL	5.89132e-06	-3.87292	delta blr2 * LL down vs QM9414 * LL	5.18456e-06	-4.61148	delta env1 * LL down vs QM9414 * LL	1.29947e-06
TR_64181	-2.71311	delta blr1 * LL down vs QM9414 * LL	4.08517e-05	-3.04763	delta blr2 * LL down vs QM9414 * LL	1.28646e-05	-3.68459	delta env1 * LL down vs QM9414 * LL	2.23477e-06
TR_64330	-2.49901	delta blr1 * LL down vs QM9414 * LL	0.000323778	-2.58173	delta blr2 * LL down vs QM9414 * LL	0.000236128	-2.01589	delta env1 * LL down vs QM9414 * LL	0.00279241
TR_64919	-2.76965	delta blr1 * LL down vs QM9414 * LL	0.00027718	-2.51069	delta blr2 * LL down vs QM9414 * LL	0.00067021	-2.7047	delta env1 * LL down vs QM9414 * LL	0.000342359
TR_64937	-2.27816	delta blr1 * LL down vs QM9414 * LL	0.00421554	-2.54733	delta blr2 * LL down vs QM9414 * LL	0.00168527	-2.01951	delta env1 * LL down vs QM9414 * LL	0.0113658
TR_64951	-2.16902	delta blr1 * LL down vs QM9414 * LL	0.00397433	-3.03498	delta blr2 * LL down vs QM9414 * LL	0.000219878	-2.92034	delta env1 * LL down vs QM9414 * LL	0.000302975
TR_65040	-2.21504	delta blr1 * LL down vs QM9414 * LL	2.99407e-05	-2.20317	delta blr2 * LL down vs QM9414 * LL	3.21144e-05	-2.29864	delta env1 * LL down vs QM9414 * LL	1.85811e-05
TR_65096	-2.05922	delta blr1 * LL down vs QM9414 * LL	0.00393432	-2.09374	delta blr2 * LL down vs QM9414 * LL	0.00336048	-2.2985	delta env1 * LL down vs QM9414 * LL	0.00139398
TR_65106	-2.15105	delta blr1 * LL down vs QM9414 * LL	0.00556588	-2.75368	delta blr2 * LL down vs QM9414 * LL	0.000696498	-3.02797	delta env1 * LL down vs QM9414 * LL	0.000320927
TR_65114	-3.55615	delta blr1 * LL down vs QM9414 * LL	0.000121915	-4.31991	delta blr2 * LL down vs QM9414 * LL	2.93685e-05	-4.43634	delta env1 * LL down vs QM9414 * LL	2.43444e-05
TR_65402	-2.46106	delta blr1 * LL down vs QM9414 * LL	0.000516965	-2.7453	delta blr2 * LL down vs QM9414 * LL	0.000185488	-3.16328	delta env1 * LL down vs QM9414 * LL	5.19564e-05
TR_65499	-2.5448	delta blr1 * LL down vs QM9414 * LL	0.000132361	-2.91368	delta blr2 * LL down vs QM9414 * LL	3.46284e-05	-2.42696	delta env1 * LL down vs QM9414 * LL	0.000215567
TR_65736	-2.26659	delta blr1 * LL down vs QM9414 * LL	0.000442215	-2.57556	delta blr2 * LL down vs QM9414 * LL	0.000117148	-2.75244	delta env1 * LL down vs QM9414 * LL	6.02863e-05
TR_65971	-2.03957	delta blr1 * LL down vs QM9414 * LL	0.0172248	-2.67176	delta blr2 * LL down vs QM9414 * LL	0.00226654	-2.17251	delta env1 * LL down vs QM9414 * LL	0.0107519
TR_66016	-3.95817	delta blr1 * LL down vs QM9414 * LL	2.88031e-08	-2.09119	delta blr2 * LL down vs QM9414 * LL	3.92942e-05	-2.46019	delta env1 * LL down vs QM9414 * LL	4.64701e-06
TR_66276	-2.44156	delta blr1 * LL down vs QM9414 * LL	0.00237747	-2.56257	delta blr2 * LL down vs QM9414 * LL	0.00160029	-2.26977	delta env1 * LL down vs QM9414 * LL	0.00433399
TR_66437	-3.10274	delta blr1 * LL down vs QM9414 * LL	1.06053e-06	-2.8177	delta blr2 * LL down vs QM9414 * LL	2.96281e-06	-4.25826	delta env1 * LL down vs QM9414 * LL	5.31636e-08
TR_66592	-2.90651	delta blr1 * LL down vs QM9414 * LL	0.00131438	-2.6404	delta blr2 * LL down vs QM9414 * LL	0.00267428	-2.21142	delta env1 * LL down vs QM9414 * LL	0.0100207
TR_66679	-2.38957	delta blr1 * LL down vs QM9414 * LL	0.00819327	-2.8098	delta blr2 * LL down vs QM9414 * LL	0.00262694	-2.4118	delta env1 * LL down vs QM9414 * LL	0.00767787
TR_66753	-3.97455	delta blr1 * LL down vs QM9414 * LL	0.000111937	-4.29431	delta blr2 * LL down vs QM9414 * LL	6.56497e-05	-4.7455	delta env1 * LL down vs QM9414 * LL	3.3559e-05
TR_66859	-2.09574	delta blr1 * LL down vs QM9414 * LL	0.0261402	-2.06284	delta blr2 * LL down vs QM9414 * LL	0.0289587	-2.26257	delta env1 * LL down vs QM9414 * LL	0.0158343
TR_67013	-4.23127	delta blr1 * LL down vs QM9414 * LL	5.9954e-07	-4.27007	delta blr2 * LL down vs QM9414 * LL	5.56138e-07	-2.02827	delta env1 * LL down vs QM9414 * LL	0.000878436
TR_67084	-2.72334	delta blr1 * LL down vs QM9414 * LL	0.000772578	-2.83376	delta blr2 * LL down vs QM9414 * LL	0.000557105	-2.61525	delta env1 * LL down vs QM9414 * LL	0.0010811
TR_67470	-2.62635	delta blr1 * LL down vs QM9414 * LL	3.14151e-08	-2.70999	delta blr2 * LL down vs QM9414 * LL	2.09665e-08	-2.48781	delta env1 * LL down vs QM9414 * LL	6.48351e-08
TR_67540	-2.6794	delta blr1 * LL down vs QM9414 * LL	0.000234589	-2.35521	delta blr2 * LL down vs QM9414 * LL	0.000795302	-2.77844	delta env1 * LL down vs QM9414 * LL	0.000167839
TR_67607	-3.52173	delta blr1 * LL down vs QM9414 * LL	0.000172684	-3.33851	delta blr2 * LL down vs QM9414 * LL	0.000257542	-2.73149	delta env1 * LL down vs QM9414 * LL	0.00121169
TR_67678	-2.78782	delta blr1 * LL down vs QM9414 * LL	0.00016075	-3.61621	delta blr2 * LL down vs QM9414 * LL	1.65954e-05	-3.97759	delta env1 * LL down vs QM9414 * LL	7.65608e-06
TR_67707	-3.28529	delta blr1 * LL down vs QM9414 * LL	0.00167856	-3.45333	delta blr2 * LL down vs QM9414 * LL	0.00121975	-3.81008	delta env1 * LL down vs QM9414 * LL	0.000654335
TR_67732	-4.45562	delta blr1 * LL down vs QM9414 * LL	1.63353e-07	-5.65617	delta blr2 * LL down vs QM9414 * LL	2.57834e-08	-3.72827	delta env1 * LL down vs QM9414 * LL	7.54668e-07
TR_67866	-3.78924	delta blr1 * LL down vs QM9414 * LL	0.00310876	-4.48992	delta blr2 * LL down vs QM9414 * LL	0.00126862	-4.49949	delta env1 * LL down vs QM9414 * LL	0.00125454
TR_67929	-2.5958	delta blr1 * LL down vs QM9414 * LL	0.00587641	-2.57419	delta blr2 * LL down vs QM9414 * LL	0.00621835	-2.70509	delta env1 * LL down vs QM9414 * LL	0.00444539
TR_68207	-2.20122	delta blr1 * LL down vs QM9414 * LL	0.0279485	-2.36138	delta blr2 * LL down vs QM9414 * LL	0.0182995	-2.19096	delta env1 * LL down vs QM9414 * LL	0.0287403
TR_68274	-3.73595	delta blr1 * LL down vs QM9414 * LL	0.000844251	-4.13716	delta blr2 * LL down vs QM9414 * LL	0.00044968	-3.71032	delta env1 * LL down vs QM9414 * LL	0.000881246
TR_68466	-2.24031	delta blr1 * LL down vs QM9414 * LL	0.000617168	-2.09813	delta blr2 * LL down vs QM9414 * LL	0.0012344	-2.34905	delta env1 * LL down vs QM9414 * LL	0.000376932
TR_68662	-2.27975	delta blr1 * LL down vs QM9414 * LL	0.00054123	-2.27392	delta blr2 * LL down vs QM9414 * LL	0.000555815	-2.89719	delta env1 * LL down vs QM9414 * LL	4.98617e-05
TR_68925	-3.42274	delta blr1 * LL down vs QM9414 * LL	1.36323e-05	-3.11274	delta blr2 * LL down vs QM9414 * LL	3.17684e-05	-2.49653	delta env1 * LL down vs QM9414 * LL	0.000259338
TR_69066	-2.23726	delta blr1 * LL down vs QM9414 * LL	0.00267497	-2.6772	delta blr2 * LL down vs QM9414 * LL	0.000547229	-3.06422	delta env1 * LL down vs QM9414 * LL	0.000173277
TR_69189	-2.1883	delta blr1 * LL down vs QM9414 * LL	0.000656446	-2.4047	delta blr2 * LL down vs QM9414 * LL	0.000242225	-2.40548	delta env1 * LL down vs QM9414 * LL	0.000241405
TR_69490	-2.73136	delta blr1 * LL down vs QM9414 * LL	0.000221782	-2.80658	delta blr2 * LL down vs QM9414 * LL	0.000173204	-3.08454	delta env1 * LL down vs QM9414 * LL	7.46801e-05
TR_69613	-3.26412	delta blr1 * LL down vs QM9414 * LL	2.01289e-07	-3.01156	delta blr2 * LL down vs QM9414 * LL	4.72001e-07	-2.90014	delta env1 * LL down vs QM9414 * LL	7.14329e-07
TR_69868	-2.03559	delta blr1 * LL down vs QM9414 * LL	0.00861825	-2.01078	delta blr2 * LL down vs QM9414 * LL	0.00956706	-3.28866	delta env1 * LL down vs QM9414 * LL	0.000158321
TR_69896	-2.52311	delta blr1 * LL down vs QM9414 * LL	2.1354e-05	-2.60833	delta blr2 * LL down vs QM9414 * LL	1.4686e-05	-2.03933	delta env1 * LL down vs QM9414 * LL	0.000276993
TR_69926	-2.28794	delta blr1 * LL down vs QM9414 * LL	4.40071e-06	-2.97978	delta blr2 * LL down vs QM9414 * LL	1.69142e-07	-2.16954	delta env1 * LL down vs QM9414 * LL	9.1729e-06
TR_69928	-2.73289	delta blr1 * LL down vs QM9414 * LL	2.93233e-05	-3.48787	delta blr2 * LL down vs QM9414 * LL	2.74517e-06	-3.44682	delta env1 * LL down vs QM9414 * LL	3.05927e-06
TR_70092	-3.58643	delta blr1 * LL down vs QM9414 * LL	6.09037e-05	-2.70239	delta blr2 * LL down vs QM9414 * LL	0.000615682	-4.79036	delta env1 * LL down vs QM9414 * LL	7.10389e-06
TR_70127	-2.0376	delta blr1 * LL down vs QM9414 * LL	0.0156619	-2.61593	delta blr2 * LL down vs QM9414 * LL	0.00230973	-2.40268	delta env1 * LL down vs QM9414 * LL	0.00443386
TR_70204	-2.62465	delta blr1 * LL down vs QM9414 * LL	0.00172421	-2.35347	delta blr2 * LL down vs QM9414 * LL	0.0040951	-2.08977	delta env1 * LL down vs QM9414 * LL	0.0105384
TR_70339	-2.26064	delta blr1 * LL down vs QM9414 * LL	0.00400374	-2.59408	delta blr2 * LL down vs QM9414 * LL	0.00127234	-2.58439	delta env1 * LL down vs QM9414 * LL	0.0013123
TR_70400	-2.30491	delta blr1 * LL down vs QM9414 * LL	0.000316532	-2.47239	delta blr2 * LL down vs QM9414 * LL	0.000150822	-2.20678	delta env1 * LL down vs QM9414 * LL	0.000506163
TR_70800	-2.12633	delta blr1 * LL down vs QM9414 * LL	0.00106964	-2.18519	delta blr2 * LL down vs QM9414 * LL	0.000801017	-2.09793	delta env1 * LL down vs QM9414 * LL	0.00123417
TR_70808	-2.2913	delta blr1 * LL down vs QM9414 * LL	0.00736763	-3.40537	delta blr2 * LL down vs QM9414 * LL	0.000391833	-2.17208	delta env1 * LL down vs QM9414 * LL	0.0109929
TR_70829	-2.52405	delta blr1 * LL down vs QM9414 * LL	0.000210799	-2.17272	delta blr2 * LL down vs QM9414 * LL	0.000973415	-2.49786	delta env1 * LL down vs QM9414 * LL	0.000233919
TR_70830	-2.51648	delta blr1 * LL down vs QM9414 * LL	4.52479e-05	-4.57847	delta blr2 * LL down vs QM9414 * LL	1.5898e-07	-2.68181	delta env1 * LL down vs QM9414 * LL	2.27368e-05
TR_70838	-4.21949	delta blr1 * LL down vs QM9414 * LL	0.000468433	-4.32545	delta blr2 * LL down vs QM9414 * LL	0.000403654	-5.60792	delta env1 * LL down vs QM9414 * LL	8.88578e-05
TR_70855	-2.03907	delta blr1 * LL down vs QM9414 * LL	0.00152291	-2.7657	delta blr2 * LL down vs QM9414 * LL	6.48824e-05	-4.31252	delta env1 * LL down vs QM9414 * LL	1.26873e-06
TR_70918	-2.32121	delta blr1 * LL down vs QM9414 * LL	0.0143272	-3.62221	delta blr2 * LL down vs QM9414 * LL	0.000774937	-3.13866	delta env1 * LL down vs QM9414 * LL	0.00196591
TR_70921	-2.25298	delta blr1 * LL down vs QM9414 * LL	0.0159161	-2.23075	delta blr2 * LL down vs QM9414 * LL	0.0169955	-2.40926	delta env1 * LL down vs QM9414 * LL	0.0101851
TR_70961	-3.15162	delta blr1 * LL down vs QM9414 * LL	1.46553e-05	-2.69537	delta blr2 * LL down vs QM9414 * LL	6.64872e-05	-2.07961	delta env1 * LL down vs QM9414 * LL	0.00102305
TR_70962	-2.09142	delta blr1 * LL down vs QM9414 * LL	0.00032094	-2.3618	delta blr2 * LL down vs QM9414 * LL	7.65444e-05	-2.13559	delta env1 * LL down vs QM9414 * LL	0.000249462
TR_71008	-2.4354	delta blr1 * LL down vs QM9414 * LL	8.9601e-05	-3.3885	delta blr2 * LL down vs QM9414 * LL	3.16839e-06	-3.02852	delta env1 * LL down vs QM9414 * LL	9.28026e-06
TR_71034	-2.79922	delta blr1 * LL down vs QM9414 * LL	0.000821128	-3.46088	delta blr2 * LL down vs QM9414 * LL	0.000156955	-3.12696	delta env1 * LL down vs QM9414 * LL	0.000342453
TR_71071	-2.66003	delta blr1 * LL down vs QM9414 * LL	1.45894e-06	-2.16391	delta blr2 * LL down vs QM9414 * LL	2.02956e-05	-2.54749	delta env1 * LL down vs QM9414 * LL	2.45654e-06
TR_71076	-2.32842	delta blr1 * LL down vs QM9414 * LL	0.000232038	-2.16111	delta blr2 * LL down vs QM9414 * LL	0.000526256	-2.14936	delta env1 * LL down vs QM9414 * LL	0.000559191
TR_71101	-2.29262	delta blr1 * LL down vs QM9414 * LL	0.00390168	-2.68874	delta blr2 * LL down vs QM9414 * LL	0.00105468	-2.3618	delta env1 * LL down vs QM9414 * LL	0.00305198
TR_71125	-3.66248	delta blr1 * LL down vs QM9414 * LL	9.15001e-07	-4.18303	delta blr2 * LL down vs QM9414 * LL	2.85642e-07	-3.65658	delta env1 * LL down vs QM9414 * LL	9.28476e-07
TR_71192	-3.14402	delta blr1 * LL down vs QM9414 * LL	0.000172421	-2.89306	delta blr2 * LL down vs QM9414 * LL	0.000342922	-2.38767	delta env1 * LL down vs QM9414 * LL	0.00177326
TR_71390	-2.05509	delta blr1 * LL down vs QM9414 * LL	0.0100181	-2.70516	delta blr2 * LL down vs QM9414 * LL	0.00105831	-2.55744	delta env1 * LL down vs QM9414 * LL	0.00166805
TR_71649	-3.75606	delta blr1 * LL down vs QM9414 * LL	3.13622e-05	-4.05931	delta blr2 * LL down vs QM9414 * LL	1.72514e-05	-3.54399	delta env1 * LL down vs QM9414 * LL	4.96163e-05
TR_72086	-8.44759	delta blr1 * LL down vs QM9414 * LL	5.57354e-05	-10.2872	delta blr2 * LL down vs QM9414 * LL	2.2507e-05	-9.97986	delta env1 * LL down vs QM9414 * LL	2.58149e-05
TR_72993	-2.60659	delta blr1 * LL down vs QM9414 * LL	0.00107298	-2.83045	delta blr2 * LL down vs QM9414 * LL	0.000541733	-2.06463	delta env1 * LL down vs QM9414 * LL	0.00774322
TR_73016	-2.44205	delta blr1 * LL down vs QM9414 * LL	8.38324e-05	-2.28462	delta blr2 * LL down vs QM9414 * LL	0.000176093	-2.1964	delta env1 * LL down vs QM9414 * LL	0.000275817
TR_75470	-2.25225	delta blr1 * LL down vs QM9414 * LL	0.00172229	-3.11857	delta blr2 * LL down vs QM9414 * LL	9.16703e-05	-3.35262	delta env1 * LL down vs QM9414 * LL	4.97201e-05
TR_76039	-2.00753	delta blr1 * LL down vs QM9414 * LL	1.22988e-05	-2.00603	delta blr2 * LL down vs QM9414 * LL	1.24415e-05	-2.51631	delta env1 * LL down vs QM9414 * LL	5.00596e-07		\N
TR_78866	-2.00291	delta blr1 * LL down vs QM9414 * LL	0.00131423	-2.04118	delta blr2 * LL down vs QM9414 * LL	0.00106184	-2.04238	delta env1 * LL down vs QM9414 * LL	0.00105483
TR_80091	-4.01746	delta blr1 * LL down vs QM9414 * LL	8.96637e-06	-2.26846	delta blr2 * LL down vs QM9414 * LL	0.00134249	-3.29265	delta env1 * LL down vs QM9414 * LL	4.56498e-05
TR_80733	-2.20405	delta blr1 * LL down vs QM9414 * LL	3.09886e-06	-2.62193	delta blr2 * LL down vs QM9414 * LL	3.01037e-07	-2.7979	delta env1 * LL down vs QM9414 * LL	1.35866e-07
TR_80741	-2.55352	delta blr1 * LL down vs QM9414 * LL	2.0965e-05	-2.53451	delta blr2 * LL down vs QM9414 * LL	2.28055e-05	-2.10143	delta env1 * LL down vs QM9414 * LL	0.000210417
TR_82014	-3.5629	delta blr1 * LL down vs QM9414 * LL	5.50514e-05	-3.66502	delta blr2 * LL down vs QM9414 * LL	4.40879e-05	-3.11357	delta env1 * LL down vs QM9414 * LL	0.000163654
TR_82172	-2.55326	delta blr1 * LL down vs QM9414 * LL	5.82761e-06	-2.33794	delta blr2 * LL down vs QM9414 * LL	1.70475e-05	-2.3888	delta env1 * LL down vs QM9414 * LL	1.30434e-05
TR_82241	-2.18882	delta blr1 * LL down vs QM9414 * LL	0.000360076	-2.1472	delta blr2 * LL down vs QM9414 * LL	0.000447644	-3.05024	delta env1 * LL down vs QM9414 * LL	1.09514e-05		protein containing a N-terminal binuclear Zn cluster and a DNA binding domain
TR_82425	-2.10653	delta blr1 * LL down vs QM9414 * LL	0.0367892	-2.00464	delta blr2 * LL down vs QM9414 * LL	0.0491138	-2.04059	delta env1 * LL down vs QM9414 * LL	0.0443076
TR_103009	-2.56753	delta blr1 * LL down vs QM9414 * LL	0.0243313	-4.5829	delta blr2 * LL down vs QM9414 * LL	0.00113811	-4.7001	delta env1 * LL down vs QM9414 * LL	0.000997438		secreted, only in A. fumigatus
TR_103039	-7.54097	delta blr1 * LL down vs QM9414 * LL	0.00011056	-8.74831	delta blr2 * LL down vs QM9414 * LL	5.50377e-05	-27.3893	delta env1 * LL down vs QM9414 * LL	5.11447e-07		unique protein, secreted, HTG, contains S51 protease domain
TR_103774	-2.53469	delta blr1 * LL down vs QM9414 * LL	2.16207e-07	-2.17086	delta blr2 * LL down vs QM9414 * LL	1.88118e-06	-2.38734	delta env1 * LL down vs QM9414 * LL	4.8298e-07		unique protein, 1 TM
TR_104175	-2.75568	delta blr1 * LL down vs QM9414 * LL	5.73922e-06	-3.39843	delta blr2 * LL down vs QM9414 * LL	6.59725e-07	-2.35885	delta env1 * LL down vs QM9414 * LL	3.41678e-05		unique protein
TR_104272	-2.29979	delta blr1 * LL down vs QM9414 * LL	0.0223237	-3.06683	delta blr2 * LL down vs QM9414 * LL	0.00386195	-3.84265	delta env1 * LL down vs QM9414 * LL	0.000979826		hypothetical secreted protein, only in Gibberella and Chaetomium
TR_104458	-3.29022	delta blr1 * LL down vs QM9414 * LL	0.00028652	-3.45697	delta blr2 * LL down vs QM9414 * LL	0.000197587	-2.58644	delta env1 * LL down vs QM9414 * LL	0.00186017		unique protein, secreted
TR_105237	-2.18846	delta blr1 * LL down vs QM9414 * LL	0.000633029	-2.30267	delta blr2 * LL down vs QM9414 * LL	0.000367637	-2.78443	delta env1 * LL down vs QM9414 * LL	5.27649e-05		unknown, only in Magnaporthe
TR_105242	-2.78456	delta blr1 * LL down vs QM9414 * LL	0.00314713	-2.85472	delta blr2 * LL down vs QM9414 * LL	0.00265099	-32.7693	delta env1 * LL down vs QM9414 * LL	8.1841e-09		Methyltransferases
TR_105260	-2.22684	delta blr1 * LL down vs QM9414 * LL	0.000162208	-2.29986	delta blr2 * LL down vs QM9414 * LL	0.000111408	-2.16692	delta env1 * LL down vs QM9414 * LL	0.000223795		Predicted transporter (major facilitator superfamily)
TR_105823	-2.34401	delta blr1 * LL down vs QM9414 * LL	1.31521e-05	-2.65651	delta blr2 * LL down vs QM9414 * LL	2.88185e-06	-2.73956	delta env1 * LL down vs QM9414 * LL	2.02059e-06		Proteins containing the FAD binding domain
TR_105844	-2.54544	delta blr1 * LL down vs QM9414 * LL	0.000475498	-2.74634	delta blr2 * LL down vs QM9414 * LL	0.000237213	-2.10583	delta env1 * LL down vs QM9414 * LL	0.00285791		unknown secreted protein, only in Cryptococcus
TR_105977	-2.06202	delta blr1 * LL down vs QM9414 * LL	0.00793764	-2.50754	delta blr2 * LL down vs QM9414 * LL	0.00151172	-2.07272	delta env1 * LL down vs QM9414 * LL	0.00759646		secreted protein, 3 TM
TR_106043	-2.80536	delta blr1 * LL down vs QM9414 * LL	0.000185719	-2.74386	delta blr2 * LL down vs QM9414 * LL	0.000226984	-4.2057	delta env1 * LL down vs QM9414 * LL	6.27332e-06		GFA-domain protein, only in Gibberella
TR_106171	-15.7258	delta blr1 * LL down vs QM9414 * LL	1.18585e-06	-6.01754	delta blr2 * LL down vs QM9414 * LL	0.000117267	-3.10631	delta env1 * LL down vs QM9414 * LL	0.00493983		unknown, contains heteroincompatibility domain, related to N. crassa tol
TR_106236	-2.42607	delta blr1 * LL down vs QM9414 * LL	0.012134	-2.58219	delta blr2 * LL down vs QM9414 * LL	0.00812322	-2.49211	delta env1 * LL down vs QM9414 * LL	0.010211		unique protein
TR_106554	-2.53289	delta blr1 * LL down vs QM9414 * LL	0.000461718	-2.75886	delta blr2 * LL down vs QM9414 * LL	0.000210159	-2.36634	delta env1 * LL down vs QM9414 * LL	0.000875948		unique secreted protein
TR_107207	-2.67922	delta blr1 * LL down vs QM9414 * LL	0.000343545	-3.24372	delta blr2 * LL down vs QM9414 * LL	6.46031e-05	-2.80204	delta env1 * LL down vs QM9414 * LL	0.00022999		HMG box-containing protein
TR_107297	-2.33538	delta blr1 * LL down vs QM9414 * LL	6.19138e-10	-2.20412	delta blr2 * LL down vs QM9414 * LL	1.56796e-09	-2.53781	delta env1 * LL down vs QM9414 * LL	1.78955e-10		unique protein, only in Hypocreaceae
TR_107329	-5.24208	delta blr1 * LL down vs QM9414 * LL	0.00024716	-5.06322	delta blr2 * LL down vs QM9414 * LL	0.000299352	-5.25026	delta env1 * LL down vs QM9414 * LL	0.000245049		Rac1 GTPase effector FRL
TR_107775	-2.60139	delta blr1 * LL down vs QM9414 * LL	2.66526e-05	-2.17632	delta blr2 * LL down vs QM9414 * LL	0.000203643	-3.88615	delta env1 * LL down vs QM9414 * LL	5.19853e-07		unknown conserved protein, contains protein kinase domain
TR_107974	-2.81813	delta blr1 * LL down vs QM9414 * LL	0.000848996	-3.6079	delta blr2 * LL down vs QM9414 * LL	0.000126959	-3.75281	delta env1 * LL down vs QM9414 * LL	9.48853e-05		bZIP transcription factor JlbA/IDI-4
TR_108586	-5.10233	delta blr1 * LL down vs QM9414 * LL	3.08921e-06	-2.69269	delta blr2 * LL down vs QM9414 * LL	0.000471032	-100.986	delta env1 * LL down vs QM9414 * LL	5.17375e-12		unknown protein (A. fumigatus: actin regulatory protein, 37 %)
TR_108781	-2.85668	delta blr1 * LL down vs QM9414 * LL	0.000107628	-4.49266	delta blr2 * LL down vs QM9414 * LL	2.40602e-06	-4.06518	delta env1 * LL down vs QM9414 * LL	5.23903e-06		DSZ1-family protein, xenobiotic monooxygenase
TR_109206	-3.00787	delta blr1 * LL down vs QM9414 * LL	3.64341e-07	-2.25418	delta blr2 * LL down vs QM9414 * LL	1.18399e-05	-2.61604	delta env1 * LL down vs QM9414 * LL	1.80376e-06		HET domain protein (HET6 ?)
TR_109276	-2.0651	delta blr1 * LL down vs QM9414 * LL	0.00791548	-3.14974	delta blr2 * LL down vs QM9414 * LL	0.000235983	-2.60414	delta env1 * LL down vs QM9414 * LL	0.00111562		Tripeptidyl peptidase II
TR_109341	-2.01379	delta blr1 * LL down vs QM9414 * LL	1.47484e-10	-2.11956	delta blr2 * LL down vs QM9414 * LL	5.72931e-11	-2.08922	delta env1 * LL down vs QM9414 * LL	7.43185e-11		unknown protein, C-terminal ankyrin domain
TR_109344	-2.00388	delta blr1 * LL down vs QM9414 * LL	0.000211189	-2.18519	delta blr2 * LL down vs QM9414 * LL	6.86465e-05	-2.03106	delta env1 * LL down vs QM9414 * LL	0.000176733		unknown, no orthologues
TR_109387	-2.34793	delta blr1 * LL down vs QM9414 * LL	0.000124945	-2.71887	delta blr2 * LL down vs QM9414 * LL	2.55621e-05	-2.42672	delta env1 * LL down vs QM9414 * LL	8.65886e-05		unknown protein, in Aspergilli
TR_109907	-2.07283	delta blr1 * LL down vs QM9414 * LL	7.94441e-07	-2.2983	delta blr2 * LL down vs QM9414 * LL	1.61123e-07	-2.36122	delta env1 * LL down vs QM9414 * LL	1.08756e-07		unique secreted protein
TR_109910	-2.31232	delta blr1 * LL down vs QM9414 * LL	0.00796902	-2.80576	delta blr2 * LL down vs QM9414 * LL	0.00193319	-2.74863	delta env1 * LL down vs QM9414 * LL	0.00224586		unique protein, secreted
TR_109967	-2.21828	delta blr1 * LL down vs QM9414 * LL	0.00683799	-3.11825	delta blr2 * LL down vs QM9414 * LL	0.000478137	-2.89787	delta env1 * LL down vs QM9414 * LL	0.000838384		unique protein, 4 TM
TR_110323	-3.63843	delta blr1 * LL down vs QM9414 * LL	7.02311e-05	-3.04784	delta blr2 * LL down vs QM9414 * LL	0.000283677	-3.48529	delta env1 * LL down vs QM9414 * LL	9.78703e-05		unique protein
TR_110757	-3.49335	delta blr1 * LL down vs QM9414 * LL	8.28836e-05	-3.45501	delta blr2 * LL down vs QM9414 * LL	9.03837e-05	-2.44565	delta env1 * LL down vs QM9414 * LL	0.00157304		imidazole proprionase-related amidohydrolase
TR_110797	-3.73736	delta blr1 * LL down vs QM9414 * LL	0.000215537	-5.8715	delta blr2 * LL down vs QM9414 * LL	1.11588e-05	-5.08555	delta env1 * LL down vs QM9414 * LL	2.74229e-05		unknown protein, 1 TM, only in Gibberella
TR_110891	-3.08737	delta blr1 * LL down vs QM9414 * LL	0.00123803	-3.21078	delta blr2 * LL down vs QM9414 * LL	0.00094161	-3.25409	delta env1 * LL down vs QM9414 * LL	0.000857846		unique protein, contains cupin region (also in A. oryzae)
TR_111145	-2.05477	delta blr1 * LL down vs QM9414 * LL	0.000661822	-2.42532	delta blr2 * LL down vs QM9414 * LL	0.000101447	-2.23383	delta env1 * LL down vs QM9414 * LL	0.000253289		Helicase-like transcription factor HLTF/DNA helicase RAD5, DEAD-box superfamily
TR_111716	-2.21233	delta blr1 * LL down vs QM9414 * LL	0.00105184	-2.56088	delta blr2 * LL down vs QM9414 * LL	0.000246576	-2.82835	delta env1 * LL down vs QM9414 * LL	9.57576e-05		Flavonol reductase/cinnamoyl-CoA reductase
TR_112281	-2.84787	delta blr1 * LL down vs QM9414 * LL	0.000479531	-2.56868	delta blr2 * LL down vs QM9414 * LL	0.00113569	-2.84331	delta env1 * LL down vs QM9414 * LL	0.000485929		unique secreted protein
TR_112396	-3.63725	delta blr1 * LL down vs QM9414 * LL	4.18744e-06	-3.483	delta blr2 * LL down vs QM9414 * LL	6.1297e-06	-3.63329	delta env1 * LL down vs QM9414 * LL	4.22742e-06		unique secreted protein (33 % identity to protozoa antigen)
TR_112399	-2.29886	delta blr1 * LL down vs QM9414 * LL	3.39749e-05	-2.26477	delta blr2 * LL down vs QM9414 * LL	4.0902e-05	-2.37466	delta env1 * LL down vs QM9414 * LL	2.28337e-05		Heterochromatin-associated protein HP1 and related CHROMO domain proteins
TR_112563	-2.61962	delta blr1 * LL down vs QM9414 * LL	0.00102146	-2.40588	delta blr2 * LL down vs QM9414 * LL	0.00209219	-2.94638	delta env1 * LL down vs QM9414 * LL	0.00038693		putative α-ketoglutarate dependent dioxygenase
TR_120231	-2.02254	delta blr1 * LL down vs QM9414 * LL	0.00348847	-2.03495	delta blr2 * LL down vs QM9414 * LL	0.00328355	-2.46752	delta env1 * LL down vs QM9414 * LL	0.00050231		NACHT domain WD4 repeat-containing protein
TR_120357	-4.14652	delta blr1 * LL down vs QM9414 * LL	2.75786e-06	-5.75075	delta blr2 * LL down vs QM9414 * LL	2.40147e-07	-5.7402	delta env1 * LL down vs QM9414 * LL	2.43233e-07		Zn-binding oxidoreductase, no intron
TR_120365	-2.62784	delta blr1 * LL down vs QM9414 * LL	0.00414819	-3.85699	delta blr2 * LL down vs QM9414 * LL	0.000294668	-3.34921	delta env1 * LL down vs QM9414 * LL	0.000765345		unique basic leucine zipper protein
TR_120877	-6.4035	delta blr1 * LL down vs QM9414 * LL	1.15766e-06	-2.61844	delta blr2 * LL down vs QM9414 * LL	0.000877972	-7.17568	delta env1 * LL down vs QM9414 * LL	5.73388e-07		Zn-ion ß-lactamase family, including glyoxalase II
TR_121163	-2.26013	delta blr1 * LL down vs QM9414 * LL	0.00822338	-3.39052	delta blr2 * LL down vs QM9414 * LL	0.000408486	-2.71187	delta env1 * LL down vs QM9414 * LL	0.00209988		hypothetical conserved protein
TR_121498	-2.50309	delta blr1 * LL down vs QM9414 * LL	8.88324e-05	-2.02724	delta blr2 * LL down vs QM9414 * LL	0.000923207	-2.64707	delta env1 * LL down vs QM9414 * LL	4.93661e-05		Phosphatidylserine decarboxylase
TR_122087	-4.54468	delta blr1 * LL down vs QM9414 * LL	1.22388e-07	-2.18631	delta blr2 * LL down vs QM9414 * LL	0.000175703	-14.2099	delta env1 * LL down vs QM9414 * LL	8.5419e-11		secreted unique protein, contains anaphylatoxin/fibulin domain
TR_122147	-2.4976	delta blr1 * LL down vs QM9414 * LL	6.13984e-06	-2.14961	delta blr2 * LL down vs QM9414 * LL	4.13356e-05	-2.58104	delta env1 * LL down vs QM9414 * LL	4.1413e-06		unknown, no orthologues, no intron
TR_122506	-2.35295	delta blr1 * LL down vs QM9414 * LL	0.00173963	-3.00697	delta blr2 * LL down vs QM9414 * LL	0.000207989	-3.63823	delta env1 * LL down vs QM9414 * LL	4.42095e-05		unique protein
TR_122778	-2.91916	delta blr1 * LL down vs QM9414 * LL	1.40559e-05	-2.36188	delta blr2 * LL down vs QM9414 * LL	0.000131335	-4.52101	delta env1 * LL down vs QM9414 * LL	2.76788e-07		Aldo/keto reductase family proteins
TR_122820	-2.37695	delta blr1 * LL down vs QM9414 * LL	0.000134569	-2.10772	delta blr2 * LL down vs QM9414 * LL	0.000520577	-2.70737	delta env1 * LL down vs QM9414 * LL	3.35831e-05		Kynurenine aminotransferase, glutamine transaminase K
TR_123777	-3.01743	delta blr1 * LL down vs QM9414 * LL	0.0232223	-3.06831	delta blr2 * LL down vs QM9414 * LL	0.0215464	-3.21814	delta env1 * LL down vs QM9414 * LL	0.017385		unique secreted protein
TR_2211	-2.81475	delta blr1 * LL down vs QM9414 * LL	3.39716e-06	-2.04883	delta blr2 * LL down vs QM9414 * LL	0.000155003	-3.13025	delta env1 * LL down vs QM9414 * LL	1.10208e-06		Transketolase
TR_26642	-2.92236	delta blr1 * LL down vs QM9414 * LL	6.34691e-06	-2.18467	delta blr2 * LL down vs QM9414 * LL	0.000163567	-4.15817	delta env1 * LL down vs QM9414 * LL	2.31063e-07		Permease of the major facilitator superfamily
TR_32755	-2.30255	delta blr1 * LL down vs QM9414 * LL	0.000897642	-2.48902	delta blr2 * LL down vs QM9414 * LL	0.000422247	-2.80825	delta env1 * LL down vs QM9414 * LL	0.000135879		Predicted histone tail methylase containing SET domain
TR_3363	-2.53357	delta blr1 * LL down vs QM9414 * LL	0.00010868	-3.23685	delta blr2 * LL down vs QM9414 * LL	9.80421e-06	-2.99714	delta env1 * LL down vs QM9414 * LL	2.0271e-05		unknown; 9 TM; only in Sordariomycetes
TR_35726	-2.4393	delta blr1 * LL down vs QM9414 * LL	0.000189714	-3.14108	delta blr2 * LL down vs QM9414 * LL	1.56067e-05	-3.11132	delta env1 * LL down vs QM9414 * LL	1.70595e-05		candidate subtilisin like protease
TR_41604	-3.03289	delta blr1 * LL down vs QM9414 * LL	5.18386e-05	-2.80351	delta blr2 * LL down vs QM9414 * LL	0.000107027	-2.95799	delta env1 * LL down vs QM9414 * LL	6.51192e-05		unknown protein, 4 TM, conserved in yeast
TR_4171	-2.77417	delta blr1 * LL down vs QM9414 * LL	0.000246052	-3.25206	delta blr2 * LL down vs QM9414 * LL	6.1747e-05	-3.72647	delta env1 * LL down vs QM9414 * LL	2.01052e-05		TRE4171, hypothetical calcium transporter	Ca
TR_43671	-2.64304	delta blr1 * LL down vs QM9414 * LL	8.01854e-05	-4.33445	delta blr2 * LL down vs QM9414 * LL	9.17559e-07	-4.40793	delta env1 * LL down vs QM9414 * LL	8.02186e-07		ammonium permease MEA1
TR_45138	-2.0788	delta blr1 * LL down vs QM9414 * LL	8.04415e-06	-2.17468	delta blr2 * LL down vs QM9414 * LL	4.14016e-06	-13.0742	delta env1 * LL down vs QM9414 * LL	8.80177e-13		Allsimilatory sulfite reductase, beta subunit	Generation of sulfide and cysteine
TR_4682	-2.93785	delta blr1 * LL down vs QM9414 * LL	0.00089468	-2.72036	delta blr2 * LL down vs QM9414 * LL	0.00160799	-3.82983	delta env1 * LL down vs QM9414 * LL	0.000127325		Reductases with broad range of substrate specificities
TR_49928	-2.25815	delta blr1 * LL down vs QM9414 * LL	0.0164802	-2.74473	delta blr2 * LL down vs QM9414 * LL	0.00452421	-3.78829	delta env1 * LL down vs QM9414 * LL	0.000545871		unknown protein, only in Sordariomycetes
TR_53025	-2.44062	delta blr1 * LL down vs QM9414 * LL	0.0127639	-3.54807	delta blr2 * LL down vs QM9414 * LL	0.00119342	-4.46693	delta env1 * LL down vs QM9414 * LL	0.000289873		SAM-dependent methyltransferase
TR_54239	-2.41101	delta blr1 * LL down vs QM9414 * LL	0.00916863	-3.70737	delta blr2 * LL down vs QM9414 * LL	0.000501595	-3.59672	delta env1 * LL down vs QM9414 * LL	0.000612444		Multicopper oxidases
TR_54352	-4.29906	delta blr1 * LL down vs QM9414 * LL	2.17296e-06	-5.38093	delta blr2 * LL down vs QM9414 * LL	4.03733e-07	-3.28798	delta env1 * LL down vs QM9414 * LL	2.04387e-05		hypothetical protain, conserved
TR_56095	-4.30192	delta blr1 * LL down vs QM9414 * LL	6.40652e-05	-2.80134	delta blr2 * LL down vs QM9414 * LL	0.00141739	-8.46688	delta env1 * LL down vs QM9414 * LL	1.00206e-06		Predicted transporter (major facilitator superfamily)
TR_56278	-2.75289	delta blr1 * LL down vs QM9414 * LL	0.000486369	-2.70889	delta blr2 * LL down vs QM9414 * LL	0.00055813	-2.1543	delta env1 * LL down vs QM9414 * LL	0.00413838		unknown conserved protein, in Sordariomycetes
TR_5789	-2.3145	delta blr1 * LL down vs QM9414 * LL	1.42602e-08	-2.08212	delta blr2 * LL down vs QM9414 * LL	7.79286e-08	-2.34822	delta env1 * LL down vs QM9414 * LL	1.14621e-08		Cytochrome P45 CYP3/CYP5/CYP6/CYP9 subfamilies
TR_58580	-40.2652	delta blr1 * LL down vs QM9414 * LL	4.8144e-08	-20.3205	delta blr2 * LL down vs QM9414 * LL	5.8859e-07	-42.3104	delta env1 * LL down vs QM9414 * LL	4.07343e-08		α-ketoglutarate dependent (FeII) oxygenase, similar to isopenicillin N synthase
TR_58639	-2.14826	delta blr1 * LL down vs QM9414 * LL	0.00104696	-2.64256	delta blr2 * LL down vs QM9414 * LL	0.00012697	-2.21916	delta env1 * LL down vs QM9414 * LL	0.000745349		hypothetical protein, only in the Aspergilli
TR_59065	-2.39259	delta blr1 * LL down vs QM9414 * LL	0.00352295	-2.62648	delta blr2 * LL down vs QM9414 * LL	0.00167886	-2.58739	delta env1 * LL down vs QM9414 * LL	0.00189043		unknown protein, partially conserved
TR_59197	-3.05859	delta blr1 * LL down vs QM9414 * LL	8.18507e-06	-3.40039	delta blr2 * LL down vs QM9414 * LL	2.97745e-06	-3.52134	delta env1 * LL down vs QM9414 * LL	2.15831e-06		unknown protein, only in Gibberella and Chaetomium
TR_59827	-2.6605	delta blr1 * LL down vs QM9414 * LL	0.00388288	-2.76343	delta blr2 * LL down vs QM9414 * LL	0.00297573	-2.48371	delta env1 * LL down vs QM9414 * LL	0.00629198		N-acetyltransferase activity
TR_6005	-2.57791	delta blr1 * LL down vs QM9414 * LL	0.000514401	-17.1009	delta blr2 * LL down vs QM9414 * LL	2.1466e-09	-118.344	delta env1 * LL down vs QM9414 * LL	2.03301e-12		Permease of the major facilitator superfamily
TR_60370	-2.35314	delta blr1 * LL down vs QM9414 * LL	0.00169593	-2.70676	delta blr2 * LL down vs QM9414 * LL	0.000495115	-2.73954	delta env1 * LL down vs QM9414 * LL	0.000446188		unknown protein
TR_60418	-2.51588	delta blr1 * LL down vs QM9414 * LL	0.00379827	-2.87225	delta blr2 * LL down vs QM9414 * LL	0.00142006	-3.02001	delta env1 * LL down vs QM9414 * LL	0.000982362		Aldehyde dehydrogenase
TR_60638	-3.2003	delta blr1 * LL down vs QM9414 * LL	0.000632044	-2.30921	delta blr2 * LL down vs QM9414 * LL	0.00710338	-3.6886	delta env1 * LL down vs QM9414 * LL	0.00022933		unknown protein, 1 TM, only in chaetomium and Magnaporthe
TR_61055	-2.89305	delta blr1 * LL down vs QM9414 * LL	9.52044e-06	-2.13407	delta blr2 * LL down vs QM9414 * LL	0.000278784	-3.1433	delta env1 * LL down vs QM9414 * LL	4.14024e-06		secreted unknown protein; low similarity to paraoxonase/arylesterase (A. fumigatus)
TR_61078	-3.82128	delta blr1 * LL down vs QM9414 * LL	0.00146721	-3.2856	delta blr2 * LL down vs QM9414 * LL	0.00353384	-3.92422	delta env1 * LL down vs QM9414 * LL	0.00125845		esterase or lipase
TR_61097	-2.00251	delta blr1 * LL down vs QM9414 * LL	0.00331131	-2.41374	delta blr2 * LL down vs QM9414 * LL	0.000515517	-2.64899	delta env1 * LL down vs QM9414 * LL	0.00021094		unknown conserved protein
TR_62091	-3.85464	delta blr1 * LL down vs QM9414 * LL	0.000219585	-4.31744	delta blr2 * LL down vs QM9414 * LL	0.000102554	-2.86108	delta env1 * LL down vs QM9414 * LL	0.00178646		Gluconate kinase
TR_64049	-2.23388	delta blr1 * LL down vs QM9414 * LL	0.000522708	-12.2673	delta blr2 * LL down vs QM9414 * LL	1.31058e-09	-17.2015	delta env1 * LL down vs QM9414 * LL	2.46245e-10		Uncharacterized conserved protein
TR_64900	-2.23802	delta blr1 * LL down vs QM9414 * LL	3.72432e-06	-2.62376	delta blr2 * LL down vs QM9414 * LL	4.57067e-07	-2.70741	delta env1 * LL down vs QM9414 * LL	3.10914e-07		Cytochrome P45 CYP3/CYP5/CYP6/CYP9 subfamilies
TR_64959	-4.37369	delta blr1 * LL down vs QM9414 * LL	4.39566e-07	-3.88749	delta blr2 * LL down vs QM9414 * LL	1.17793e-06	-3.42289	delta env1 * LL down vs QM9414 * LL	3.65171e-06		phosphatidyl synthase
TR_65037	-2.40291	delta blr1 * LL down vs QM9414 * LL	0.000903073	-2.27594	delta blr2 * LL down vs QM9414 * LL	0.0015005	-2.03378	delta env1 * LL down vs QM9414 * LL	0.00435459		Inorganic pyrophosphatase/Nucleosome remodeling factor, subunit NURF38
TR_65097	-2.0017	delta blr1 * LL down vs QM9414 * LL	0.0259721	-2.40356	delta blr2 * LL down vs QM9414 * LL	0.00714548	-2.47323	delta env1 * LL down vs QM9414 * LL	0.00582762		Zinc-binding oxidoreductase
TR_65190	-2.17793	delta blr1 * LL down vs QM9414 * LL	0.00166786	-2.43182	delta blr2 * LL down vs QM9414 * LL	0.000571974	-2.22015	delta env1 * LL down vs QM9414 * LL	0.00138174		Carbon-nitrogen hydrolase
TR_66534	-2.64544	delta blr1 * LL down vs QM9414 * LL	2.62949e-05	-2.50344	delta blr2 * LL down vs QM9414 * LL	4.78924e-05	-3.1934	delta env1 * LL down vs QM9414 * LL	3.85054e-06		Cytochrome P45 CYP3/CYP5/CYP6/CYP9 subfamilies
TR_66689	-2.62551	delta blr1 * LL down vs QM9414 * LL	7.00651e-07	-2.9909	delta blr2 * LL down vs QM9414 * LL	1.51989e-07	-2.87823	delta env1 * LL down vs QM9414 * LL	2.35026e-07		Adenine deaminase/adenosine deaminase
TR_66726	-2.16307	delta blr1 * LL down vs QM9414 * LL	0.00461592	-2.10896	delta blr2 * LL down vs QM9414 * LL	0.00575124	-2.27111	delta env1 * LL down vs QM9414 * LL	0.00302487		Proteins containing the FAD binding domain
TR_66854	-2.60838	delta blr1 * LL down vs QM9414 * LL	2.82535e-05	-2.84397	delta blr2 * LL down vs QM9414 * LL	1.13031e-05	-2.48383	delta env1 * LL down vs QM9414 * LL	4.83306e-05		Monocarboxylate transporter
TR_66935	-6.51516	delta blr1 * LL down vs QM9414 * LL	1.02202e-08	-4.30384	delta blr2 * LL down vs QM9414 * LL	2.33528e-07	-3.50084	delta env1 * LL down vs QM9414 * LL	1.43546e-06		Phosphatidylserine decarboxylase
TR_67699	-2.23426	delta blr1 * LL down vs QM9414 * LL	0.000662206	-2.38634	delta blr2 * LL down vs QM9414 * LL	0.000335098	-2.44813	delta env1 * LL down vs QM9414 * LL	0.000258253		FAD/NAD-oxidoreductase, only in Hypocreaceae
TR_67717	-4.72503	delta blr1 * LL down vs QM9414 * LL	2.12568e-08	-4.57362	delta blr2 * LL down vs QM9414 * LL	2.78042e-08	-3.29144	delta env1 * LL down vs QM9414 * LL	5.58504e-07		unknown conserved protein, ß-lactamase HMMPfam
TR_67778	-2.98225	delta blr1 * LL down vs QM9414 * LL	0.000317737	-4.46079	delta blr2 * LL down vs QM9414 * LL	1.44047e-05	-4.28028	delta env1 * LL down vs QM9414 * LL	1.94089e-05		Hydroxysteroid 17-beta dehydrogenase 11
TR_68019	-2.42488	delta blr1 * LL down vs QM9414 * LL	0.00140222	-3.45208	delta blr2 * LL down vs QM9414 * LL	7.15853e-05	-3.26188	delta env1 * LL down vs QM9414 * LL	0.000113011		Zn-dependent hydrolase (beta-lactamase superfamily)
TR_69141	-2.53494	delta blr1 * LL down vs QM9414 * LL	7.72019e-05	-4.73331	delta blr2 * LL down vs QM9414 * LL	2.58105e-07	-17.0466	delta env1 * LL down vs QM9414 * LL	1.13427e-10		neutral amino acid permeasde
TR_69426	-2.58718	delta blr1 * LL down vs QM9414 * LL	5.68212e-05	-2.97183	delta blr2 * LL down vs QM9414 * LL	1.3828e-05	-2.77838	delta env1 * LL down vs QM9414 * LL	2.71421e-05
TR_69652	-2.07055	delta blr1 * LL down vs QM9414 * LL	0.00086109	-2.06144	delta blr2 * LL down vs QM9414 * LL	0.000904959	-2.61505	delta env1 * LL down vs QM9414 * LL	6.90315e-05		Hydroxyindole-O-methyltransferase and related SAM-dependent methyltransferases
TR_69956	-2.79651	delta blr1 * LL down vs QM9414 * LL	0.00136173	-3.65035	delta blr2 * LL down vs QM9414 * LL	0.000189361	-5.53819	delta env1 * LL down vs QM9414 * LL	1.13467e-05		Alcohol dehydrogenase, class V
TR_70090	-2.07134	delta blr1 * LL down vs QM9414 * LL	0.0107506	-2.22228	delta blr2 * LL down vs QM9414 * LL	0.00611771	-2.28404	delta env1 * LL down vs QM9414 * LL	0.00490846		Carbonic anhydrase
TR_70520	-11.72	delta blr1 * LL down vs QM9414 * LL	3.15003e-07	-3.00824	delta blr2 * LL down vs QM9414 * LL	0.00118944	-24.771	delta env1 * LL down vs QM9414 * LL	1.1506e-08		short chain dehydrogenase/reductase
TR_70608	-3.54935	delta blr1 * LL down vs QM9414 * LL	0.000667976	-4.57347	delta blr2 * LL down vs QM9414 * LL	0.000130068	-3.6837	delta env1 * LL down vs QM9414 * LL	0.000522679		HHE domain protein, conserved
TR_70894	-2.4567	delta blr1 * LL down vs QM9414 * LL	0.00290382	-2.26955	delta blr2 * LL down vs QM9414 * LL	0.00545646	-2.99353	delta env1 * LL down vs QM9414 * LL	0.000616029		hypothetical secreted protein
TR_70949	-2.10992	delta blr1 * LL down vs QM9414 * LL	0.000344945	-2.4068	delta blr2 * LL down vs QM9414 * LL	7.52279e-05	-2.12279	delta env1 * LL down vs QM9414 * LL	0.000320885		benzoyl formate decarboxylase
TR_70988	-2.293	delta blr1 * LL down vs QM9414 * LL	7.60265e-07	-2.26459	delta blr2 * LL down vs QM9414 * LL	9.08954e-07	-2.15729	delta env1 * LL down vs QM9414 * LL	1.85559e-06		Flavin-containing monooxygenase
TR_71010	-2.6386	delta blr1 * LL down vs QM9414 * LL	0.00225497	-2.78528	delta blr2 * LL down vs QM9414 * LL	0.00149669	-2.53511	delta env1 * LL down vs QM9414 * LL	0.00305797		Multidrug/pheromone exporter, ABC superfamily
TR_72072	-2.13664	delta blr1 * LL down vs QM9414 * LL	0.00111497	-2.39835	delta blr2 * LL down vs QM9414 * LL	0.00033712	-2.83475	delta env1 * LL down vs QM9414 * LL	6.48032e-05		CE1 esterase (PHB?)
TR_72581	-2.07363	delta blr1 * LL down vs QM9414 * LL	0.00876811	-2.21368	delta blr2 * LL down vs QM9414 * LL	0.00509873	-3.66658	delta env1 * LL down vs QM9414 * LL	9.00676e-05		unknown conserved protein
TR_73536	-3.71147	delta blr1 * LL down vs QM9414 * LL	1.97049e-07	-3.39279	delta blr2 * LL down vs QM9414 * LL	4.64514e-07	-9.58059	delta env1 * LL down vs QM9414 * LL	1.80633e-10		NADP-glutamate dehydrogenase
TR_74228	-3.02856	delta blr1 * LL down vs QM9414 * LL	0.000484839	-2.30019	delta blr2 * LL down vs QM9414 * LL	0.00436223	-6.4136	delta env1 * LL down vs QM9414 * LL	2.57893e-06		oleate δ-12 desaturase
TR_76166	-2.88144	delta blr1 * LL down vs QM9414 * LL	0.00017142	-3.12019	delta blr2 * LL down vs QM9414 * LL	8.56295e-05	-3.34896	delta env1 * LL down vs QM9414 * LL	4.69734e-05		ATP synthase subunit 4, mitochondrial precursor
TR_76722	-3.05243	delta blr1 * LL down vs QM9414 * LL	0.000717936	-2.18578	delta blr2 * LL down vs QM9414 * LL	0.00916313	-3.21022	delta env1 * LL down vs QM9414 * LL	0.000493662		flavohemoglobin
TR_81087	-2.93255	delta blr1 * LL down vs QM9414 * LL	0.000260695	-4.23381	delta blr2 * LL down vs QM9414 * LL	1.41119e-05	-2.77424	delta env1 * LL down vs QM9414 * LL	0.000417895
TR_82041	-2.55677	delta blr1 * LL down vs QM9414 * LL	0.00241111	-4.10354	delta blr2 * LL down vs QM9414 * LL	7.10451e-05	-3.32636	delta env1 * LL down vs QM9414 * LL	0.000323613		PTH11-type GPCRs

## Sheet: neg targets BLR1+BL2+ENV1 LL
Genes at least 2fold upregulated in the Δenv1 and Δblr1 and Δblr2 deletion strains in light compared to the wild-type QM9414 in light
	Regulation in Δblr1			Regulation in Δblr2			Regulation in Δenv1			Gene name	Description	group
Protein ID	Fold-Change	Fold-Change Description	p-value	Fold-Change	Fold-Change Description	p-value	Fold-Change	Fold-Change Description	p-value
TR_123962	2.02027	delta blr1 * LL up vs QM9414 * LL	0.00019472	4.49599	delta blr2 * LL up vs QM9414 * LL	0.0244193	4.21473	delta env1 * LL up vs QM9414 * LL	0.0300894		unique protein
TR_107850	4.17089	delta blr1 * LL up vs QM9414 * LL	1.40038e-06	2.31729	delta blr2 * LL up vs QM9414 * LL	0.000342051	11.9406	delta env1 * LL up vs QM9414 * LL	1.43416e-09		secreted esterase (PHB?)
TR_73519	2.3264	delta blr1 * LL up vs QM9414 * LL	0.00644283	2.22785	delta blr2 * LL up vs QM9414 * LL	0.00892369	8.51585	delta env1 * LL up vs QM9414 * LL	1.16182e-06		unknown conserved protein, 4 TM
TR_121294	2.09645	delta blr1 * LL up vs QM9414 * LL	0.000128502	2.92931	delta blr2 * LL up vs QM9414 * LL	2.52522e-06	3.60778	delta env1 * LL up vs QM9414 * LL	3.13866e-07		candidate b-glycosidase realted to b-1,3-1,4-glucanase	Glycoside Hydrolase Family 16 protein
TR_67742	2.30021	delta blr1 * LL up vs QM9414 * LL	0.000352325	2.47506	delta blr2 * LL up vs QM9414 * LL	0.000163214	3.9316	delta env1 * LL up vs QM9414 * LL	2.14152e-06
TR_62130	2.49324	delta blr1 * LL up vs QM9414 * LL	0.00017681	2.65824	delta blr2 * LL up vs QM9414 * LL	9.26247e-05	2.03372	delta env1 * LL up vs QM9414 * LL	0.0015245
TR_50616	7.31564	delta blr1 * LL up vs QM9414 * LL	0.00493023	5.22458	delta blr2 * LL up vs QM9414 * LL	0.0150726	82.2917	delta env1 * LL up vs QM9414 * LL	3.42505e-06
TR_122160	4.27047	delta blr1 * LL up vs QM9414 * LL	1.00401e-05	3.24326	delta blr2 * LL up vs QM9414 * LL	8.81541e-05	3.31003	delta env1 * LL up vs QM9414 * LL	7.44814e-05
TR_58602	3.41642	delta blr1 * LL up vs QM9414 * LL	8.39291e-05	2.27272	delta blr2 * LL up vs QM9414 * LL	0.00263005	2.18834	delta env1 * LL up vs QM9414 * LL	0.00367246
TR_49274	2.006	delta blr1 * LL up vs QM9414 * LL	0.00560126	14.4155	delta blr2 * LL up vs QM9414 * LL	3.96163e-06	2.74185	delta env1 * LL up vs QM9414 * LL	0.0154557		candidate b-glycosidase realted to b-1,3-1,4-glucanase	Glycoside Hydrolase Family 16 protein
TR_122523	4.59229	delta blr1 * LL up vs QM9414 * LL	0.00469664	6.52494	delta blr2 * LL up vs QM9414 * LL	0.00101916	6.61717	delta env1 * LL up vs QM9414 * LL	0.000959574		The N-terminal region of a number of fungal transcriptional regulatory proteins contains a Cys-rich motif that is involved in zinc-dependent binding of DNA. The region forms a binuclear Zn cluster, in which two Zn atoms are bound by six Cys residues
TR_74745	3.48264	delta blr1 * LL up vs QM9414 * LL	0.00326401	2.60129	delta blr2 * LL up vs QM9414 * LL	0.0168443	13.6573	delta env1 * LL up vs QM9414 * LL	3.26613e-06		hyp prot
TR_64397	2.46033	delta blr1 * LL up vs QM9414 * LL	0.000360892	2.05701	delta blr2 * LL up vs QM9414 * LL	0.00218963	3.06705	delta env1 * LL up vs QM9414 * LL	4.49369e-05
TR_82512	2.91022	delta blr1 * LL up vs QM9414 * LL	0.00824322	2.21296	delta blr2 * LL up vs QM9414 * LL	0.0383537	5.58122	delta env1 * LL up vs QM9414 * LL	0.000214133
TR_81423	3.87118	delta blr1 * LL up vs QM9414 * LL	0.00273987	2.41141	delta blr2 * LL up vs QM9414 * LL	0.0333536	5.89003	delta env1 * LL up vs QM9414 * LL	0.000308453
TR_71259	2.31393	delta blr1 * LL up vs QM9414 * LL	0.0128691	2.0029	delta blr2 * LL up vs QM9414 * LL	0.0333858	4.29255	delta env1 * LL up vs QM9414 * LL	0.000214292
TR_121178	4.494	delta blr1 * LL up vs QM9414 * LL	1.82179e-05	2.38891	delta blr2 * LL up vs QM9414 * LL	0.00249645	2.30082	delta env1 * LL up vs QM9414 * LL	0.00341944
TR_124097	4.07886	delta blr1 * LL up vs QM9414 * LL	3.83441e-05	2.28098	delta blr2 * LL up vs QM9414 * LL	0.0037997	2.68875	delta env1 * LL up vs QM9414 * LL	0.000972908		Predicted PhzC/PhzF-type epimerase
TR_75394	8.41032	delta blr1 * LL up vs QM9414 * LL	0.00230751	4.47119	delta blr2 * LL up vs QM9414 * LL	0.0204606	3.64233	delta env1 * LL up vs QM9414 * LL	0.0406601
TR_105514	6.30412	delta blr1 * LL up vs QM9414 * LL	0.00938257	4.04436	delta blr2 * LL up vs QM9414 * LL	0.0385299	3.96819	delta env1 * LL up vs QM9414 * LL	0.0408597		unique protein

## Sheet: pos targets BLR1+BLR2+ENV1 DD
Genes at least 2fold downregulated in the Δenv1 and Δblr1 and Δblr2 deletion strains in darkness compared to the wild-type QM9414 in darkness
NO SHARED TARGETS

## Sheet: neg targets BLR1+BLR2+ENV1 DD 
Genes at least 2fold upregulated in the Δenv1 and Δblr1 and Δblr2 deletion strains in darkness compared to the wild-type QM9414 in darkness
NO SHARED TARGETS
