# Supplementary material for: Targets of light signalling in Trichoderma reesei
Source: BMC Genomics. 2013 Sep 26;14:657. doi: 10.1186/1471-2164-14-657 (PMC3831817; doi:10.1186/1471-2164-14-657)
Supplement: Additional file 7 — Overlapping targets of ENV1, BLR1 and BLR2. Genes at least two-fold up- or downregulated in ∆env1, ∆blr1 and ∆blr2 compared to QM9414 in light (LL) and darkness (DD). For an overview see Figure 4, which shows the number of genes comprised in each sheet of the file. [file 1471-2164-14-657-S7.xls]

## Sheet: ENV1 on BLR1BLR2 activity
Genes impacted via negative effect of ENV1 on activity of BLR1 and BLR2
Genes at least 2fold downregulated in Δblr1 and Δblr2 deletion strains in light compared to the wildtype QM9414 in light, but upregulated in Δenv1
	Regulation in Δblr1			Regulation in Δblr2			Gene name	Description	group	Regulation in Δenv1
Protein ID	Fold-Change	Fold-Change Description	p-value	Fold-Change	Fold-Change Description	p-value				Fold change	Change description	p-value
TR_64818	-2.1239	delta blr1 * LL down vs QM9414 * LL	0.00050117	-2.05991	delta blr2 * LL down vs QM9414 * LL	0.000712214				2.12817	delta env1 * LL up vs QM9414 * LL	0.00048979
TR_67538	-2.03683	delta blr1 * LL down vs QM9414 * LL	0.00406086	-2.15559	delta blr2 * LL down vs QM9414 * LL	0.0023608		catalase		4.61497	delta env1 * LL up vs QM9414 * LL	3.4881e-06
TR_105763	-2.57396	delta blr1 * LL down vs QM9414 * LL	0.00580473	-3.05897	delta blr2 * LL down vs QM9414 * LL	0.00178772		Distantly related to C. albicans Rbt5p. Putative cell wall protein.	Cell wall	21.55	delta env1 * LL up vs QM9414 * LL	4.75546e-08
TR_124341	-5.67771	delta blr1 * LL down vs QM9414 * LL	2.24325e-05	-3.32393	delta blr2 * LL down vs QM9414 * LL	0.000731859	MATa1	mating type protein MATa1 (MAT1-2-1), contains HMG-box	SEX	18.7751	delta env1 * LL up vs QM9414 * LL	5.08099e-08
TR_109078	-2.54559	delta blr1 * LL down vs QM9414 * LL	6.15943e-07	-2.57987	delta blr2 * LL down vs QM9414 * LL	5.19949e-07		TRE3289, hypothetical prenyltransferase, related to E. nidulans CaaX farnesyltransferase beta subunit ram1	SEX	2.19649	delta env1 * LL up vs QM9414 * LL	4.49175e-06
TR_124222	-4.16697	delta blr1 * LL down vs QM9414 * LL	0.000149169	-2.17694	delta blr2 * LL down vs QM9414 * LL	0.0140758		candidate CaaX-protease, related to E. nidulans rce1, involved in signal transduction	SEX	4.48917	delta env1 * LL up vs QM9414 * LL	9.15637e-05
TR_62693	-13.391	delta blr1 * LL down vs QM9414 * LL	1.05039e-08	-12.1586	delta blr2 * LL down vs QM9414 * LL	1.70507e-08		TRE62693, candidate ABC-transporter, related to a-factor exporter Ste6p (26 % identity)	SEX	6.00994	delta env1 * LL up vs QM9414 * LL	9.97372e-07
TR_31134	-6.05558	delta blr1 * LL down vs QM9414 * LL	2.05045e-06	-5.04039	delta blr2 * LL down vs QM9414 * LL	6.88718e-06		candidate isoprenylcysteine carboxyl methyltransferase, involved in posttranslational modification of CaaX-domain proteins, probably with signaling function	SEX	6.25929	delta env1 * LL up vs QM9414 * LL	1.66194e-06
TR_107680	-8.98239	delta blr1 * LL down vs QM9414 * LL	9.98777e-07	-16.3623	delta blr2 * LL down vs QM9414 * LL	5.31005e-08	PHR1	DNA photolyase, class I, rapidly regulated by blue light in T. harzianum	light	4.52134	delta env1 * LL up vs QM9414 * LL	6.00379e-05
TR_77473	-2.40451	delta blr1 * LL down vs QM9414 * LL	0.00525451	-2.98324	delta blr2 * LL down vs QM9414 * LL	0.00105686		TRE77473, hypothetical DNA photolyase, N-terminal, class 1, FAD-binding; related to Gloeobacter violaceus Cryptochrome DASH	light	9.01311	delta env1 * LL up vs QM9414 * LL	9.26166e-07
TR_72627	-2.7622	delta blr1 * LL down vs QM9414 * LL	5.3152e-05	-3.21085	delta blr2 * LL down vs QM9414 * LL	1.25969e-05		hypothetical G-protein coupled receptor protein, family 2, secretin like, possibly involved in signal transduction, related to N. crassa NCU786	G-proteins	12.8235	delta env1 * LL up vs QM9414 * LL	9.06618e-10
TR_69972	-3.28998	delta blr1 * LL down vs QM9414 * LL	0.000117388	-2.68849	delta blr2 * LL down vs QM9414 * LL	0.000627776				3.20173	delta env1 * LL up vs QM9414 * LL	0.000146275
TR_105980	-3.06435	delta blr1 * LL down vs QM9414 * LL	1.14771e-05	-2.06664	delta blr2 * LL down vs QM9414 * LL	0.000744221		These fungal specific transcription factors belong to the Zn(2)- Cys(6) family.		6.4706	delta env1 * LL up vs QM9414 * LL	2.70189e-08
TR_44278	-2.83029	delta blr1 * LL down vs QM9414 * LL	4.59638e-05	-3.23485	delta blr2 * LL down vs QM9414 * LL	1.29999e-05				8.13645	delta env1 * LL up vs QM9414 * LL	1.30974e-08
TR_26160	-2.3037	delta blr1 * LL down vs QM9414 * LL	0.0052681	-2.60814	delta blr2 * LL down vs QM9414 * LL	0.00198897				15.115	delta env1 * LL up vs QM9414 * LL	3.84437e-08
TR_53956	-2.67934	delta blr1 * LL down vs QM9414 * LL	0.000408492	-2.27266	delta blr2 * LL down vs QM9414 * LL	0.00181738				2.04449	delta env1 * LL up vs QM9414 * LL	0.00484484
TR_110471	-2.09391	delta blr1 * LL down vs QM9414 * LL	0.0210209	-2.04514	delta blr2 * LL down vs QM9414 * LL	0.0246883				2.08821	delta env1 * LL up vs QM9414 * LL	0.0214168
TR_65085	-2.44388	delta blr1 * LL down vs QM9414 * LL	0.00619123	-3.55665	delta blr2 * LL down vs QM9414 * LL	0.000436971				2.09721	delta env1 * LL up vs QM9414 * LL	0.0183961
TR_110079	-2.55642	delta blr1 * LL down vs QM9414 * LL	0.000584982	-2.50484	delta blr2 * LL down vs QM9414 * LL	0.000703799				2.14755	delta env1 * LL up vs QM9414 * LL	0.00291501
TR_124228	-2.54206	delta blr1 * LL down vs QM9414 * LL	0.000664134	-2.1879	delta blr2 * LL down vs QM9414 * LL	0.00261607				2.17852	delta env1 * LL up vs QM9414 * LL	0.00272212
TR_59952	-2.2566	delta blr1 * LL down vs QM9414 * LL	0.000726101	-2.40055	delta blr2 * LL down vs QM9414 * LL	0.000387828				2.30167	delta env1 * LL up vs QM9414 * LL	0.000593422
TR_79598	-7.76559	delta blr1 * LL down vs QM9414 * LL	6.2956e-08	-3.19043	delta blr2 * LL down vs QM9414 * LL	4.27309e-05				2.40677	delta env1 * LL up vs QM9414 * LL	0.000578473
TR_110220	-2.56202	delta blr1 * LL down vs QM9414 * LL	0.00720037	-2.06299	delta blr2 * LL down vs QM9414 * LL	0.0297793				2.44611	delta env1 * LL up vs QM9414 * LL	0.00978692
TR_56726	-2.30261	delta blr1 * LL down vs QM9414 * LL	5.85503e-05	-2.41718	delta blr2 * LL down vs QM9414 * LL	3.29555e-05				2.468	delta env1 * LL up vs QM9414 * LL	2.58804e-05
TR_78462	-2.11311	delta blr1 * LL down vs QM9414 * LL	0.000869288	-2.25115	delta blr2 * LL down vs QM9414 * LL	0.00043778				2.52315	delta env1 * LL up vs QM9414 * LL	0.000131919
TR_64916	-3.19609	delta blr1 * LL down vs QM9414 * LL	7.73355e-07	-3.66249	delta blr2 * LL down vs QM9414 * LL	2.04134e-07				2.59053	delta env1 * LL up vs QM9414 * LL	7.55277e-06
TR_64667	-7.70417	delta blr1 * LL down vs QM9414 * LL	2.33067e-08	-6.57388	delta blr2 * LL down vs QM9414 * LL	6.4451e-08				2.81737	delta env1 * LL up vs QM9414 * LL	5.81182e-05
TR_109381	-3.00098	delta blr1 * LL down vs QM9414 * LL	2.57742e-05	-2.15458	delta blr2 * LL down vs QM9414 * LL	0.000753315				2.83374	delta env1 * LL up vs QM9414 * LL	4.47442e-05
TR_59053	-3.4653	delta blr1 * LL down vs QM9414 * LL	2.46384e-05	-3.08464	delta blr2 * LL down vs QM9414 * LL	6.71188e-05				3.1452	delta env1 * LL up vs QM9414 * LL	5.65892e-05
TR_61642	-2.18942	delta blr1 * LL down vs QM9414 * LL	2.87646e-06	-4.08915	delta blr2 * LL down vs QM9414 * LL	2.07418e-09				3.15393	delta env1 * LL up vs QM9414 * LL	2.85262e-08
TR_76822	-3.37239	delta blr1 * LL down vs QM9414 * LL	6.32079e-06	-3.16303	delta blr2 * LL down vs QM9414 * LL	1.14362e-05				3.18733	delta env1 * LL up vs QM9414 * LL	1.0644e-05
TR_61293	-4.09955	delta blr1 * LL down vs QM9414 * LL	1.37812e-06	-3.07951	delta blr2 * LL down vs QM9414 * LL	1.72697e-05				3.20384	delta env1 * LL up vs QM9414 * LL	1.19221e-05
TR_62938	-2.04842	delta blr1 * LL down vs QM9414 * LL	0.00577274	-2.05168	delta blr2 * LL down vs QM9414 * LL	0.00569061				3.38468	delta env1 * LL up vs QM9414 * LL	7.38869e-05
TR_108802	-3.01349	delta blr1 * LL down vs QM9414 * LL	0.0034772	-2.55132	delta blr2 * LL down vs QM9414 * LL	0.00996081				3.43856	delta env1 * LL up vs QM9414 * LL	0.00151592
TR_102785	-2.31569	delta blr1 * LL down vs QM9414 * LL	0.00126239	-2.11489	delta blr2 * LL down vs QM9414 * LL	0.00297502				3.47616	delta env1 * LL up vs QM9414 * LL	3.44767e-05
TR_82619	-13.5298	delta blr1 * LL down vs QM9414 * LL	3.45662e-06	-5.25649	delta blr2 * LL down vs QM9414 * LL	0.000340213				3.50096	delta env1 * LL up vs QM9414 * LL	0.00320063
TR_27181	-2.50611	delta blr1 * LL down vs QM9414 * LL	0.000122526	-4.81521	delta blr2 * LL down vs QM9414 * LL	3.46076e-07				3.60675	delta env1 * LL up vs QM9414 * LL	3.71871e-06
TR_121441	-2.13296	delta blr1 * LL down vs QM9414 * LL	0.0290036	-3.60372	delta blr2 * LL down vs QM9414 * LL	0.00104759				3.94977	delta env1 * LL up vs QM9414 * LL	0.000592082
TR_50996	-3.51616	delta blr1 * LL down vs QM9414 * LL	1.64745e-05	-2.1455	delta blr2 * LL down vs QM9414 * LL	0.0016429				3.96728	delta env1 * LL up vs QM9414 * LL	6.08009e-06
TR_106129	-2.07651	delta blr1 * LL down vs QM9414 * LL	0.00640145	-2.33056	delta blr2 * LL down vs QM9414 * LL	0.00234365				4.01497	delta env1 * LL up vs QM9414 * LL	2.78786e-05
TR_103438	-3.4565	delta blr1 * LL down vs QM9414 * LL	7.94893e-06	-5.76118	delta blr2 * LL down vs QM9414 * LL	1.41328e-07				4.04559	delta env1 * LL up vs QM9414 * LL	2.07479e-06
TR_4941	-3.66274	delta blr1 * LL down vs QM9414 * LL	1.8722e-05	-2.92751	delta blr2 * LL down vs QM9414 * LL	0.000126453				4.39831	delta env1 * LL up vs QM9414 * LL	4.44101e-06
TR_35777	-3.56425	delta blr1 * LL down vs QM9414 * LL	4.45973e-05	-2.28358	delta blr2 * LL down vs QM9414 * LL	0.0020291				4.47178	delta env1 * LL up vs QM9414 * LL	7.8513e-06
TR_59152	-2.34046	delta blr1 * LL down vs QM9414 * LL	0.00236002	-2.3212	delta blr2 * LL down vs QM9414 * LL	0.00253437				4.53553	delta env1 * LL up vs QM9414 * LL	1.21843e-05
TR_112115	-2.47511	delta blr1 * LL down vs QM9414 * LL	8.38052e-05	-2.85166	delta blr2 * LL down vs QM9414 * LL	1.90682e-05				4.90752	delta env1 * LL up vs QM9414 * LL	1.57203e-07
TR_111405	-2.82229	delta blr1 * LL down vs QM9414 * LL	0.0165327	-2.8811	delta blr2 * LL down vs QM9414 * LL	0.0148665				5.2451	delta env1 * LL up vs QM9414 * LL	0.000668957
TR_62977	-2.18489	delta blr1 * LL down vs QM9414 * LL	0.0145196	-2.71862	delta blr2 * LL down vs QM9414 * LL	0.00309083				5.37619	delta env1 * LL up vs QM9414 * LL	3.25516e-05
TR_107494	-4.89409	delta blr1 * LL down vs QM9414 * LL	2.00006e-05	-3.25035	delta blr2 * LL down vs QM9414 * LL	0.000363619				5.91054	delta env1 * LL up vs QM9414 * LL	5.92509e-06
TR_48211	-6.2016	delta blr1 * LL down vs QM9414 * LL	2.85164e-06	-7.06831	delta blr2 * LL down vs QM9414 * LL	1.284e-06				6.36495	delta env1 * LL up vs QM9414 * LL	2.42644e-06
TR_21595	-2.81695	delta blr1 * LL down vs QM9414 * LL	3.53174e-06	-3.21314	delta blr2 * LL down vs QM9414 * LL	8.87306e-07				6.93742	delta env1 * LL up vs QM9414 * LL	1.56048e-09
TR_105106	-6.39502	delta blr1 * LL down vs QM9414 * LL	1.46458e-07	-5.87527	delta blr2 * LL down vs QM9414 * LL	2.59209e-07				7.21775	delta env1 * LL up vs QM9414 * LL	6.70215e-08
TR_65055	-2.62143	delta blr1 * LL down vs QM9414 * LL	0.0123056	-2.21485	delta blr2 * LL down vs QM9414 * LL	0.0327112				7.40557	delta env1 * LL up vs QM9414 * LL	3.44654e-05
TR_57643	-4.4437	delta blr1 * LL down vs QM9414 * LL	0.000293613	-5.13899	delta blr2 * LL down vs QM9414 * LL	0.000123868				7.63917	delta env1 * LL up vs QM9414 * LL	1.36564e-05
TR_107055	-4.63426	delta blr1 * LL down vs QM9414 * LL	3.8198e-06	-4.6654	delta blr2 * LL down vs QM9414 * LL	3.63657e-06				7.96818	delta env1 * LL up vs QM9414 * LL	1.05725e-07
TR_46035	-4.0832	delta blr1 * LL down vs QM9414 * LL	0.000304957	-3.3932	delta blr2 * LL down vs QM9414 * LL	0.00101414				9.01702	delta env1 * LL up vs QM9414 * LL	3.15594e-06
TR_106181	-3.82745	delta blr1 * LL down vs QM9414 * LL	1.09694e-05	-3.89309	delta blr2 * LL down vs QM9414 * LL	9.56686e-06				9.95026	delta env1 * LL up vs QM9414 * LL	1.83656e-08
TR_73516	-12.1884	delta blr1 * LL down vs QM9414 * LL	7.20201e-08	-9.12937	delta blr2 * LL down vs QM9414 * LL	3.2485e-07				12.9956	delta env1 * LL up vs QM9414 * LL	5.25075e-08
TR_34252	-2.27521	delta blr1 * LL down vs QM9414 * LL	0.00242117	-6.14707	delta blr2 * LL down vs QM9414 * LL	1.09769e-06				13.2585	delta env1 * LL up vs QM9414 * LL	1.43719e-08
TR_72183	-2.4899	delta blr1 * LL down vs QM9414 * LL	0.000114335	-3.42125	delta blr2 * LL down vs QM9414 * LL	5.07627e-06				13.3176	delta env1 * LL up vs QM9414 * LL	5.0345e-10
TR_68705	-10.4164	delta blr1 * LL down vs QM9414 * LL	2.98249e-07	-14.1926	delta blr2 * LL down vs QM9414 * LL	6.49912e-08				13.8135	delta env1 * LL up vs QM9414 * LL	7.38468e-08
TR_80875	-2.34694	delta blr1 * LL down vs QM9414 * LL	2.79689e-05	-2.07355	delta blr2 * LL down vs QM9414 * LL	0.000133454				15.5684	delta env1 * LL up vs QM9414 * LL	1.42141e-11
TR_5135	-2.78926	delta blr1 * LL down vs QM9414 * LL	5.10683e-06	-3.57108	delta blr2 * LL down vs QM9414 * LL	4.17526e-07				16.6789	delta env1 * LL up vs QM9414 * LL	1.45802e-11
TR_30578	-2.09192	delta blr1 * LL down vs QM9414 * LL	0.000908689	-2.47535	delta blr2 * LL down vs QM9414 * LL	0.000148872				20.5802	delta env1 * LL up vs QM9414 * LL	8.43235e-11
TR_34221	-2.09999	delta blr1 * LL down vs QM9414 * LL	0.00684276	-2.79908	delta blr2 * LL down vs QM9414 * LL	0.000610715				23.6004	delta env1 * LL up vs QM9414 * LL	2.03756e-09
TR_59382	-2.28371	delta blr1 * LL down vs QM9414 * LL	0.000142324	-2.76606	delta blr2 * LL down vs QM9414 * LL	1.7422e-05				25.3467	delta env1 * LL up vs QM9414 * LL	9.17096e-12
TR_121653	-2.0275	delta blr1 * LL down vs QM9414 * LL	0.00699246	-2.50814	delta blr2 * LL down vs QM9414 * LL	0.00106677				26.3056	delta env1 * LL up vs QM9414 * LL	7.2395e-10
TR_107853	-3.33815	delta blr1 * LL down vs QM9414 * LL	6.84667e-05	-3.45004	delta blr2 * LL down vs QM9414 * LL	5.22916e-05				26.3932	delta env1 * LL up vs QM9414 * LL	4.51113e-10
TR_110855	-5.25401	delta blr1 * LL down vs QM9414 * LL	2.64677e-05	-5.74605	delta blr2 * LL down vs QM9414 * LL	1.51978e-05				39.9402	delta env1 * LL up vs QM9414 * LL	1.83885e-09
TR_122614	-6.41494	delta blr1 * LL down vs QM9414 * LL	6.20885e-07	-4.75088	delta blr2 * LL down vs QM9414 * LL	4.75488e-06				39.9578	delta env1 * LL up vs QM9414 * LL	9.7895e-11
TR_81668	-2.59731	delta blr1 * LL down vs QM9414 * LL	7.1954e-06	-2.99178	delta blr2 * LL down vs QM9414 * LL	1.50592e-06				43.9734	delta env1 * LL up vs QM9414 * LL	1.45794e-13
TR_111357	-2.10909	delta blr1 * LL down vs QM9414 * LL	0.00201818	-3.16659	delta blr2 * LL down vs QM9414 * LL	4.27163e-05				45.7479	delta env1 * LL up vs QM9414 * LL	1.64754e-11
TR_121135	-2.00284	delta blr1 * LL down vs QM9414 * LL	0.0116618	-2.00021	delta blr2 * LL down vs QM9414 * LL	0.0117889				54.4017	delta env1 * LL up vs QM9414 * LL	1.23864e-10

## Sheet: pos targets of BLR1+BLR2 LL
Genes at least 2fold downregulated in Δblr1 and Δblr2 deletion strains in light compared to the wildtype QM9414 in light, but not in Δenv1
Protein ID	Regulation in Δblr1			Regulation in Δblr2			Gene name	Description	group
	Fold-Change	Fold-Change Description	p-value	Fold-Change	Fold-Change Description	p-value
TR_34493	-70.5562	delta blr1 * LL down vs QM9414 * LL	2.71916e-08	-106.387	delta blr2 * LL down vs QM9414 * LL	8.40062e-09	HPP1	a-type peptide pheromone precursor hpp1	SEX
TR_59364	-22.1527	delta blr1 * LL down vs QM9414 * LL	1.05509e-10	-11.2813	delta blr2 * LL down vs QM9414 * LL	2.71363e-09		Sexual differentiation process protein ISP4	sexual development
TR_82619	-13.5298	delta blr1 * LL down vs QM9414 * LL	3.45662e-06	-5.25649	delta blr2 * LL down vs QM9414 * LL	0.000340213
TR_62693	-13.391	delta blr1 * LL down vs QM9414 * LL	1.05039e-08	-12.1586	delta blr2 * LL down vs QM9414 * LL	1.70507e-08		TRE62693, candidate ABC-transporter, related to a-factor exporter Ste6p (26 % identity)	SEX
TR_73516	-12.1884	delta blr1 * LL down vs QM9414 * LL	7.20201e-08	-9.12937	delta blr2 * LL down vs QM9414 * LL	3.2485e-07
TR_68705	-10.4164	delta blr1 * LL down vs QM9414 * LL	2.98249e-07	-14.1926	delta blr2 * LL down vs QM9414 * LL	6.49912e-08
TR_107680	-8.98239	delta blr1 * LL down vs QM9414 * LL	9.98777e-07	-16.3623	delta blr2 * LL down vs QM9414 * LL	5.31005e-08	PHR1	DNA photolyase, class I, rapidly regulated by blue light in T. harzianum	light
TR_121670	-8.82686	delta blr1 * LL down vs QM9414 * LL	2.27067e-10	-6.80762	delta blr2 * LL down vs QM9414 * LL	1.21801e-09	FRQ1	Frequency clock protein. Circadian clock component involved in the generation of biological rhythms, in particular in rhythm stability, period length, and temperature compensation, related to N. crassa FRQ-1	circadian
TR_79598	-7.76559	delta blr1 * LL down vs QM9414 * LL	6.2956e-08	-3.19043	delta blr2 * LL down vs QM9414 * LL	4.27309e-05
TR_64667	-7.70417	delta blr1 * LL down vs QM9414 * LL	2.33067e-08	-6.57388	delta blr2 * LL down vs QM9414 * LL	6.4451e-08
TR_122614	-6.41494	delta blr1 * LL down vs QM9414 * LL	6.20885e-07	-4.75088	delta blr2 * LL down vs QM9414 * LL	4.75488e-06
TR_105106	-6.39502	delta blr1 * LL down vs QM9414 * LL	1.46458e-07	-5.87527	delta blr2 * LL down vs QM9414 * LL	2.59209e-07
TR_48211	-6.2016	delta blr1 * LL down vs QM9414 * LL	2.85164e-06	-7.06831	delta blr2 * LL down vs QM9414 * LL	1.284e-06
TR_111951	-6.15187	delta blr1 * LL down vs QM9414 * LL	4.7462e-08	-2.51891	delta blr2 * LL down vs QM9414 * LL	9.89997e-05
TR_31134	-6.05558	delta blr1 * LL down vs QM9414 * LL	2.05045e-06	-5.04039	delta blr2 * LL down vs QM9414 * LL	6.88718e-06		candidate isoprenylcysteine carboxyl methyltransferase, involved in posttranslational modification of CaaX-domain proteins, probably with signaling function	SEX
TR_124341	-5.67771	delta blr1 * LL down vs QM9414 * LL	2.24325e-05	-3.32393	delta blr2 * LL down vs QM9414 * LL	0.000731859	MATa1	mating type protein MATa1 (MAT1-2-1), contains HMG-box	SEX
TR_66521	-5.65834	delta blr1 * LL down vs QM9414 * LL	1.5032e-11	-2.76194	delta blr2 * LL down vs QM9414 * LL	1.72826e-08
TR_123697	-5.33985	delta blr1 * LL down vs QM9414 * LL	1.07725e-08	-4.5427	delta blr2 * LL down vs QM9414 * LL	3.90803e-08
TR_110855	-5.25401	delta blr1 * LL down vs QM9414 * LL	2.64677e-05	-5.74605	delta blr2 * LL down vs QM9414 * LL	1.51978e-05
TR_76800	-5.17235	delta blr1 * LL down vs QM9414 * LL	1.35399e-08	-4.16625	delta blr2 * LL down vs QM9414 * LL	8.0199e-08
TR_65718	-5.14942	delta blr1 * LL down vs QM9414 * LL	2.13706e-07	-3.44653	delta blr2 * LL down vs QM9414 * LL	5.6983e-06
TR_68706	-5.13157	delta blr1 * LL down vs QM9414 * LL	1.93275e-09	-6.37445	delta blr2 * LL down vs QM9414 * LL	3.74868e-10
TR_4626	-5.08836	delta blr1 * LL down vs QM9414 * LL	5.90165e-06	-3.03301	delta blr2 * LL down vs QM9414 * LL	0.000283368
TR_107494	-4.89409	delta blr1 * LL down vs QM9414 * LL	2.00006e-05	-3.25035	delta blr2 * LL down vs QM9414 * LL	0.000363619
TR_74580	-4.86419	delta blr1 * LL down vs QM9414 * LL	6.62608e-08	-3.13594	delta blr2 * LL down vs QM9414 * LL	3.21453e-06
TR_53961	-4.80718	delta blr1 * LL down vs QM9414 * LL	0.000475176	-2.58913	delta blr2 * LL down vs QM9414 * LL	0.0158882		putative aspartyl protease
TR_107055	-4.63426	delta blr1 * LL down vs QM9414 * LL	3.8198e-06	-4.6654	delta blr2 * LL down vs QM9414 * LL	3.63657e-06
TR_81778	-4.61314	delta blr1 * LL down vs QM9414 * LL	6.96668e-06	-6.17866	delta blr2 * LL down vs QM9414 * LL	9.47195e-07
TR_103827	-4.60913	delta blr1 * LL down vs QM9414 * LL	0.000219474	-4.47316	delta blr2 * LL down vs QM9414 * LL	0.000262946
TR_80003	-4.53377	delta blr1 * LL down vs QM9414 * LL	1.81652e-05	-2.66626	delta blr2 * LL down vs QM9414 * LL	0.00104906
TR_57643	-4.4437	delta blr1 * LL down vs QM9414 * LL	0.000293613	-5.13899	delta blr2 * LL down vs QM9414 * LL	0.000123868
TR_81623	-4.33551	delta blr1 * LL down vs QM9414 * LL	2.42606e-08	-4.57129	delta blr2 * LL down vs QM9414 * LL	1.54577e-08
TR_78713	-4.24774	delta blr1 * LL down vs QM9414 * LL	1.10012e-05	-2.34027	delta blr2 * LL down vs QM9414 * LL	0.00157696		candidate b-1,3-glucanosyltransferase	Glycoside Hydrolase Family 72 protein
TR_124222	-4.16697	delta blr1 * LL down vs QM9414 * LL	0.000149169	-2.17694	delta blr2 * LL down vs QM9414 * LL	0.0140758		candidate CaaX-protease, related to E. nidulans rce1, involved in signal transduction	SEX
TR_61293	-4.09955	delta blr1 * LL down vs QM9414 * LL	1.37812e-06	-3.07951	delta blr2 * LL down vs QM9414 * LL	1.72697e-05
TR_46035	-4.0832	delta blr1 * LL down vs QM9414 * LL	0.000304957	-3.3932	delta blr2 * LL down vs QM9414 * LL	0.00101414
TR_63909	-3.87029	delta blr1 * LL down vs QM9414 * LL	2.21171e-08	-3.59024	delta blr2 * LL down vs QM9414 * LL	4.54527e-08
TR_106181	-3.82745	delta blr1 * LL down vs QM9414 * LL	1.09694e-05	-3.89309	delta blr2 * LL down vs QM9414 * LL	9.56686e-06
TR_107913	-3.82356	delta blr1 * LL down vs QM9414 * LL	0.000215634	-3.20659	delta blr2 * LL down vs QM9414 * LL	0.000739578
TR_110197	-3.8219	delta blr1 * LL down vs QM9414 * LL	1.25522e-05	-2.72085	delta blr2 * LL down vs QM9414 * LL	0.000233101
TR_54226	-3.80823	delta blr1 * LL down vs QM9414 * LL	0.000329715	-2.42362	delta blr2 * LL down vs QM9414 * LL	0.00747371
TR_4941	-3.66274	delta blr1 * LL down vs QM9414 * LL	1.8722e-05	-2.92751	delta blr2 * LL down vs QM9414 * LL	0.000126453
TR_76034	-3.62421	delta blr1 * LL down vs QM9414 * LL	5.29018e-07	-2.08905	delta blr2 * LL down vs QM9414 * LL	0.000208875
TR_35777	-3.56425	delta blr1 * LL down vs QM9414 * LL	4.45973e-05	-2.28358	delta blr2 * LL down vs QM9414 * LL	0.0020291
TR_55252	-3.52412	delta blr1 * LL down vs QM9414 * LL	2.20433e-06	-2.01768	delta blr2 * LL down vs QM9414 * LL	0.000765079
TR_50996	-3.51616	delta blr1 * LL down vs QM9414 * LL	1.64745e-05	-2.1455	delta blr2 * LL down vs QM9414 * LL	0.0016429
TR_29333	-3.5084	delta blr1 * LL down vs QM9414 * LL	4.51066e-06	-2.96105	delta blr2 * LL down vs QM9414 * LL	2.18619e-05
TR_103668	-3.50656	delta blr1 * LL down vs QM9414 * LL	0.00353651	-2.85624	delta blr2 * LL down vs QM9414 * LL	0.0110238
TR_110238	-3.4843	delta blr1 * LL down vs QM9414 * LL	0.000807949	-4.02633	delta blr2 * LL down vs QM9414 * LL	0.000314922
TR_105854	-3.4734	delta blr1 * LL down vs QM9414 * LL	7.19122e-05	-2.9938	delta blr2 * LL down vs QM9414 * LL	0.000240867
TR_69946	-3.46704	delta blr1 * LL down vs QM9414 * LL	0.000145764	-2.50871	delta blr2 * LL down vs QM9414 * LL	0.00189531		candidate non-ribosomal peptide synthetase for siderophore synthesis	NRPS
TR_59053	-3.4653	delta blr1 * LL down vs QM9414 * LL	2.46384e-05	-3.08464	delta blr2 * LL down vs QM9414 * LL	6.71188e-05
TR_58282	-3.45923	delta blr1 * LL down vs QM9414 * LL	2.06339e-07	-2.65029	delta blr2 * LL down vs QM9414 * LL	3.54685e-06
TR_103438	-3.4565	delta blr1 * LL down vs QM9414 * LL	7.94893e-06	-5.76118	delta blr2 * LL down vs QM9414 * LL	1.41328e-07
TR_106178	-3.44309	delta blr1 * LL down vs QM9414 * LL	0.00128288	-3.0656	delta blr2 * LL down vs QM9414 * LL	0.00269822
TR_41325	-3.39941	delta blr1 * LL down vs QM9414 * LL	2.74471e-05	-4.03034	delta blr2 * LL down vs QM9414 * LL	6.7829e-06
TR_76822	-3.37239	delta blr1 * LL down vs QM9414 * LL	6.32079e-06	-3.16303	delta blr2 * LL down vs QM9414 * LL	1.14362e-05
TR_65171	-3.37232	delta blr1 * LL down vs QM9414 * LL	4.45687e-05	-3.33945	delta blr2 * LL down vs QM9414 * LL	4.83741e-05
TR_107853	-3.33815	delta blr1 * LL down vs QM9414 * LL	6.84667e-05	-3.45004	delta blr2 * LL down vs QM9414 * LL	5.22916e-05
TR_68566	-3.31452	delta blr1 * LL down vs QM9414 * LL	3.05835e-06	-3.11914	delta blr2 * LL down vs QM9414 * LL	5.49023e-06
TR_69972	-3.28998	delta blr1 * LL down vs QM9414 * LL	0.000117388	-2.68849	delta blr2 * LL down vs QM9414 * LL	0.000627776
TR_63967	-3.28467	delta blr1 * LL down vs QM9414 * LL	3.71402e-08	-2.49626	delta blr2 * LL down vs QM9414 * LL	9.1321e-07
TR_77093	-3.27494	delta blr1 * LL down vs QM9414 * LL	3.2712e-05	-2.01217	delta blr2 * LL down vs QM9414 * LL	0.00329964
TR_102820	-3.23763	delta blr1 * LL down vs QM9414 * LL	2.15741e-06	-2.85043	delta blr2 * LL down vs QM9414 * LL	7.83591e-06		putative multicopper oxidase
TR_60665	-3.23374	delta blr1 * LL down vs QM9414 * LL	6.17055e-08	-2.93261	delta blr2 * LL down vs QM9414 * LL	1.80707e-07
TR_109249	-3.21777	delta blr1 * LL down vs QM9414 * LL	9.46068e-05	-2.54238	delta blr2 * LL down vs QM9414 * LL	0.000723998
TR_109282	-3.20941	delta blr1 * LL down vs QM9414 * LL	3.85509e-06	-3.14445	delta blr2 * LL down vs QM9414 * LL	4.70247e-06
TR_64916	-3.19609	delta blr1 * LL down vs QM9414 * LL	7.73355e-07	-3.66249	delta blr2 * LL down vs QM9414 * LL	2.04134e-07
TR_120911	-3.19432	delta blr1 * LL down vs QM9414 * LL	9.51098e-06	-3.87745	delta blr2 * LL down vs QM9414 * LL	1.67668e-06
TR_68615	-3.1594	delta blr1 * LL down vs QM9414 * LL	5.0746e-05	-4.48159	delta blr2 * LL down vs QM9414 * LL	2.92293e-06
TR_120228	-3.15922	delta blr1 * LL down vs QM9414 * LL	1.73981e-07	-2.24577	delta blr2 * LL down vs QM9414 * LL	1.03241e-05
TR_75260	-3.15593	delta blr1 * LL down vs QM9414 * LL	4.75226e-07	-2.16706	delta blr2 * LL down vs QM9414 * LL	3.9484e-05
TR_49112	-3.15315	delta blr1 * LL down vs QM9414 * LL	1.4311e-05	-2.72754	delta blr2 * LL down vs QM9414 * LL	5.80064e-05
TR_5849	-3.13132	delta blr1 * LL down vs QM9414 * LL	0.000107398	-2.94418	delta blr2 * LL down vs QM9414 * LL	0.000181787
TR_81511	-3.10756	delta blr1 * LL down vs QM9414 * LL	1.90517e-05	-2.54816	delta blr2 * LL down vs QM9414 * LL	0.000132137
TR_62556	-3.10412	delta blr1 * LL down vs QM9414 * LL	6.4963e-06	-3.10911	delta blr2 * LL down vs QM9414 * LL	6.39534e-06
TR_67751	-3.08263	delta blr1 * LL down vs QM9414 * LL	1.30336e-05	-2.35315	delta blr2 * LL down vs QM9414 * LL	0.000203926
TR_105980	-3.06435	delta blr1 * LL down vs QM9414 * LL	1.14771e-05	-2.06664	delta blr2 * LL down vs QM9414 * LL	0.000744221		These fungal specific transcription factors belong to the Zn(2)- Cys(6) family.
TR_53859	-3.04486	delta blr1 * LL down vs QM9414 * LL	4.92004e-08	-2.24868	delta blr2 * LL down vs QM9414 * LL	2.25485e-06
TR_61462	-3.03726	delta blr1 * LL down vs QM9414 * LL	0.000185213	-3.00814	delta blr2 * LL down vs QM9414 * LL	0.000200802
TR_53569	-3.03478	delta blr1 * LL down vs QM9414 * LL	3.05175e-06	-2.09024	delta blr2 * LL down vs QM9414 * LL	0.000211267		TRE53569, related to Drosophila TIMELESS, putatively involved in circadian rhythm control	light
TR_120059	-3.02443	delta blr1 * LL down vs QM9414 * LL	0.017499	-4.08576	delta blr2 * LL down vs QM9414 * LL	0.00410575
TR_103437	-3.01383	delta blr1 * LL down vs QM9414 * LL	9.4726e-07	-3.61452	delta blr2 * LL down vs QM9414 * LL	1.51361e-07
TR_108802	-3.01349	delta blr1 * LL down vs QM9414 * LL	0.0034772	-2.55132	delta blr2 * LL down vs QM9414 * LL	0.00996081
TR_109883	-3.01342	delta blr1 * LL down vs QM9414 * LL	0.000524043	-2.65314	delta blr2 * LL down vs QM9414 * LL	0.0014288
TR_64372	-3.00809	delta blr1 * LL down vs QM9414 * LL	3.51074e-06	-2.09554	delta blr2 * LL down vs QM9414 * LL	0.00021312
TR_105532	-3.00609	delta blr1 * LL down vs QM9414 * LL	0.00672614	-2.48877	delta blr2 * LL down vs QM9414 * LL	0.0197262
TR_58356	-3.00164	delta blr1 * LL down vs QM9414 * LL	9.00568e-07	-2.42662	delta blr2 * LL down vs QM9414 * LL	1.03147e-05
TR_109381	-3.00098	delta blr1 * LL down vs QM9414 * LL	2.57742e-05	-2.15458	delta blr2 * LL down vs QM9414 * LL	0.000753315
TR_109015	-2.98646	delta blr1 * LL down vs QM9414 * LL	9.73952e-07	-2.49916	delta blr2 * LL down vs QM9414 * LL	7.3768e-06
TR_60931	-2.98626	delta blr1 * LL down vs QM9414 * LL	0.000255113	-2.16561	delta blr2 * LL down vs QM9414 * LL	0.0040736
TR_67509	-2.98402	delta blr1 * LL down vs QM9414 * LL	0.00437817	-3.99834	delta blr2 * LL down vs QM9414 * LL	0.000732945
TR_27599	-2.9673	delta blr1 * LL down vs QM9414 * LL	1.07242e-05	-2.4875	delta blr2 * LL down vs QM9414 * LL	6.74859e-05
TR_110444	-2.94746	delta blr1 * LL down vs QM9414 * LL	0.000496123	-2.08065	delta blr2 * LL down vs QM9414 * LL	0.00860938
TR_103273	-2.9424	delta blr1 * LL down vs QM9414 * LL	6.52293e-06	-3.26074	delta blr2 * LL down vs QM9414 * LL	2.34295e-06
TR_55790	-2.93264	delta blr1 * LL down vs QM9414 * LL	0.00271563	-2.16598	delta blr2 * LL down vs QM9414 * LL	0.0205868
TR_5656	-2.91609	delta blr1 * LL down vs QM9414 * LL	9.78521e-05	-2.71501	delta blr2 * LL down vs QM9414 * LL	0.000188626
TR_65041	-2.91269	delta blr1 * LL down vs QM9414 * LL	0.000466071	-3.43202	delta blr2 * LL down vs QM9414 * LL	0.000126934
TR_70912	-2.8931	delta blr1 * LL down vs QM9414 * LL	0.00110324	-2.85569	delta blr2 * LL down vs QM9414 * LL	0.00121683
TR_61618	-2.88586	delta blr1 * LL down vs QM9414 * LL	0.000132811	-3.42371	delta blr2 * LL down vs QM9414 * LL	3.00276e-05
TR_6107	-2.87234	delta blr1 * LL down vs QM9414 * LL	4.36928e-07	-2.81094	delta blr2 * LL down vs QM9414 * LL	5.5956e-07
TR_3333	-2.85796	delta blr1 * LL down vs QM9414 * LL	0.000146146	-4.05499	delta blr2 * LL down vs QM9414 * LL	7.65452e-06
TR_57735	-2.84544	delta blr1 * LL down vs QM9414 * LL	5.35403e-07	-3.04428	delta blr2 * LL down vs QM9414 * LL	2.51989e-07		responsive to light in the absence of photoreceptor (Chen et al., 29)	Light responsive TF
TR_2250	-2.83913	delta blr1 * LL down vs QM9414 * LL	1.59281e-05	-2.66983	delta blr2 * LL down vs QM9414 * LL	3.01588e-05
TR_44278	-2.83029	delta blr1 * LL down vs QM9414 * LL	4.59638e-05	-3.23485	delta blr2 * LL down vs QM9414 * LL	1.29999e-05
TR_106998	-2.82454	delta blr1 * LL down vs QM9414 * LL	4.89323e-05	-3.04844	delta blr2 * LL down vs QM9414 * LL	2.35912e-05
TR_111405	-2.82229	delta blr1 * LL down vs QM9414 * LL	0.0165327	-2.8811	delta blr2 * LL down vs QM9414 * LL	0.0148665
TR_112112	-2.82009	delta blr1 * LL down vs QM9414 * LL	9.90352e-06	-2.98343	delta blr2 * LL down vs QM9414 * LL	5.53362e-06
TR_21595	-2.81695	delta blr1 * LL down vs QM9414 * LL	3.53174e-06	-3.21314	delta blr2 * LL down vs QM9414 * LL	8.87306e-07
TR_121904	-2.81515	delta blr1 * LL down vs QM9414 * LL	1.50928e-06	-2.40923	delta blr2 * LL down vs QM9414 * LL	9.47271e-06
TR_110866	-2.81466	delta blr1 * LL down vs QM9414 * LL	7.41293e-06	-2.06287	delta blr2 * LL down vs QM9414 * LL	0.000270726
TR_5135	-2.78926	delta blr1 * LL down vs QM9414 * LL	5.10683e-06	-3.57108	delta blr2 * LL down vs QM9414 * LL	4.17526e-07
TR_29993	-2.78516	delta blr1 * LL down vs QM9414 * LL	0.00112161	-2.54401	delta blr2 * LL down vs QM9414 * LL	0.00228151
TR_105843	-2.78331	delta blr1 * LL down vs QM9414 * LL	9.5503e-06	-2.1207	delta blr2 * LL down vs QM9414 * LL	0.000215052
TR_48080	-2.77913	delta blr1 * LL down vs QM9414 * LL	2.36371e-05	-2.13124	delta blr2 * LL down vs QM9414 * LL	0.000427916
TR_58115	-2.77851	delta blr1 * LL down vs QM9414 * LL	1.18002e-05	-2.75173	delta blr2 * LL down vs QM9414 * LL	1.30758e-05
TR_53267	-2.77324	delta blr1 * LL down vs QM9414 * LL	1.82198e-06	-2.4078	delta blr2 * LL down vs QM9414 * LL	9.71828e-06
TR_72627	-2.7622	delta blr1 * LL down vs QM9414 * LL	5.3152e-05	-3.21085	delta blr2 * LL down vs QM9414 * LL	1.25969e-05		hypothetical G-protein coupled receptor protein, family 2, secretin like, possibly involved in signal transduction, related to N. crassa NCU786	G-proteins
TR_59322	-2.76115	delta blr1 * LL down vs QM9414 * LL	3.85772e-05	-3.10338	delta blr2 * LL down vs QM9414 * LL	1.22804e-05
TR_109846	-2.73262	delta blr1 * LL down vs QM9414 * LL	0.00565417	-2.53876	delta blr2 * LL down vs QM9414 * LL	0.0090899
TR_55407	-2.71774	delta blr1 * LL down vs QM9414 * LL	0.0246682	-3.06853	delta blr2 * LL down vs QM9414 * LL	0.0135782
TR_78072	-2.71644	delta blr1 * LL down vs QM9414 * LL	5.8571e-07	-3.10625	delta blr2 * LL down vs QM9414 * LL	1.2737e-07
TR_122287	-2.70545	delta blr1 * LL down vs QM9414 * LL	0.000126194	-3.33323	delta blr2 * LL down vs QM9414 * LL	1.85049e-05
TR_112080	-2.7021	delta blr1 * LL down vs QM9414 * LL	1.49991e-05	-2.26265	delta blr2 * LL down vs QM9414 * LL	0.000111001
TR_60490	-2.69467	delta blr1 * LL down vs QM9414 * LL	7.27227e-05	-2.33943	delta blr2 * LL down vs QM9414 * LL	0.000310057
TR_104168	-2.68812	delta blr1 * LL down vs QM9414 * LL	0.000160924	-2.23239	delta blr2 * LL down vs QM9414 * LL	0.000993105
TR_22755	-2.68226	delta blr1 * LL down vs QM9414 * LL	3.27524e-05	-2.19003	delta blr2 * LL down vs QM9414 * LL	0.000302262
TR_53956	-2.67934	delta blr1 * LL down vs QM9414 * LL	0.000408492	-2.27266	delta blr2 * LL down vs QM9414 * LL	0.00181738
TR_49048	-2.66771	delta blr1 * LL down vs QM9414 * LL	0.00066756	-2.11555	delta blr2 * LL down vs QM9414 * LL	0.0050471
TR_77647	-2.65233	delta blr1 * LL down vs QM9414 * LL	0.0024355	-3.17686	delta blr2 * LL down vs QM9414 * LL	0.000640763
TR_63774	-2.64866	delta blr1 * LL down vs QM9414 * LL	0.000336912	-2.51747	delta blr2 * LL down vs QM9414 * LL	0.000537715
TR_65055	-2.62143	delta blr1 * LL down vs QM9414 * LL	0.0123056	-2.21485	delta blr2 * LL down vs QM9414 * LL	0.0327112
TR_2316	-2.61688	delta blr1 * LL down vs QM9414 * LL	0.000303818	-3.31698	delta blr2 * LL down vs QM9414 * LL	3.64153e-05
TR_81668	-2.59731	delta blr1 * LL down vs QM9414 * LL	7.1954e-06	-2.99178	delta blr2 * LL down vs QM9414 * LL	1.50592e-06
TR_69064	-2.5933	delta blr1 * LL down vs QM9414 * LL	2.24368e-05	-2.72592	delta blr2 * LL down vs QM9414 * LL	1.30436e-05
TR_63093	-2.59298	delta blr1 * LL down vs QM9414 * LL	0.000244436	-2.76656	delta blr2 * LL down vs QM9414 * LL	0.000132384
TR_70439	-2.58368	delta blr1 * LL down vs QM9414 * LL	7.5739e-05	-2.38368	delta blr2 * LL down vs QM9414 * LL	0.000177405
TR_110708	-2.57542	delta blr1 * LL down vs QM9414 * LL	2.05182e-05	-2.48207	delta blr2 * LL down vs QM9414 * LL	3.10944e-05
TR_121405	-2.57434	delta blr1 * LL down vs QM9414 * LL	0.000531146	-2.89489	delta blr2 * LL down vs QM9414 * LL	0.000186722
TR_105763	-2.57396	delta blr1 * LL down vs QM9414 * LL	0.00580473	-3.05897	delta blr2 * LL down vs QM9414 * LL	0.00178772		Distantly related to C. albicans Rbt5p. Putative cell wall protein.	Cell wall
TR_60591	-2.57272	delta blr1 * LL down vs QM9414 * LL	0.00044046	-2.57968	delta blr2 * LL down vs QM9414 * LL	0.000429644
TR_32402	-2.5711	delta blr1 * LL down vs QM9414 * LL	2.17369e-05	-2.43401	delta blr2 * LL down vs QM9414 * LL	4.03828e-05
TR_105804	-2.56754	delta blr1 * LL down vs QM9414 * LL	8.99103e-05	-2.48465	delta blr2 * LL down vs QM9414 * LL	0.000126549		candidate polyketide synthase	PKS
TR_62475	-2.56269	delta blr1 * LL down vs QM9414 * LL	0.00551923	-4.16605	delta blr2 * LL down vs QM9414 * LL	0.000206573
TR_110220	-2.56202	delta blr1 * LL down vs QM9414 * LL	0.00720037	-2.06299	delta blr2 * LL down vs QM9414 * LL	0.0297793
TR_67958	-2.56017	delta blr1 * LL down vs QM9414 * LL	0.0196749	-2.46641	delta blr2 * LL down vs QM9414 * LL	0.0241057
TR_65179	-2.55936	delta blr1 * LL down vs QM9414 * LL	3.65068e-05	-2.10378	delta blr2 * LL down vs QM9414 * LL	0.000343926
TR_110079	-2.55642	delta blr1 * LL down vs QM9414 * LL	0.000584982	-2.50484	delta blr2 * LL down vs QM9414 * LL	0.000703799
TR_121154	-2.54775	delta blr1 * LL down vs QM9414 * LL	0.00371411	-2.16611	delta blr2 * LL down vs QM9414 * LL	0.0123005
TR_109078	-2.54559	delta blr1 * LL down vs QM9414 * LL	6.15943e-07	-2.57987	delta blr2 * LL down vs QM9414 * LL	5.19949e-07		TRE3289, hypothetical prenyltransferase, related to E. nidulans CaaX farnesyltransferase beta subunit ram1	SEX
TR_56427	-2.54483	delta blr1 * LL down vs QM9414 * LL	7.64891e-08	-2.19288	delta blr2 * LL down vs QM9414 * LL	6.32491e-07
TR_124228	-2.54206	delta blr1 * LL down vs QM9414 * LL	0.000664134	-2.1879	delta blr2 * LL down vs QM9414 * LL	0.00261607
TR_107495	-2.54183	delta blr1 * LL down vs QM9414 * LL	0.00866201	-2.87416	delta blr2 * LL down vs QM9414 * LL	0.00389739
TR_123471	-2.53555	delta blr1 * LL down vs QM9414 * LL	9.39353e-07	-2.26624	delta blr2 * LL down vs QM9414 * LL	4.12821e-06
TR_68588	-2.53377	delta blr1 * LL down vs QM9414 * LL	0.000814555	-2.69266	delta blr2 * LL down vs QM9414 * LL	0.000477079
TR_106294	-2.53057	delta blr1 * LL down vs QM9414 * LL	0.000666363	-2.43479	delta blr2 * LL down vs QM9414 * LL	0.000946001
TR_107524	-2.51883	delta blr1 * LL down vs QM9414 * LL	1.92848e-06	-2.3487	delta blr2 * LL down vs QM9414 * LL	4.71621e-06
TR_3568	-2.51557	delta blr1 * LL down vs QM9414 * LL	0.000187069	-2.1812	delta blr2 * LL down vs QM9414 * LL	0.000816358
TR_27181	-2.50611	delta blr1 * LL down vs QM9414 * LL	0.000122526	-4.81521	delta blr2 * LL down vs QM9414 * LL	3.46076e-07
TR_120864	-2.50589	delta blr1 * LL down vs QM9414 * LL	0.000625156	-2.22542	delta blr2 * LL down vs QM9414 * LL	0.00188829
TR_76204	-2.50293	delta blr1 * LL down vs QM9414 * LL	0.000202661	-2.28969	delta blr2 * LL down vs QM9414 * LL	0.000504223
TR_75444	-2.50213	delta blr1 * LL down vs QM9414 * LL	6.79646e-07	-2.39258	delta blr2 * LL down vs QM9414 * LL	1.225e-06		related to A. nidulans signalosome subunit 4 (CsnD), putatively involved in regulation of sexual development	SEX
TR_52972	-2.50035	delta blr1 * LL down vs QM9414 * LL	7.77371e-05	-2.16281	delta blr2 * LL down vs QM9414 * LL	0.000387657
TR_105356	-2.4973	delta blr1 * LL down vs QM9414 * LL	4.26447e-06	-3.08962	delta blr2 * LL down vs QM9414 * LL	3.73062e-07
TR_70108	-2.49688	delta blr1 * LL down vs QM9414 * LL	0.000443627	-2.48751	delta blr2 * LL down vs QM9414 * LL	0.000459769
TR_56003	-2.49061	delta blr1 * LL down vs QM9414 * LL	1.75399e-07	-2.91606	delta blr2 * LL down vs QM9414 * LL	2.40603e-08
TR_72183	-2.4899	delta blr1 * LL down vs QM9414 * LL	0.000114335	-3.42125	delta blr2 * LL down vs QM9414 * LL	5.07627e-06
TR_74480	-2.47898	delta blr1 * LL down vs QM9414 * LL	1.41208e-05	-2.122	delta blr2 * LL down vs QM9414 * LL	9.65108e-05
TR_112115	-2.47511	delta blr1 * LL down vs QM9414 * LL	8.38052e-05	-2.85166	delta blr2 * LL down vs QM9414 * LL	1.90682e-05
TR_109443	-2.46611	delta blr1 * LL down vs QM9414 * LL	0.00154818	-2.093	delta blr2 * LL down vs QM9414 * LL	0.00635247
TR_61278	-2.46406	delta blr1 * LL down vs QM9414 * LL	0.0111975	-2.85291	delta blr2 * LL down vs QM9414 * LL	0.00436387
TR_44038	-2.46109	delta blr1 * LL down vs QM9414 * LL	1.17267e-05	-2.1158	delta blr2 * LL down vs QM9414 * LL	7.8324e-05
TR_110406	-2.44449	delta blr1 * LL down vs QM9414 * LL	1.39541e-05	-2.26894	delta blr2 * LL down vs QM9414 * LL	3.4832e-05
TR_65085	-2.44388	delta blr1 * LL down vs QM9414 * LL	0.00619123	-3.55665	delta blr2 * LL down vs QM9414 * LL	0.000436971
TR_79037	-2.43978	delta blr1 * LL down vs QM9414 * LL	0.00314194	-2.35006	delta blr2 * LL down vs QM9414 * LL	0.00422917
TR_103394	-2.43809	delta blr1 * LL down vs QM9414 * LL	0.00019871	-2.22215	delta blr2 * LL down vs QM9414 * LL	0.000529332
TR_112524	-2.42127	delta blr1 * LL down vs QM9414 * LL	0.000295468	-2.27312	delta blr2 * LL down vs QM9414 * LL	0.0005652
TR_41425	-2.41291	delta blr1 * LL down vs QM9414 * LL	0.000679409	-2.03201	delta blr2 * LL down vs QM9414 * LL	0.00358321
TR_105458	-2.41184	delta blr1 * LL down vs QM9414 * LL	0.00192955	-2.65532	delta blr2 * LL down vs QM9414 * LL	0.000854489
TR_55545	-2.41075	delta blr1 * LL down vs QM9414 * LL	5.79539e-05	-2.44052	delta blr2 * LL down vs QM9414 * LL	5.04249e-05
TR_63703	-2.40757	delta blr1 * LL down vs QM9414 * LL	9.36741e-06	-2.16836	delta blr2 * LL down vs QM9414 * LL	3.58914e-05
TR_77473	-2.40451	delta blr1 * LL down vs QM9414 * LL	0.00525451	-2.98324	delta blr2 * LL down vs QM9414 * LL	0.00105686		TRE77473, hypothetical DNA photolyase, N-terminal, class 1, FAD-binding; related to Gloeobacter violaceus Cryptochrome DASH	light
TR_69881	-2.4041	delta blr1 * LL down vs QM9414 * LL	6.19934e-05	-2.44582	delta blr2 * LL down vs QM9414 * LL	5.10251e-05		related to S. cerevisiae Dit1p, putative sporulation specific enzyme required for spore wall maturation	SEX
TR_5502	-2.40388	delta blr1 * LL down vs QM9414 * LL	1.32075e-05	-2.40375	delta blr2 * LL down vs QM9414 * LL	1.32165e-05
TR_110880	-2.39699	delta blr1 * LL down vs QM9414 * LL	0.0120255	-2.50863	delta blr2 * LL down vs QM9414 * LL	0.00893319
TR_51375	-2.39342	delta blr1 * LL down vs QM9414 * LL	0.0211982	-2.32586	delta blr2 * LL down vs QM9414 * LL	0.0250039
TR_111733	-2.39327	delta blr1 * LL down vs QM9414 * LL	1.64158e-05	-2.06505	delta blr2 * LL down vs QM9414 * LL	0.000107763		candidate a-glycosidase distantly related to a-1,2-mannosidase	Glycoside Hydrolase Family 92 protein
TR_37827	-2.39138	delta blr1 * LL down vs QM9414 * LL	4.16309e-06	-2.25001	delta blr2 * LL down vs QM9414 * LL	9.28953e-06
TR_53446	-2.39026	delta blr1 * LL down vs QM9414 * LL	1.04407e-05	-2.03685	delta blr2 * LL down vs QM9414 * LL	8.5039e-05
TR_103920	-2.38502	delta blr1 * LL down vs QM9414 * LL	3.03586e-05	-2.01084	delta blr2 * LL down vs QM9414 * LL	0.00025505
TR_49059	-2.37997	delta blr1 * LL down vs QM9414 * LL	8.80121e-05	-2.18456	delta blr2 * LL down vs QM9414 * LL	0.000235462	FRH1	nuclear exosomal RNA helicase, related to S. cerevisiae Mtr4p, similarity to N. crassa FRH, which is involved in regulation of circadian clock, interacts with FRQ	light
TR_64018	-2.37916	delta blr1 * LL down vs QM9414 * LL	3.48283e-05	-2.67817	delta blr2 * LL down vs QM9414 * LL	8.95279e-06	STE2	TRE18617, mating type pheromone G-protein coupled receptor	SEX
TR_106487	-2.37282	delta blr1 * LL down vs QM9414 * LL	0.00273876	-2.01719	delta blr2 * LL down vs QM9414 * LL	0.0106145
TR_105383	-2.37221	delta blr1 * LL down vs QM9414 * LL	0.0016283	-2.5737	delta blr2 * LL down vs QM9414 * LL	0.000794269
TR_122736	-2.36911	delta blr1 * LL down vs QM9414 * LL	0.00324283	-2.0087	delta blr2 * LL down vs QM9414 * LL	0.0124636
TR_3310	-2.36498	delta blr1 * LL down vs QM9414 * LL	2.21619e-05	-2.08624	delta blr2 * LL down vs QM9414 * LL	0.000108449
TR_54962	-2.36339	delta blr1 * LL down vs QM9414 * LL	0.000335308	-2.8623	delta blr2 * LL down vs QM9414 * LL	4.95567e-05
TR_4294	-2.36023	delta blr1 * LL down vs QM9414 * LL	0.000118659	-2.01552	delta blr2 * LL down vs QM9414 * LL	0.000733056
TR_5742	-2.35632	delta blr1 * LL down vs QM9414 * LL	0.000762872	-2.06184	delta blr2 * LL down vs QM9414 * LL	0.00282388
TR_108346	-2.3558	delta blr1 * LL down vs QM9414 * LL	0.000172504	-2.48865	delta blr2 * LL down vs QM9414 * LL	9.54541e-05	chi18-8	candidate b-glycosidase related to chitinase; CHI18-8 (GenBank acc. No. DAA5856); fungal subgroup C chitinase	Glycoside Hydrolase Family 18 protein
TR_59771	-2.35545	delta blr1 * LL down vs QM9414 * LL	5.0351e-05	-2.63424	delta blr2 * LL down vs QM9414 * LL	1.40323e-05
TR_71823	-2.35265	delta blr1 * LL down vs QM9414 * LL	0.000364823	-2.22683	delta blr2 * LL down vs QM9414 * LL	0.000647055		This domain is found in a number of fungal transcription factors including transcriptional activator xlnR, yeast regulatory protein GAL4, and other transcription proteins regulating a variety of cellular and metabolic processes.
TR_53314	-2.35108	delta blr1 * LL down vs QM9414 * LL	0.000143394	-2.10668	delta blr2 * LL down vs QM9414 * LL	0.000497138
TR_80875	-2.34694	delta blr1 * LL down vs QM9414 * LL	2.79689e-05	-2.07355	delta blr2 * LL down vs QM9414 * LL	0.000133454
TR_105979	-2.3434	delta blr1 * LL down vs QM9414 * LL	0.000447609	-2.47535	delta blr2 * LL down vs QM9414 * LL	0.000257158
TR_59152	-2.34046	delta blr1 * LL down vs QM9414 * LL	0.00236002	-2.3212	delta blr2 * LL down vs QM9414 * LL	0.00253437
TR_58428	-2.33903	delta blr1 * LL down vs QM9414 * LL	0.00329819	-2.45497	delta blr2 * LL down vs QM9414 * LL	0.00221304
TR_76817	-2.33845	delta blr1 * LL down vs QM9414 * LL	0.000903525	-2.17905	delta blr2 * LL down vs QM9414 * LL	0.00178812		areA is the major nitrogen regulatory protein. Positively acting regulatory gene of nitrogen metabolite repression
TR_104215	-2.33832	delta blr1 * LL down vs QM9414 * LL	4.42654e-05	-2.2618	delta blr2 * LL down vs QM9414 * LL	6.61251e-05
TR_60557	-2.33421	delta blr1 * LL down vs QM9414 * LL	0.00415883	-2.38365	delta blr2 * LL down vs QM9414 * LL	0.00351561
TR_65739	-2.32759	delta blr1 * LL down vs QM9414 * LL	0.0014318	-2.34862	delta blr2 * LL down vs QM9414 * LL	0.00131819
TR_73560	-2.32406	delta blr1 * LL down vs QM9414 * LL	0.00677672	-2.05983	delta blr2 * LL down vs QM9414 * LL	0.0166336
TR_107278	-2.32004	delta blr1 * LL down vs QM9414 * LL	0.0146048	-2.27761	delta blr2 * LL down vs QM9414 * LL	0.0164662
TR_111362	-2.31842	delta blr1 * LL down vs QM9414 * LL	0.00452099	-2.4862	delta blr2 * LL down vs QM9414 * LL	0.00258946
TR_102785	-2.31569	delta blr1 * LL down vs QM9414 * LL	0.00126239	-2.11489	delta blr2 * LL down vs QM9414 * LL	0.00297502
TR_61020	-2.31437	delta blr1 * LL down vs QM9414 * LL	0.00417305	-2.60045	delta blr2 * LL down vs QM9414 * LL	0.00163009
TR_103660	-2.31403	delta blr1 * LL down vs QM9414 * LL	1.53178e-05	-2.54822	delta blr2 * LL down vs QM9414 * LL	4.6572e-06
TR_108188	-2.31387	delta blr1 * LL down vs QM9414 * LL	0.000175291	-2.36901	delta blr2 * LL down vs QM9414 * LL	0.000135039
TR_55634	-2.3095	delta blr1 * LL down vs QM9414 * LL	8.13899e-06	-2.03849	delta blr2 * LL down vs QM9414 * LL	4.48461e-05
TR_110729	-2.30944	delta blr1 * LL down vs QM9414 * LL	0.00963476	-2.63369	delta blr2 * LL down vs QM9414 * LL	0.00378371
TR_69425	-2.30604	delta blr1 * LL down vs QM9414 * LL	9.80312e-06	-2.02514	delta blr2 * LL down vs QM9414 * LL	5.74073e-05
TR_26160	-2.3037	delta blr1 * LL down vs QM9414 * LL	0.0052681	-2.60814	delta blr2 * LL down vs QM9414 * LL	0.00198897
TR_56726	-2.30261	delta blr1 * LL down vs QM9414 * LL	5.85503e-05	-2.41718	delta blr2 * LL down vs QM9414 * LL	3.29555e-05
TR_105838	-2.29297	delta blr1 * LL down vs QM9414 * LL	4.03742e-05	-2.38647	delta blr2 * LL down vs QM9414 * LL	2.48373e-05
TR_59382	-2.28371	delta blr1 * LL down vs QM9414 * LL	0.000142324	-2.76606	delta blr2 * LL down vs QM9414 * LL	1.7422e-05
TR_21435	-2.2817	delta blr1 * LL down vs QM9414 * LL	0.000131238	-2.49756	delta blr2 * LL down vs QM9414 * LL	4.72473e-05
TR_75424	-2.27535	delta blr1 * LL down vs QM9414 * LL	1.8487e-05	-2.27672	delta blr2 * LL down vs QM9414 * LL	1.83439e-05
TR_34252	-2.27521	delta blr1 * LL down vs QM9414 * LL	0.00242117	-6.14707	delta blr2 * LL down vs QM9414 * LL	1.09769e-06
TR_60445	-2.27482	delta blr1 * LL down vs QM9414 * LL	0.0107788	-2.31848	delta blr2 * LL down vs QM9414 * LL	0.00942109
TR_108201	-2.27318	delta blr1 * LL down vs QM9414 * LL	3.89413e-06	-2.09594	delta blr2 * LL down vs QM9414 * LL	1.22765e-05
TR_106493	-2.26523	delta blr1 * LL down vs QM9414 * LL	1.33049e-05	-2.04792	delta blr2 * LL down vs QM9414 * LL	5.23987e-05
TR_60008	-2.26155	delta blr1 * LL down vs QM9414 * LL	3.28756e-06	-2.07473	delta blr2 * LL down vs QM9414 * LL	1.13312e-05
TR_59952	-2.2566	delta blr1 * LL down vs QM9414 * LL	0.000726101	-2.40055	delta blr2 * LL down vs QM9414 * LL	0.000387828
TR_68169	-2.25533	delta blr1 * LL down vs QM9414 * LL	0.000321647	-3.05887	delta blr2 * LL down vs QM9414 * LL	1.3925e-05		TRE68169, hypothetical Calcium transporter	Ca
TR_59508	-2.24863	delta blr1 * LL down vs QM9414 * LL	0.0035018	-2.43957	delta blr2 * LL down vs QM9414 * LL	0.00174236
TR_122948	-2.2433	delta blr1 * LL down vs QM9414 * LL	0.000232494	-2.15279	delta blr2 * LL down vs QM9414 * LL	0.000372151
TR_111570	-2.2356	delta blr1 * LL down vs QM9414 * LL	0.000231448	-2.34064	delta blr2 * LL down vs QM9414 * LL	0.000137927
TR_66598	-2.23245	delta blr1 * LL down vs QM9414 * LL	0.000374537	-2.48033	delta blr2 * LL down vs QM9414 * LL	0.00012052
TR_28036	-2.22834	delta blr1 * LL down vs QM9414 * LL	0.0137406	-2.17193	delta blr2 * LL down vs QM9414 * LL	0.016403
TR_2508	-2.22078	delta blr1 * LL down vs QM9414 * LL	0.00503119	-2.27473	delta blr2 * LL down vs QM9414 * LL	0.00412388		hypothetical TCP1 subunit beta	HSP6cytolplasma
TR_68585	-2.22039	delta blr1 * LL down vs QM9414 * LL	0.000486022	-2.16762	delta blr2 * LL down vs QM9414 * LL	0.000631126
TR_111818	-2.20775	delta blr1 * LL down vs QM9414 * LL	0.00018585	-2.23025	delta blr2 * LL down vs QM9414 * LL	0.000165032
TR_111537	-2.19741	delta blr1 * LL down vs QM9414 * LL	0.0287729	-2.32854	delta blr2 * LL down vs QM9414 * LL	0.0203322
TR_123090	-2.1974	delta blr1 * LL down vs QM9414 * LL	2.50967e-07	-2.13435	delta blr2 * LL down vs QM9414 * LL	3.95699e-07
TR_41590	-2.19298	delta blr1 * LL down vs QM9414 * LL	0.000466288	-2.21478	delta blr2 * LL down vs QM9414 * LL	0.000418143
TR_3394	-2.18978	delta blr1 * LL down vs QM9414 * LL	0.000208515	-2.01793	delta blr2 * LL down vs QM9414 * LL	0.00055458
TR_61642	-2.18942	delta blr1 * LL down vs QM9414 * LL	2.87646e-06	-4.08915	delta blr2 * LL down vs QM9414 * LL	2.07418e-09
TR_103459	-2.18632	delta blr1 * LL down vs QM9414 * LL	0.000541543	-2.009	delta blr2 * LL down vs QM9414 * LL	0.00138081
TR_121098	-2.18548	delta blr1 * LL down vs QM9414 * LL	0.000107195	-2.50151	delta blr2 * LL down vs QM9414 * LL	2.14521e-05
TR_62977	-2.18489	delta blr1 * LL down vs QM9414 * LL	0.0145196	-2.71862	delta blr2 * LL down vs QM9414 * LL	0.00309083
TR_56370	-2.18472	delta blr1 * LL down vs QM9414 * LL	0.000423011	-2.69916	delta blr2 * LL down vs QM9414 * LL	4.3853e-05
TR_4767	-2.17919	delta blr1 * LL down vs QM9414 * LL	1.05265e-06	-2.00705	delta blr2 * LL down vs QM9414 * LL	3.8033e-06
TR_111304	-2.17804	delta blr1 * LL down vs QM9414 * LL	0.00468438	-2.00955	delta blr2 * LL down vs QM9414 * LL	0.00934388
TR_67209	-2.17452	delta blr1 * LL down vs QM9414 * LL	2.44481e-07	-2.05473	delta blr2 * LL down vs QM9414 * LL	6.07878e-07
TR_111022	-2.17212	delta blr1 * LL down vs QM9414 * LL	9.46982e-05	-2.2894	delta blr2 * LL down vs QM9414 * LL	4.94359e-05
TR_108013	-2.16934	delta blr1 * LL down vs QM9414 * LL	6.92287e-06	-2.28173	delta blr2 * LL down vs QM9414 * LL	3.41628e-06
TR_64377	-2.16489	delta blr1 * LL down vs QM9414 * LL	0.000172177	-2.02224	delta blr2 * LL down vs QM9414 * LL	0.000397942
TR_41152	-2.1627	delta blr1 * LL down vs QM9414 * LL	0.000176252	-2.19094	delta blr2 * LL down vs QM9414 * LL	0.000150711
TR_110678	-2.15799	delta blr1 * LL down vs QM9414 * LL	2.63145e-05	-2.57748	delta blr2 * LL down vs QM9414 * LL	2.71535e-06
TR_21663	-2.15748	delta blr1 * LL down vs QM9414 * LL	0.000213313	-2.20457	delta blr2 * LL down vs QM9414 * LL	0.0001649
TR_67868	-2.15553	delta blr1 * LL down vs QM9414 * LL	0.000476872	-2.31157	delta blr2 * LL down vs QM9414 * LL	0.000219254
TR_106089	-2.15529	delta blr1 * LL down vs QM9414 * LL	0.000294454	-2.10073	delta blr2 * LL down vs QM9414 * LL	0.00039818
TR_112114	-2.15453	delta blr1 * LL down vs QM9414 * LL	0.000444761	-2.65048	delta blr2 * LL down vs QM9414 * LL	4.67367e-05
TR_111126	-2.15279	delta blr1 * LL down vs QM9414 * LL	0.00825164	-2.09719	delta blr2 * LL down vs QM9414 * LL	0.0101599
TR_58412	-2.1513	delta blr1 * LL down vs QM9414 * LL	0.000169574	-2.1411	delta blr2 * LL down vs QM9414 * LL	0.000179723
TR_22830	-2.1512	delta blr1 * LL down vs QM9414 * LL	0.00012911	-2.79632	delta blr2 * LL down vs QM9414 * LL	6.14066e-06
TR_74156	-2.14788	delta blr1 * LL down vs QM9414 * LL	0.000255806	-2.37343	delta blr2 * LL down vs QM9414 * LL	8.00822e-05
TR_59582	-2.14034	delta blr1 * LL down vs QM9414 * LL	0.000189597	-2.13916	delta blr2 * LL down vs QM9414 * LL	0.000190876
TR_55871	-2.1369	delta blr1 * LL down vs QM9414 * LL	1.49628e-05	-2.34298	delta blr2 * LL down vs QM9414 * LL	4.26428e-06
TR_59377	-2.13563	delta blr1 * LL down vs QM9414 * LL	0.000500083	-2.29619	delta blr2 * LL down vs QM9414 * LL	0.000222013
TR_32212	-2.13486	delta blr1 * LL down vs QM9414 * LL	1.02409e-05	-2.16853	delta blr2 * LL down vs QM9414 * LL	8.194e-06
TR_121441	-2.13296	delta blr1 * LL down vs QM9414 * LL	0.0290036	-3.60372	delta blr2 * LL down vs QM9414 * LL	0.00104759
TR_111192	-2.1294	delta blr1 * LL down vs QM9414 * LL	0.000817091	-2.04101	delta blr2 * LL down vs QM9414 * LL	0.00130006
TR_54722	-2.12431	delta blr1 * LL down vs QM9414 * LL	0.000218829	-2.22724	delta blr2 * LL down vs QM9414 * LL	0.000123599
TR_64818	-2.1239	delta blr1 * LL down vs QM9414 * LL	0.00050117	-2.05991	delta blr2 * LL down vs QM9414 * LL	0.000712214
TR_76771	-2.12123	delta blr1 * LL down vs QM9414 * LL	6.34653e-08	-2.14726	delta blr2 * LL down vs QM9414 * LL	5.19057e-08
TR_102901	-2.12035	delta blr1 * LL down vs QM9414 * LL	7.3196e-06	-2.06967	delta blr2 * LL down vs QM9414 * LL	1.0468e-05
TR_102562	-2.1191	delta blr1 * LL down vs QM9414 * LL	0.0337042	-2.30468	delta blr2 * LL down vs QM9414 * LL	0.0202882
TR_121166	-2.1164	delta blr1 * LL down vs QM9414 * LL	0.000173796	-2.13796	delta blr2 * LL down vs QM9414 * LL	0.000153211
TR_59578	-2.11383	delta blr1 * LL down vs QM9414 * LL	0.00375935	-2.07534	delta blr2 * LL down vs QM9414 * LL	0.00445319		candidate oligo-1,6-glucosdiase	Glycoside Hydrolase Family 13 protein
TR_78462	-2.11311	delta blr1 * LL down vs QM9414 * LL	0.000869288	-2.25115	delta blr2 * LL down vs QM9414 * LL	0.00043778
TR_52960	-2.11021	delta blr1 * LL down vs QM9414 * LL	4.00792e-05	-2.28438	delta blr2 * LL down vs QM9414 * LL	1.39282e-05
TR_111357	-2.10909	delta blr1 * LL down vs QM9414 * LL	0.00201818	-3.16659	delta blr2 * LL down vs QM9414 * LL	4.27163e-05
TR_109300	-2.10761	delta blr1 * LL down vs QM9414 * LL	0.00804071	-2.60263	delta blr2 * LL down vs QM9414 * LL	0.00142287
TR_108852	-2.10577	delta blr1 * LL down vs QM9414 * LL	0.00294953	-2.33857	delta blr2 * LL down vs QM9414 * LL	0.00108874
TR_70429	-2.10299	delta blr1 * LL down vs QM9414 * LL	0.00109588	-2.72032	delta blr2 * LL down vs QM9414 * LL	7.67157e-05
TR_69569	-2.10133	delta blr1 * LL down vs QM9414 * LL	0.00949643	-2.40809	delta blr2 * LL down vs QM9414 * LL	0.00317589
TR_34221	-2.09999	delta blr1 * LL down vs QM9414 * LL	0.00684276	-2.79908	delta blr2 * LL down vs QM9414 * LL	0.000610715
TR_56467	-2.09783	delta blr1 * LL down vs QM9414 * LL	0.00210828	-2.0055	delta blr2 * LL down vs QM9414 * LL	0.00331593
TR_53499	-2.09533	delta blr1 * LL down vs QM9414 * LL	0.00300136	-2.40519	delta blr2 * LL down vs QM9414 * LL	0.000807599
TR_66092	-2.09475	delta blr1 * LL down vs QM9414 * LL	0.0133099	-2.3166	delta blr2 * LL down vs QM9414 * LL	0.0061981
TR_110471	-2.09391	delta blr1 * LL down vs QM9414 * LL	0.0210209	-2.04514	delta blr2 * LL down vs QM9414 * LL	0.0246883
TR_70001	-2.09278	delta blr1 * LL down vs QM9414 * LL	0.00448819	-2.17799	delta blr2 * LL down vs QM9414 * LL	0.00312158
TR_30578	-2.09192	delta blr1 * LL down vs QM9414 * LL	0.000908689	-2.47535	delta blr2 * LL down vs QM9414 * LL	0.000148872
TR_59362	-2.09091	delta blr1 * LL down vs QM9414 * LL	0.00185878	-2.26583	delta blr2 * LL down vs QM9414 * LL	0.000822277
TR_104585	-2.08853	delta blr1 * LL down vs QM9414 * LL	0.00125333	-2.53699	delta blr2 * LL down vs QM9414 * LL	0.000165304
TR_68470	-2.08763	delta blr1 * LL down vs QM9414 * LL	0.0036719	-4.29646	delta blr2 * LL down vs QM9414 * LL	7.39038e-06
TR_55782	-2.08636	delta blr1 * LL down vs QM9414 * LL	0.0107766	-2.61738	delta blr2 * LL down vs QM9414 * LL	0.00178412
TR_106654	-2.08508	delta blr1 * LL down vs QM9414 * LL	0.000992597	-2.54861	delta blr2 * LL down vs QM9414 * LL	0.000117074		This domain is found in a number of fungal transcription factors including transcriptional activator xlnR, yeast regulatory protein GAL4, and other transcription proteins regulating a variety of cellular and metabolic processes.
TR_76050	-2.085	delta blr1 * LL down vs QM9414 * LL	0.00041953	-2.43316	delta blr2 * LL down vs QM9414 * LL	7.07986e-05
TR_54972	-2.08034	delta blr1 * LL down vs QM9414 * LL	7.87525e-05	-2.00596	delta blr2 * LL down vs QM9414 * LL	0.000129022
TR_106129	-2.07651	delta blr1 * LL down vs QM9414 * LL	0.00640145	-2.33056	delta blr2 * LL down vs QM9414 * LL	0.00234365
TR_122565	-2.07603	delta blr1 * LL down vs QM9414 * LL	0.0114481	-2.00046	delta blr2 * LL down vs QM9414 * LL	0.0153145		Cysteine synthase	Generation of sulfide and cysteine
TR_109677	-2.07162	delta blr1 * LL down vs QM9414 * LL	0.00120402	-2.22051	delta blr2 * LL down vs QM9414 * LL	0.000569913
TR_77423	-2.07103	delta blr1 * LL down vs QM9414 * LL	0.00124008	-2.29891	delta blr2 * LL down vs QM9414 * LL	0.000406069
TR_59515	-2.06978	delta blr1 * LL down vs QM9414 * LL	0.000689136	-2.03284	delta blr2 * LL down vs QM9414 * LL	0.000848222
TR_59830	-2.06898	delta blr1 * LL down vs QM9414 * LL	0.00418178	-2.70761	delta blr2 * LL down vs QM9414 * LL	0.000354847
TR_5787	-2.06583	delta blr1 * LL down vs QM9414 * LL	2.898e-05	-2.18092	delta blr2 * LL down vs QM9414 * LL	1.35379e-05
TR_108191	-2.06274	delta blr1 * LL down vs QM9414 * LL	0.0215463	-2.16459	delta blr2 * LL down vs QM9414 * LL	0.0153888
TR_67600	-2.06258	delta blr1 * LL down vs QM9414 * LL	2.05813e-05	-2.22546	delta blr2 * LL down vs QM9414 * LL	7.00749e-06
TR_112386	-2.06041	delta blr1 * LL down vs QM9414 * LL	0.000534594	-2.5326	delta blr2 * LL down vs QM9414 * LL	5.12677e-05
TR_58077	-2.05909	delta blr1 * LL down vs QM9414 * LL	1.6524e-05	-2.01351	delta blr2 * LL down vs QM9414 * LL	2.30485e-05
TR_107973	-2.05882	delta blr1 * LL down vs QM9414 * LL	0.00444421	-2.70944	delta blr2 * LL down vs QM9414 * LL	0.000359684
TR_122172	-2.05865	delta blr1 * LL down vs QM9414 * LL	0.00250035	-2.11477	delta blr2 * LL down vs QM9414 * LL	0.00190745
TR_4114	-2.05863	delta blr1 * LL down vs QM9414 * LL	2.11172e-06	-2.10316	delta blr2 * LL down vs QM9414 * LL	1.507e-06
TR_109335	-2.05623	delta blr1 * LL down vs QM9414 * LL	0.0029259	-2.02268	delta blr2 * LL down vs QM9414 * LL	0.00344365
TR_112539	-2.05553	delta blr1 * LL down vs QM9414 * LL	0.00407752	-2.39887	delta blr2 * LL down vs QM9414 * LL	0.000956762
TR_105447	-2.05443	delta blr1 * LL down vs QM9414 * LL	0.000462384	-2.13902	delta blr2 * LL down vs QM9414 * LL	0.000285496
TR_62938	-2.04842	delta blr1 * LL down vs QM9414 * LL	0.00577274	-2.05168	delta blr2 * LL down vs QM9414 * LL	0.00569061
TR_22388	-2.0467	delta blr1 * LL down vs QM9414 * LL	5.69838e-05	-2.32931	delta blr2 * LL down vs QM9414 * LL	1.0042e-05
TR_109264	-2.04506	delta blr1 * LL down vs QM9414 * LL	0.000442687	-2.18268	delta blr2 * LL down vs QM9414 * LL	0.000202525
TR_111873	-2.04176	delta blr1 * LL down vs QM9414 * LL	0.00205359	-2.02961	delta blr2 * LL down vs QM9414 * LL	0.00218585
TR_112604	-2.04008	delta blr1 * LL down vs QM9414 * LL	0.00436117	-2.05203	delta blr2 * LL down vs QM9414 * LL	0.00412654
TR_105537	-2.0381	delta blr1 * LL down vs QM9414 * LL	0.00147767	-2.15009	delta blr2 * LL down vs QM9414 * LL	0.000828652
TR_67538	-2.03683	delta blr1 * LL down vs QM9414 * LL	0.00406086	-2.15559	delta blr2 * LL down vs QM9414 * LL	0.0023608		catalase
TR_70631	-2.03674	delta blr1 * LL down vs QM9414 * LL	0.000393326	-2.10104	delta blr2 * LL down vs QM9414 * LL	0.000268565
TR_60739	-2.03667	delta blr1 * LL down vs QM9414 * LL	5.2561e-05	-2.33015	delta blr2 * LL down vs QM9414 * LL	8.49237e-06
TR_63151	-2.02764	delta blr1 * LL down vs QM9414 * LL	0.000543249	-2.00361	delta blr2 * LL down vs QM9414 * LL	0.000627699
TR_121653	-2.0275	delta blr1 * LL down vs QM9414 * LL	0.00699246	-2.50814	delta blr2 * LL down vs QM9414 * LL	0.00106677
TR_34353	-2.02534	delta blr1 * LL down vs QM9414 * LL	0.0132269	-2.17651	delta blr2 * LL down vs QM9414 * LL	0.00745981
TR_56758	-2.02434	delta blr1 * LL down vs QM9414 * LL	8.42702e-05	-2.80189	delta blr2 * LL down vs QM9414 * LL	1.42164e-06
TR_108024	-2.01715	delta blr1 * LL down vs QM9414 * LL	0.000608333	-2.28449	delta blr2 * LL down vs QM9414 * LL	0.000140402
TR_111093	-2.01397	delta blr1 * LL down vs QM9414 * LL	0.0193978	-2.43076	delta blr2 * LL down vs QM9414 * LL	0.00476878
TR_108635	-2.00398	delta blr1 * LL down vs QM9414 * LL	4.48519e-05	-2.04102	delta blr2 * LL down vs QM9414 * LL	3.43852e-05
TR_121135	-2.00284	delta blr1 * LL down vs QM9414 * LL	0.0116618	-2.00021	delta blr2 * LL down vs QM9414 * LL	0.0117889
TR_105133	-2.00169	delta blr1 * LL down vs QM9414 * LL	0.000996062	-2.10087	delta blr2 * LL down vs QM9414 * LL	0.000569653
TR_56690	-2.00037	delta blr1 * LL down vs QM9414 * LL	6.16646e-06	-2.02626	delta blr2 * LL down vs QM9414 * LL	5.02612e-06
TR_81609	-11.4913	delta blr1 * LL down vs QM9414 * LL	1.17522e-10	-12.43	delta blr2 * LL down vs QM9414 * LL	7.69116e-11	ENV1	blue light regulator protein ENVOY, light responsive, responsible for light tolerance and involved in regulation of cellulase gene expression	light

## Sheet: neg targets of BLR1+BLR2 LL
Genes at least 2fold upregulated in Δblr1 and Δblr2 deletion strains in light compared to the wildtype QM9414 in light, but not in Δenv1
Protein ID	Regulation in Δblr1			Regulation in Δblr2			Gene name	Description	group
	Fold-Change	Fold-Change Description	p-value	Fold-Change	Fold-Change Description	p-value
TR_5088	2.09108	delta blr1 * LL up vs QM9414 * LL	0.00547804	2.12949	delta blr2 * LL up vs QM9414 * LL	0.00466316
TR_120975	2.14814	delta blr1 * LL up vs QM9414 * LL	0.0110042	2.19339	delta blr2 * LL up vs QM9414 * LL	0.0093946
TR_111750	2.20392	delta blr1 * LL up vs QM9414 * LL	0.0200828	2.11841	delta blr2 * LL up vs QM9414 * LL	0.0259103		hypothetical ferric reductase, 7 TM
TR_66041	2.20687	delta blr1 * LL up vs QM9414 * LL	0.0456227	3.1159	delta blr2 * LL up vs QM9414 * LL	0.00709347
TR_122582	2.2498	delta blr1 * LL up vs QM9414 * LL	0.000114529	2.40137	delta blr2 * LL up vs QM9414 * LL	5.35461e-05
TR_121415	2.28469	delta blr1 * LL up vs QM9414 * LL	0.00031177	2.01691	delta blr2 * LL up vs QM9414 * LL	0.00123749
TR_76539	2.30473	delta blr1 * LL up vs QM9414 * LL	1.83524e-05	2.63162	delta blr2 * LL up vs QM9414 * LL	3.65001e-06
TR_122511	2.3194	delta blr1 * LL up vs QM9414 * LL	0.0244353	3.00778	delta blr2 * LL up vs QM9414 * LL	0.00525933		candidate endo-1,3(4)-b-glucanase	Glycoside Hydrolase Family 16 protein
TR_77932	2.32664	delta blr1 * LL up vs QM9414 * LL	0.0158892	2.27237	delta blr2 * LL up vs QM9414 * LL	0.0184628
TR_104211	2.32912	delta blr1 * LL up vs QM9414 * LL	0.00478476	2.38503	delta blr2 * LL up vs QM9414 * LL	0.00396938		hypothetical FKBP-type peptidyl-prolyl cis-transisomerase	FKBP
TR_111837	2.38164	delta blr1 * LL up vs QM9414 * LL	0.00743647	3.0668	delta blr2 * LL up vs QM9414 * LL	0.00122411
TR_41895	2.3837	delta blr1 * LL up vs QM9414 * LL	0.0263775	2.40011	delta blr2 * LL up vs QM9414 * LL	0.0253977
TR_67562	2.39745	delta blr1 * LL up vs QM9414 * LL	0.000999118	2.23217	delta blr2 * LL up vs QM9414 * LL	0.00194066
TR_122941	2.4257	delta blr1 * LL up vs QM9414 * LL	2.48611e-05	2.12491	delta blr2 * LL up vs QM9414 * LL	0.000125632
TR_21876	2.49654	delta blr1 * LL up vs QM9414 * LL	0.00485414	3.24818	delta blr2 * LL up vs QM9414 * LL	0.000731351
TR_111758	2.53125	delta blr1 * LL up vs QM9414 * LL	0.000212692	3.16784	delta blr2 * LL up vs QM9414 * LL	2.52706e-05
TR_69834	2.5337	delta blr1 * LL up vs QM9414 * LL	0.000140536	2.33496	delta blr2 * LL up vs QM9414 * LL	0.000327583
TR_63868	2.5424	delta blr1 * LL up vs QM9414 * LL	3.08124e-06	3.16947	delta blr2 * LL up vs QM9414 * LL	2.54062e-07
TR_119806	2.54391	delta blr1 * LL up vs QM9414 * LL	3.63911e-05	2.5554	delta blr2 * LL up vs QM9414 * LL	3.46357e-05
TR_122124	2.57403	delta blr1 * LL up vs QM9414 * LL	0.00328137	2.40484	delta blr2 * LL up vs QM9414 * LL	0.00544209
TR_76359	2.62935	delta blr1 * LL up vs QM9414 * LL	0.000102098	3.72982	delta blr2 * LL up vs QM9414 * LL	3.98597e-06
TR_108749	2.62936	delta blr1 * LL up vs QM9414 * LL	0.00732973	2.80041	delta blr2 * LL up vs QM9414 * LL	0.00488228
TR_60337	2.68151	delta blr1 * LL up vs QM9414 * LL	0.00133645	2.53958	delta blr2 * LL up vs QM9414 * LL	0.0020615
TR_108143	2.71913	delta blr1 * LL up vs QM9414 * LL	0.00702041	14.9245	delta blr2 * LL up vs QM9414 * LL	6.48007e-07
TR_106270	2.73415	delta blr1 * LL up vs QM9414 * LL	0.0116097	3.78135	delta blr2 * LL up vs QM9414 * LL	0.00181428
TR_45456	2.74505	delta blr1 * LL up vs QM9414 * LL	0.0153158	2.38243	delta blr2 * LL up vs QM9414 * LL	0.0324757
TR_105449	2.76008	delta blr1 * LL up vs QM9414 * LL	0.00630847	9.76074	delta blr2 * LL up vs QM9414 * LL	4.55732e-06
TR_34297	2.80041	delta blr1 * LL up vs QM9414 * LL	0.00280972	2.6995	delta blr2 * LL up vs QM9414 * LL	0.0036291
TR_22386	2.80694	delta blr1 * LL up vs QM9414 * LL	0.0171961	2.87269	delta blr2 * LL up vs QM9414 * LL	0.0152685
TR_122929	2.91345	delta blr1 * LL up vs QM9414 * LL	0.00145371	3.3775	delta blr2 * LL up vs QM9414 * LL	0.000503835
TR_22453	2.94307	delta blr1 * LL up vs QM9414 * LL	0.00323309	5.07909	delta blr2 * LL up vs QM9414 * LL	0.000104893		Glutathione S-transferase	Additional aspects of sulfur metabolism
TR_102497	2.94864	delta blr1 * LL up vs QM9414 * LL	0.000410824	4.94339	delta blr2 * LL up vs QM9414 * LL	8.5814e-06
TR_123673	3.04212	delta blr1 * LL up vs QM9414 * LL	2.7703e-05	2.10173	delta blr2 * LL up vs QM9414 * LL	0.00115079
TR_3049	3.26993	delta blr1 * LL up vs QM9414 * LL	2.13425e-05	2.81476	delta blr2 * LL up vs QM9414 * LL	8.44232e-05		Metallopeptidase
TR_50607	3.32568	delta blr1 * LL up vs QM9414 * LL	4.64613e-05	2.48354	delta blr2 * LL up vs QM9414 * LL	0.000620534
TR_79933	3.48738	delta blr1 * LL up vs QM9414 * LL	0.00538337	2.47069	delta blr2 * LL up vs QM9414 * LL	0.0319986		Halotolerance PAPS phosphatase	Additional aspects of sulfur metabolism
TR_123084	3.55402	delta blr1 * LL up vs QM9414 * LL	0.0428545	8.70654	delta blr2 * LL up vs QM9414 * LL	0.00194734
TR_74187	3.57242	delta blr1 * LL up vs QM9414 * LL	4.13551e-05	2.07657	delta blr2 * LL up vs QM9414 * LL	0.00463389
TR_120363	3.702	delta blr1 * LL up vs QM9414 * LL	1.38056e-05	5.56019	delta blr2 * LL up vs QM9414 * LL	6.42053e-07
TR_105520	3.71102	delta blr1 * LL up vs QM9414 * LL	8.16302e-06	2.21695	delta blr2 * LL up vs QM9414 * LL	0.000985299		This domain is found in a number of fungal transcription factors including transcriptional activator xlnR, yeast regulatory protein GAL4, and other transcription proteins regulating a variety of cellular and metabolic processes
TR_122998	3.78621	delta blr1 * LL up vs QM9414 * LL	0.0017161	26.9134	delta blr2 * LL up vs QM9414 * LL	1.62927e-07
TR_108591	3.8976	delta blr1 * LL up vs QM9414 * LL	4.93351e-08	3.55768	delta blr2 * LL up vs QM9414 * LL	1.16964e-07
TR_107768	4.00599	delta blr1 * LL up vs QM9414 * LL	5.73124e-05	2.18706	delta blr2 * LL up vs QM9414 * LL	0.00641852
TR_38812	4.09979	delta blr1 * LL up vs QM9414 * LL	0.0192291	5.11559	delta blr2 * LL up vs QM9414 * LL	0.00848735
TR_59014	4.36037	delta blr1 * LL up vs QM9414 * LL	0.000149473	2.35226	delta blr2 * LL up vs QM9414 * LL	0.00979469		ABC multidrug transporter
TR_73623	4.48949	delta blr1 * LL up vs QM9414 * LL	0.00625892	8.41667	delta blr2 * LL up vs QM9414 * LL	0.000447352
TR_121350	4.54727	delta blr1 * LL up vs QM9414 * LL	1.85269e-06	5.47345	delta blr2 * LL up vs QM9414 * LL	4.7658e-07
TR_62285	4.5682	delta blr1 * LL up vs QM9414 * LL	1.45041e-06	2.34994	delta blr2 * LL up vs QM9414 * LL	0.000521433		Sulfate permease I (CYS-13)	Sulfur transporter
TR_41660	4.75577	delta blr1 * LL up vs QM9414 * LL	0.000215416	6.23811	delta blr2 * LL up vs QM9414 * LL	4.55941e-05
TR_76995	4.86106	delta blr1 * LL up vs QM9414 * LL	0.0051691	15.3597	delta blr2 * LL up vs QM9414 * LL	5.32845e-05
TR_109346	5.36341	delta blr1 * LL up vs QM9414 * LL	1.2362e-06	4.04083	delta blr2 * LL up vs QM9414 * LL	9.94248e-06
TR_62380	5.46397	delta blr1 * LL up vs QM9414 * LL	0.0113122	3.79513	delta blr2 * LL up vs QM9414 * LL	0.0381348		MSF major facilitator, putative galactose permease
TR_61227	5.61182	delta blr1 * LL up vs QM9414 * LL	1.43221e-05	3.91149	delta blr2 * LL up vs QM9414 * LL	0.000153151
TR_80639	5.81571	delta blr1 * LL up vs QM9414 * LL	7.50258e-06	3.3711	delta blr2 * LL up vs QM9414 * LL	0.00030907
TR_73618	5.85675	delta blr1 * LL up vs QM9414 * LL	0.0127767	12.8029	delta blr2 * LL up vs QM9414 * LL	0.00105055		candidate polyketide synthase	PKS
TR_64869	6.06358	delta blr1 * LL up vs QM9414 * LL	1.07712e-05	6.1914	delta blr2 * LL up vs QM9414 * LL	9.50436e-06
TR_43701	6.17404	delta blr1 * LL up vs QM9414 * LL	0.000531628	10.9869	delta blr2 * LL up vs QM9414 * LL	3.99414e-05
TR_122556	6.3958	delta blr1 * LL up vs QM9414 * LL	1.36122e-05	2.23557	delta blr2 * LL up vs QM9414 * LL	0.0134795
TR_73631	6.57185	delta blr1 * LL up vs QM9414 * LL	0.00424754	9.39504	delta blr2 * LL up vs QM9414 * LL	0.00118276
TR_68924	6.64401	delta blr1 * LL up vs QM9414 * LL	1.93604e-06	2.85097	delta blr2 * LL up vs QM9414 * LL	0.000739966
TR_3267	7.30199	delta blr1 * LL up vs QM9414 * LL	3.39758e-08	3.66786	delta blr2 * LL up vs QM9414 * LL	5.44001e-06
TR_108655	8.45685	delta blr1 * LL up vs QM9414 * LL	8.91303e-05	4.32521	delta blr2 * LL up vs QM9414 * LL	0.00227261
TR_124198	9.4211	delta blr1 * LL up vs QM9414 * LL	2.21769e-05	8.59904	delta blr2 * LL up vs QM9414 * LL	3.41673e-05
TR_67597	9.85134	delta blr1 * LL up vs QM9414 * LL	3.76999e-05	7.5021	delta blr2 * LL up vs QM9414 * LL	0.00013204
TR_109944	10.0402	delta blr1 * LL up vs QM9414 * LL	9.96634e-06	8.71415	delta blr2 * LL up vs QM9414 * LL	1.9667e-05
TR_39587	10.4798	delta blr1 * LL up vs QM9414 * LL	0.000948097	35.3977	delta blr2 * LL up vs QM9414 * LL	1.86862e-05
TR_68997	11.3458	delta blr1 * LL up vs QM9414 * LL	1.55369e-08	7.09715	delta blr2 * LL up vs QM9414 * LL	2.261e-07

## Sheet: pos targets of BLR1+BLR2 DD
Genes at least 2fold upregulated in Δblr1 and Δblr2 deletion strains in darkness compared to the wildtype QM9414 in darkness, but not in Δenv1
Protein ID	Regulation in Δblr1			Regulation in Δblr2			Gene name	Description	group
	Fold-Change	Fold-Change Description	p-value	Fold-Change	Fold-Change Description	p-value
TR_121670	-2.14618	delta blr1 * DD down vs QM9414 * DD	6.6659e-05	-2.0871	delta blr2 * DD down vs QM9414 * DD	9.60901e-05
TR_58521	-5.02253	delta blr1 * DD down vs QM9414 * DD	0.000216126	-3.8	delta blr2 * DD down vs QM9414 * DD	0.00110572
TR_58580	-6.95857	delta blr1 * DD down vs QM9414 * DD	7.33063e-05	-3.60724	delta blr2 * DD down vs QM9414 * DD	0.00256656
TR_73516	-2.50435	delta blr1 * DD down vs QM9414 * DD	0.00215714	-2.09432	delta blr2 * DD down vs QM9414 * DD	0.0091999
TR_78585	-2.47994	delta blr1 * DD down vs QM9414 * DD	0.0252186	-2.67807	delta blr2 * DD down vs QM9414 * DD	0.0166892

## Sheet: neg targets of BLR1+BLR2 DD
Genes at least 2fold upregulated in Δblr1 and Δblr2 deletion strains in darkness compared to the wild-type QM9414 in darkness, but not in Δenv1
	Regulation in Δblr1			Regulation in Δblr2			Gene name	Description	group
Protein ID	Fold-Change	Fold-Change Description	p-value	Fold-Change	Fold-Change Description	p-value
TR_106270	2.87579	delta blr1 * DD up vs QM9414 * DD	0.00869972	2.49582	delta blr2 * DD up vs QM9414 * DD	0.0194679
TR_109944	4.01911	delta blr1 * DD up vs QM9414 * DD	0.00120318	2.20894	delta blr2 * DD up vs QM9414 * DD	0.0370012
TR_122102	2.83611	delta blr1 * DD up vs QM9414 * DD	4.21388e-05	3.28334	delta blr2 * DD up vs QM9414 * DD	1.05667e-05
TR_122824	3.31374	delta blr1 * DD up vs QM9414 * DD	0.0107827	3.16369	delta blr2 * DD up vs QM9414 * DD	0.013496		Glutathione S-transferase	Additional aspects of sulfur metabolism
TR_22453	2.05915	delta blr1 * DD up vs QM9414 * DD	0.0325645	3.53351	delta blr2 * DD up vs QM9414 * DD	0.000990379
TR_39587	3.67238	delta blr1 * DD up vs QM9414 * DD	0.0368135	9.42217	delta blr2 * DD up vs QM9414 * DD	0.00137114
TR_61227	9.87287	delta blr1 * DD up vs QM9414 * DD	5.75042e-07	3.18638	delta blr2 * DD up vs QM9414 * DD	0.000655276
TR_62130	2.41284	delta blr1 * DD up vs QM9414 * DD	0.000247657	2.52203	delta blr2 * DD up vs QM9414 * DD	0.000157279
TR_67597	15.0585	delta blr1 * DD up vs QM9414 * DD	6.13059e-06	3.7481	delta blr2 * DD up vs QM9414 * DD	0.00417601
TR_76995	5.88895	delta blr1 * DD up vs QM9414 * DD	0.00232892	6.17466	delta blr2 * DD up vs QM9414 * DD	0.00191444
