# Supplementary material for: Targets of light signalling in Trichoderma reesei
Source: BMC Genomics. 2013 Sep 26;14:657. doi: 10.1186/1471-2164-14-657 (PMC3831817; doi:10.1186/1471-2164-14-657)
Supplement: Additional file 8 — Targets of BLR1 and BLR2 (BLR complex) versus ENV1. Genes at least two-fold downregulated in ∆blr1 and ∆blr2 compared to QM9414 in light but upregulated in ∆env1 and genes at least two-fold up- or downregulated in ∆blr1 and ∆blr2 compared to QM9414 but not in ∆env1 in light and darkness. For an overview see Figure 4, which shows the number of genes comprised in each sheet of the file. [file 1471-2164-14-657-S8.xls]

## Sheet: pos targets of ENV LL
Genes at least 2fold downregulated in Δenv1 deletion strain in light compared to the wildtype QM9414 in light, but not in Δblr1 and Δblr2
Protein ID	Fold-Change	Fold-Change Description	p-value	Gene name	Description	group
TR_5836	-204.508	delta env * LL down vs QM9414 * LL	6.73081e-13		candidate b-mannosidase	Glycoside Hydrolase Family 2 protein
TR_54632	-200.834	delta env * LL down vs QM9414 * LL	8.83967e-12
TR_80980	-152.038	delta env * LL down vs QM9414 * LL	1.39621e-16
TR_59368	-114.523	delta env * LL down vs QM9414 * LL	3.88926e-12
TR_102999	-96.0491	delta env * LL down vs QM9414 * LL	1.10604e-11
TR_123079	-88.1773	delta env * LL down vs QM9414 * LL	3.32437e-15
TR_123967	-82.5159	delta env * LL down vs QM9414 * LL	7.77147e-16	hfb3	Class II fungal hydrophobin hfb3	Hydrophobine
TR_70907	-80.4553	delta env * LL down vs QM9414 * LL	7.93983e-13
TR_108663	-74.9959	delta env * LL down vs QM9414 * LL	3.79585e-13
TR_80019	-69.6849	delta env * LL down vs QM9414 * LL	2.37688e-16
TR_54667	-68.2667	delta env * LL down vs QM9414 * LL	2.93967e-13
TR_119989	-65.4999	delta env * LL down vs QM9414 * LL	2.00626e-09	hfb2	hydrophobin belonging to the class II of fungal hydrophobins, PMID:9346297	Hydrophobine
TR_4999	-65.2927	delta env * LL down vs QM9414 * LL	5.32195e-13
TR_111849	-60.6281	delta env * LL down vs QM9414 * LL	6.84618e-15	xyn4	xylanase 4	Glycoside Hydrolase Family 5 protein
TR_123009	-60.3405	delta env * LL down vs QM9414 * LL	2.94193e-13
TR_120031	-60.0185	delta env * LL down vs QM9414 * LL	1.68997e-11
TR_51893	-59.7601	delta env * LL down vs QM9414 * LL	6.91054e-14
TR_111915	-59.5411	delta env * LL down vs QM9414 * LL	7.62368e-12
TR_121308	-54.5582	delta env * LL down vs QM9414 * LL	3.36478e-15
TR_50894	-52.7486	delta env * LL down vs QM9414 * LL	5.31879e-16		Sugar transporter
TR_120823	-47.1637	delta env * LL down vs QM9414 * LL	2.84055e-10		secreted aldose epimerase (tre44592). Putative cell wall mannoprotein. Ser/Thr-rich.	Cell wall
TR_32712	-46.927	delta env * LL down vs QM9414 * LL	1.88818e-12
TR_121415	-46.1708	delta env * LL down vs QM9414 * LL	2.90393e-12
TR_69692	-45.8306	delta env * LL down vs QM9414 * LL	3.88632e-14
TR_123978	-41.7969	delta env * LL down vs QM9414 * LL	6.54962e-09		hypothetical GMC methanol oxidase
TR_54768	-38.0057	delta env * LL down vs QM9414 * LL	1.29466e-12
TR_123616	-37.6818	delta env * LL down vs QM9414 * LL	2.58005e-10
TR_55272	-37.452	delta env * LL down vs QM9414 * LL	1.33254e-12
TR_59482	-35.6674	delta env * LL down vs QM9414 * LL	1.6119e-10		candidate polyketide synthase	PKS
TR_33827	-34.0423	delta env * LL down vs QM9414 * LL	2.79458e-10
TR_120749	-33.9069	delta env * LL down vs QM9414 * LL	7.64264e-07	cel1A	b-glucosidase CEL1a (GenBank acc. No. BAA74959)	Glycoside Hydrolase Family 1 protein
TR_56546	-32.6906	delta env * LL down vs QM9414 * LL	4.48364e-13
TR_82246	-29.7458	delta env * LL down vs QM9414 * LL	1.76419e-08		TRE82246, hypothetical 7 transmembrane domain protein, putative GPCRm mPR-type, related to Magnaporthe grisea mPR-type GPCRs (PMID: 1577425)	G-proteins
TR_52476	-29.5215	delta env * LL down vs QM9414 * LL	2.65331e-09
TR_4124	-29.4463	delta env * LL down vs QM9414 * LL	1.64189e-11
TR_103537	-28.7918	delta env * LL down vs QM9414 * LL	4.96573e-10
TR_59173	-27.7521	delta env * LL down vs QM9414 * LL	6.35203e-12
TR_124141	-26.7724	delta env * LL down vs QM9414 * LL	7.35218e-14
TR_65410	-26.5418	delta env * LL down vs QM9414 * LL	1.6971e-17		Phophoadenosine phophosulfate reductase	Generation of sulfide and cysteine
TR_123084	-26.4376	delta env * LL down vs QM9414 * LL	5.00918e-05
TR_69611	-24.4417	delta env * LL down vs QM9414 * LL	1.01893e-08
TR_79921	-23.5172	delta env * LL down vs QM9414 * LL	3.25226e-12		candidate a-glycosidase distantly related to a-1,2-mannosidase	Glycoside Hydrolase Family 92 protein
TR_112669	-22.5869	delta env * LL down vs QM9414 * LL	4.13686e-11
TR_55990	-22.4622	delta env * LL down vs QM9414 * LL	4.33504e-09
TR_44230	-22.3174	delta env * LL down vs QM9414 * LL	5.17038e-11
TR_119876	-20.6233	delta env * LL down vs QM9414 * LL	6.10677e-12		Aspartyl protease
TR_76590	-20.2994	delta env * LL down vs QM9414 * LL	5.52882e-11		related to S. macrospora zinc binuclear cluster transcription factor PRO1, which is involved in fruiting body development (62 %)	SEX
TR_79741	-20.1458	delta env * LL down vs QM9414 * LL	2.36708e-06		hypothetical sulphate permease (M.Schmoll)	Sulfur transporter
TR_108357	-19.8429	delta env * LL down vs QM9414 * LL	4.58781e-16
TR_80058	-19.6818	delta env * LL down vs QM9414 * LL	1.26539e-10		Predicted transporter (major facilitator superfamily)
TR_54675	-19.3653	delta env * LL down vs QM9414 * LL	1.3968e-08		PhoG and its homologues, are proteins that have been found to increase acid phosphatase activity within certain fungi. It is not clear that these proteins are actually the acid phosphatase themselves.
TR_104549	-19.2828	delta env * LL down vs QM9414 * LL	2.80472e-13
TR_123968	-18.7842	delta env * LL down vs QM9414 * LL	1.36565e-12
TR_3405	-18.6804	delta env * LL down vs QM9414 * LL	1.24509e-13		sugar transporter MSF
TR_41035	-18.6002	delta env * LL down vs QM9414 * LL	7.19432e-16
TR_73643	-18.4483	delta env * LL down vs QM9414 * LL	2.94981e-07	cel61A	endo-1,4-glucanase; CEL61A (EGL4)	Glycoside Hydrolase Family 61 protein
TR_105515	-18.308	delta env * LL down vs QM9414 * LL	6.46368e-08
TR_119963	-17.9508	delta env * LL down vs QM9414 * LL	6.33377e-12
TR_63206	-17.5473	delta env * LL down vs QM9414 * LL	4.31188e-16
TR_122374	-17.4529	delta env * LL down vs QM9414 * LL	5.49114e-09
TR_55887	-17.4453	delta env * LL down vs QM9414 * LL	4.09813e-11
TR_105631	-16.5653	delta env * LL down vs QM9414 * LL	3.73262e-12
TR_121306	-16.4145	delta env * LL down vs QM9414 * LL	2.19317e-10		putative aspartyl protease
TR_76880	-16.3696	delta env * LL down vs QM9414 * LL	9.90662e-13		GTPase Rsr1 (A. fumigatus)
TR_122630	-15.7551	delta env * LL down vs QM9414 * LL	9.94708e-13
TR_123191	-15.2871	delta env * LL down vs QM9414 * LL	1.40041e-07
TR_74187	-14.9344	delta env * LL down vs QM9414 * LL	5.84353e-09
TR_73818	-14.7664	delta env * LL down vs QM9414 * LL	3.88008e-14		catalase C
TR_64448	-14.2634	delta env * LL down vs QM9414 * LL	5.30792e-14
TR_123713	-14.0715	delta env * LL down vs QM9414 * LL	1.26143e-10		related to transcription factor medA- putatively involved in fruiting body development	SEX
TR_124296	-14.038	delta env * LL down vs QM9414 * LL	8.5077e-06
TR_123204	-13.9178	delta env * LL down vs QM9414 * LL	8.33004e-10
TR_79448	-13.8874	delta env * LL down vs QM9414 * LL	4.34478e-12
TR_62488	-13.8852	delta env * LL down vs QM9414 * LL	8.33378e-12
TR_108284	-13.7437	delta env * LL down vs QM9414 * LL	3.19326e-15
TR_81541	-13.7252	delta env * LL down vs QM9414 * LL	9.16717e-12
TR_47733	-13.2636	delta env * LL down vs QM9414 * LL	3.32782e-09
TR_106248	-12.5762	delta env * LL down vs QM9414 * LL	9.81447e-10
TR_79726	-12.4595	delta env * LL down vs QM9414 * LL	1.71199e-07
TR_37525	-12.4465	delta env * LL down vs QM9414 * LL	4.44173e-10	GRK1	hypothetical G-protein coupled receptor, contains RGS (regulator of G-protein signaling) domain	G-proteins
TR_65741	-12.4155	delta env * LL down vs QM9414 * LL	5.00889e-11
TR_103149	-12.3718	delta env * LL down vs QM9414 * LL	6.07987e-07
TR_3267	-12.2466	delta env * LL down vs QM9414 * LL	1.73839e-09
TR_79931	-12.1994	delta env * LL down vs QM9414 * LL	4.16976e-11
TR_123056	-11.7187	delta env * LL down vs QM9414 * LL	2.54313e-07
TR_121793	-11.4585	delta env * LL down vs QM9414 * LL	2.07259e-12
TR_104437	-11.3917	delta env * LL down vs QM9414 * LL	7.67792e-13
TR_122448	-11.3872	delta env * LL down vs QM9414 * LL	3.82355e-12
TR_122780	-11.2786	delta env * LL down vs QM9414 * LL	2.09645e-09		candidate a-glycosidase related to exo-polygalacturonase	Glycoside Hydrolase Family 28 protein
TR_38441	-11.1442	delta env * LL down vs QM9414 * LL	1.20128e-09
TR_103455	-11.1096	delta env * LL down vs QM9414 * LL	2.98691e-10
TR_80026	-10.8019	delta env * LL down vs QM9414 * LL	1.91269e-07
TR_102966	-10.6553	delta env * LL down vs QM9414 * LL	8.20661e-10
TR_81383	-10.625	delta env * LL down vs QM9414 * LL	1.37974e-08	GRK3	hypothetical G-protein coupled receptor, contains RGS (regulator of G-protein signaling) domain	G-proteins
TR_69753	-10.5799	delta env * LL down vs QM9414 * LL	1.65166e-08
TR_119805	-10.442	delta env * LL down vs QM9414 * LL	3.51847e-08
TR_62502	-10.1984	delta env * LL down vs QM9414 * LL	1.77549e-10
TR_122376	-10.1675	delta env * LL down vs QM9414 * LL	1.77115e-09
TR_106164	-10.1546	delta env * LL down vs QM9414 * LL	1.8008e-09
TR_64790	-10.103	delta env * LL down vs QM9414 * LL	9.46382e-11
TR_68924	-10.0495	delta env * LL down vs QM9414 * LL	1.84723e-07
TR_70845	-10.0181	delta env * LL down vs QM9414 * LL	2.27604e-12		candidate b-1,3 glucanase; similar to T. virens GNB1 (GenBank acc. No. AAL84694)	Glycoside Hydrolase Family 55 protein
TR_120931	-9.93689	delta env * LL down vs QM9414 * LL	3.27341e-07
TR_67275	-9.85018	delta env * LL down vs QM9414 * LL	5.07598e-09
TR_66788	-9.45043	delta env * LL down vs QM9414 * LL	4.57028e-07
TR_72800	-9.32992	delta env * LL down vs QM9414 * LL	3.82217e-12
TR_44362	-9.31851	delta env * LL down vs QM9414 * LL	2.63637e-07
TR_47424	-9.30357	delta env * LL down vs QM9414 * LL	2.70739e-06
TR_82204	-9.2503	delta env * LL down vs QM9414 * LL	1.38311e-05
TR_123199	-9.21903	delta env * LL down vs QM9414 * LL	4.20371e-06
TR_73621	-9.20068	delta env * LL down vs QM9414 * LL	0.00349364		candidate polyketide synthase	PKS
TR_22129	-9.1829	delta env * LL down vs QM9414 * LL	1.48767e-08
TR_73774	-9.17966	delta env * LL down vs QM9414 * LL	8.28296e-09
TR_43701	-9.14603	delta env * LL down vs QM9414 * LL	8.84565e-05
TR_49193	-9.09138	delta env * LL down vs QM9414 * LL	6.91604e-09		candidate b-glycosidase distantly related to exo-1,3-glucanase	Glycoside Hydrolase Family 17 protein
TR_73587	-8.8709	delta env * LL down vs QM9414 * LL	1.04823e-10
TR_120697	-8.85097	delta env * LL down vs QM9414 * LL	5.52241e-07
TR_68997	-8.64068	delta env * LL down vs QM9414 * LL	6.95833e-08
TR_122301	-8.62647	delta env * LL down vs QM9414 * LL	6.10379e-10		MET17, O-acetylhomoserine sulfhydrylase	Homocysgteine and methionine metabolism
TR_102960	-8.60482	delta env * LL down vs QM9414 * LL	1.88978e-10
TR_58011	-8.5014	delta env * LL down vs QM9414 * LL	1.61276e-10
TR_38812	-8.44001	delta env * LL down vs QM9414 * LL	0.00132111
TR_124338	-8.3737	delta env * LL down vs QM9414 * LL	7.2962e-08
TR_68412	-8.33733	delta env * LL down vs QM9414 * LL	1.15875e-08
TR_54198	-8.28183	delta env * LL down vs QM9414 * LL	1.13556e-11
TR_78639	-8.20839	delta env * LL down vs QM9414 * LL	5.1251e-11
TR_120415	-8.16272	delta env * LL down vs QM9414 * LL	5.3582e-12
TR_120837	-8.16244	delta env * LL down vs QM9414 * LL	6.58526e-11
TR_121475	-8.00802	delta env * LL down vs QM9414 * LL	6.65265e-05
TR_121605	-7.90075	delta env * LL down vs QM9414 * LL	9.21065e-07
TR_109716	-7.77512	delta env * LL down vs QM9414 * LL	3.97336e-10
TR_119556	-7.71636	delta env * LL down vs QM9414 * LL	1.63148e-08
TR_103861	-7.67518	delta env * LL down vs QM9414 * LL	4.88338e-08
TR_108655	-7.5645	delta env * LL down vs QM9414 * LL	0.000149186
TR_102904	-7.52619	delta env * LL down vs QM9414 * LL	8.64136e-08
TR_70096	-7.36684	delta env * LL down vs QM9414 * LL	1.55853e-07		U4/U6 small nuclear ribonucleoprotein Prp4 (contains WD4 repeats)
TR_119813	-7.32709	delta env * LL down vs QM9414 * LL	8.79254e-07
TR_106605	-7.29746	delta env * LL down vs QM9414 * LL	8.8555e-09
TR_22197	-7.20101	delta env * LL down vs QM9414 * LL	1.34699e-11	cel1B	b-glucosidase CEL1b (GenBank acc. No. AAP57758)	Glycoside Hydrolase Family 1 protein
TR_75704	-7.07949	delta env * LL down vs QM9414 * LL	3.665e-11		adenylyl sulfate kinase	Generation of sulfide and cysteine
TR_122422	-7.06155	delta env * LL down vs QM9414 * LL	7.27041e-10
TR_22453	-7.05253	delta env * LL down vs QM9414 * LL	1.61371e-05		Glutathione S-transferase	Additional aspects of sulfur metabolism
TR_77215	-7.03195	delta env * LL down vs QM9414 * LL	1.55515e-07
TR_66517	-6.97262	delta env * LL down vs QM9414 * LL	4.62025e-14		Serine acetyl-transferase	Generation of sulfide and cysteine
TR_78685	-6.88361	delta env * LL down vs QM9414 * LL	1.36806e-10
TR_104584	-6.87543	delta env * LL down vs QM9414 * LL	6.25472e-08
TR_106120	-6.77032	delta env * LL down vs QM9414 * LL	1.84e-07
TR_23171	-6.71157	delta env * LL down vs QM9414 * LL	2.683e-06		candidate non-ribosomal peptide synthetase, putative 7 kb peptaibol synthase	NRPS
TR_76235	-6.68455	delta env * LL down vs QM9414 * LL	1.02232e-11
TR_22459	-6.65378	delta env * LL down vs QM9414 * LL	4.7414e-07		putative carboxypeptidase
TR_105311	-6.64519	delta env * LL down vs QM9414 * LL	3.7788e-06
TR_77577	-6.5439	delta env * LL down vs QM9414 * LL	3.28737e-13
TR_80149	-6.5337	delta env * LL down vs QM9414 * LL	3.5883e-05
TR_64925	-6.52087	delta env * LL down vs QM9414 * LL	3.84505e-11
TR_67350	-6.48302	delta env * LL down vs QM9414 * LL	1.64513e-06
TR_123955	-6.48032	delta env * LL down vs QM9414 * LL	1.35843e-06
TR_57098	-6.33832	delta env * LL down vs QM9414 * LL	8.35505e-10		candidate a-glycosidase distantly related to a-1,2-mannosidase	Glycoside Hydrolase Family 92 protein
TR_51650	-6.31136	delta env * LL down vs QM9414 * LL	1.16019e-15
TR_111994	-6.29951	delta env * LL down vs QM9414 * LL	1.95632e-08
TR_74364	-6.29242	delta env * LL down vs QM9414 * LL	3.00886e-08
TR_124288	-6.26318	delta env * LL down vs QM9414 * LL	3.75589e-08
TR_67761	-6.26292	delta env * LL down vs QM9414 * LL	1.21299e-07		Cytosolic Ca2+-dependent cysteine protease (calpain), large subunit (EF-Hand protein superfamily)
TR_80028	-6.26107	delta env * LL down vs QM9414 * LL	4.06152e-11
TR_66843	-6.21067	delta env * LL down vs QM9414 * LL	1.50439e-06		candidate b-glycosidase related to cell-wall modifying enzymes	Glycoside Hydrolase Family 16 protein
TR_41699	-6.19855	delta env * LL down vs QM9414 * LL	6.07285e-06
TR_119975	-6.17826	delta env * LL down vs QM9414 * LL	3.65362e-12
TR_121139	-6.15925	delta env * LL down vs QM9414 * LL	6.28133e-08
TR_46127	-6.15134	delta env * LL down vs QM9414 * LL	2.23895e-10
TR_111694	-6.1318	delta env * LL down vs QM9414 * LL	2.15572e-08
TR_22912	-5.99995	delta env * LL down vs QM9414 * LL	6.72781e-07		glucose transporter HXT1
TR_104222	-5.98576	delta env * LL down vs QM9414 * LL	1.51613e-09
TR_68813	-5.92063	delta env * LL down vs QM9414 * LL	9.83251e-09
TR_72321	-5.89744	delta env * LL down vs QM9414 * LL	2.11153e-08
TR_121285	-5.86197	delta env * LL down vs QM9414 * LL	5.85981e-07
TR_76359	-5.82981	delta env * LL down vs QM9414 * LL	1.26099e-07
TR_111923	-5.78612	delta env * LL down vs QM9414 * LL	2.75488e-07
TR_110316	-5.74712	delta env * LL down vs QM9414 * LL	1.63381e-06		Amino acid transporter	Sulfur transporter
TR_109404	-5.67905	delta env * LL down vs QM9414 * LL	0.000118331
TR_102908	-5.64818	delta env * LL down vs QM9414 * LL	3.99493e-05
TR_22678	-5.54099	delta env * LL down vs QM9414 * LL	2.49425e-07
TR_121226	-5.51802	delta env * LL down vs QM9414 * LL	1.12524e-09
TR_122590	-5.50654	delta env * LL down vs QM9414 * LL	2.34866e-06
TR_124113	-5.49112	delta env * LL down vs QM9414 * LL	6.49713e-09		hypothetical G-protein coupled receptor, PTH11 like (implicated in pathogenesis in M. grisea)	G-proteins
TR_123538	-5.47402	delta env * LL down vs QM9414 * LL	3.77503e-09		candidate b-1,3-glucanosyltransferase	Glycoside Hydrolase Family 72 protein
TR_63868	-5.42826	delta env * LL down vs QM9414 * LL	2.00354e-09
TR_79169	-5.41149	delta env * LL down vs QM9414 * LL	1.03724e-08
TR_107151	-5.40156	delta env * LL down vs QM9414 * LL	1.64761e-08
TR_122629	-5.37666	delta env * LL down vs QM9414 * LL	4.05689e-05		unknown protein
TR_122127	-5.36211	delta env * LL down vs QM9414 * LL	4.11259e-10
TR_53947	-5.35561	delta env * LL down vs QM9414 * LL	7.85017e-08
TR_59558	-5.34098	delta env * LL down vs QM9414 * LL	3.61464e-06
TR_106798	-5.32092	delta env * LL down vs QM9414 * LL	6.77427e-08
TR_61576	-5.21928	delta env * LL down vs QM9414 * LL	2.28888e-08
TR_108261	-5.09152	delta env * LL down vs QM9414 * LL	1.25998e-07
TR_112018	-5.06285	delta env * LL down vs QM9414 * LL	1.6746e-07
TR_102437	-5.04499	delta env * LL down vs QM9414 * LL	1.91563e-08
TR_63217	-5.03093	delta env * LL down vs QM9414 * LL	1.14517e-07
TR_77283	-5.02757	delta env * LL down vs QM9414 * LL	3.96157e-06
TR_4213	-4.99886	delta env * LL down vs QM9414 * LL	2.0407e-09
TR_64271	-4.99833	delta env * LL down vs QM9414 * LL	3.9036e-09
TR_111758	-4.97127	delta env * LL down vs QM9414 * LL	6.25602e-07
TR_72076	-4.96119	delta env * LL down vs QM9414 * LL	3.81976e-06		\N
TR_81271	-4.95954	delta env * LL down vs QM9414 * LL	4.39387e-07
TR_81756	-4.88666	delta env * LL down vs QM9414 * LL	5.20649e-11
TR_67117	-4.88272	delta env * LL down vs QM9414 * LL	1.76875e-05
TR_5119	-4.8732	delta env * LL down vs QM9414 * LL	1.96428e-05
TR_71092	-4.87319	delta env * LL down vs QM9414 * LL	1.9219e-06		histidine acid phosphatase (homologue to ANID_8389.1)
TR_69834	-4.87263	delta env * LL down vs QM9414 * LL	4.33526e-07
TR_102743	-4.84014	delta env * LL down vs QM9414 * LL	3.13179e-09
TR_76141	-4.83595	delta env * LL down vs QM9414 * LL	2.13098e-07
TR_77942	-4.79974	delta env * LL down vs QM9414 * LL	5.02149e-09		candidate b-1,3-glucanosyltransferase	Glycoside Hydrolase Family 72 protein
TR_63653	-4.79972	delta env * LL down vs QM9414 * LL	2.95026e-09
TR_124040	-4.79204	delta env * LL down vs QM9414 * LL	8.84528e-05
TR_23382	-4.76929	delta env * LL down vs QM9414 * LL	3.78349e-05
TR_22845	-4.71024	delta env * LL down vs QM9414 * LL	2.7921e-05
TR_70842	-4.7095	delta env * LL down vs QM9414 * LL	1.21955e-05
TR_108996	-4.69546	delta env * LL down vs QM9414 * LL	9.17742e-08
TR_120156	-4.68127	delta env * LL down vs QM9414 * LL	2.59922e-07
TR_109346	-4.66811	delta env * LL down vs QM9414 * LL	3.33527e-06
TR_121087	-4.66267	delta env * LL down vs QM9414 * LL	1.06495e-07
TR_111742	-4.65924	delta env * LL down vs QM9414 * LL	9.1535e-07
TR_76949	-4.6578	delta env * LL down vs QM9414 * LL	1.91628e-07
TR_105288	-4.6437	delta env * LL down vs QM9414 * LL	7.36993e-08
TR_67752	-4.63386	delta env * LL down vs QM9414 * LL	3.05677e-07
TR_81022	-4.6114	delta env * LL down vs QM9414 * LL	2.96933e-06
TR_76539	-4.61121	delta env * LL down vs QM9414 * LL	1.44021e-08
TR_104320	-4.59303	delta env * LL down vs QM9414 * LL	5.11839e-08
TR_123614	-4.56385	delta env * LL down vs QM9414 * LL	0.000158568
TR_82227	-4.56337	delta env * LL down vs QM9414 * LL	1.61561e-08	cel3C	b-glucosidase (GenBank acc. No. AAP57756)	Glycoside Hydrolase Family 3 protein
TR_39535	-4.53549	delta env * LL down vs QM9414 * LL	9.78991e-10
TR_77254	-4.53183	delta env * LL down vs QM9414 * LL	1.30849e-06
TR_76763	-4.52836	delta env * LL down vs QM9414 * LL	0.000785933		hypothetical G-protein coupled receptor, PTH11 like (implicated in pathogenesis in M. grisea)	G-proteins
TR_74198	-4.48207	delta env * LL down vs QM9414 * LL	7.58537e-07		candidate a-glycosidase	Glycoside Hydrolase Family 92 protein
TR_22284	-4.47364	delta env * LL down vs QM9414 * LL	1.47093e-08
TR_64971	-4.47288	delta env * LL down vs QM9414 * LL	0.00012034
TR_75468	-4.47054	delta env * LL down vs QM9414 * LL	2.99398e-09
TR_65483	-4.46373	delta env * LL down vs QM9414 * LL	2.01559e-05
TR_120326	-4.44197	delta env * LL down vs QM9414 * LL	6.76642e-05
TR_60769	-4.42323	delta env * LL down vs QM9414 * LL	6.69018e-09
TR_121839	-4.40854	delta env * LL down vs QM9414 * LL	9.76137e-08		hypothetical protein, related to hsp7	HSP 7
TR_110948	-4.3942	delta env * LL down vs QM9414 * LL	2.95125e-08
TR_82085	-4.38933	delta env * LL down vs QM9414 * LL	6.56104e-06
TR_59388	-4.38814	delta env * LL down vs QM9414 * LL	2.41623e-05		Predicted transporter (major facilitator superfamily)
TR_45866	-4.38463	delta env * LL down vs QM9414 * LL	2.89879e-06
TR_57940	-4.3781	delta env * LL down vs QM9414 * LL	9.38816e-09
TR_81649	-4.37566	delta env * LL down vs QM9414 * LL	1.61689e-11
TR_121506	-4.36433	delta env * LL down vs QM9414 * LL	7.26047e-05		TRE12156, probable mitrochondrial substrate carrier, comprises DEAD/DEAH box helicase domain	SEX
TR_56206	-4.36052	delta env * LL down vs QM9414 * LL	7.23379e-11
TR_111887	-4.34256	delta env * LL down vs QM9414 * LL	1.66389e-05
TR_54427	-4.33917	delta env * LL down vs QM9414 * LL	1.16327e-07
TR_65494	-4.33499	delta env * LL down vs QM9414 * LL	3.84293e-07		metallopeptidase-like protein, only in hypocreaceae
TR_70500	-4.32176	delta env * LL down vs QM9414 * LL	9.0377e-10
TR_119803	-4.31959	delta env * LL down vs QM9414 * LL	8.96021e-09
TR_73623	-4.31022	delta env * LL down vs QM9414 * LL	0.00744344
TR_105389	-4.30999	delta env * LL down vs QM9414 * LL	7.15545e-06
TR_75529	-4.29822	delta env * LL down vs QM9414 * LL	8.29268e-08
TR_81122	-4.29673	delta env * LL down vs QM9414 * LL	1.24672e-05
TR_120486	-4.29379	delta env * LL down vs QM9414 * LL	7.95337e-05
TR_123673	-4.29091	delta env * LL down vs QM9414 * LL	1.41386e-06
TR_44459	-4.272	delta env * LL down vs QM9414 * LL	1.95177e-06
TR_107037	-4.26716	delta env * LL down vs QM9414 * LL	4.99803e-08
TR_47066	-4.26383	delta env * LL down vs QM9414 * LL	3.44486e-07		Sulfate adenylyltransferase	Generation of sulfide and cysteine
TR_30759	-4.25627	delta env * LL down vs QM9414 * LL	0.0026672
TR_55351	-4.25506	delta env * LL down vs QM9414 * LL	7.53551e-06
TR_124083	-4.24113	delta env * LL down vs QM9414 * LL	8.01875e-09
TR_78496	-4.23803	delta env * LL down vs QM9414 * LL	1.5619e-09
TR_60337	-4.21552	delta env * LL down vs QM9414 * LL	4.42119e-05
TR_54242	-4.21431	delta env * LL down vs QM9414 * LL	2.92248e-07		candidate b-glycosidase related to b-1,3-glucanase	Glycoside Hydrolase Fafmily 55 protein
TR_21373	-4.2116	delta env * LL down vs QM9414 * LL	2.40487e-05		TRE45283, hypothetical germinal center kinase, related to S. cerevisiae Sps1p, distantly related to Ustilago maydis Ste2-like kinase Don3	GCK
TR_64869	-4.21044	delta env * LL down vs QM9414 * LL	0.000109595
TR_78585	-4.15678	delta env * LL down vs QM9414 * LL	0.00151092
TR_53053	-4.12802	delta env * LL down vs QM9414 * LL	7.51565e-07
TR_121990	-4.1263	delta env * LL down vs QM9414 * LL	6.1674e-07		hypothetical G-protein coupled receptor, PTH11 like (implicated in pathogenesis in M. grisea)	G-proteins
TR_121584	-4.11364	delta env * LL down vs QM9414 * LL	9.61167e-09
TR_108143	-4.08548	delta env * LL down vs QM9414 * LL	0.000560913
TR_81096	-4.0804	delta env * LL down vs QM9414 * LL	1.14846e-05
TR_122556	-4.03324	delta env * LL down vs QM9414 * LL	0.000235022
TR_67971	-3.99393	delta env * LL down vs QM9414 * LL	1.46829e-07
TR_122166	-3.9928	delta env * LL down vs QM9414 * LL	1.56826e-10
TR_67504	-3.98854	delta env * LL down vs QM9414 * LL	1.47927e-05
TR_66296	-3.96755	delta env * LL down vs QM9414 * LL	1.16584e-09
TR_70860	-3.9496	delta env * LL down vs QM9414 * LL	1.50027e-07
TR_65782	-3.93266	delta env * LL down vs QM9414 * LL	7.99384e-06
TR_105613	-3.90233	delta env * LL down vs QM9414 * LL	5.47432e-08
TR_69081	-3.89654	delta env * LL down vs QM9414 * LL	2.34169e-07
TR_108649	-3.88156	delta env * LL down vs QM9414 * LL	1.46493e-07
TR_124249	-3.87645	delta env * LL down vs QM9414 * LL	0.000585888
TR_60945	-3.87553	delta env * LL down vs QM9414 * LL	2.09607e-07		Predicted transporter (major facilitator superfamily)
TR_123396	-3.85115	delta env * LL down vs QM9414 * LL	0.000917721
TR_57010	-3.84586	delta env * LL down vs QM9414 * LL	2.08956e-06
TR_104856	-3.83613	delta env * LL down vs QM9414 * LL	1.02597e-05
TR_122817	-3.83081	delta env * LL down vs QM9414 * LL	1.75698e-07
TR_1879	-3.82755	delta env * LL down vs QM9414 * LL	1.45092e-06
TR_121746	-3.81743	delta env * LL down vs QM9414 * LL	1.57729e-07		candidate b-1,3-exoglucanase; related to GLUC78 (GenBank acc. No. AAF86) of T. atroviride	Glycoside Hydrolase Fafmily 55 protein
TR_121579	-3.80067	delta env * LL down vs QM9414 * LL	0.000121713
TR_75985	-3.79712	delta env * LL down vs QM9414 * LL	0.00114066
TR_45112	-3.77925	delta env * LL down vs QM9414 * LL	1.21061e-09
TR_58456	-3.75663	delta env * LL down vs QM9414 * LL	8.58974e-07
TR_77513	-3.75652	delta env * LL down vs QM9414 * LL	1.55943e-07
TR_105868	-3.75497	delta env * LL down vs QM9414 * LL	0.000439088
TR_109022	-3.75218	delta env * LL down vs QM9414 * LL	4.793e-09
TR_82599	-3.74275	delta env * LL down vs QM9414 * LL	2.71445e-07
TR_55060	-3.69874	delta env * LL down vs QM9414 * LL	4.10702e-06
TR_106556	-3.6955	delta env * LL down vs QM9414 * LL	0.00101636		1 TM hypothetical protein
TR_63200	-3.68329	delta env * LL down vs QM9414 * LL	9.01462e-08
TR_112499	-3.68168	delta env * LL down vs QM9414 * LL	3.73142e-05
TR_121818	-3.68088	delta env * LL down vs QM9414 * LL	4.81417e-05
TR_105718	-3.67419	delta env * LL down vs QM9414 * LL	0.000140752
TR_62426	-3.65723	delta env * LL down vs QM9414 * LL	7.27434e-06
TR_49649	-3.65555	delta env * LL down vs QM9414 * LL	1.06825e-05
TR_122476	-3.65392	delta env * LL down vs QM9414 * LL	6.65609e-08
TR_112392	-3.65206	delta env * LL down vs QM9414 * LL	1.30204e-06		candidate xylanase	Glycoside Hydrolase Family 11 protein
TR_79111	-3.63563	delta env * LL down vs QM9414 * LL	6.11144e-06
TR_56531	-3.6194	delta env * LL down vs QM9414 * LL	4.02777e-07
TR_75854	-3.61426	delta env * LL down vs QM9414 * LL	3.91991e-05
TR_73924	-3.60801	delta env * LL down vs QM9414 * LL	1.85388e-05		Multidrug/pheromone exporter, ABC superfamily
TR_109317	-3.59806	delta env * LL down vs QM9414 * LL	3.47911e-05
TR_76453	-3.59364	delta env * LL down vs QM9414 * LL	0.00665322
TR_61939	-3.59112	delta env * LL down vs QM9414 * LL	2.63678e-08
TR_46597	-3.58754	delta env * LL down vs QM9414 * LL	3.66775e-06
TR_68279	-3.58667	delta env * LL down vs QM9414 * LL	0.000332569
TR_59763	-3.58302	delta env * LL down vs QM9414 * LL	1.29585e-05
TR_123213	-3.56962	delta env * LL down vs QM9414 * LL	7.34494e-07		Putative cell wall protein. Ser/Thr-rich.	Cell wall
TR_106223	-3.56499	delta env * LL down vs QM9414 * LL	7.97795e-09
TR_121883	-3.54688	delta env * LL down vs QM9414 * LL	7.03619e-07
TR_29619	-3.52437	delta env * LL down vs QM9414 * LL	6.55695e-06		TRE29619, related to Calpactin I heavy chain, calcium ion binding	Ca
TR_78387	-3.52382	delta env * LL down vs QM9414 * LL	5.65779e-09
TR_82296	-3.51477	delta env * LL down vs QM9414 * LL	3.09571e-08
TR_57421	-3.48764	delta env * LL down vs QM9414 * LL	1.07996e-10
TR_55543	-3.48643	delta env * LL down vs QM9414 * LL	0.000952989		TRE12219, hypthetical serine/threonine protein kinase with similarity to casein kinase I	light
TR_119568	-3.48089	delta env * LL down vs QM9414 * LL	5.29662e-07
TR_78439	-3.47967	delta env * LL down vs QM9414 * LL	1.76958e-06
TR_32798	-3.47846	delta env * LL down vs QM9414 * LL	2.8411e-06
TR_44640	-3.46643	delta env * LL down vs QM9414 * LL	2.80779e-08
TR_120189	-3.45731	delta env * LL down vs QM9414 * LL	8.75503e-08
TR_112083	-3.45663	delta env * LL down vs QM9414 * LL	1.1833e-05
TR_77476	-3.4469	delta env * LL down vs QM9414 * LL	4.29981e-08
TR_74168	-3.43617	delta env * LL down vs QM9414 * LL	2.40195e-07
TR_57234	-3.43059	delta env * LL down vs QM9414 * LL	0.000136765
TR_79498	-3.42187	delta env * LL down vs QM9414 * LL	2.7731e-07
TR_56717	-3.39808	delta env * LL down vs QM9414 * LL	4.16286e-06
TR_51228	-3.39333	delta env * LL down vs QM9414 * LL	2.36695e-10
TR_107704	-3.38671	delta env * LL down vs QM9414 * LL	3.26655e-05
TR_105617	-3.38582	delta env * LL down vs QM9414 * LL	1.25678e-05
TR_119902	-3.37313	delta env * LL down vs QM9414 * LL	0.00241041
TR_56218	-3.36677	delta env * LL down vs QM9414 * LL	9.59153e-09
TR_44987	-3.35625	delta env * LL down vs QM9414 * LL	3.8333e-05
TR_102499	-3.35091	delta env * LL down vs QM9414 * LL	0.00015931
TR_79361	-3.34777	delta env * LL down vs QM9414 * LL	1.01521e-05		hypothetical protein (homologue to NCU289.5)
TR_55747	-3.34383	delta env * LL down vs QM9414 * LL	5.15117e-09
TR_121977	-3.34105	delta env * LL down vs QM9414 * LL	7.15807e-06		hypothetical cyclophilin-type peptidyl-prolyl cis-trans isomerase	cylophilin
TR_110813	-3.34033	delta env * LL down vs QM9414 * LL	0.000136684
TR_124283	-3.34021	delta env * LL down vs QM9414 * LL	3.18354e-08
TR_60085	-3.33659	delta env * LL down vs QM9414 * LL	8.19561e-06		candidate a-glycosidase distantly related to a-glucosidase	Glycoside Hydrolase Family 31 protein
TR_22115	-3.33389	delta env * LL down vs QM9414 * LL	4.26078e-07
TR_81070	-3.33012	delta env * LL down vs QM9414 * LL	7.30641e-09		aminohydrolase, M28 HMMPfam domain
TR_77703	-3.31801	delta env * LL down vs QM9414 * LL	8.11785e-06
TR_109243	-3.30736	delta env * LL down vs QM9414 * LL	0.00118263
TR_58051	-3.30098	delta env * LL down vs QM9414 * LL	3.55963e-08
TR_68086	-3.2968	delta env * LL down vs QM9414 * LL	1.63422e-05
TR_76682	-3.29069	delta env * LL down vs QM9414 * LL	2.58045e-05		Pleiotropic drug resistance proteins (PDR1-15), ABC superfamily
TR_80181	-3.28913	delta env * LL down vs QM9414 * LL	5.80478e-06
TR_1941	-3.27995	delta env * LL down vs QM9414 * LL	1.30216e-05
TR_111253	-3.27974	delta env * LL down vs QM9414 * LL	3.9196e-06
TR_106584	-3.27827	delta env * LL down vs QM9414 * LL	5.66926e-05
TR_106249	-3.27561	delta env * LL down vs QM9414 * LL	2.10938e-05
TR_121082	-3.27433	delta env * LL down vs QM9414 * LL	3.85923e-06
TR_65142	-3.27278	delta env * LL down vs QM9414 * LL	5.11453e-07
TR_121573	-3.26842	delta env * LL down vs QM9414 * LL	2.83765e-07
TR_120568	-3.26798	delta env * LL down vs QM9414 * LL	1.25964e-06
TR_67642	-3.26731	delta env * LL down vs QM9414 * LL	6.72078e-06
TR_106606	-3.26692	delta env * LL down vs QM9414 * LL	6.8171e-06
TR_103205	-3.26325	delta env * LL down vs QM9414 * LL	9.248e-06
TR_80528	-3.25834	delta env * LL down vs QM9414 * LL	6.92938e-06
TR_69651	-3.25679	delta env * LL down vs QM9414 * LL	0.000248288
TR_102737	-3.25385	delta env * LL down vs QM9414 * LL	1.878e-06
TR_120451	-3.25167	delta env * LL down vs QM9414 * LL	4.55057e-05
TR_1673	-3.24657	delta env * LL down vs QM9414 * LL	3.01509e-08
TR_123733	-3.24462	delta env * LL down vs QM9414 * LL	0.000316392
TR_79816	-3.22811	delta env * LL down vs QM9414 * LL	0.0316186
TR_58853	-3.22479	delta env * LL down vs QM9414 * LL	3.27348e-06
TR_67024	-3.22072	delta env * LL down vs QM9414 * LL	2.61858e-09
TR_123473	-3.21144	delta env * LL down vs QM9414 * LL	3.95978e-05
TR_107844	-3.20685	delta env * LL down vs QM9414 * LL	6.8844e-05
TR_3779	-3.19773	delta env * LL down vs QM9414 * LL	8.98711e-08
TR_76505	-3.19242	delta env * LL down vs QM9414 * LL	1.68367e-07
TR_46490	-3.18506	delta env * LL down vs QM9414 * LL	1.6808e-06
TR_49489	-3.18209	delta env * LL down vs QM9414 * LL	0.00024689
TR_62826	-3.18025	delta env * LL down vs QM9414 * LL	9.72745e-09
TR_55902	-3.17774	delta env * LL down vs QM9414 * LL	1.56677e-10
TR_53475	-3.17646	delta env * LL down vs QM9414 * LL	1.88783e-09
TR_121336	-3.17026	delta env * LL down vs QM9414 * LL	4.2605e-08
TR_119704	-3.16723	delta env * LL down vs QM9414 * LL	3.55964e-06
TR_110790	-3.16387	delta env * LL down vs QM9414 * LL	0.000126443
TR_46128	-3.16138	delta env * LL down vs QM9414 * LL	0.000656399
TR_56934	-3.16082	delta env * LL down vs QM9414 * LL	1.92648e-07
TR_56744	-3.14563	delta env * LL down vs QM9414 * LL	1.9198e-05		TRE56744, hypothetical Calcium transporter	Ca
TR_120000	-3.14188	delta env * LL down vs QM9414 * LL	1.42481e-06
TR_64710	-3.13791	delta env * LL down vs QM9414 * LL	3.30658e-05
TR_104159	-3.1306	delta env * LL down vs QM9414 * LL	1.62083e-10
TR_103108	-3.12043	delta env * LL down vs QM9414 * LL	0.000418281
TR_108340	-3.1204	delta env * LL down vs QM9414 * LL	6.18624e-05
TR_102735	-3.11891	delta env * LL down vs QM9414 * LL	1.12968e-06
TR_67647	-3.11521	delta env * LL down vs QM9414 * LL	5.27502e-07
TR_109287	-3.1115	delta env * LL down vs QM9414 * LL	0.00015257
TR_122500	-3.10809	delta env * LL down vs QM9414 * LL	3.12784e-08
TR_78264	-3.10728	delta env * LL down vs QM9414 * LL	2.93445e-07		Methionine sulfoxide	Additional aspects of sulfur metabolism
TR_33169	-3.09756	delta env * LL down vs QM9414 * LL	2.81298e-05
TR_62789	-3.09344	delta env * LL down vs QM9414 * LL	1.56513e-08
TR_123508	-3.09106	delta env * LL down vs QM9414 * LL	1.33453e-06
TR_74351	-3.0887	delta env * LL down vs QM9414 * LL	4.8369e-06
TR_81454	-3.08846	delta env * LL down vs QM9414 * LL	9.10889e-07
TR_65883	-3.08297	delta env * LL down vs QM9414 * LL	0.000121428
TR_54036	-3.07989	delta env * LL down vs QM9414 * LL	5.00557e-06
TR_121146	-3.07044	delta env * LL down vs QM9414 * LL	5.29232e-06
TR_111762	-3.06862	delta env * LL down vs QM9414 * LL	3.67051e-06
TR_82351	-3.06822	delta env * LL down vs QM9414 * LL	6.02751e-07	TMK2	mitogen activated protein kinase 2, probably involved in stress response	MAP
TR_44704	-3.06513	delta env * LL down vs QM9414 * LL	3.74556e-07
TR_104683	-3.05954	delta env * LL down vs QM9414 * LL	6.86636e-07
TR_108870	-3.05886	delta env * LL down vs QM9414 * LL	5.58513e-07
TR_81331	-3.05877	delta env * LL down vs QM9414 * LL	2.84837e-06
TR_81676	-3.05719	delta env * LL down vs QM9414 * LL	0.00327411
TR_76905	-3.05657	delta env * LL down vs QM9414 * LL	6.32638e-07
TR_121417	-3.04747	delta env * LL down vs QM9414 * LL	9.50153e-05
TR_64996	-3.03604	delta env * LL down vs QM9414 * LL	0.0014121
TR_106330	-3.03459	delta env * LL down vs QM9414 * LL	6.76069e-06
TR_112231	-3.03366	delta env * LL down vs QM9414 * LL	5.43224e-06
TR_122220	-3.03156	delta env * LL down vs QM9414 * LL	1.47959e-05
TR_102497	-3.02486	delta env * LL down vs QM9414 * LL	0.00033435
TR_108356	-3.02342	delta env * LL down vs QM9414 * LL	2.65791e-06
TR_64543	-3.01796	delta env * LL down vs QM9414 * LL	0.00455537
TR_72524	-3.01108	delta env * LL down vs QM9414 * LL	3.82494e-07		The basic-leucine zipper (bZIP) transcription factors of contain a basic region mediating sequence-specific DNA-binding followed by a leucine zipper region required for dimerization.
TR_111494	-3.01028	delta env * LL down vs QM9414 * LL	0.00129543
TR_73248	-3.00736	delta env * LL down vs QM9414 * LL	5.24642e-05		candidate b-1,3-exoglucanase	Glycoside Hydrolase Fafmily 55 protein
TR_106160	-3.00591	delta env * LL down vs QM9414 * LL	0.000164862
TR_121843	-2.99893	delta env * LL down vs QM9414 * LL	4.53302e-05
TR_106626	-2.99823	delta env * LL down vs QM9414 * LL	0.000689855
TR_26871	-2.99688	delta env * LL down vs QM9414 * LL	0.00178126
TR_70807	-2.99367	delta env * LL down vs QM9414 * LL	1.97854e-05
TR_121500	-2.99293	delta env * LL down vs QM9414 * LL	2.733e-06
TR_122992	-2.99115	delta env * LL down vs QM9414 * LL	0.0013774
TR_120484	-2.98556	delta env * LL down vs QM9414 * LL	7.41864e-09
TR_54850	-2.98029	delta env * LL down vs QM9414 * LL	0.000147251
TR_44747	-2.9743	delta env * LL down vs QM9414 * LL	1.06276e-07
TR_2433	-2.9723	delta env * LL down vs QM9414 * LL	2.13164e-06
TR_121516	-2.97172	delta env * LL down vs QM9414 * LL	0.000127819
TR_80639	-2.96966	delta env * LL down vs QM9414 * LL	0.000797972
TR_112463	-2.96956	delta env * LL down vs QM9414 * LL	0.000105992
TR_106151	-2.96725	delta env * LL down vs QM9414 * LL	1.15384e-05
TR_108583	-2.96546	delta env * LL down vs QM9414 * LL	2.82112e-06
TR_110949	-2.96525	delta env * LL down vs QM9414 * LL	1.83591e-06
TR_2837	-2.95933	delta env * LL down vs QM9414 * LL	5.06859e-06
TR_61544	-2.95888	delta env * LL down vs QM9414 * LL	4.35932e-10
TR_122415	-2.94507	delta env * LL down vs QM9414 * LL	1.12895e-06	pdi1	ER-resident foldase catalysing formation of disulphide bridges.	ER oxidoreductin system
TR_102837	-2.94464	delta env * LL down vs QM9414 * LL	2.86404e-07
TR_106797	-2.94376	delta env * LL down vs QM9414 * LL	6.53486e-06
TR_35186	-2.93733	delta env * LL down vs QM9414 * LL	0.000226859
TR_80578	-2.93471	delta env * LL down vs QM9414 * LL	0.00474275
TR_60177	-2.933	delta env * LL down vs QM9414 * LL	0.000232534
TR_71970	-2.92848	delta env * LL down vs QM9414 * LL	1.24459e-06		Contains a number of Interpro hits to possible phosphatidylinositol-specific phospholipase C, Y domain.	Ca
TR_111689	-2.91946	delta env * LL down vs QM9414 * LL	0.000128815
TR_61750	-2.90986	delta env * LL down vs QM9414 * LL	3.00426e-06
TR_69013	-2.90979	delta env * LL down vs QM9414 * LL	6.85564e-08
TR_102403	-2.90959	delta env * LL down vs QM9414 * LL	1.70613e-05
TR_78054	-2.90926	delta env * LL down vs QM9414 * LL	2.8021e-07
TR_111451	-2.90652	delta env * LL down vs QM9414 * LL	2.91129e-05
TR_43161	-2.90276	delta env * LL down vs QM9414 * LL	0.00154844
TR_121125	-2.89617	delta env * LL down vs QM9414 * LL	4.03843e-06
TR_121534	-2.89233	delta env * LL down vs QM9414 * LL	0.0233478
TR_78956	-2.89043	delta env * LL down vs QM9414 * LL	9.45292e-05
TR_109031	-2.88703	delta env * LL down vs QM9414 * LL	0.000171459
TR_57737	-2.88626	delta env * LL down vs QM9414 * LL	4.66025e-06
TR_65162	-2.88324	delta env * LL down vs QM9414 * LL	1.04753e-07		candidate b-glycosidase related to chitinase	Glycoside Hydrolase Family 18 protein
TR_71123	-2.8776	delta env * LL down vs QM9414 * LL	4.40279e-05
TR_108533	-2.8687	delta env * LL down vs QM9414 * LL	6.95981e-06
TR_58669	-2.86503	delta env * LL down vs QM9414 * LL	2.94656e-06
TR_104831	-2.86314	delta env * LL down vs QM9414 * LL	2.30998e-07
TR_109378	-2.8623	delta env * LL down vs QM9414 * LL	0.00937988
TR_78288	-2.85752	delta env * LL down vs QM9414 * LL	0.00150819
TR_122941	-2.85675	delta env * LL down vs QM9414 * LL	3.944e-06
TR_53334	-2.856	delta env * LL down vs QM9414 * LL	5.78912e-08
TR_106539	-2.85403	delta env * LL down vs QM9414 * LL	1.95753e-05
TR_103065	-2.85289	delta env * LL down vs QM9414 * LL	3.23672e-05
TR_82141	-2.85077	delta env * LL down vs QM9414 * LL	0.000370682
TR_120801	-2.84788	delta env * LL down vs QM9414 * LL	3.13481e-06
TR_104104	-2.84279	delta env * LL down vs QM9414 * LL	9.15237e-06		\N
TR_56631	-2.841	delta env * LL down vs QM9414 * LL	8.10448e-07
TR_120359	-2.83874	delta env * LL down vs QM9414 * LL	2.10704e-06
TR_57370	-2.83562	delta env * LL down vs QM9414 * LL	5.59118e-05
TR_80096	-2.8351	delta env * LL down vs QM9414 * LL	8.88228e-06
TR_56789	-2.83481	delta env * LL down vs QM9414 * LL	6.83219e-09
TR_65493	-2.82971	delta env * LL down vs QM9414 * LL	0.00015942
TR_121130	-2.82661	delta env * LL down vs QM9414 * LL	0.00151806		The N-terminal region of a number of fungal transcriptional regulatory proteins contains a Cys-rich motif that is involved in zinc-dependent binding of DNA. The region forms a binuclear Zn cluster, in which two Zn atoms are bound by six Cys residues
TR_122296	-2.82151	delta env * LL down vs QM9414 * LL	0.000983698
TR_53501	-2.81428	delta env * LL down vs QM9414 * LL	5.18818e-05
TR_59673	-2.80545	delta env * LL down vs QM9414 * LL	4.55136e-05
TR_112019	-2.80307	delta env * LL down vs QM9414 * LL	6.15337e-06
TR_71655	-2.80242	delta env * LL down vs QM9414 * LL	5.45328e-05
TR_111778	-2.80167	delta env * LL down vs QM9414 * LL	1.75322e-07
TR_76522	-2.79646	delta env * LL down vs QM9414 * LL	5.25154e-11
TR_48478	-2.79374	delta env * LL down vs QM9414 * LL	1.1042e-07
TR_62301	-2.7917	delta env * LL down vs QM9414 * LL	4.40595e-06
TR_54710	-2.79084	delta env * LL down vs QM9414 * LL	5.45538e-06
TR_32716	-2.78903	delta env * LL down vs QM9414 * LL	4.8656e-06
TR_120215	-2.78781	delta env * LL down vs QM9414 * LL	4.35657e-05
TR_60758	-2.78768	delta env * LL down vs QM9414 * LL	1.77796e-05
TR_60729	-2.78437	delta env * LL down vs QM9414 * LL	1.44582e-06
TR_123987	-2.77993	delta env * LL down vs QM9414 * LL	6.0431e-05
TR_104207	-2.77889	delta env * LL down vs QM9414 * LL	1.13829e-07
TR_104325	-2.77744	delta env * LL down vs QM9414 * LL	1.31637e-06
TR_82153	-2.77473	delta env * LL down vs QM9414 * LL	2.75191e-05
TR_55365	-2.77009	delta env * LL down vs QM9414 * LL	0.00415295
TR_110127	-2.76937	delta env * LL down vs QM9414 * LL	1.25154e-06
TR_123627	-2.76851	delta env * LL down vs QM9414 * LL	1.59481e-07
TR_122943	-2.76715	delta env * LL down vs QM9414 * LL	6.0407e-08
TR_81659	-2.76565	delta env * LL down vs QM9414 * LL	3.91316e-06
TR_54230	-2.76545	delta env * LL down vs QM9414 * LL	1.51436e-07
TR_59151	-2.76476	delta env * LL down vs QM9414 * LL	1.41958e-07
TR_75794	-2.76475	delta env * LL down vs QM9414 * LL	0.0109517
TR_43430	-2.76319	delta env * LL down vs QM9414 * LL	6.90263e-06
TR_103754	-2.75721	delta env * LL down vs QM9414 * LL	1.54063e-05
TR_32204	-2.7538	delta env * LL down vs QM9414 * LL	3.39232e-05
TR_109486	-2.75301	delta env * LL down vs QM9414 * LL	0.00258011
TR_59014	-2.74508	delta env * LL down vs QM9414 * LL	0.00335285		ABC multidrug transporter
TR_79960	-2.74433	delta env * LL down vs QM9414 * LL	0.000577429		candidate a-mannosidase	Glycoside Hydrolase Family 47 protein
TR_55105	-2.74058	delta env * LL down vs QM9414 * LL	1.95443e-08		Transcriptional activator amyR is involved in amylolytic gene expression; contains a N-terminal binuclear Zn cluster and a DNA binding domain; PMID: 183498
TR_27406	-2.73625	delta env * LL down vs QM9414 * LL	2.54985e-05
TR_50786	-2.73566	delta env * LL down vs QM9414 * LL	2.32468e-05		Hypothetical ERV2, a FAD-dependent sulhydryl oxidase involved in disulphide bond formation in the ER	ER protein
TR_40534	-2.73268	delta env * LL down vs QM9414 * LL	8.50752e-10
TR_38274	-2.7303	delta env * LL down vs QM9414 * LL	4.82106e-05
TR_66103	-2.72754	delta env * LL down vs QM9414 * LL	0.000109419
TR_51998	-2.72652	delta env * LL down vs QM9414 * LL	1.57593e-05
TR_75995	-2.7259	delta env * LL down vs QM9414 * LL	0.00716721
TR_104211	-2.72585	delta env * LL down vs QM9414 * LL	0.00139416		hypothetical FKBP-type peptidyl-prolyl cis-transisomerase	FKBP
TR_4170	-2.72291	delta env * LL down vs QM9414 * LL	3.69549e-09
TR_109998	-2.71895	delta env * LL down vs QM9414 * LL	0.000118827
TR_77000	-2.71893	delta env * LL down vs QM9414 * LL	0.00731852
TR_61556	-2.70761	delta env * LL down vs QM9414 * LL	5.61767e-07
TR_61420	-2.70539	delta env * LL down vs QM9414 * LL	6.81867e-06
TR_46639	-2.70195	delta env * LL down vs QM9414 * LL	3.84037e-06
TR_69727	-2.69961	delta env * LL down vs QM9414 * LL	3.49765e-08
TR_75336	-2.69811	delta env * LL down vs QM9414 * LL	2.17094e-05
TR_67467	-2.69763	delta env * LL down vs QM9414 * LL	1.8043e-06
TR_67597	-2.69481	delta env * LL down vs QM9414 * LL	0.022534
TR_123459	-2.68962	delta env * LL down vs QM9414 * LL	1.01404e-05
TR_22705	-2.68839	delta env * LL down vs QM9414 * LL	2.63983e-06
TR_102776	-2.68584	delta env * LL down vs QM9414 * LL	0.000596544
TR_120193	-2.68509	delta env * LL down vs QM9414 * LL	0.000573079
TR_64375	-2.68362	delta env * LL down vs QM9414 * LL	6.99571e-07		candidate exo-b-1,3-glucanase	Glycoside Hydrolase Family 5 protein
TR_45652	-2.68344	delta env * LL down vs QM9414 * LL	0.0112529
TR_109729	-2.68143	delta env * LL down vs QM9414 * LL	0.000282861
TR_110339	-2.67957	delta env * LL down vs QM9414 * LL	0.000237967		hypothetical G-protein coupled receptor, PTH11 like (implicated in pathogenesis in M. grisea)	G-proteins
TR_4886	-2.67938	delta env * LL down vs QM9414 * LL	9.52435e-06
TR_112212	-2.67627	delta env * LL down vs QM9414 * LL	0.00457011
TR_62103	-2.67543	delta env * LL down vs QM9414 * LL	0.000918108
TR_46463	-2.67391	delta env * LL down vs QM9414 * LL	1.38079e-05
TR_121412	-2.67196	delta env * LL down vs QM9414 * LL	0.000789129		\N
TR_52337	-2.6678	delta env * LL down vs QM9414 * LL	0.00810525
TR_27706	-2.66751	delta env * LL down vs QM9414 * LL	0.000688584
TR_55161	-2.66386	delta env * LL down vs QM9414 * LL	2.42726e-05
TR_41501	-2.66157	delta env * LL down vs QM9414 * LL	3.2041e-05
TR_123571	-2.65995	delta env * LL down vs QM9414 * LL	0.000633274
TR_57016	-2.65627	delta env * LL down vs QM9414 * LL	1.98018e-08		TRE344, hypothetical germinal center kinase, related to S. cerevisiae Kic1p, D. discoideum severin kinase and Crypotcoccus Mst4	GCK
TR_109549	-2.65249	delta env * LL down vs QM9414 * LL	0.000505733
TR_64437	-2.65015	delta env * LL down vs QM9414 * LL	6.04117e-06
TR_122576	-2.64937	delta env * LL down vs QM9414 * LL	4.17026e-08
TR_102500	-2.64758	delta env * LL down vs QM9414 * LL	5.5223e-05
TR_62169	-2.64379	delta env * LL down vs QM9414 * LL	6.25606e-05
TR_41664	-2.64313	delta env * LL down vs QM9414 * LL	0.000772511
TR_124293	-2.6413	delta env * LL down vs QM9414 * LL	0.00152898
TR_63454	-2.63956	delta env * LL down vs QM9414 * LL	1.02128e-06
TR_110023	-2.6386	delta env * LL down vs QM9414 * LL	5.46786e-06
TR_60329	-2.63804	delta env * LL down vs QM9414 * LL	0.00306242
TR_3212	-2.63481	delta env * LL down vs QM9414 * LL	6.54516e-07
TR_69650	-2.6333	delta env * LL down vs QM9414 * LL	0.000202042
TR_56448	-2.63244	delta env * LL down vs QM9414 * LL	0.000267868	chit18-11	chitinase; fungal subgroup A chitinase	Glycoside Hydrolase Family 18 protein
TR_61042	-2.62264	delta env * LL down vs QM9414 * LL	1.459e-07
TR_104394	-2.62065	delta env * LL down vs QM9414 * LL	0.00100789
TR_122499	-2.62024	delta env * LL down vs QM9414 * LL	4.18171e-05
TR_123890	-2.61879	delta env * LL down vs QM9414 * LL	4.86345e-06
TR_22314	-2.6177	delta env * LL down vs QM9414 * LL	5.86111e-07
TR_21468	-2.61743	delta env * LL down vs QM9414 * LL	1.06272e-07
TR_112640	-2.61303	delta env * LL down vs QM9414 * LL	1.0943e-05
TR_62285	-2.61228	delta env * LL down vs QM9414 * LL	0.000183376		Sulfate permease I (CYS-13)	Sulfur transporter
TR_122874	-2.61127	delta env * LL down vs QM9414 * LL	3.50667e-07
TR_65039	-2.60706	delta env * LL down vs QM9414 * LL	6.78832e-08
TR_73967	-2.60554	delta env * LL down vs QM9414 * LL	9.22638e-05
TR_42825	-2.60061	delta env * LL down vs QM9414 * LL	7.23508e-08
TR_105143	-2.59764	delta env * LL down vs QM9414 * LL	0.000379322
TR_105483	-2.59745	delta env * LL down vs QM9414 * LL	0.000521448
TR_112131	-2.59247	delta env * LL down vs QM9414 * LL	0.00501183
TR_121652	-2.59051	delta env * LL down vs QM9414 * LL	3.59881e-07
TR_123238	-2.5901	delta env * LL down vs QM9414 * LL	0.00023372
TR_77031	-2.58928	delta env * LL down vs QM9414 * LL	0.00381736		related to Rho-GTPase effector BNI1 and related formins, possibly involved in mating, karyogamy and meiosis	SEX
TR_122387	-2.58781	delta env * LL down vs QM9414 * LL	2.04365e-06
TR_104200	-2.58759	delta env * LL down vs QM9414 * LL	2.49164e-07
TR_122084	-2.58751	delta env * LL down vs QM9414 * LL	7.43603e-06
TR_25874	-2.58722	delta env * LL down vs QM9414 * LL	6.08338e-06
TR_123134	-2.58682	delta env * LL down vs QM9414 * LL	1.84986e-05
TR_74282	-2.58557	delta env * LL down vs QM9414 * LL	0.0389483
TR_108343	-2.58451	delta env * LL down vs QM9414 * LL	2.17265e-05
TR_105454	-2.58386	delta env * LL down vs QM9414 * LL	0.00164622
TR_104174	-2.58334	delta env * LL down vs QM9414 * LL	1.30024e-06
TR_121981	-2.58327	delta env * LL down vs QM9414 * LL	4.09147e-05
TR_75648	-2.58079	delta env * LL down vs QM9414 * LL	6.2564e-06
TR_76200	-2.573	delta env * LL down vs QM9414 * LL	0.000148841
TR_111803	-2.57252	delta env * LL down vs QM9414 * LL	0.000125711
TR_103312	-2.57166	delta env * LL down vs QM9414 * LL	7.66865e-06
TR_66059	-2.56943	delta env * LL down vs QM9414 * LL	3.32738e-05
TR_112578	-2.56766	delta env * LL down vs QM9414 * LL	0.000520639
TR_108683	-2.56566	delta env * LL down vs QM9414 * LL	3.78945e-05
TR_66353	-2.56497	delta env * LL down vs QM9414 * LL	2.37855e-09
TR_5899	-2.56395	delta env * LL down vs QM9414 * LL	1.42603e-05
TR_31658	-2.56313	delta env * LL down vs QM9414 * LL	0.000622879
TR_58880	-2.56219	delta env * LL down vs QM9414 * LL	0.000189566
TR_59205	-2.56031	delta env * LL down vs QM9414 * LL	8.08326e-06
TR_111736	-2.5564	delta env * LL down vs QM9414 * LL	4.56117e-08
TR_102461	-2.55579	delta env * LL down vs QM9414 * LL	0.000158864
TR_107674	-2.55554	delta env * LL down vs QM9414 * LL	0.0466883
TR_112656	-2.55414	delta env * LL down vs QM9414 * LL	0.000378035
TR_60988	-2.55409	delta env * LL down vs QM9414 * LL	0.00176305
TR_58613	-2.55257	delta env * LL down vs QM9414 * LL	9.18648e-07
TR_26151	-2.54886	delta env * LL down vs QM9414 * LL	1.02359e-06
TR_120893	-2.54626	delta env * LL down vs QM9414 * LL	6.82812e-06
TR_110778	-2.54484	delta env * LL down vs QM9414 * LL	0.000246941
TR_58184	-2.54464	delta env * LL down vs QM9414 * LL	4.28098e-06
TR_71029	-2.54375	delta env * LL down vs QM9414 * LL	3.58225e-07
TR_108430	-2.54297	delta env * LL down vs QM9414 * LL	0.00234039
TR_31075	-2.54143	delta env * LL down vs QM9414 * LL	0.000410894
TR_122199	-2.54127	delta env * LL down vs QM9414 * LL	9.52001e-06
TR_37271	-2.54089	delta env * LL down vs QM9414 * LL	1.60659e-05
TR_66792	-2.54065	delta env * LL down vs QM9414 * LL	0.000381308		candidate b-glycosidase distantly related to exo-1,3-glucanase	Glycoside Hydrolase Family 17 protein
TR_50390	-2.53985	delta env * LL down vs QM9414 * LL	7.81115e-05
TR_54042	-2.53931	delta env * LL down vs QM9414 * LL	0.000286283
TR_78873	-2.5364	delta env * LL down vs QM9414 * LL	9.59372e-06
TR_122505	-2.53622	delta env * LL down vs QM9414 * LL	8.51564e-06
TR_74054	-2.53581	delta env * LL down vs QM9414 * LL	0.0380172
TR_112031	-2.53336	delta env * LL down vs QM9414 * LL	0.000392341
TR_120479	-2.5333	delta env * LL down vs QM9414 * LL	0.000117227
TR_107507	-2.53069	delta env * LL down vs QM9414 * LL	0.000379433
TR_43115	-2.52847	delta env * LL down vs QM9414 * LL	0.000194697
TR_61408	-2.52722	delta env * LL down vs QM9414 * LL	6.88373e-06
TR_121750	-2.52109	delta env * LL down vs QM9414 * LL	6.98724e-06
TR_44389	-2.52073	delta env * LL down vs QM9414 * LL	5.20023e-08
TR_60887	-2.5183	delta env * LL down vs QM9414 * LL	3.10236e-06
TR_22050	-2.51499	delta env * LL down vs QM9414 * LL	5.32592e-07
TR_110035	-2.5135	delta env * LL down vs QM9414 * LL	0.000476855
TR_66141	-2.51324	delta env * LL down vs QM9414 * LL	1.35691e-06
TR_54244	-2.51128	delta env * LL down vs QM9414 * LL	0.00010664
TR_110686	-2.50808	delta env * LL down vs QM9414 * LL	1.64193e-05
TR_55629	-2.50599	delta env * LL down vs QM9414 * LL	3.08473e-05
TR_104401	-2.50459	delta env * LL down vs QM9414 * LL	9.73546e-06		Distantly related to C. albicans Rbt5p. Putative cell wall protein with a CFEM domain.	Cell wall
TR_79398	-2.50385	delta env * LL down vs QM9414 * LL	2.78225e-05
TR_107294	-2.49978	delta env * LL down vs QM9414 * LL	0.000709396
TR_4426	-2.49576	delta env * LL down vs QM9414 * LL	0.000863089
TR_77478	-2.49562	delta env * LL down vs QM9414 * LL	0.00034837
TR_109945	-2.49395	delta env * LL down vs QM9414 * LL	8.16196e-05
TR_120926	-2.49034	delta env * LL down vs QM9414 * LL	0.000460727
TR_104203	-2.49016	delta env * LL down vs QM9414 * LL	0.000140688
TR_119710	-2.48725	delta env * LL down vs QM9414 * LL	0.0029306
TR_2095	-2.48397	delta env * LL down vs QM9414 * LL	6.1149e-06
TR_106939	-2.48356	delta env * LL down vs QM9414 * LL	0.00321299
TR_50071	-2.48105	delta env * LL down vs QM9414 * LL	1.38301e-07		TRE42668, related to N. crassa protein kinase IME2, inducer of meiosis	SEX
TR_119697	-2.48027	delta env * LL down vs QM9414 * LL	1.00368e-08
TR_121251	-2.47727	delta env * LL down vs QM9414 * LL	0.000262253		putative cell wall protein (Metarhizium adhesion Mad1 ?)	cell wall
TR_27600	-2.47701	delta env * LL down vs QM9414 * LL	6.16243e-05
TR_122824	-2.47398	delta env * LL down vs QM9414 * LL	0.0432826
TR_48686	-2.47332	delta env * LL down vs QM9414 * LL	7.8653e-06
TR_76155	-2.47291	delta env * LL down vs QM9414 * LL	8.18532e-06
TR_119999	-2.47169	delta env * LL down vs QM9414 * LL	4.98695e-06
TR_40346	-2.47041	delta env * LL down vs QM9414 * LL	0.00119439
TR_77770	-2.46977	delta env * LL down vs QM9414 * LL	0.000272151
TR_55559	-2.46883	delta env * LL down vs QM9414 * LL	1.849e-05
TR_78833	-2.46806	delta env * LL down vs QM9414 * LL	9.72892e-06
TR_21406	-2.4657	delta env * LL down vs QM9414 * LL	1.25863e-05
TR_109267	-2.45697	delta env * LL down vs QM9414 * LL	0.00458
TR_65012	-2.45386	delta env * LL down vs QM9414 * LL	9.14787e-07
TR_103446	-2.45204	delta env * LL down vs QM9414 * LL	2.10556e-05
TR_110740	-2.45133	delta env * LL down vs QM9414 * LL	0.000488669
TR_110227	-2.44969	delta env * LL down vs QM9414 * LL	1.65848e-05
TR_55036	-2.44463	delta env * LL down vs QM9414 * LL	0.00211337
TR_56812	-2.4434	delta env * LL down vs QM9414 * LL	0.000123467
TR_71676	-2.441	delta env * LL down vs QM9414 * LL	0.000133604
TR_50593	-2.4396	delta env * LL down vs QM9414 * LL	0.00154311
TR_64110	-2.43597	delta env * LL down vs QM9414 * LL	9.85785e-05
TR_63107	-2.43286	delta env * LL down vs QM9414 * LL	0.00179895
TR_68950	-2.42869	delta env * LL down vs QM9414 * LL	8.233e-06
TR_3208	-2.42856	delta env * LL down vs QM9414 * LL	3.24242e-07
TR_38603	-2.42814	delta env * LL down vs QM9414 * LL	0.000430483
TR_109255	-2.42607	delta env * LL down vs QM9414 * LL	0.00366592
TR_21784	-2.42377	delta env * LL down vs QM9414 * LL	9.98958e-06
TR_56363	-2.42284	delta env * LL down vs QM9414 * LL	0.0119858
TR_56966	-2.42262	delta env * LL down vs QM9414 * LL	1.89827e-05
TR_55237	-2.42225	delta env * LL down vs QM9414 * LL	9.70857e-05
TR_108290	-2.42189	delta env * LL down vs QM9414 * LL	1.80858e-06
TR_3718	-2.42119	delta env * LL down vs QM9414 * LL	0.0391956
TR_109379	-2.42111	delta env * LL down vs QM9414 * LL	0.000663605
TR_122886	-2.41965	delta env * LL down vs QM9414 * LL	6.60168e-07
TR_109494	-2.41848	delta env * LL down vs QM9414 * LL	3.86482e-08
TR_119890	-2.41756	delta env * LL down vs QM9414 * LL	2.31282e-05
TR_3283	-2.41643	delta env * LL down vs QM9414 * LL	0.0045085
TR_32069	-2.4163	delta env * LL down vs QM9414 * LL	2.35241e-05
TR_121522	-2.41203	delta env * LL down vs QM9414 * LL	2.20845e-06
TR_55566	-2.41182	delta env * LL down vs QM9414 * LL	5.62931e-05
TR_104322	-2.41003	delta env * LL down vs QM9414 * LL	7.13521e-07
TR_34183	-2.40948	delta env * LL down vs QM9414 * LL	6.106e-05
TR_119603	-2.40721	delta env * LL down vs QM9414 * LL	5.7149e-05
TR_22538	-2.40489	delta env * LL down vs QM9414 * LL	1.88499e-06
TR_45445	-2.40052	delta env * LL down vs QM9414 * LL	0.0245923
TR_123717	-2.39487	delta env * LL down vs QM9414 * LL	4.20525e-06		\N
TR_107374	-2.39471	delta env * LL down vs QM9414 * LL	1.24228e-06
TR_112377	-2.39323	delta env * LL down vs QM9414 * LL	3.49827e-06
TR_122095	-2.39061	delta env * LL down vs QM9414 * LL	0.000272962
TR_70847	-2.38932	delta env * LL down vs QM9414 * LL	0.000261656
TR_31481	-2.38853	delta env * LL down vs QM9414 * LL	5.22335e-06
TR_68291	-2.38797	delta env * LL down vs QM9414 * LL	0.000364256
TR_76151	-2.38738	delta env * LL down vs QM9414 * LL	0.000457666
TR_76659	-2.38692	delta env * LL down vs QM9414 * LL	7.07417e-05
TR_108672	-2.38541	delta env * LL down vs QM9414 * LL	2.18444e-07		candidate a-1,3-glucanase	Glycoside Hydrolase Family 71 protein
TR_104219	-2.38435	delta env * LL down vs QM9414 * LL	0.00315086
TR_112387	-2.384	delta env * LL down vs QM9414 * LL	0.000195992
TR_3605	-2.3813	delta env * LL down vs QM9414 * LL	0.0021614
TR_103162	-2.3804	delta env * LL down vs QM9414 * LL	0.00924637
TR_1735	-2.37958	delta env * LL down vs QM9414 * LL	2.61535e-06
TR_57840	-2.37743	delta env * LL down vs QM9414 * LL	2.32501e-06		The basic-leucine zipper (bZIP) transcription factors of contain a basic region mediating sequence-specific DNA-binding followed by a leucine zipper region required for dimerization.
TR_29642	-2.37687	delta env * LL down vs QM9414 * LL	0.0138629
TR_74047	-2.37685	delta env * LL down vs QM9414 * LL	0.00029527
TR_78792	-2.37385	delta env * LL down vs QM9414 * LL	0.00163247
TR_3196	-2.37277	delta env * LL down vs QM9414 * LL	1.62448e-07		candidate a-mannosidase	Glycoside Hydrolase Family 38 protein
TR_57904	-2.37199	delta env * LL down vs QM9414 * LL	2.89639e-06
TR_62751	-2.37084	delta env * LL down vs QM9414 * LL	5.96051e-06		tre4453, histidine kinase class IX, contains PAS domain, related to G. moniliformis HHK6p	HK
TR_103130	-2.36822	delta env * LL down vs QM9414 * LL	0.000708655
TR_78909	-2.36723	delta env * LL down vs QM9414 * LL	9.56031e-08
TR_69879	-2.36656	delta env * LL down vs QM9414 * LL	3.88246e-06
TR_64719	-2.36564	delta env * LL down vs QM9414 * LL	0.000277404
TR_75009	-2.36374	delta env * LL down vs QM9414 * LL	4.22817e-07
TR_102458	-2.36199	delta env * LL down vs QM9414 * LL	2.45976e-05
TR_111236	-2.36163	delta env * LL down vs QM9414 * LL	0.000721873
TR_25703	-2.36084	delta env * LL down vs QM9414 * LL	3.84179e-06
TR_123029	-2.35893	delta env * LL down vs QM9414 * LL	0.00747586		Cu,Zn superoxide dismutase
TR_106769	-2.35742	delta env * LL down vs QM9414 * LL	0.000418919
TR_49832	-2.35573	delta env * LL down vs QM9414 * LL	1.97875e-05
TR_59352	-2.35523	delta env * LL down vs QM9414 * LL	1.98474e-05
TR_77193	-2.35194	delta env * LL down vs QM9414 * LL	1.14077e-05
TR_120176	-2.34896	delta env * LL down vs QM9414 * LL	0.000722395		conserved hypothetical protein	Sulfur acquisition and processing
TR_107202	-2.34691	delta env * LL down vs QM9414 * LL	3.3462e-06
TR_104664	-2.34624	delta env * LL down vs QM9414 * LL	0.00340176		Mitochondrial outer membrane and cell wall localized SUN family member required for mitochondrial autophagy	Cell wall
TR_80920	-2.34453	delta env * LL down vs QM9414 * LL	0.00177946
TR_122283	-2.34364	delta env * LL down vs QM9414 * LL	0.000142226
TR_75247	-2.34244	delta env * LL down vs QM9414 * LL	3.92734e-05
TR_55592	-2.33875	delta env * LL down vs QM9414 * LL	4.17706e-05
TR_22072	-2.33602	delta env * LL down vs QM9414 * LL	5.50098e-07		candidate a-glucosidase	Glycoside Hydrolase Family 63 protein
TR_108840	-2.33509	delta env * LL down vs QM9414 * LL	5.03637e-06
TR_62226	-2.33504	delta env * LL down vs QM9414 * LL	0.000204333
TR_75069	-2.33456	delta env * LL down vs QM9414 * LL	3.56431e-07
TR_121989	-2.33165	delta env * LL down vs QM9414 * LL	7.68862e-05
TR_74379	-2.33147	delta env * LL down vs QM9414 * LL	4.69827e-05
TR_107479	-2.32734	delta env * LL down vs QM9414 * LL	0.00757003
TR_34985	-2.32663	delta env * LL down vs QM9414 * LL	1.25774e-05
TR_69751	-2.32529	delta env * LL down vs QM9414 * LL	0.0427022
TR_22481	-2.32519	delta env * LL down vs QM9414 * LL	9.98249e-06
TR_111566	-2.32435	delta env * LL down vs QM9414 * LL	0.00121857
TR_123288	-2.32398	delta env * LL down vs QM9414 * LL	0.0001385
TR_120623	-2.32358	delta env * LL down vs QM9414 * LL	1.05442e-06
TR_105092	-2.32336	delta env * LL down vs QM9414 * LL	1.37162e-07
TR_2558	-2.32149	delta env * LL down vs QM9414 * LL	1.5171e-05
TR_110122	-2.32068	delta env * LL down vs QM9414 * LL	4.29784e-06
TR_108686	-2.32047	delta env * LL down vs QM9414 * LL	0.000175808
TR_57008	-2.31781	delta env * LL down vs QM9414 * LL	0.00024957
TR_74235	-2.3157	delta env * LL down vs QM9414 * LL	3.67999e-09
TR_104419	-2.31411	delta env * LL down vs QM9414 * LL	0.000100811
TR_50215	-2.31321	delta env * LL down vs QM9414 * LL	0.00956487		candidate b-glycosidase distantly related to endo-1,3-b-D-glucanase	Glycoside Hydrolase Family 16 protein
TR_77299	-2.31256	delta env * LL down vs QM9414 * LL	0.00111832		exo-b-D-glucosaminidase GLS93 (GenBank acc. No. BAD9964)	Glycoside Hydrolase Family 2 protein
TR_61588	-2.31184	delta env * LL down vs QM9414 * LL	1.2073e-06
TR_43649	-2.31168	delta env * LL down vs QM9414 * LL	0.0182945		hypothetical TCP1 subunit delta	HSP6cytolplasma
TR_122794	-2.30802	delta env * LL down vs QM9414 * LL	4.81634e-06
TR_120610	-2.30657	delta env * LL down vs QM9414 * LL	0.000323329
TR_102382	-2.30603	delta env * LL down vs QM9414 * LL	0.000218617
TR_69115	-2.30602	delta env * LL down vs QM9414 * LL	5.97529e-05
TR_122879	-2.30529	delta env * LL down vs QM9414 * LL	0.00104732
TR_109392	-2.30442	delta env * LL down vs QM9414 * LL	0.00100571
TR_121148	-2.3025	delta env * LL down vs QM9414 * LL	2.58603e-09
TR_5647	-2.29948	delta env * LL down vs QM9414 * LL	0.000141243		hypothetical G-protein coupled receptor, PTH11 like (implicated in pathogenesis in M. grisea)	G-proteins
TR_30068	-2.29939	delta env * LL down vs QM9414 * LL	0.00173866
TR_68961	-2.29861	delta env * LL down vs QM9414 * LL	0.000158488
TR_107960	-2.29851	delta env * LL down vs QM9414 * LL	0.00154587
TR_120583	-2.29676	delta env * LL down vs QM9414 * LL	3.26916e-08
TR_4737	-2.29565	delta env * LL down vs QM9414 * LL	0.00320593
TR_63395	-2.29191	delta env * LL down vs QM9414 * LL	6.35448e-06
TR_110170	-2.29157	delta env * LL down vs QM9414 * LL	1.45534e-05
TR_62872	-2.29095	delta env * LL down vs QM9414 * LL	0.0283813
TR_71080	-2.29088	delta env * LL down vs QM9414 * LL	0.000613046		\N
TR_102705	-2.29008	delta env * LL down vs QM9414 * LL	4.45023e-06
TR_69437	-2.2881	delta env * LL down vs QM9414 * LL	5.56925e-05
TR_77099	-2.28626	delta env * LL down vs QM9414 * LL	5.84114e-06
TR_60086	-2.28522	delta env * LL down vs QM9414 * LL	0.000758923
TR_67982	-2.28469	delta env * LL down vs QM9414 * LL	8.9833e-06
TR_104115	-2.2841	delta env * LL down vs QM9414 * LL	0.000102908
TR_120676	-2.28382	delta env * LL down vs QM9414 * LL	0.000289909		candidate neutral trehalase	Glycoside Hydrolase Family 37 protein
TR_107961	-2.28327	delta env * LL down vs QM9414 * LL	0.00269212
TR_111604	-2.28159	delta env * LL down vs QM9414 * LL	9.07401e-07
TR_121292	-2.28074	delta env * LL down vs QM9414 * LL	2.93215e-06
TR_3525	-2.28007	delta env * LL down vs QM9414 * LL	6.15784e-05
TR_102607	-2.27979	delta env * LL down vs QM9414 * LL	1.57762e-10
TR_58549	-2.27845	delta env * LL down vs QM9414 * LL	6.38531e-05
TR_110363	-2.27834	delta env * LL down vs QM9414 * LL	0.000139154
TR_23173	-2.27608	delta env * LL down vs QM9414 * LL	1.25649e-06
TR_109184	-2.27594	delta env * LL down vs QM9414 * LL	0.00390221
TR_62787	-2.27592	delta env * LL down vs QM9414 * LL	1.73234e-06
TR_76065	-2.27545	delta env * LL down vs QM9414 * LL	1.14638e-06
TR_81824	-2.27436	delta env * LL down vs QM9414 * LL	0.00239306		5,1-Methylene tetrahydrofolate reductase	Homocysgteine and methionine metabolism
TR_105187	-2.2734	delta env * LL down vs QM9414 * LL	0.0104103
TR_108665	-2.27182	delta env * LL down vs QM9414 * LL	6.51411e-06
TR_58563	-2.26712	delta env * LL down vs QM9414 * LL	0.000666174
TR_58772	-2.26651	delta env * LL down vs QM9414 * LL	0.000308058
TR_66294	-2.26644	delta env * LL down vs QM9414 * LL	4.8267e-06
TR_120918	-2.26506	delta env * LL down vs QM9414 * LL	8.0224e-06
TR_57891	-2.26059	delta env * LL down vs QM9414 * LL	4.05601e-05
TR_74241	-2.25895	delta env * LL down vs QM9414 * LL	7.0047e-06
TR_71059	-2.25886	delta env * LL down vs QM9414 * LL	1.93399e-06
TR_106315	-2.25625	delta env * LL down vs QM9414 * LL	0.00760258
TR_64963	-2.2555	delta env * LL down vs QM9414 * LL	2.43733e-05
TR_55201	-2.25256	delta env * LL down vs QM9414 * LL	0.00269869
TR_56409	-2.25247	delta env * LL down vs QM9414 * LL	3.19083e-06
TR_59760	-2.25229	delta env * LL down vs QM9414 * LL	3.54953e-05
TR_59272	-2.25172	delta env * LL down vs QM9414 * LL	0.0105288
TR_77284	-2.25035	delta env * LL down vs QM9414 * LL	0.000207759		candidate b-glycosidase distantly related to endoglucanase	Glycoside Hydrolase Family 12 protein
TR_123047	-2.25035	delta env * LL down vs QM9414 * LL	4.57051e-06
TR_60328	-2.24657	delta env * LL down vs QM9414 * LL	0.00434083
TR_27398	-2.24603	delta env * LL down vs QM9414 * LL	3.68754e-05
TR_74020	-2.2456	delta env * LL down vs QM9414 * LL	3.42918e-09
TR_81700	-2.24457	delta env * LL down vs QM9414 * LL	0.000600629
TR_77009	-2.24129	delta env * LL down vs QM9414 * LL	4.94138e-05
TR_81416	-2.23938	delta env * LL down vs QM9414 * LL	1.38128e-06
TR_122065	-2.23899	delta env * LL down vs QM9414 * LL	0.012655
TR_78004	-2.23667	delta env * LL down vs QM9414 * LL	3.49165e-08
TR_121175	-2.2356	delta env * LL down vs QM9414 * LL	0.000231952
TR_111750	-2.2314	delta env * LL down vs QM9414 * LL	0.0185342		hypothetical ferric reductase, 7 TM
TR_31521	-2.22885	delta env * LL down vs QM9414 * LL	1.58964e-05
TR_75609	-2.22829	delta env * LL down vs QM9414 * LL	0.00541056
TR_72896	-2.22808	delta env * LL down vs QM9414 * LL	0.000181611
TR_82145	-2.22738	delta env * LL down vs QM9414 * LL	3.35695e-05
TR_73173	-2.22646	delta env * LL down vs QM9414 * LL	0.03073	hfb1	hydrophobin belonging to the class II of fungal hydrophobins PMID:8631337	Hydrophobine
TR_122193	-2.22633	delta env * LL down vs QM9414 * LL	0.00185872
TR_109708	-2.22572	delta env * LL down vs QM9414 * LL	2.40976e-05
TR_27939	-2.22362	delta env * LL down vs QM9414 * LL	0.00567919
TR_27719	-2.22353	delta env * LL down vs QM9414 * LL	0.000106168
TR_61517	-2.22314	delta env * LL down vs QM9414 * LL	2.56304e-05
TR_2374	-2.2226	delta env * LL down vs QM9414 * LL	8.68153e-06
TR_108271	-2.22126	delta env * LL down vs QM9414 * LL	0.0133516
TR_76075	-2.21945	delta env * LL down vs QM9414 * LL	5.71722e-06
TR_53402	-2.21885	delta env * LL down vs QM9414 * LL	1.66684e-05
TR_80048	-2.21883	delta env * LL down vs QM9414 * LL	1.55186e-08	PhLP2	hypothetical phosducin like protein class II, related to S. cerevisiae Phosducin-like protein 2, which inhibits early G-protein signaling events following pheromone stimulaton and is essential for cell growth	G-proteins
TR_77281	-2.21875	delta env * LL down vs QM9414 * LL	1.17859e-06
TR_106623	-2.21842	delta env * LL down vs QM9414 * LL	1.78075e-06
TR_74163	-2.21814	delta env * LL down vs QM9414 * LL	9.58072e-05
TR_58396	-2.21292	delta env * LL down vs QM9414 * LL	0.000563064
TR_61763	-2.21253	delta env * LL down vs QM9414 * LL	0.000422497
TR_107805	-2.21222	delta env * LL down vs QM9414 * LL	8.98221e-06
TR_1997	-2.21161	delta env * LL down vs QM9414 * LL	0.000521319
TR_52055	-2.20893	delta env * LL down vs QM9414 * LL	9.19399e-07
TR_109432	-2.20863	delta env * LL down vs QM9414 * LL	3.06967e-08
TR_121325	-2.20852	delta env * LL down vs QM9414 * LL	0.00259622
TR_80400	-2.2085	delta env * LL down vs QM9414 * LL	0.000257323
TR_22257	-2.20779	delta env * LL down vs QM9414 * LL	0.000104024
TR_122197	-2.20649	delta env * LL down vs QM9414 * LL	6.91094e-08
TR_2826	-2.2061	delta env * LL down vs QM9414 * LL	8.9292e-05
TR_76188	-2.2045	delta env * LL down vs QM9414 * LL	4.079e-06
TR_60450	-2.2037	delta env * LL down vs QM9414 * LL	0.000191161
TR_55381	-2.2032	delta env * LL down vs QM9414 * LL	3.83795e-06
TR_57756	-2.20114	delta env * LL down vs QM9414 * LL	0.000274375
TR_57277	-2.20067	delta env * LL down vs QM9414 * LL	6.35056e-06
TR_53684	-2.19958	delta env * LL down vs QM9414 * LL	6.75549e-05
TR_104838	-2.19777	delta env * LL down vs QM9414 * LL	0.000253352
TR_66814	-2.19664	delta env * LL down vs QM9414 * LL	0.000171898
TR_102787	-2.19654	delta env * LL down vs QM9414 * LL	8.43154e-05
TR_35556	-2.19644	delta env * LL down vs QM9414 * LL	0.00043999
TR_111095	-2.19382	delta env * LL down vs QM9414 * LL	0.00319948
TR_38341	-2.19088	delta env * LL down vs QM9414 * LL	3.00832e-06
TR_53246	-2.19023	delta env * LL down vs QM9414 * LL	0.00164486
TR_108953	-2.18997	delta env * LL down vs QM9414 * LL	4.2886e-05
TR_61632	-2.18864	delta env * LL down vs QM9414 * LL	0.00156729
TR_46421	-2.18783	delta env * LL down vs QM9414 * LL	7.62777e-09
TR_55341	-2.1876	delta env * LL down vs QM9414 * LL	3.738e-07
TR_57857	-2.18668	delta env * LL down vs QM9414 * LL	9.04536e-05		candidate b-mannosidase	Glycoside Hydrolase Family 2 protein
TR_123735	-2.18649	delta env * LL down vs QM9414 * LL	1.08962e-05
TR_60743	-2.18608	delta env * LL down vs QM9414 * LL	0.000322361
TR_57185	-2.18482	delta env * LL down vs QM9414 * LL	0.000384418
TR_23316	-2.18442	delta env * LL down vs QM9414 * LL	6.20639e-05
TR_68192	-2.18213	delta env * LL down vs QM9414 * LL	7.51313e-05
TR_112190	-2.182	delta env * LL down vs QM9414 * LL	2.54739e-08		TRE3247, putative spindle pole body component, related to S. cerevisiae CDC31, possibly involved in mating, karyogamy and meiosis	SEX
TR_79501	-2.1818	delta env * LL down vs QM9414 * LL	5.17787e-06
TR_68869	-2.18099	delta env * LL down vs QM9414 * LL	3.65622e-06
TR_122031	-2.18056	delta env * LL down vs QM9414 * LL	1.32871e-05
TR_120908	-2.18041	delta env * LL down vs QM9414 * LL	5.1373e-08
TR_112490	-2.18012	delta env * LL down vs QM9414 * LL	0.00116497
TR_23332	-2.1787	delta env * LL down vs QM9414 * LL	3.9267e-05
TR_82451	-2.17694	delta env * LL down vs QM9414 * LL	3.06003e-05
TR_59491	-2.17638	delta env * LL down vs QM9414 * LL	8.56258e-05
TR_22104	-2.1749	delta env * LL down vs QM9414 * LL	2.14983e-05
TR_105070	-2.17384	delta env * LL down vs QM9414 * LL	0.001438
TR_75939	-2.17339	delta env * LL down vs QM9414 * LL	0.000310438
TR_122644	-2.17317	delta env * LL down vs QM9414 * LL	0.000196937
TR_60028	-2.17306	delta env * LL down vs QM9414 * LL	0.000179262
TR_121080	-2.17302	delta env * LL down vs QM9414 * LL	0.000216008	hap3	hap3	cellulase transcription factor
TR_76360	-2.17264	delta env * LL down vs QM9414 * LL	0.00153786
TR_30465	-2.17214	delta env * LL down vs QM9414 * LL	0.00241504		WD-repeat containing protein probably involved in G-protein mediated signaling
TR_54437	-2.17079	delta env * LL down vs QM9414 * LL	3.34663e-05		\N
TR_120972	-2.17068	delta env * LL down vs QM9414 * LL	1.90039e-07
TR_3372	-2.17011	delta env * LL down vs QM9414 * LL	0.000894275
TR_21294	-2.16922	delta env * LL down vs QM9414 * LL	0.00283934
TR_68704	-2.1675	delta env * LL down vs QM9414 * LL	0.000287806
TR_31447	-2.16738	delta env * LL down vs QM9414 * LL	0.00634768
TR_108928	-2.16678	delta env * LL down vs QM9414 * LL	0.0144681
TR_104907	-2.16585	delta env * LL down vs QM9414 * LL	0.000199795
TR_119658	-2.16535	delta env * LL down vs QM9414 * LL	0.000869967
TR_122956	-2.16467	delta env * LL down vs QM9414 * LL	0.000338559
TR_111137	-2.16392	delta env * LL down vs QM9414 * LL	0.00121953
TR_33371	-2.16362	delta env * LL down vs QM9414 * LL	0.000610994
TR_122783	-2.16308	delta env * LL down vs QM9414 * LL	9.76291e-06		The N-terminal region of a number of fungal transcriptional regulatory proteins contains a Cys-rich motif that is involved in zinc-dependent binding of DNA. The region forms a binuclear Zn cluster, in which two Zn atoms are bound by six Cys residues
TR_123262	-2.1628	delta env * LL down vs QM9414 * LL	0.00475452
TR_75116	-2.16265	delta env * LL down vs QM9414 * LL	1.76888e-05
TR_65572	-2.1626	delta env * LL down vs QM9414 * LL	0.00010577
TR_64111	-2.16063	delta env * LL down vs QM9414 * LL	3.4061e-05
TR_59100	-2.15869	delta env * LL down vs QM9414 * LL	0.0050409
TR_112401	-2.15756	delta env * LL down vs QM9414 * LL	0.000136367
TR_70984	-2.15689	delta env * LL down vs QM9414 * LL	9.87635e-05
TR_82001	-2.1558	delta env * LL down vs QM9414 * LL	5.80976e-05
TR_75535	-2.15521	delta env * LL down vs QM9414 * LL	0.000104353
TR_81730	-2.15204	delta env * LL down vs QM9414 * LL	4.47558e-05
TR_58960	-2.15015	delta env * LL down vs QM9414 * LL	1.95204e-05
TR_59964	-2.14838	delta env * LL down vs QM9414 * LL	0.000616515
TR_4915	-2.14823	delta env * LL down vs QM9414 * LL	9.41163e-08
TR_58910	-2.14615	delta env * LL down vs QM9414 * LL	7.45677e-05
TR_41009	-2.14587	delta env * LL down vs QM9414 * LL	0.0190232
TR_65949	-2.14541	delta env * LL down vs QM9414 * LL	0.00104371
TR_74462	-2.14053	delta env * LL down vs QM9414 * LL	1.39405e-06		Distantly related to S. cerevisiae spc3 subunit of signal peptidase complex.	Targeting to ER
TR_105157	-2.14051	delta env * LL down vs QM9414 * LL	0.000253702
TR_67983	-2.1405	delta env * LL down vs QM9414 * LL	0.000103961
TR_34402	-2.13939	delta env * LL down vs QM9414 * LL	2.0126e-06
TR_103973	-2.1388	delta env * LL down vs QM9414 * LL	0.000108126
TR_63648	-2.13823	delta env * LL down vs QM9414 * LL	0.000808891
TR_106695	-2.1372	delta env * LL down vs QM9414 * LL	8.32502e-06		Sulfite Oxidase	Sulfur acquisition and processing
TR_69164	-2.13554	delta env * LL down vs QM9414 * LL	4.69058e-05
TR_120503	-2.1347	delta env * LL down vs QM9414 * LL	0.0188927
TR_123460	-2.13146	delta env * LL down vs QM9414 * LL	0.00441697
TR_22341	-2.13112	delta env * LL down vs QM9414 * LL	6.97413e-07
TR_106642	-2.12944	delta env * LL down vs QM9414 * LL	0.00240267
TR_69858	-2.12874	delta env * LL down vs QM9414 * LL	0.000544555
TR_109668	-2.12863	delta env * LL down vs QM9414 * LL	0.000816681
TR_102487	-2.12848	delta env * LL down vs QM9414 * LL	0.000677828
TR_47315	-2.12797	delta env * LL down vs QM9414 * LL	0.00019761
TR_2089	-2.1278	delta env * LL down vs QM9414 * LL	7.48971e-05
TR_108833	-2.1277	delta env * LL down vs QM9414 * LL	0.000891991
TR_58333	-2.1276	delta env * LL down vs QM9414 * LL	8.40006e-05
TR_69557	-2.12745	delta env * LL down vs QM9414 * LL	0.000149838		candidate b-glycosidase related to b-N-acetylglucosaminidase	Glycoside Hydrolase Family 3 protein
TR_109523	-2.12734	delta env * LL down vs QM9414 * LL	0.000234787
TR_103189	-2.12609	delta env * LL down vs QM9414 * LL	2.94029e-07
TR_23475	-2.12505	delta env * LL down vs QM9414 * LL	5.53049e-05
TR_105676	-2.12292	delta env * LL down vs QM9414 * LL	5.88689e-05
TR_59624	-2.12097	delta env * LL down vs QM9414 * LL	0.000963792
TR_67377	-2.11979	delta env * LL down vs QM9414 * LL	0.00318885
TR_103740	-2.11928	delta env * LL down vs QM9414 * LL	0.00224617
TR_22713	-2.11866	delta env * LL down vs QM9414 * LL	0.000165115
TR_106297	-2.11767	delta env * LL down vs QM9414 * LL	0.00042366
TR_59168	-2.11613	delta env * LL down vs QM9414 * LL	0.000105327
TR_68338	-2.11609	delta env * LL down vs QM9414 * LL	0.000162424
TR_54502	-2.11421	delta env * LL down vs QM9414 * LL	0.00411584
TR_107347	-2.11144	delta env * LL down vs QM9414 * LL	5.39649e-06
TR_41607	-2.11043	delta env * LL down vs QM9414 * LL	3.67024e-05
TR_3645	-2.11032	delta env * LL down vs QM9414 * LL	0.00113406
TR_110152	-2.10998	delta env * LL down vs QM9414 * LL	0.000945663		The basic-leucine zipper (bZIP) eukaryotic transcription factors are proteins that contain a basic region mediating sequence-specific DNA-binding followed by a leucine zipper region required for dimerization
TR_106828	-2.10979	delta env * LL down vs QM9414 * LL	6.1391e-05
TR_103061	-2.10962	delta env * LL down vs QM9414 * LL	0.00321223
TR_105840	-2.10899	delta env * LL down vs QM9414 * LL	0.0108526
TR_55125	-2.1084	delta env * LL down vs QM9414 * LL	0.000309487
TR_76136	-2.10831	delta env * LL down vs QM9414 * LL	0.000127989
TR_110615	-2.10827	delta env * LL down vs QM9414 * LL	0.00590712
TR_56830	-2.10801	delta env * LL down vs QM9414 * LL	0.000581158
TR_65141	-2.10743	delta env * LL down vs QM9414 * LL	0.000112291
TR_107436	-2.10722	delta env * LL down vs QM9414 * LL	0.000154484
TR_64125	-2.10655	delta env * LL down vs QM9414 * LL	0.0139231
TR_64485	-2.10563	delta env * LL down vs QM9414 * LL	0.00021621
TR_107298	-2.10428	delta env * LL down vs QM9414 * LL	1.36936e-08
TR_106444	-2.10364	delta env * LL down vs QM9414 * LL	0.0177307
TR_31812	-2.10275	delta env * LL down vs QM9414 * LL	0.000123613
TR_54391	-2.10251	delta env * LL down vs QM9414 * LL	0.00223432
TR_61988	-2.10238	delta env * LL down vs QM9414 * LL	0.00177747
TR_110265	-2.10219	delta env * LL down vs QM9414 * LL	3.04927e-05
TR_58076	-2.10161	delta env * LL down vs QM9414 * LL	2.11363e-08
TR_105221	-2.10121	delta env * LL down vs QM9414 * LL	0.0497558
TR_120351	-2.10074	delta env * LL down vs QM9414 * LL	0.000126718
TR_124282	-2.10071	delta env * LL down vs QM9414 * LL	0.00550055
TR_120803	-2.09914	delta env * LL down vs QM9414 * LL	1.40066e-06
TR_108339	-2.09885	delta env * LL down vs QM9414 * LL	0.0476543
TR_75965	-2.09812	delta env * LL down vs QM9414 * LL	7.266e-06
TR_2319	-2.09791	delta env * LL down vs QM9414 * LL	2.41128e-06
TR_105287	-2.09789	delta env * LL down vs QM9414 * LL	0.00100652
TR_75949	-2.09623	delta env * LL down vs QM9414 * LL	0.000120407	GNG1	heterotrimeric G-protein gamma subunit	G-proteins
TR_39156	-2.0948	delta env * LL down vs QM9414 * LL	0.00400295
TR_122974	-2.09477	delta env * LL down vs QM9414 * LL	0.000190543
TR_79761	-2.09182	delta env * LL down vs QM9414 * LL	7.80928e-05
TR_106662	-2.09042	delta env * LL down vs QM9414 * LL	0.00633547
TR_77380	-2.08945	delta env * LL down vs QM9414 * LL	4.22762e-06
TR_35534	-2.08901	delta env * LL down vs QM9414 * LL	0.00225887
TR_122392	-2.0856	delta env * LL down vs QM9414 * LL	0.000480274
TR_105710	-2.08456	delta env * LL down vs QM9414 * LL	1.44721e-05
TR_123185	-2.08292	delta env * LL down vs QM9414 * LL	0.000842619
TR_123831	-2.08255	delta env * LL down vs QM9414 * LL	0.000263663
TR_68988	-2.08253	delta env * LL down vs QM9414 * LL	0.00393994
TR_105455	-2.08087	delta env * LL down vs QM9414 * LL	0.0170878
TR_121156	-2.07991	delta env * LL down vs QM9414 * LL	7.56849e-05
TR_122587	-2.07959	delta env * LL down vs QM9414 * LL	0.00026659
TR_71039	-2.07745	delta env * LL down vs QM9414 * LL	3.68288e-05
TR_27357	-2.07585	delta env * LL down vs QM9414 * LL	9.11491e-07		hypothetical heat shock transcription factor	HSF
TR_56682	-2.07574	delta env * LL down vs QM9414 * LL	0.00632332
TR_57291	-2.0756	delta env * LL down vs QM9414 * LL	0.000229302
TR_105771	-2.07493	delta env * LL down vs QM9414 * LL	0.00223456
TR_108144	-2.07449	delta env * LL down vs QM9414 * LL	0.0384401
TR_77850	-2.07391	delta env * LL down vs QM9414 * LL	5.83416e-09
TR_31118	-2.07358	delta env * LL down vs QM9414 * LL	0.00160695
TR_62780	-2.07269	delta env * LL down vs QM9414 * LL	0.0233674
TR_121689	-2.07171	delta env * LL down vs QM9414 * LL	0.0458251
TR_110128	-2.07166	delta env * LL down vs QM9414 * LL	0.0386695
TR_104750	-2.07156	delta env * LL down vs QM9414 * LL	0.000842656
TR_78843	-2.07134	delta env * LL down vs QM9414 * LL	0.00212862
TR_72012	-2.07087	delta env * LL down vs QM9414 * LL	0.000595151
TR_111739	-2.0708	delta env * LL down vs QM9414 * LL	0.0199297
TR_57923	-2.07053	delta env * LL down vs QM9414 * LL	9.20156e-06
TR_78343	-2.06999	delta env * LL down vs QM9414 * LL	0.00553078
TR_78929	-2.06878	delta env * LL down vs QM9414 * LL	0.0186884
TR_120337	-2.06778	delta env * LL down vs QM9414 * LL	0.000390278
TR_105589	-2.0668	delta env * LL down vs QM9414 * LL	0.00297466
TR_123543	-2.0668	delta env * LL down vs QM9414 * LL	0.000138874
TR_73646	-2.06609	delta env * LL down vs QM9414 * LL	1.61135e-05
TR_81457	-2.06573	delta env * LL down vs QM9414 * LL	5.42063e-07
TR_53659	-2.06311	delta env * LL down vs QM9414 * LL	0.000361333
TR_119844	-2.06219	delta env * LL down vs QM9414 * LL	0.00324458
TR_124059	-2.05946	delta env * LL down vs QM9414 * LL	0.00617325
TR_5776	-2.05922	delta env * LL down vs QM9414 * LL	0.000183758
TR_109476	-2.05899	delta env * LL down vs QM9414 * LL	0.00430236
TR_77557	-2.05705	delta env * LL down vs QM9414 * LL	0.00502031
TR_110151	-2.05632	delta env * LL down vs QM9414 * LL	9.43693e-06
TR_58065	-2.05529	delta env * LL down vs QM9414 * LL	0.00538311
TR_74962	-2.05468	delta env * LL down vs QM9414 * LL	0.00618675
TR_62477	-2.05429	delta env * LL down vs QM9414 * LL	2.04807e-05
TR_75434	-2.05317	delta env * LL down vs QM9414 * LL	0.000924379
TR_109905	-2.05262	delta env * LL down vs QM9414 * LL	0.000176653
TR_60216	-2.05245	delta env * LL down vs QM9414 * LL	1.11943e-05
TR_53526	-2.05046	delta env * LL down vs QM9414 * LL	0.000136167
TR_121837	-2.0499	delta env * LL down vs QM9414 * LL	0.00012828
TR_4862	-2.04948	delta env * LL down vs QM9414 * LL	0.00106497
TR_53076	-2.04869	delta env * LL down vs QM9414 * LL	3.21043e-05
TR_106237	-2.04828	delta env * LL down vs QM9414 * LL	0.00186091
TR_111029	-2.04703	delta env * LL down vs QM9414 * LL	3.27785e-06
TR_57728	-2.04691	delta env * LL down vs QM9414 * LL	0.00538796
TR_110509	-2.04644	delta env * LL down vs QM9414 * LL	0.000221218
TR_108999	-2.04454	delta env * LL down vs QM9414 * LL	0.000262425
TR_112146	-2.04447	delta env * LL down vs QM9414 * LL	2.22236e-05
TR_47420	-2.04415	delta env * LL down vs QM9414 * LL	0.000154852
TR_69625	-2.04407	delta env * LL down vs QM9414 * LL	5.03823e-05
TR_109007	-2.04294	delta env * LL down vs QM9414 * LL	2.13474e-05
TR_51407	-2.04284	delta env * LL down vs QM9414 * LL	1.33179e-07
TR_3783	-2.03947	delta env * LL down vs QM9414 * LL	1.09329e-05
TR_105192	-2.03785	delta env * LL down vs QM9414 * LL	9.65538e-05
TR_120789	-2.03665	delta env * LL down vs QM9414 * LL	1.30517e-06
TR_66926	-2.03574	delta env * LL down vs QM9414 * LL	0.00263602
TR_65982	-2.03475	delta env * LL down vs QM9414 * LL	1.18852e-06
TR_70186	-2.03463	delta env * LL down vs QM9414 * LL	6.51336e-06		candidate a-glycosidase related to exo-polygalacturonase	Glycoside Hydrolase Family 28 protein
TR_107866	-2.03356	delta env * LL down vs QM9414 * LL	4.94179e-05
TR_82551	-2.03327	delta env * LL down vs QM9414 * LL	3.4851e-05
TR_104220	-2.03321	delta env * LL down vs QM9414 * LL	0.0043018
TR_102694	-2.03242	delta env * LL down vs QM9414 * LL	1.11913e-06
TR_122792	-2.03077	delta env * LL down vs QM9414 * LL	0.00230126
TR_60518	-2.0303	delta env * LL down vs QM9414 * LL	0.00119297
TR_56952	-2.02989	delta env * LL down vs QM9414 * LL	0.000591967
TR_121042	-2.0289	delta env * LL down vs QM9414 * LL	2.71333e-05
TR_111000	-2.02807	delta env * LL down vs QM9414 * LL	0.00199141
TR_78753	-2.02763	delta env * LL down vs QM9414 * LL	0.000291925
TR_120140	-2.02757	delta env * LL down vs QM9414 * LL	5.80751e-05
TR_53562	-2.02743	delta env * LL down vs QM9414 * LL	1.1585e-06		GTP-binding protein of the rho subfamily of Ras-like proteins
TR_57608	-2.02546	delta env * LL down vs QM9414 * LL	1.54468e-06
TR_58767	-2.02538	delta env * LL down vs QM9414 * LL	0.0199735
TR_67931	-2.02336	delta env * LL down vs QM9414 * LL	0.000267983
TR_67527	-2.02039	delta env * LL down vs QM9414 * LL	0.000512904		TRE3118, related to Mus81p, a subunit of the Mus81-Mms4 structure-specific endonuclease funtioning in mitotic and meiotic recombination in Saccharomyces cerevisiae	SEX
TR_22417	-2.02024	delta env * LL down vs QM9414 * LL	0.0128242
TR_110735	-2.01994	delta env * LL down vs QM9414 * LL	0.00240006
TR_79891	-2.01901	delta env * LL down vs QM9414 * LL	0.000283896		Putative sec13 protein, a component of the COPII coat complex involved in vesicle budding from ER.	Exit from the ER
TR_121556	-2.01864	delta env * LL down vs QM9414 * LL	0.00647787
TR_109364	-2.01801	delta env * LL down vs QM9414 * LL	0.0142195
TR_69736	-2.01712	delta env * LL down vs QM9414 * LL	2.13513e-05		candidate b-1,6-glucanase	Glycoside Hydrolase Family 3 protein
TR_21646	-2.01691	delta env * LL down vs QM9414 * LL	0.0145558		TRE21646, related to Calpactin I heavy chain, calcium ion binding	Ca
TR_110711	-2.01659	delta env * LL down vs QM9414 * LL	6.55796e-06
TR_105196	-2.01589	delta env * LL down vs QM9414 * LL	9.22409e-06
TR_109394	-2.01494	delta env * LL down vs QM9414 * LL	0.0403076
TR_106283	-2.01187	delta env * LL down vs QM9414 * LL	1.12442e-06
TR_26019	-2.00945	delta env * LL down vs QM9414 * LL	1.55695e-05
TR_21742	-2.00924	delta env * LL down vs QM9414 * LL	3.26399e-05
TR_108988	-2.00778	delta env * LL down vs QM9414 * LL	2.22946e-06
TR_71468	-2.00747	delta env * LL down vs QM9414 * LL	0.00016002
TR_65004	-2.00739	delta env * LL down vs QM9414 * LL	0.00365368
TR_104972	-2.00736	delta env * LL down vs QM9414 * LL	9.75493e-06
TR_109181	-2.00586	delta env * LL down vs QM9414 * LL	0.0021997
TR_56272	-2.00479	delta env * LL down vs QM9414 * LL	0.00224337
TR_4004	-2.00451	delta env * LL down vs QM9414 * LL	1.01702e-06
TR_108419	-2.00421	delta env * LL down vs QM9414 * LL	0.000451256
TR_61526	-2.00222	delta env * LL down vs QM9414 * LL	0.000882545
TR_67476	-2.00125	delta env * LL down vs QM9414 * LL	9.11141e-07

## Sheet: neg targets of ENV LL
Genes at least 2fold upregulated in Δenv1 deletion strain in light compared to the wildtype QM9414 in light, but not in Δblr1 and Δblr2
Protein ID	Fold-Change	Fold-Change Description	p-value	Gene name	Description	group
TR_103028	2.00166	delta env1 * LL up vs QM9414 * LL	0.000273543
TR_21758	2.00333	delta env1 * LL up vs QM9414 * LL	2.60797e-05
TR_52368	2.00487	delta env1 * LL up vs QM9414 * LL	0.00503921
TR_55362	2.01293	delta env1 * LL up vs QM9414 * LL	0.00139501		hsp70	HSP 70
TR_48351	2.0137	delta env1 * LL up vs QM9414 * LL	9.83163e-06
TR_123827	2.01482	delta env1 * LL up vs QM9414 * LL	0.00100986
TR_47317	2.01517	delta env1 * LL up vs QM9414 * LL	0.00187114
TR_69496	2.0158	delta env1 * LL up vs QM9414 * LL	1.08427e-06
TR_53660	2.01992	delta env1 * LL up vs QM9414 * LL	2.7255e-05
TR_55279	2.02013	delta env1 * LL up vs QM9414 * LL	0.000734175
TR_60815	2.0223	delta env1 * LL up vs QM9414 * LL	0.000657813
TR_121169	2.02708	delta env1 * LL up vs QM9414 * LL	0.00088644
TR_65018	2.02889	delta env1 * LL up vs QM9414 * LL	0.00026631
TR_62314	2.03111	delta env1 * LL up vs QM9414 * LL	0.00475458
TR_60780	2.03325	delta env1 * LL up vs QM9414 * LL	0.010793
TR_60761	2.03849	delta env1 * LL up vs QM9414 * LL	0.00953809
TR_110653	2.04195	delta env1 * LL up vs QM9414 * LL	0.00749328
TR_53956	2.04449	delta env1 * LL up vs QM9414 * LL	0.00484484
TR_121275	2.04691	delta env1 * LL up vs QM9414 * LL	0.000171813
TR_22181	2.04798	delta env1 * LL up vs QM9414 * LL	0.00816547
TR_105381	2.051	delta env1 * LL up vs QM9414 * LL	0.00269433
TR_102884	2.05559	delta env1 * LL up vs QM9414 * LL	0.00162586
TR_30166	2.05678	delta env1 * LL up vs QM9414 * LL	0.00319779
TR_106150	2.05876	delta env1 * LL up vs QM9414 * LL	1.58055e-05
TR_71019	2.06086	delta env1 * LL up vs QM9414 * LL	9.5382e-06
TR_82133	2.06137	delta env1 * LL up vs QM9414 * LL	1.06565e-05
TR_40830	2.06315	delta env1 * LL up vs QM9414 * LL	0.00136834
TR_111638	2.06444	delta env1 * LL up vs QM9414 * LL	0.00013007
TR_49373	2.07227	delta env1 * LL up vs QM9414 * LL	0.00808463
TR_107972	2.07273	delta env1 * LL up vs QM9414 * LL	6.28193e-05
TR_58689	2.07452	delta env1 * LL up vs QM9414 * LL	0.00270593
TR_123922	2.07995	delta env1 * LL up vs QM9414 * LL	0.000197806		Candidate ER-resident peptidyl-prolyl isomerase of the cyclophilin type.	Protein folding in ER
TR_56261	2.08067	delta env1 * LL up vs QM9414 * LL	2.5715e-06
TR_21255	2.08132	delta env1 * LL up vs QM9414 * LL	2.90191e-09
TR_80273	2.08226	delta env1 * LL up vs QM9414 * LL	0.000328279
TR_21649	2.084	delta env1 * LL up vs QM9414 * LL	0.00226333
TR_72057	2.08584	delta env1 * LL up vs QM9414 * LL	0.000790932			Light responsive TF
TR_106272	2.08714	delta env1 * LL up vs QM9414 * LL	0.00559013		candidate polyketide synthase	PKS
TR_110471	2.08821	delta env1 * LL up vs QM9414 * LL	0.0214168
TR_123457	2.09209	delta env1 * LL up vs QM9414 * LL	0.0042965
TR_73832	2.09427	delta env1 * LL up vs QM9414 * LL	0.000117881
TR_76971	2.09491	delta env1 * LL up vs QM9414 * LL	0.027812
TR_47479	2.09716	delta env1 * LL up vs QM9414 * LL	0.000724826
TR_65085	2.09721	delta env1 * LL up vs QM9414 * LL	0.0183961
TR_42068	2.09747	delta env1 * LL up vs QM9414 * LL	8.17525e-08
TR_28975	2.10002	delta env1 * LL up vs QM9414 * LL	0.00051659		The N-terminal region of a number of fungal transcriptional regulatory proteins contains a Cys-rich motif that is involved in zinc-dependent binding of DNA. The region forms a binuclear Zn cluster, in which two Zn atoms are bound by six Cys residues
TR_48516	2.10002	delta env1 * LL up vs QM9414 * LL	1.9232e-05
TR_23367	2.10023	delta env1 * LL up vs QM9414 * LL	3.86797e-08
TR_82317	2.10413	delta env1 * LL up vs QM9414 * LL	0.00919877
TR_61284	2.10735	delta env1 * LL up vs QM9414 * LL	3.03123e-06
TR_57730	2.10789	delta env1 * LL up vs QM9414 * LL	2.83104e-05
TR_77836	2.11794	delta env1 * LL up vs QM9414 * LL	0.00216692
TR_102920	2.11809	delta env1 * LL up vs QM9414 * LL	0.00446951
TR_5403	2.11852	delta env1 * LL up vs QM9414 * LL	1.20193e-06
TR_47926	2.12005	delta env1 * LL up vs QM9414 * LL	0.00250378
TR_103136	2.1221	delta env1 * LL up vs QM9414 * LL	0.000367601
TR_124302	2.1255	delta env1 * LL up vs QM9414 * LL	2.2116e-05		TRE12432; hypothetical response regulator receiver, probably controls stress activated MAP kinase pathway, distantly related to S. cerevisiae Ssk1p and S. pombe Mcs4	HK
TR_66047	2.12593	delta env1 * LL up vs QM9414 * LL	0.00130965
TR_82260	2.12594	delta env1 * LL up vs QM9414 * LL	8.35783e-05
TR_64818	2.12817	delta env1 * LL up vs QM9414 * LL	0.00048979
TR_69282	2.13015	delta env1 * LL up vs QM9414 * LL	0.000826721
TR_67239	2.13397	delta env1 * LL up vs QM9414 * LL	2.32317e-05
TR_61523	2.13818	delta env1 * LL up vs QM9414 * LL	0.000312101
TR_120260	2.14249	delta env1 * LL up vs QM9414 * LL	0.00489492
TR_63742	2.14709	delta env1 * LL up vs QM9414 * LL	0.00709731
TR_103579	2.14727	delta env1 * LL up vs QM9414 * LL	0.00100025
TR_110079	2.14755	delta env1 * LL up vs QM9414 * LL	0.00291501
TR_60847	2.14823	delta env1 * LL up vs QM9414 * LL	1.0203e-05
TR_121187	2.14948	delta env1 * LL up vs QM9414 * LL	0.000426563
TR_31210	2.15644	delta env1 * LL up vs QM9414 * LL	0.0196232
TR_80716	2.15995	delta env1 * LL up vs QM9414 * LL	0.000385116
TR_68508	2.15995	delta env1 * LL up vs QM9414 * LL	0.0296276
TR_32849	2.16175	delta env1 * LL up vs QM9414 * LL	0.000417326
TR_64620	2.16567	delta env1 * LL up vs QM9414 * LL	9.73385e-05
TR_21725	2.16963	delta env1 * LL up vs QM9414 * LL	0.000262782	nag1	candidate N-acetyl-b-D-glucosaminidase	Glycoside Hydrolase Family 2 protein
TR_3063	2.17317	delta env1 * LL up vs QM9414 * LL	0.00240096
TR_124228	2.17852	delta env1 * LL up vs QM9414 * LL	0.00272212
TR_68455	2.18249	delta env1 * LL up vs QM9414 * LL	0.0152362
TR_59991	2.19088	delta env1 * LL up vs QM9414 * LL	0.000203296
TR_77689	2.19159	delta env1 * LL up vs QM9414 * LL	0.0014649
TR_121411	2.19269	delta env1 * LL up vs QM9414 * LL	6.94128e-05
TR_108216	2.19482	delta env1 * LL up vs QM9414 * LL	5.71418e-05		Mitochondrial dicarboxylate:inorganic phosphate antiporter (malate, succinate, oxaloacetate)
TR_104994	2.19504	delta env1 * LL up vs QM9414 * LL	0.000119524
TR_103421	2.19558	delta env1 * LL up vs QM9414 * LL	1.7495e-05
TR_109078	2.19649	delta env1 * LL up vs QM9414 * LL	4.49175e-06		TRE3289, hypothetical prenyltransferase, related to E. nidulans CaaX farnesyltransferase beta subunit ram1	SEX
TR_5863	2.19999	delta env1 * LL up vs QM9414 * LL	2.19367e-05
TR_77915	2.20053	delta env1 * LL up vs QM9414 * LL	0.0233638
TR_79602	2.20087	delta env1 * LL up vs QM9414 * LL	0.00013745		candidate b-glycosidase related to endo-b-1,3-glucanase	Glycoside Hydrolase Family 81 protein
TR_119924	2.20199	delta env1 * LL up vs QM9414 * LL	0.0300902		hypothetical hspb co-chaperone	NEF
TR_111893	2.20735	delta env1 * LL up vs QM9414 * LL	0.000680075
TR_56499	2.20985	delta env1 * LL up vs QM9414 * LL	0.000245294
TR_59553	2.21053	delta env1 * LL up vs QM9414 * LL	0.000160779
TR_56614	2.218	delta env1 * LL up vs QM9414 * LL	0.00131494
TR_108732	2.22056	delta env1 * LL up vs QM9414 * LL	1.51282e-06
TR_124260	2.22335	delta env1 * LL up vs QM9414 * LL	0.000195478		The N-terminal region of a number of fungal transcriptional regulatory proteins contains a Cys-rich motif that is involved in zinc-dependent binding of DNA. The region forms a binuclear Zn cluster, in which two Zn atoms are bound by six Cys residues
TR_58885	2.22434	delta env1 * LL up vs QM9414 * LL	0.00773925
TR_76710	2.22496	delta env1 * LL up vs QM9414 * LL	0.00609414
TR_21908	2.22885	delta env1 * LL up vs QM9414 * LL	3.24677e-05
TR_37368	2.23798	delta env1 * LL up vs QM9414 * LL	0.00114639
TR_62244	2.23841	delta env1 * LL up vs QM9414 * LL	0.00032103
TR_110826	2.23958	delta env1 * LL up vs QM9414 * LL	6.69737e-05
TR_76363	2.23965	delta env1 * LL up vs QM9414 * LL	0.000122356
TR_65950	2.24086	delta env1 * LL up vs QM9414 * LL	0.000155057
TR_105565	2.24114	delta env1 * LL up vs QM9414 * LL	0.000103341
TR_121349	2.24817	delta env1 * LL up vs QM9414 * LL	0.000344319
TR_111579	2.24939	delta env1 * LL up vs QM9414 * LL	9.773e-05
TR_52156	2.25188	delta env1 * LL up vs QM9414 * LL	0.00136327
TR_122870	2.25306	delta env1 * LL up vs QM9414 * LL	0.000927679		DIstantly related to A. niger CwpA. Putative cell wall protein.	Cell wall
TR_109428	2.25762	delta env1 * LL up vs QM9414 * LL	0.000636819
TR_43770	2.25863	delta env1 * LL up vs QM9414 * LL	0.00510383
TR_107490	2.26036	delta env1 * LL up vs QM9414 * LL	4.58541e-07
TR_45250	2.26085	delta env1 * LL up vs QM9414 * LL	0.0291168
TR_103048	2.26126	delta env1 * LL up vs QM9414 * LL	0.000116116
TR_121544	2.26307	delta env1 * LL up vs QM9414 * LL	0.00761916
TR_121804	2.26528	delta env1 * LL up vs QM9414 * LL	0.0329323
TR_40945	2.26635	delta env1 * LL up vs QM9414 * LL	0.00358195
TR_80695	2.2708	delta env1 * LL up vs QM9414 * LL	0.000652309
TR_110689	2.27644	delta env1 * LL up vs QM9414 * LL	1.31272e-05
TR_51110	2.27726	delta env1 * LL up vs QM9414 * LL	0.000167256
TR_81343	2.27747	delta env1 * LL up vs QM9414 * LL	9.51796e-05
TR_5530	2.27979	delta env1 * LL up vs QM9414 * LL	0.000103886
TR_74041	2.28267	delta env1 * LL up vs QM9414 * LL	0.000211722
TR_119819	2.28399	delta env1 * LL up vs QM9414 * LL	1.44147e-05		TRE119819, hypothetical 7 transmembrane domain protein, putative GPCRm mPR-type, related to Magnaporthe grisea mPR-type GPCRs (PMID: 1577425)	G-proteins
TR_112508	2.2918	delta env1 * LL up vs QM9414 * LL	0.000168165
TR_79756	2.3007	delta env1 * LL up vs QM9414 * LL	0.0031525	FWD1	hypothetical F-Box/WD4 repeat protein, related to N. crassa FWD-1 which targets the clock component FRQ for degradation	circadian
TR_41149	2.30089	delta env1 * LL up vs QM9414 * LL	6.62987e-06
TR_59952	2.30167	delta env1 * LL up vs QM9414 * LL	0.000593422
TR_80579	2.30793	delta env1 * LL up vs QM9414 * LL	0.000248423
TR_120799	2.30873	delta env1 * LL up vs QM9414 * LL	5.98397e-05
TR_75368	2.31522	delta env1 * LL up vs QM9414 * LL	0.000178896
TR_103614	2.31611	delta env1 * LL up vs QM9414 * LL	0.00247432
TR_119792	2.3222	delta env1 * LL up vs QM9414 * LL	0.0134139
TR_66394	2.32447	delta env1 * LL up vs QM9414 * LL	0.00994455
TR_104741	2.32506	delta env1 * LL up vs QM9414 * LL	0.00540821
TR_78773	2.32616	delta env1 * LL up vs QM9414 * LL	5.69725e-05
TR_110620	2.32697	delta env1 * LL up vs QM9414 * LL	0.00315798
TR_59147	2.32736	delta env1 * LL up vs QM9414 * LL	5.53788e-06
TR_46763	2.32818	delta env1 * LL up vs QM9414 * LL	9.05983e-06
TR_107848	2.3357	delta env1 * LL up vs QM9414 * LL	7.55896e-05
TR_40538	2.34145	delta env1 * LL up vs QM9414 * LL	1.7729e-06
TR_120381	2.35041	delta env1 * LL up vs QM9414 * LL	0.000126642
TR_53067	2.35251	delta env1 * LL up vs QM9414 * LL	0.000126937		This domain is found in a number of fungal transcription factors including transcriptional activator xlnR, yeast regulatory protein GAL4, and other transcription proteins regulating a variety of cellular and metabolic processes.
TR_123720	2.35365	delta env1 * LL up vs QM9414 * LL	0.000125529
TR_110525	2.35536	delta env1 * LL up vs QM9414 * LL	0.00162605
TR_108940	2.35634	delta env1 * LL up vs QM9414 * LL	2.71647e-07
TR_59665	2.35921	delta env1 * LL up vs QM9414 * LL	3.68959e-05
TR_103487	2.36016	delta env1 * LL up vs QM9414 * LL	0.000225304
TR_76620	2.36769	delta env1 * LL up vs QM9414 * LL	0.00394982
TR_120412	2.36904	delta env1 * LL up vs QM9414 * LL	1.30466e-05
TR_61794	2.37103	delta env1 * LL up vs QM9414 * LL	2.60335e-05
TR_5007	2.37337	delta env1 * LL up vs QM9414 * LL	0.00683709
TR_121800	2.37356	delta env1 * LL up vs QM9414 * LL	1.48652e-07
TR_110455	2.37964	delta env1 * LL up vs QM9414 * LL	0.0276827
TR_76247	2.38031	delta env1 * LL up vs QM9414 * LL	0.00347624
TR_57049	2.38246	delta env1 * LL up vs QM9414 * LL	0.00375612		TRE2152, related to S. cerevisiae Nam8/Mre2, required for meiotic recombination	SEX
TR_108481	2.38584	delta env1 * LL up vs QM9414 * LL	0.000130821
TR_121546	2.38651	delta env1 * LL up vs QM9414 * LL	4.78189e-07
TR_124327	2.40069	delta env1 * LL up vs QM9414 * LL	6.08792e-07
TR_107185	2.40302	delta env1 * LL up vs QM9414 * LL	0.000151815
TR_79237	2.40493	delta env1 * LL up vs QM9414 * LL	0.000568821
TR_56426	2.40619	delta env1 * LL up vs QM9414 * LL	3.54966e-06		TRE56426, hypothetical 7 transmembrane domain protein, putative GPCRm mPR-type, related to Magnaporthe grisea mPR-type GPCRs (PMID: 1577425)	G-proteins
TR_79598	2.40677	delta env1 * LL up vs QM9414 * LL	0.000578473
TR_21571	2.40986	delta env1 * LL up vs QM9414 * LL	2.44376e-05
TR_2392	2.42041	delta env1 * LL up vs QM9414 * LL	0.002545
TR_76238	2.42049	delta env1 * LL up vs QM9414 * LL	0.00297095
TR_61153	2.42167	delta env1 * LL up vs QM9414 * LL	2.23641e-06
TR_119896	2.42368	delta env1 * LL up vs QM9414 * LL	0.00212207
TR_111351	2.43606	delta env1 * LL up vs QM9414 * LL	1.59408e-06
TR_74129	2.44418	delta env1 * LL up vs QM9414 * LL	0.00926123
TR_62121	2.44605	delta env1 * LL up vs QM9414 * LL	2.18524e-05
TR_110220	2.44611	delta env1 * LL up vs QM9414 * LL	0.00978692
TR_82105	2.45238	delta env1 * LL up vs QM9414 * LL	0.000391788		Pleiotropic drug resistance proteins (PDR1-15), ABC superfamily
TR_38080	2.45317	delta env1 * LL up vs QM9414 * LL	0.000118619
TR_75056	2.45471	delta env1 * LL up vs QM9414 * LL	5.72445e-05
TR_72661	2.45815	delta env1 * LL up vs QM9414 * LL	0.000356109
TR_60346	2.46057	delta env1 * LL up vs QM9414 * LL	0.00375567
TR_56726	2.468	delta env1 * LL up vs QM9414 * LL	2.58804e-05
TR_76766	2.47778	delta env1 * LL up vs QM9414 * LL	2.16914e-06
TR_23417	2.47822	delta env1 * LL up vs QM9414 * LL	8.37103e-05
TR_36006	2.48113	delta env1 * LL up vs QM9414 * LL	7.44595e-06
TR_5064	2.48335	delta env1 * LL up vs QM9414 * LL	0.00356115
TR_79560	2.48897	delta env1 * LL up vs QM9414 * LL	3.53452e-08
TR_79166	2.49061	delta env1 * LL up vs QM9414 * LL	2.02305e-07
TR_112286	2.49098	delta env1 * LL up vs QM9414 * LL	2.08808e-05
TR_111514	2.50654	delta env1 * LL up vs QM9414 * LL	0.000540117
TR_80775	2.50741	delta env1 * LL up vs QM9414 * LL	7.24356e-07
TR_53981	2.51011	delta env1 * LL up vs QM9414 * LL	1.90043e-06
TR_27492	2.51392	delta env1 * LL up vs QM9414 * LL	0.000305673
TR_21392	2.51534	delta env1 * LL up vs QM9414 * LL	0.00187263
TR_28185	2.5204	delta env1 * LL up vs QM9414 * LL	0.0057648
TR_78462	2.52315	delta env1 * LL up vs QM9414 * LL	0.000131919
TR_104072	2.52345	delta env1 * LL up vs QM9414 * LL	1.0985e-05		Predicted transporter (major facilitator superfamily)
TR_61127	2.52836	delta env1 * LL up vs QM9414 * LL	1.77611e-05		Serine carboxypeptidases (lysosomal cathepsin A)
TR_23347	2.52947	delta env1 * LL up vs QM9414 * LL	0.00887124
TR_55627	2.53134	delta env1 * LL up vs QM9414 * LL	2.33626e-08
TR_121942	2.53186	delta env1 * LL up vs QM9414 * LL	3.30704e-06
TR_47603	2.54131	delta env1 * LL up vs QM9414 * LL	0.000312836
TR_67806	2.54229	delta env1 * LL up vs QM9414 * LL	0.00177312
TR_54554	2.55186	delta env1 * LL up vs QM9414 * LL	1.0526e-06
TR_110342	2.55195	delta env1 * LL up vs QM9414 * LL	0.00551934
TR_82601	2.55199	delta env1 * LL up vs QM9414 * LL	1.31496e-05
TR_56625	2.5531	delta env1 * LL up vs QM9414 * LL	0.000124908
TR_81110	2.55549	delta env1 * LL up vs QM9414 * LL	0.000220838
TR_104795	2.55896	delta env1 * LL up vs QM9414 * LL	0.0201092
TR_77758	2.56227	delta env1 * LL up vs QM9414 * LL	0.00075035
TR_78391	2.56451	delta env1 * LL up vs QM9414 * LL	0.000115444
TR_122952	2.56552	delta env1 * LL up vs QM9414 * LL	0.000235442
TR_103907	2.56602	delta env1 * LL up vs QM9414 * LL	0.00157563
TR_62747	2.58132	delta env1 * LL up vs QM9414 * LL	0.000399498
TR_56831	2.5892	delta env1 * LL up vs QM9414 * LL	0.00266941
TR_64916	2.59053	delta env1 * LL up vs QM9414 * LL	7.55277e-06
TR_69267	2.59523	delta env1 * LL up vs QM9414 * LL	0.000174823
TR_58244	2.59647	delta env1 * LL up vs QM9414 * LL	0.000106902
TR_80725	2.59703	delta env1 * LL up vs QM9414 * LL	1.87514e-05
TR_52521	2.59938	delta env1 * LL up vs QM9414 * LL	0.000300808
TR_60116	2.60187	delta env1 * LL up vs QM9414 * LL	0.0004543
TR_80621	2.60623	delta env1 * LL up vs QM9414 * LL	0.000190165
TR_74194	2.60846	delta env1 * LL up vs QM9414 * LL	0.00867749
TR_80685	2.60892	delta env1 * LL up vs QM9414 * LL	1.90699e-05
TR_106471	2.60955	delta env1 * LL up vs QM9414 * LL	2.9724e-06
TR_122091	2.61027	delta env1 * LL up vs QM9414 * LL	3.91657e-06
TR_51562	2.61239	delta env1 * LL up vs QM9414 * LL	1.88078e-05
TR_22489	2.61488	delta env1 * LL up vs QM9414 * LL	0.000612035
TR_119551	2.61661	delta env1 * LL up vs QM9414 * LL	2.2424e-08
TR_123881	2.61933	delta env1 * LL up vs QM9414 * LL	0.000382785		\N
TR_112372	2.62129	delta env1 * LL up vs QM9414 * LL	2.84774e-05
TR_60784	2.63104	delta env1 * LL up vs QM9414 * LL	0.000122738
TR_122428	2.63304	delta env1 * LL up vs QM9414 * LL	3.04047e-05
TR_124016	2.64462	delta env1 * LL up vs QM9414 * LL	0.030454	agl2	a-galactosidase AGL2 (GenBank acc. No. CAA93245) (EC 3.2.1.22)	Glycoside Hydrolase Family 36 protein
TR_82403	2.66355	delta env1 * LL up vs QM9414 * LL	2.40491e-08
TR_58068	2.66366	delta env1 * LL up vs QM9414 * LL	3.27439e-06
TR_104978	2.66783	delta env1 * LL up vs QM9414 * LL	2.57453e-06
TR_102468	2.66988	delta env1 * LL up vs QM9414 * LL	0.00274144
TR_110133	2.66994	delta env1 * LL up vs QM9414 * LL	3.64167e-05		Mitochondrial carrier protein PET8
TR_43893	2.67002	delta env1 * LL up vs QM9414 * LL	0.000117032
TR_49295	2.67511	delta env1 * LL up vs QM9414 * LL	2.7531e-07
TR_121706	2.67593	delta env1 * LL up vs QM9414 * LL	1.19262e-06
TR_120786	2.67949	delta env1 * LL up vs QM9414 * LL	0.000250795
TR_108893	2.68178	delta env1 * LL up vs QM9414 * LL	1.31036e-05
TR_78797	2.68189	delta env1 * LL up vs QM9414 * LL	0.000301868
TR_61771	2.68245	delta env1 * LL up vs QM9414 * LL	0.00173
TR_108559	2.68468	delta env1 * LL up vs QM9414 * LL	2.19499e-08
TR_61354	2.6849	delta env1 * LL up vs QM9414 * LL	0.00816251
TR_123588	2.69226	delta env1 * LL up vs QM9414 * LL	1.56102e-05
TR_106130	2.69363	delta env1 * LL up vs QM9414 * LL	1.79928e-06
TR_106391	2.69482	delta env1 * LL up vs QM9414 * LL	0.000116301
TR_102933	2.6984	delta env1 * LL up vs QM9414 * LL	4.56676e-05
TR_59740	2.71469	delta env1 * LL up vs QM9414 * LL	0.00081815
TR_78037	2.72184	delta env1 * LL up vs QM9414 * LL	0.00137623
TR_65153	2.72812	delta env1 * LL up vs QM9414 * LL	8.09732e-05
TR_68254	2.73084	delta env1 * LL up vs QM9414 * LL	4.64696e-05
TR_75440	2.74088	delta env1 * LL up vs QM9414 * LL	0.000267807
TR_82374	2.74407	delta env1 * LL up vs QM9414 * LL	0.000627033
TR_70542	2.75383	delta env1 * LL up vs QM9414 * LL	6.52862e-07		candidate b-glycosidase distantly related to b-1,3-1,4-glucanase/lichenase	Glycoside Hydrolase Family 16 protein
TR_61032	2.75738	delta env1 * LL up vs QM9414 * LL	7.93422e-08
TR_46057	2.7636	delta env1 * LL up vs QM9414 * LL	3.28828e-06
TR_50618	2.76753	delta env1 * LL up vs QM9414 * LL	0.000244663		1 TM MSF transporter
TR_76617	2.76974	delta env1 * LL up vs QM9414 * LL	0.000496774
TR_61183	2.7707	delta env1 * LL up vs QM9414 * LL	1.88572e-11
TR_5917	2.77843	delta env1 * LL up vs QM9414 * LL	8.45906e-05
TR_52073	2.79016	delta env1 * LL up vs QM9414 * LL	1.25958e-06
TR_58162	2.79316	delta env1 * LL up vs QM9414 * LL	0.000114356
TR_65315	2.81308	delta env1 * LL up vs QM9414 * LL	7.0972e-05
TR_109142	2.81525	delta env1 * LL up vs QM9414 * LL	0.000272885
TR_62165	2.81547	delta env1 * LL up vs QM9414 * LL	4.81373e-05
TR_5446	2.81561	delta env1 * LL up vs QM9414 * LL	2.95229e-08
TR_5016	2.81622	delta env1 * LL up vs QM9414 * LL	7.53214e-07
TR_64667	2.81737	delta env1 * LL up vs QM9414 * LL	5.81182e-05
TR_76701	2.82178	delta env1 * LL up vs QM9414 * LL	6.11294e-05
TR_122972	2.8231	delta env1 * LL up vs QM9414 * LL	0.00175587		Cation transporting ATPase	Ca
TR_109381	2.83374	delta env1 * LL up vs QM9414 * LL	4.47442e-05
TR_36267	2.84179	delta env1 * LL up vs QM9414 * LL	5.03041e-07
TR_120929	2.84537	delta env1 * LL up vs QM9414 * LL	7.84375e-05
TR_5196	2.8498	delta env1 * LL up vs QM9414 * LL	2.01456e-05
TR_78301	2.85017	delta env1 * LL up vs QM9414 * LL	1.09207e-06
TR_21193	2.86056	delta env1 * LL up vs QM9414 * LL	0.000959774
TR_2399	2.86702	delta env1 * LL up vs QM9414 * LL	7.32082e-07
TR_76852	2.87627	delta env1 * LL up vs QM9414 * LL	1.89785e-05		candidate b-glycosidase distantly related to b-galactosidase	Glycoside Hydrolase Family 2 protein
TR_64874	2.87976	delta env1 * LL up vs QM9414 * LL	2.67594e-05
TR_55837	2.8855	delta env1 * LL up vs QM9414 * LL	0.00159887
TR_58285	2.90241	delta env1 * LL up vs QM9414 * LL	0.00020898		candidate polyketide synthase - non ribosimal peptide synthetase	NRPS/PKS
TR_120300	2.91139	delta env1 * LL up vs QM9414 * LL	2.22747e-05
TR_81473	2.91652	delta env1 * LL up vs QM9414 * LL	4.06108e-06
TR_65891	2.92856	delta env1 * LL up vs QM9414 * LL	0.000121614
TR_66929	2.96391	delta env1 * LL up vs QM9414 * LL	4.74836e-06
TR_112134	2.98979	delta env1 * LL up vs QM9414 * LL	0.00157806
TR_67035	2.99706	delta env1 * LL up vs QM9414 * LL	2.40172e-09
TR_75361	3.00497	delta env1 * LL up vs QM9414 * LL	6.75202e-05
TR_77661	3.00497	delta env1 * LL up vs QM9414 * LL	0.00017709
TR_53091	3.02461	delta env1 * LL up vs QM9414 * LL	5.8575e-06
TR_56396	3.02912	delta env1 * LL up vs QM9414 * LL	0.000112907
TR_65229	3.03184	delta env1 * LL up vs QM9414 * LL	4.51552e-05
TR_34248	3.03185	delta env1 * LL up vs QM9414 * LL	4.86717e-06
TR_103147	3.04143	delta env1 * LL up vs QM9414 * LL	5.51107e-05
TR_104599	3.05189	delta env1 * LL up vs QM9414 * LL	4.65551e-07
TR_2583	3.06866	delta env1 * LL up vs QM9414 * LL	0.000651106
TR_76324	3.0866	delta env1 * LL up vs QM9414 * LL	7.90614e-07
TR_112460	3.09704	delta env1 * LL up vs QM9414 * LL	0.00213693
TR_77749	3.0971	delta env1 * LL up vs QM9414 * LL	2.52634e-08
TR_123714	3.10272	delta env1 * LL up vs QM9414 * LL	2.29481e-05
TR_122104	3.10749	delta env1 * LL up vs QM9414 * LL	0.000132065
TR_121164	3.12819	delta env1 * LL up vs QM9414 * LL	1.52868e-06		\N
TR_73881	3.13159	delta env1 * LL up vs QM9414 * LL	0.000273359
TR_5319	3.14335	delta env1 * LL up vs QM9414 * LL	9.6669e-06
TR_63813	3.14411	delta env1 * LL up vs QM9414 * LL	6.85462e-06
TR_59053	3.1452	delta env1 * LL up vs QM9414 * LL	5.65892e-05
TR_61642	3.15393	delta env1 * LL up vs QM9414 * LL	2.85262e-08
TR_61383	3.17515	delta env1 * LL up vs QM9414 * LL	2.9768e-07
TR_103230	3.18036	delta env1 * LL up vs QM9414 * LL	0.000104858		N-terminal binuclear Zn cluster-containing protein;responsive to light in the absence of photoreceptor (Chen et al., 29)	Light responsive TF
TR_65029	3.18457	delta env1 * LL up vs QM9414 * LL	0.00114513
TR_76822	3.18733	delta env1 * LL up vs QM9414 * LL	1.0644e-05
TR_69972	3.20173	delta env1 * LL up vs QM9414 * LL	0.000146275		\N
TR_61293	3.20384	delta env1 * LL up vs QM9414 * LL	1.19221e-05
TR_122646	3.2075	delta env1 * LL up vs QM9414 * LL	1.17079e-06
TR_75890	3.21708	delta env1 * LL up vs QM9414 * LL	0.000840294
TR_119607	3.22523	delta env1 * LL up vs QM9414 * LL	1.16705e-09
TR_39942	3.24642	delta env1 * LL up vs QM9414 * LL	0.00108139		candidate b-glycosidase distantly related to exo-1,3-glucanase	Glycoside Hydrolase Family 17 protein
TR_22464	3.24729	delta env1 * LL up vs QM9414 * LL	3.26213e-05
TR_69468	3.2531	delta env1 * LL up vs QM9414 * LL	8.33231e-06
TR_120086	3.2551	delta env1 * LL up vs QM9414 * LL	8.97195e-08
TR_106706	3.26096	delta env1 * LL up vs QM9414 * LL	6.20572e-06
TR_70452	3.26577	delta env1 * LL up vs QM9414 * LL	3.4943e-06
TR_57034	3.26919	delta env1 * LL up vs QM9414 * LL	3.48414e-06
TR_44965	3.28166	delta env1 * LL up vs QM9414 * LL	0.00100626
TR_78799	3.29151	delta env1 * LL up vs QM9414 * LL	1.55207e-06
TR_76986	3.29391	delta env1 * LL up vs QM9414 * LL	1.64584e-05
TR_112613	3.29687	delta env1 * LL up vs QM9414 * LL	4.51768e-05
TR_62367	3.29852	delta env1 * LL up vs QM9414 * LL	5.56799e-07		Sulfite oxidase-like protein	Sulfur acquisition and processing
TR_119789	3.33191	delta env1 * LL up vs QM9414 * LL	6.94528e-06
TR_111088	3.33342	delta env1 * LL up vs QM9414 * LL	2.87463e-07
TR_105533	3.33642	delta env1 * LL up vs QM9414 * LL	0.0102259
TR_37921	3.33943	delta env1 * LL up vs QM9414 * LL	1.15788e-07
TR_60232	3.33989	delta env1 * LL up vs QM9414 * LL	0.000124725
TR_28787	3.34517	delta env1 * LL up vs QM9414 * LL	9.40197e-06
TR_67133	3.34821	delta env1 * LL up vs QM9414 * LL	1.70194e-07
TR_124116	3.35248	delta env1 * LL up vs QM9414 * LL	1.97437e-09
TR_119956	3.35485	delta env1 * LL up vs QM9414 * LL	6.9338e-05
TR_112001	3.35702	delta env1 * LL up vs QM9414 * LL	1.11019e-06
TR_110825	3.36984	delta env1 * LL up vs QM9414 * LL	7.6561e-07
TR_53254	3.37983	delta env1 * LL up vs QM9414 * LL	2.89968e-07		Putative spc18 subunit of the signal peptidase complex, peptidase activity.	Targeting to ER
TR_62938	3.38468	delta env1 * LL up vs QM9414 * LL	7.38869e-05
TR_122350	3.38673	delta env1 * LL up vs QM9414 * LL	5.0802e-06
TR_123553	3.38709	delta env1 * LL up vs QM9414 * LL	0.00020367
TR_47710	3.39415	delta env1 * LL up vs QM9414 * LL	7.94595e-06		monosaccharide transporter, 12 TM domains
TR_68230	3.41294	delta env1 * LL up vs QM9414 * LL	2.10878e-06
TR_64922	3.42001	delta env1 * LL up vs QM9414 * LL	1.35877e-05
TR_2096	3.43132	delta env1 * LL up vs QM9414 * LL	0.000273823
TR_108802	3.43856	delta env1 * LL up vs QM9414 * LL	0.00151592
TR_55561	3.43891	delta env1 * LL up vs QM9414 * LL	4.69252e-07		hypothetical G-protein coupled receptor, PTH11 like (implicated in pathogenesis in M. grisea)	G-proteins
TR_123283	3.44105	delta env1 * LL up vs QM9414 * LL	3.35819e-05	abf1	a-L-arabinofuranosidase ABF1 (GenBand acc. No. CAA93243)	Glycoside Hydrolase Fafmily 54 protein
TR_75430	3.44564	delta env1 * LL up vs QM9414 * LL	1.54258e-05
TR_55802	3.46093	delta env1 * LL up vs QM9414 * LL	0.000129399		candidate a-glycosidase	Glycoside Hydrolase Family 76 protein
TR_107857	3.46719	delta env1 * LL up vs QM9414 * LL	9.47038e-07
TR_102785	3.47616	delta env1 * LL up vs QM9414 * LL	3.44767e-05
TR_82197	3.48003	delta env1 * LL up vs QM9414 * LL	0.0303796
TR_76887	3.49187	delta env1 * LL up vs QM9414 * LL	3.47376e-06
TR_82619	3.50096	delta env1 * LL up vs QM9414 * LL	0.00320063
TR_81014	3.51616	delta env1 * LL up vs QM9414 * LL	9.52245e-07		candidate non-ribosomal peptide synthetase	NRPS
TR_79690	3.52276	delta env1 * LL up vs QM9414 * LL	1.68503e-05
TR_78611	3.52702	delta env1 * LL up vs QM9414 * LL	5.1396e-07
TR_55774	3.52723	delta env1 * LL up vs QM9414 * LL	9.1117e-07		Hypothetical small GTPase, Rab type	Transport related small GTPases
TR_5366	3.52934	delta env1 * LL up vs QM9414 * LL	8.61711e-06
TR_123771	3.53506	delta env1 * LL up vs QM9414 * LL	3.35287e-05
TR_109278	3.5382	delta env1 * LL up vs QM9414 * LL	2.51075e-06		candidate b-glycosidase distantly related to lysozyme	Glycoside Hydrolase Family 24 protein
TR_81303	3.5571	delta env1 * LL up vs QM9414 * LL	1.23178e-05
TR_112390	3.57465	delta env1 * LL up vs QM9414 * LL	5.96168e-06
TR_80654	3.60177	delta env1 * LL up vs QM9414 * LL	0.000702564
TR_27181	3.60675	delta env1 * LL up vs QM9414 * LL	3.71871e-06
TR_106055	3.61327	delta env1 * LL up vs QM9414 * LL	3.52095e-05
TR_30084	3.61896	delta env1 * LL up vs QM9414 * LL	1.56156e-06
TR_78582	3.62141	delta env1 * LL up vs QM9414 * LL	4.73797e-07
TR_56942	3.62974	delta env1 * LL up vs QM9414 * LL	0.000120322
TR_2698	3.62975	delta env1 * LL up vs QM9414 * LL	1.73288e-06
TR_58505	3.63057	delta env1 * LL up vs QM9414 * LL	1.02088e-05
TR_22590	3.64383	delta env1 * LL up vs QM9414 * LL	9.8022e-05
TR_49366	3.64799	delta env1 * LL up vs QM9414 * LL	2.57759e-07
TR_49970	3.65825	delta env1 * LL up vs QM9414 * LL	5.33201e-07
TR_75271	3.68549	delta env1 * LL up vs QM9414 * LL	0.00186417
TR_123888	3.69038	delta env1 * LL up vs QM9414 * LL	3.52071e-05
TR_56469	3.7116	delta env1 * LL up vs QM9414 * LL	3.60739e-05
TR_67507	3.71867	delta env1 * LL up vs QM9414 * LL	1.20208e-05
TR_120473	3.72601	delta env1 * LL up vs QM9414 * LL	6.99091e-06
TR_111038	3.74144	delta env1 * LL up vs QM9414 * LL	3.16898e-05
TR_79835	3.75015	delta env1 * LL up vs QM9414 * LL	3.61851e-07
TR_123226	3.79536	delta env1 * LL up vs QM9414 * LL	7.32545e-08		candidate trehalase	Glycoside Hydrolase Family 37 protein
TR_69384	3.80554	delta env1 * LL up vs QM9414 * LL	1.49678e-07
TR_109275	3.82935	delta env1 * LL up vs QM9414 * LL	6.9116e-08
TR_79737	3.8436	delta env1 * LL up vs QM9414 * LL	9.78187e-06
TR_81843	3.84934	delta env1 * LL up vs QM9414 * LL	9.42616e-07
TR_78042	3.85813	delta env1 * LL up vs QM9414 * LL	9.21162e-12
TR_81339	3.87568	delta env1 * LL up vs QM9414 * LL	4.16704e-05
TR_57322	3.89262	delta env1 * LL up vs QM9414 * LL	4.06085e-06
TR_72339	3.89939	delta env1 * LL up vs QM9414 * LL	5.94442e-08	chi18-9	candidate b-glycosidase related to chitinase; CHI18-9 (GenBank acc. No. CDAA5857); fungal subgroup C chitinase	Glycoside Hydrolase Family 18 protein
TR_82177	3.8995	delta env1 * LL up vs QM9414 * LL	0.00221356
TR_63914	3.91049	delta env1 * LL up vs QM9414 * LL	3.99518e-07
TR_81930	3.91596	delta env1 * LL up vs QM9414 * LL	2.14714e-08
TR_56176	3.92366	delta env1 * LL up vs QM9414 * LL	5.50715e-08
TR_121355	3.93455	delta env1 * LL up vs QM9414 * LL	2.59036e-07		candidate b-glycosidase distantly related to chitinase	Glycoside Hydrolase Family 18 protein
TR_121441	3.94977	delta env1 * LL up vs QM9414 * LL	0.000592082
TR_50996	3.96728	delta env1 * LL up vs QM9414 * LL	6.08009e-06
TR_70414	3.99602	delta env1 * LL up vs QM9414 * LL	0.000758363
TR_123572	3.99836	delta env1 * LL up vs QM9414 * LL	0.000467943
TR_106129	4.01497	delta env1 * LL up vs QM9414 * LL	2.78786e-05
TR_122745	4.0385	delta env1 * LL up vs QM9414 * LL	2.93588e-07
TR_106116	4.03885	delta env1 * LL up vs QM9414 * LL	0.00106721
TR_103438	4.04559	delta env1 * LL up vs QM9414 * LL	2.07479e-06
TR_76784	4.0788	delta env1 * LL up vs QM9414 * LL	0.000225347
TR_110550	4.13896	delta env1 * LL up vs QM9414 * LL	0.000130818
TR_58525	4.14222	delta env1 * LL up vs QM9414 * LL	0.00156373
TR_81058	4.15289	delta env1 * LL up vs QM9414 * LL	1.97608e-11
TR_82037	4.18884	delta env1 * LL up vs QM9414 * LL	9.98367e-09
TR_75290	4.19023	delta env1 * LL up vs QM9414 * LL	3.90864e-08
TR_23458	4.19568	delta env1 * LL up vs QM9414 * LL	3.57655e-06
TR_111957	4.19746	delta env1 * LL up vs QM9414 * LL	6.82029e-07
TR_123779	4.21404	delta env1 * LL up vs QM9414 * LL	1.91341e-07
TR_111680	4.2191	delta env1 * LL up vs QM9414 * LL	2.12849e-05
TR_62611	4.24923	delta env1 * LL up vs QM9414 * LL	2.82964e-06
TR_107346	4.26537	delta env1 * LL up vs QM9414 * LL	5.59992e-06
TR_51415	4.26634	delta env1 * LL up vs QM9414 * LL	0.000141128
TR_75152	4.26662	delta env1 * LL up vs QM9414 * LL	3.05088e-06
TR_120079	4.32857	delta env1 * LL up vs QM9414 * LL	6.63466e-07
TR_32293	4.36353	delta env1 * LL up vs QM9414 * LL	2.68393e-05
TR_104182	4.36846	delta env1 * LL up vs QM9414 * LL	1.27158e-06		\N
TR_4941	4.39831	delta env1 * LL up vs QM9414 * LL	4.44101e-06
TR_53500	4.40845	delta env1 * LL up vs QM9414 * LL	5.82096e-08
TR_58381	4.46412	delta env1 * LL up vs QM9414 * LL	4.98015e-07
TR_35777	4.47178	delta env1 * LL up vs QM9414 * LL	7.8513e-06
TR_122541	4.4724	delta env1 * LL up vs QM9414 * LL	2.06188e-06
TR_107852	4.48846	delta env1 * LL up vs QM9414 * LL	2.66485e-07
TR_66786	4.48897	delta env1 * LL up vs QM9414 * LL	0.000637383
TR_124222	4.48917	delta env1 * LL up vs QM9414 * LL	9.15637e-05		candidate CaaX-protease, related to E. nidulans rce1, involved in signal transduction	SEX
TR_119724	4.50231	delta env1 * LL up vs QM9414 * LL	1.42407e-08
TR_107680	4.52134	delta env1 * LL up vs QM9414 * LL	6.00379e-05	PHR1	DNA photolyase, class I, rapidly regulated by blue light in T. harzianum	light
TR_104390	4.52451	delta env1 * LL up vs QM9414 * LL	1.49745e-06
TR_107934	4.52811	delta env1 * LL up vs QM9414 * LL	3.49315e-05
TR_124092	4.53395	delta env1 * LL up vs QM9414 * LL	1.32138e-07
TR_59152	4.53553	delta env1 * LL up vs QM9414 * LL	1.21843e-05
TR_61504	4.54171	delta env1 * LL up vs QM9414 * LL	2.43787e-05
TR_105518	4.54243	delta env1 * LL up vs QM9414 * LL	1.23488e-06
TR_59726	4.55561	delta env1 * LL up vs QM9414 * LL	0.00338607		TRE59726, hypothetical DNA photolyase, N-terminal, class 1, FAD-binding; related to Gloeobacter violaceus Cryptochrome DASH	light
TR_107682	4.5678	delta env1 * LL up vs QM9414 * LL	2.42862e-07
TR_4308	4.57668	delta env1 * LL up vs QM9414 * LL	9.75726e-07
TR_67057	4.60263	delta env1 * LL up vs QM9414 * LL	3.97623e-10
TR_67538	4.61497	delta env1 * LL up vs QM9414 * LL	3.4881e-06		catalase
TR_108557	4.62528	delta env1 * LL up vs QM9414 * LL	3.05423e-07
TR_80252	4.64296	delta env1 * LL up vs QM9414 * LL	2.39163e-05
TR_62463	4.68159	delta env1 * LL up vs QM9414 * LL	1.21625e-06
TR_122995	4.70024	delta env1 * LL up vs QM9414 * LL	6.06665e-06
TR_109972	4.70176	delta env1 * LL up vs QM9414 * LL	6.95514e-05
TR_31227	4.73663	delta env1 * LL up vs QM9414 * LL	1.0805e-07
TR_74453	4.76576	delta env1 * LL up vs QM9414 * LL	3.58721e-09
TR_59698	4.8147	delta env1 * LL up vs QM9414 * LL	1.27404e-06
TR_123476	4.85257	delta env1 * LL up vs QM9414 * LL	1.08263e-06
TR_121396	4.86187	delta env1 * LL up vs QM9414 * LL	0.00178781
TR_80645	4.8717	delta env1 * LL up vs QM9414 * LL	1.81428e-06
TR_112115	4.90752	delta env1 * LL up vs QM9414 * LL	1.57203e-07
TR_76381	4.92048	delta env1 * LL up vs QM9414 * LL	1.04458e-08
TR_60422	4.98627	delta env1 * LL up vs QM9414 * LL	1.08816e-07
TR_70355	5.10125	delta env1 * LL up vs QM9414 * LL	5.9455e-05
TR_120110	5.11284	delta env1 * LL up vs QM9414 * LL	3.33192e-06
TR_2231	5.14974	delta env1 * LL up vs QM9414 * LL	9.08088e-10
TR_53777	5.17423	delta env1 * LL up vs QM9414 * LL	3.19562e-07
TR_111405	5.2451	delta env1 * LL up vs QM9414 * LL	0.000668957
TR_75175	5.30232	delta env1 * LL up vs QM9414 * LL	2.5993e-09
TR_22381	5.3072	delta env1 * LL up vs QM9414 * LL	1.30453e-08
TR_78968	5.31865	delta env1 * LL up vs QM9414 * LL	1.11218e-06
TR_62977	5.37619	delta env1 * LL up vs QM9414 * LL	3.25516e-05
TR_67639	5.65842	delta env1 * LL up vs QM9414 * LL	2.63985e-07
TR_60814	5.71859	delta env1 * LL up vs QM9414 * LL	7.4845e-08
TR_56819	5.73338	delta env1 * LL up vs QM9414 * LL	2.45364e-07
TR_54260	5.74738	delta env1 * LL up vs QM9414 * LL	1.71735e-07
TR_104206	5.76502	delta env1 * LL up vs QM9414 * LL	8.07531e-07
TR_32243	5.81998	delta env1 * LL up vs QM9414 * LL	7.41206e-09
TR_107494	5.91054	delta env1 * LL up vs QM9414 * LL	5.92509e-06
TR_4442	5.95301	delta env1 * LL up vs QM9414 * LL	1.13001e-07
TR_59642	5.9653	delta env1 * LL up vs QM9414 * LL	1.81509e-07
TR_62693	6.00994	delta env1 * LL up vs QM9414 * LL	9.97372e-07		TRE62693, candidate ABC-transporter, related to a-factor exporter Ste6p (26 % identity)	SEX
TR_64066	6.05631	delta env1 * LL up vs QM9414 * LL	1.28658e-07
TR_120912	6.06007	delta env1 * LL up vs QM9414 * LL	1.29843e-06
TR_65333	6.11972	delta env1 * LL up vs QM9414 * LL	1.50448e-06		candidate a-glycosidase distantly related to glucoamylase and a,a-trehalase	Glycoside Hydrolase Family 15 protein
TR_5924	6.13405	delta env1 * LL up vs QM9414 * LL	3.18812e-07
TR_58899	6.14218	delta env1 * LL up vs QM9414 * LL	3.12061e-11
TR_82309	6.16803	delta env1 * LL up vs QM9414 * LL	7.74971e-08
TR_66604	6.1952	delta env1 * LL up vs QM9414 * LL	1.53784e-09
TR_77552	6.20113	delta env1 * LL up vs QM9414 * LL	1.47785e-05
TR_31134	6.25929	delta env1 * LL up vs QM9414 * LL	1.66194e-06		candidate isoprenylcysteine carboxyl methyltransferase, involved in posttranslational modification of CaaX-domain proteins, probably with signaling function	SEX
TR_111783	6.30084	delta env1 * LL up vs QM9414 * LL	1.04426e-10
TR_120943	6.30502	delta env1 * LL up vs QM9414 * LL	1.05696e-05
TR_48211	6.36495	delta env1 * LL up vs QM9414 * LL	2.42644e-06
TR_55274	6.38544	delta env1 * LL up vs QM9414 * LL	8.5048e-05
TR_69303	6.42686	delta env1 * LL up vs QM9414 * LL	2.95156e-07
TR_105980	6.4706	delta env1 * LL up vs QM9414 * LL	2.70189e-08		These fungal specific transcription factors belong to the Zn(2)- Cys(6) family.
TR_124177	6.53914	delta env1 * LL up vs QM9414 * LL	3.31437e-07
TR_106049	6.58124	delta env1 * LL up vs QM9414 * LL	1.07576e-07
TR_21509	6.64897	delta env1 * LL up vs QM9414 * LL	0.00029586		hypothetical blue light inducible protein with FMN-binding split barrel, related to N. crassa BLI-3	light
TR_120715	6.69387	delta env1 * LL up vs QM9414 * LL	1.81745e-07		This domain is found in a number of fungal transcription factors including transcriptional activator xlnR, yeast regulatory protein GAL4, and other transcription proteins regulating a variety of cellular and metabolic processes
TR_110831	6.69693	delta env1 * LL up vs QM9414 * LL	1.47543e-11
TR_77998	6.69712	delta env1 * LL up vs QM9414 * LL	7.70205e-05
TR_110692	6.78179	delta env1 * LL up vs QM9414 * LL	7.28138e-08
TR_106118	6.83068	delta env1 * LL up vs QM9414 * LL	2.98742e-11
TR_103694	6.83741	delta env1 * LL up vs QM9414 * LL	3.99591e-06		hypothetical G-protein coupled receptor, PTH11 like (implicated in pathogenesis in M. grisea)	G-proteins
TR_21595	6.93742	delta env1 * LL up vs QM9414 * LL	1.56048e-09
TR_107340	7.19303	delta env1 * LL up vs QM9414 * LL	1.36246e-09
TR_105106	7.21775	delta env1 * LL up vs QM9414 * LL	6.70215e-08
TR_21396	7.2942	delta env1 * LL up vs QM9414 * LL	3.10379e-08
TR_82662	7.29587	delta env1 * LL up vs QM9414 * LL	0.0192649
TR_65055	7.40557	delta env1 * LL up vs QM9414 * LL	3.44654e-05
TR_33387	7.48284	delta env1 * LL up vs QM9414 * LL	2.93692e-07
TR_57643	7.63917	delta env1 * LL up vs QM9414 * LL	1.36564e-05
TR_75262	7.86491	delta env1 * LL up vs QM9414 * LL	2.27475e-08
TR_107055	7.96818	delta env1 * LL up vs QM9414 * LL	1.05725e-07
TR_44175	8.03696	delta env1 * LL up vs QM9414 * LL	6.57821e-06		hypothetical sugar transporter family protein	MFS transporter
TR_57749	8.0826	delta env1 * LL up vs QM9414 * LL	4.19075e-07
TR_44278	8.13645	delta env1 * LL up vs QM9414 * LL	1.30974e-08
TR_46794	8.26385	delta env1 * LL up vs QM9414 * LL	2.14701e-06
TR_21129	8.26778	delta env1 * LL up vs QM9414 * LL	8.6431e-11
TR_123820	8.30396	delta env1 * LL up vs QM9414 * LL	6.50953e-12
TR_81720	8.41142	delta env1 * LL up vs QM9414 * LL	2.26402e-08
TR_62359	8.44077	delta env1 * LL up vs QM9414 * LL	2.15886e-06
TR_40808	8.49545	delta env1 * LL up vs QM9414 * LL	9.52629e-06
TR_62576	8.54198	delta env1 * LL up vs QM9414 * LL	6.60521e-06
TR_105978	8.564	delta env1 * LL up vs QM9414 * LL	3.90311e-08
TR_68803	8.62871	delta env1 * LL up vs QM9414 * LL	1.01558e-07
TR_54564	8.8128	delta env1 * LL up vs QM9414 * LL	2.66865e-10
TR_105816	8.90497	delta env1 * LL up vs QM9414 * LL	3.01999e-07
TR_46443	8.98146	delta env1 * LL up vs QM9414 * LL	3.78752e-09
TR_122527	9.01002	delta env1 * LL up vs QM9414 * LL	4.44246e-05
TR_77473	9.01311	delta env1 * LL up vs QM9414 * LL	9.26166e-07		TRE77473, hypothetical DNA photolyase, N-terminal, class 1, FAD-binding; related to Gloeobacter violaceus Cryptochrome DASH	light
TR_46035	9.01702	delta env1 * LL up vs QM9414 * LL	3.15594e-06
TR_21412	9.03172	delta env1 * LL up vs QM9414 * LL	7.39995e-09
TR_119642	9.24097	delta env1 * LL up vs QM9414 * LL	1.82629e-08
TR_44628	9.93331	delta env1 * LL up vs QM9414 * LL	0.00182441
TR_106181	9.95026	delta env1 * LL up vs QM9414 * LL	1.83656e-08
TR_124115	10.1799	delta env1 * LL up vs QM9414 * LL	5.43764e-09
TR_104217	10.2168	delta env1 * LL up vs QM9414 * LL	7.56758e-09
TR_47286	10.6371	delta env1 * LL up vs QM9414 * LL	1.97381e-06
TR_54366	10.8321	delta env1 * LL up vs QM9414 * LL	8.98245e-09
TR_38640	10.8977	delta env1 * LL up vs QM9414 * LL	6.03115e-10
TR_49589	10.9431	delta env1 * LL up vs QM9414 * LL	3.18839e-05
TR_106356	11.4039	delta env1 * LL up vs QM9414 * LL	5.08871e-08
TR_111129	11.7038	delta env1 * LL up vs QM9414 * LL	2.93628e-10
TR_111085	11.859	delta env1 * LL up vs QM9414 * LL	3.13514e-10
TR_120923	11.9748	delta env1 * LL up vs QM9414 * LL	5.02026e-08
TR_72627	12.8235	delta env1 * LL up vs QM9414 * LL	9.06618e-10		hypothetical G-protein coupled receptor protein, family 2, secretin like, possibly involved in signal transduction, related to N. crassa NCU786	G-proteins
TR_73516	12.9956	delta env1 * LL up vs QM9414 * LL	5.25075e-08
TR_34252	13.2585	delta env1 * LL up vs QM9414 * LL	1.43719e-08
TR_72183	13.3176	delta env1 * LL up vs QM9414 * LL	5.0345e-10
TR_48747	13.4945	delta env1 * LL up vs QM9414 * LL	4.12977e-10
TR_68705	13.8135	delta env1 * LL up vs QM9414 * LL	7.38468e-08
TR_82327	13.8281	delta env1 * LL up vs QM9414 * LL	1.23094e-09		Pleiotropic drug resistance proteins (PDR1-15), ABC superfamily
TR_26160	15.115	delta env1 * LL up vs QM9414 * LL	3.84437e-08
TR_60890	15.2793	delta env1 * LL up vs QM9414 * LL	8.32856e-11
TR_72611	15.4974	delta env1 * LL up vs QM9414 * LL	9.71454e-10		\N
TR_80875	15.5684	delta env1 * LL up vs QM9414 * LL	1.42141e-11
TR_53824	15.5781	delta env1 * LL up vs QM9414 * LL	5.5241e-12
TR_53498	15.7611	delta env1 * LL up vs QM9414 * LL	3.59631e-09
TR_56093	15.8469	delta env1 * LL up vs QM9414 * LL	2.03103e-13
TR_5135	16.6789	delta env1 * LL up vs QM9414 * LL	1.45802e-11
TR_123639	17.7118	delta env1 * LL up vs QM9414 * LL	0.000108853		candidate b-glycosidase distantly related to b-1,3-glucanase	Glycoside Hydrolase Family 64 protein
TR_34312	18.7563	delta env1 * LL up vs QM9414 * LL	1.89011e-07
TR_124341	18.7751	delta env1 * LL up vs QM9414 * LL	5.08099e-08	MATa1	mating type protein MATa1 (MAT1-2-1), contains HMG-box	SEX
TR_38573	18.9859	delta env1 * LL up vs QM9414 * LL	7.16239e-10
TR_66804	19.8485	delta env1 * LL up vs QM9414 * LL	4.93046e-11
TR_123550	20.2952	delta env1 * LL up vs QM9414 * LL	4.51962e-12
TR_61212	20.564	delta env1 * LL up vs QM9414 * LL	1.06575e-11
TR_30578	20.5802	delta env1 * LL up vs QM9414 * LL	8.43235e-11
TR_111808	20.7535	delta env1 * LL up vs QM9414 * LL	2.37972e-12
TR_55709	21.2115	delta env1 * LL up vs QM9414 * LL	3.25553e-08
TR_22093	21.3754	delta env1 * LL up vs QM9414 * LL	1.24769e-06
TR_105763	21.55	delta env1 * LL up vs QM9414 * LL	4.75546e-08		Distantly related to C. albicans Rbt5p. Putative cell wall protein.	Cell wall
TR_57914	22.094	delta env1 * LL up vs QM9414 * LL	3.68836e-09
TR_123718	22.5209	delta env1 * LL up vs QM9414 * LL	4.75396e-10
TR_109146	22.9238	delta env1 * LL up vs QM9414 * LL	2.47875e-13
TR_1999	23.5711	delta env1 * LL up vs QM9414 * LL	6.08017e-14
TR_34221	23.6004	delta env1 * LL up vs QM9414 * LL	2.03756e-09
TR_59382	25.3467	delta env1 * LL up vs QM9414 * LL	9.17096e-12
TR_107855	25.421	delta env1 * LL up vs QM9414 * LL	5.23658e-08
TR_121653	26.3056	delta env1 * LL up vs QM9414 * LL	7.2395e-10
TR_107853	26.3932	delta env1 * LL up vs QM9414 * LL	4.51113e-10
TR_104353	31.5903	delta env1 * LL up vs QM9414 * LL	2.48447e-09
TR_110855	39.9402	delta env1 * LL up vs QM9414 * LL	1.83885e-09
TR_122614	39.9578	delta env1 * LL up vs QM9414 * LL	9.7895e-11
TR_81668	43.9734	delta env1 * LL up vs QM9414 * LL	1.45794e-13
TR_111357	45.7479	delta env1 * LL up vs QM9414 * LL	1.64754e-11
TR_105003	54.3734	delta env1 * LL up vs QM9414 * LL	1.37905e-10
TR_121135	54.4017	delta env1 * LL up vs QM9414 * LL	1.23864e-10
TR_4146	60.8327	delta env1 * LL up vs QM9414 * LL	1.32972e-11
TR_82321	61.3508	delta env1 * LL up vs QM9414 * LL	9.78804e-10
TR_72137	74.8285	delta env1 * LL up vs QM9414 * LL	9.39624e-11
TR_68204	85.802	delta env1 * LL up vs QM9414 * LL	1.71913e-09		candidate non-ribosomal peptide synthetase	NRPS
TR_5084	89.2887	delta env1 * LL up vs QM9414 * LL	6.3102e-10
TR_107856	316.249	delta env1 * LL up vs QM9414 * LL	1.12294e-15

## Sheet: neg targets of ENV DD
Genes at least 2fold upregulated in the Δenv1 deletion strain in darkness compared to the wildtype QM9414 in darkness, but not in Δblr1 and Δblr2
Protein ID	Fold-Change	Fold-Change Description	p-value	Gene name	Description	group
TR_34493	2.94964	delta env * DD up vs QM9414 * DD	0.014053	HPP1	a-type peptide pheromone precursor hpp1	SEX
TR_59333	2.58265	delta env * DD up vs QM9414 * DD	0.0207139
TR_5369	2.55761	delta env * DD up vs QM9414 * DD	0.0220541
TR_103131	2.5441	delta env * DD up vs QM9414 * DD	0.00207392
TR_103134	2.4042	delta env * DD up vs QM9414 * DD	0.0177098
TR_103012	2.35275	delta env * DD up vs QM9414 * DD	0.00812873		Taurine dioxygenase	Sulfur acquisition and processing

## Sheet: pos targets of ENV DD
Genes at least 2fold downregulated in the Δenv1 deletion strain in darkness compared to the wild-type QM9414 in darkness, but not in Δblr1 and Δblr2
Protein ID	Fold-Change	Fold-Change Description	p-value	Gene name	Description	group
TR_69500	-2.37619	ENV * DD down vs QM9414 * DD	0.00128334		hypothetical G-protein coupled receptor, PTH11 like (implicated in pathogenesis in M. grisea)	G-proteins
TR_49274	-3.03124	ENV * DD down vs QM9414 * DD	0.00899297		candidate b-glycosidase realted to b-1,3-1,4-glucanase	Glycoside Hydrolase Family 16 protein
TR_66041	-2.30066	ENV * DD down vs QM9414 * DD	0.0367031
TR_62380	-3.7006	ENV * DD down vs QM9414 * DD	0.0413849		MSF major facilitator, putative galactose permease
TR_73519	-2.50568	ENV * DD down vs QM9414 * DD	0.00368251
