# Supplementary material for: Targets of light signalling in Trichoderma reesei
Source: BMC Genomics. 2013 Sep 26;14:657. doi: 10.1186/1471-2164-14-657 (PMC3831817; doi:10.1186/1471-2164-14-657)
Supplement: Additional file 9 — Individual targets of ENV1. Genes at least two-fold differentially regulated in ∆env1 compared to QM9414 in light and darkness, which are not targets of BLR1 or BLR2. For an overview see Figure 4, which shows the number of genes comprised in each sheet of the file. [file 1471-2164-14-657-S9.xls]

## Sheet: consistent regulation
Consistent regulation of homologous genes in T. reesei and N. crassa in light on cellulose
TRE ID	Gene name	Description	group	NCR homologue (BBH)	Funcat
TR_104322		unknown; YintA (Yersinia) 10 %		NCU00782	20 CELLULAR TRANSPORT, TRANSPORT FACILITATION AND TRANSPORT ROUTES_20.03 transport facilitation____20 CELLULAR TRANSPORT, TRANSPORT FACILITATION AND TRANSPORT ROUTES_20.01 transported compounds (substrates)_20.01.23 allantoin and allantoate transport___20 CELLULAR TRANSPORT, TRANSPORT FACILITATION AND TRANSPORT ROUTES_20.09 transport routes_20.09.18 cellular import___70 SUBCELLULAR LOCALIZATION_7…
TR_73536		NADP-glutamate dehydrogenase		NCU01195	01 METABOLISM_01.01 amino acid metabolism_01.01.03 assimilation of ammonia, metabolism of the glutamate group_01.01.03.03 metabolism of proline_01.01.03.03.02 degradation of proline_01 METABOLISM_01.01 amino acid metabolism_01.01.03 assimilation of ammonia, metabolism of the glutamate group_01.01.03.05 metabolism of arginine_01.01.03.05.02 degradation of arginine_01 METABOLISM_01.01 amino acid me…
TR_50996		Ca2+-dependent lipid-binding protein CLB1/vesicle protein vp115/Granuphilin A, contains C2 domain		NCU01510	98 CLASSIFICATION NOT YET CLEAR-CUT____
TR_80920		ADH1		NCU01754	02 ENERGY_02.16 fermentation_02.16.01 alcohol fermentation___02 ENERGY_02.01 glycolysis and gluconeogenesis___
TR_56384		Nucleolar protein that binds nuclear localization sequences		NCU03092	16 PROTEIN WITH BINDING FUNCTION OR COFACTOR REQUIREMENT (structural or catalytic)_16.03 nucleic acid binding_16.03.03 RNA binding__
TR_49928		unknown protein, only in Sordariomycetes		NCU03960	99 UNCLASSIFIED PROTEINS____
TR_63868		unknown protein, in Chaetomium and Magnaporthe		NCU04214	NULL
TR_78833		putative fucose permease		NCU05897	20 CELLULAR TRANSPORT, TRANSPORT FACILITATION AND TRANSPORT ROUTES_20.01 transported compounds (substrates)_20.01.03 C-compound and carbohydrate transport__
TR_48211		unknown conserved protein, intracellular		NCU06265	99 UNCLASSIFIED PROTEINS____
TR_5084		Con10		NCU07325	43 CELL TYPE DIFFERENTIATION_43.01 fungal/microorganismic cell type differentiation_43.01.03 fungal and other eukaryotic cell type differentiation_43.01.03.07 development of conidia_
TR_21406		phosphoglycerate kinase		NCU07914	01 METABOLISM_01.05 C-compound and carbohydrate metabolism_01.05.01 C-compound and carbohydrate utilization___02 ENERGY_02.01 glycolysis and gluconeogenesis____70 SUBCELLULAR LOCALIZATION_70.03 cytoplasm___
TR_72072		carbohydrate esterase family 1		NCU08785	01 METABOLISM_01.06 lipid, fatty acid and isoprenoid metabolism___
TR_112578		conserved hypothetical protein		NCU08847	NULL
TR_74194		lxr1		NCU09041	01 METABOLISM_01.05 C-compound and carbohydrate metabolism_01.05.01 C-compound and carbohydrate utilization_01.05.01.01 C-compound, carbohydrate catabolism_01.05.01.01.01 sugar, glucoside, polyol and carboxylate catabolism_01 METABOLISM_01.05 C-compound and carbohydrate metabolism_01.05.01 C-compound and carbohydrate utilization_01.05.01.03 C-compound, carbohydrate anabolism_01.05.01.03.01 sugar,…
TR_120568		enolase		NCU10042	NULL
TR_120229	xyn3 (xyn10a)	Endo-β-1,4-xylanase	Glycoside Hydrolase Family 10 protein	NCU05924	99 UNCLASSIFIED PROTEINS____
TR_123818	xyn2	xylanase 2 (EC 3.2.1.8)	Glycoside Hydrolase Family 11 protein	NCU07225	01 METABOLISM_01.05 C-compound and carbohydrate metabolism_01.05.01 C-compound and carbohydrate utilization_01.05.01.01 C-compound, carbohydrate catabolism_01.05.01.01.01 sugar, glucoside, polyol and carboxylate catabolism_32 CELL RESCUE, DEFENSE AND VIRULENCE_32.10 degradation of foreign (exogenous) compounds_32.10.07 degradation of foreign (exogenous) polysaccharides__
TR_123989	cel7A;cbh1	cellobiohydrolase CBH1	Glycoside Hydrolase Family 7 protein	NCU07340	01 METABOLISM_01.05 C-compound and carbohydrate metabolism_01.05.01 C-compound and carbohydrate utilization_01.05.01.01 C-compound, carbohydrate catabolism_01.05.01.01.02 polysaccharide degradation
TR_72526	glr1 (agu1)	alpha glucuronidase	Glycoside Hydrolase Family 67 protein	NCU07351	01 METABOLISM_01.05 C-compound and carbohydrate metabolism_01.05.01 C-compound and carbohydrate utilization_01.05.01.01 C-compound, carbohydrate catabolism_01.05.01.01.02 polysaccharide degradation_01 METABOLISM_01.25 extracellular metabolism_01.25.01 extracellular polysaccharide degradation___70 SUBCELLULAR LOCALIZATION_70.27 extracellular / secretion proteins___
TR_72567	cel6A;cbh2	cellobiohydrolase CBH2	Glycoside Hydrolase Family 6 protein	NCU09680	01 METABOLISM_01.05 C-compound and carbohydrate metabolism_01.05.01 C-compound and carbohydrate utilization_01.05.01.01 C-compound, carbohydrate catabolism_01.05.01.01.01 sugar, glucoside, polyol and carboxylate catabolism
TR_104292	PPG1	TRE9948, mating type pheromone precursor, alpha type	SEX	NCU02500	34 INTERACTION WITH THE CELLULAR ENVIRONMENT_34.11 cellular sensing and response_34.11.03 chemoperception and response_34.11.03.07 pheromone response, mating-type determination, sex-specific proteins__34 INTERACTION WITH THE CELLULAR ENVIRONMENT_34.11 cellular sensing and response_34.11.11 rhythm (e.g. circadian, ultradian)__
TR_123697		Protein of unknown function; mutant is defective in directing meiotic recombination events to homologous chromatids; the authentic, non-tagged protein is detected in highly purified mitochondria and is phosphorylated		NCU04415	32 CELL RESCUE, DEFENSE AND VIRULENCE_32.05 disease, virulence and defense_32.05.01 resistance proteins_32.05.01.03 chemical agent resistance__70 SUBCELLULAR LOCALIZATION_70.10 nucleus____16 PROTEIN WITH BINDING FUNCTION OR COFACTOR REQUIREMENT (structural or catalytic)_16.01 protein binding___
TR_36006			CAMK	NCU04335	14 PROTEIN FATE (folding, modification, destination)_14.07 protein modification_14.07.03 modification by phosphorylation, dephosphorylation, autophosphorylation___30 CELLULAR COMMUNICATION/SIGNAL TRANSDUCTION MECHANISM_30.01 intracellular signalling___
TR_77969		Methionine permease	Sulfur transporter	NCU01055	99 UNCLASSIFIED PROTEINS____
TR_121820		methionine synthase; SAM synthetase (ETH-1)	Homocysteine and methionine metabolism	NCU06512	01 METABOLISM_01.01 amino acid metabolism_01.01.06 metabolism of the aspartate family_01.01.06.05 metabolism of methionine_01.01.06.05.01 biosynthesis of methionine_01 METABOLISM_01.01 amino acid metabolism_01.01.06 metabolism of the aspartate family_01.01.06.05 metabolism of methionine_01.01.06.05.02 degradation of methionine
TR_3823		Methionine synthase	Homocysteine and methionine metabolism	NCU08434	99 UNCLASSIFIED PROTEINS____
TR_120715		This domain is found in a number of fungal transcription factors including transcriptional activator xlnR, yeast regulatory protein GAL4, and other transcription proteins regulating a variety of cellular and metabolic processes		NCU00054	99 UNCLASSIFIED PROTEINS____
TR_53067		This domain is found in a number of fungal transcription factors including transcriptional activator xlnR, yeast regulatory protein GAL4, and other transcription proteins regulating a variety of cellular and metabolic processes.		NCU02214	99 UNCLASSIFIED PROTEINS____
TR_76800				NCU00821	20 CELLULAR TRANSPORT, TRANSPORT FACILITATION AND TRANSPORT ROUTES_20.01 transported compounds (substrates)_20.01.03 C-compound and carbohydrate transport___20 CELLULAR TRANSPORT, TRANSPORT FACILITATION AND TRANSPORT ROUTES_20.09 transport routes_20.09.18 cellular import___70 SUBCELLULAR LOCALIZATION_70.02 eukaryotic plasma membrane / membrane attached___
TR_106556		1 TM hypothetical protein		NCU01633	01 METABOLISM_01.05 C-compound and carbohydrate metabolism____20 CELLULAR TRANSPORT, TRANSPORT FACILITATION AND TRANSPORT ROUTES_20.01 transported compounds (substrates)_20.01.03 C-compound and carbohydrate transport___20 CELLULAR TRANSPORT, TRANSPORT FACILITATION AND TRANSPORT ROUTES_20.03 transport facilitation____20 CELLULAR TRANSPORT, TRANSPORT FACILITATION AND TRANSPORT ROUTES_20.09 transpor…
TR_121441		hypothetical carboxylic acid transporter (related to NCU01231-Tian et al. 2009)	MFS transporter	NCU01231	01 METABOLISM_01.05 C-compound and carbohydrate metabolism____20 CELLULAR TRANSPORT, TRANSPORT FACILITATION AND TRANSPORT ROUTES_20.01 transported compounds (substrates)_20.01.03 C-compound and carbohydrate transport___20 CELLULAR TRANSPORT, TRANSPORT FACILITATION AND TRANSPORT ROUTES_20.03 transport facilitation___
TR_76949				NCU01456	99 UNCLASSIFIED PROTEINS____
TR_122278				NCU01595	11 TRANSCRIPTION_11.02 RNA synthesis_11.02.01 rRNA synthesis___11 TRANSCRIPTION_11.04 RNA processing_11.04.01 rRNA processing__
TR_82512				NCU01640	11 TRANSCRIPTION_11.02 RNA synthesis_11.02.03 mRNA synthesis_11.02.03.04 transcriptional control__14 PROTEIN FATE (folding, modification, destination)_14.13 protein degradation___
TR_103470				NCU02178	11 TRANSCRIPTION_11.04 RNA processing_11.04.03 mRNA processing (splicing, 5'-, 3'-end processing)_11.04.03.11 control of mRNA stability_
TR_66092				NCU02596	99 UNCLASSIFIED PROTEINS____
TR_35552				NCU02912	99 UNCLASSIFIED PROTEINS____
TR_73516				NCU03753	98 CLASSIFICATION NOT YET CLEAR-CUT____
TR_121298				NCU03813	02 ENERGY_02.04 glyoxylate cycle____01 METABOLISM_01.05 C-compound and carbohydrate metabolism___
TR_79037				NCU04303	01 METABOLISM_01.01 amino acid metabolism___
TR_46421				NCU05680	99 UNCLASSIFIED PROTEINS____
TR_64330				NCU05752	01 METABOLISM_01.01 amino acid metabolism_01.01.09 metabolism of the cysteine - aromatic group_01.01.09.06 metabolism of tryptophan_01.01.09.06.02 degradation of tryptophan
TR_65179				NCU06187	01 METABOLISM_01.03 nucleotide metabolism_01.03.01 purine nucleotide metabolism_01.03.01.03 purine nucleotide anabolism_
TR_62633				NCU06294	99 UNCLASSIFIED PROTEINS____
TR_75271				NCU06550	01 METABOLISM_01.07 metabolism of vitamins, cofactors, and prosthetic groups_01.07.01 biosynthesis of vitamins, cofactors, and prosthetic groups__
TR_63648				NCU06653	99 UNCLASSIFIED PROTEINS____
TR_60756				NCU06867	99 UNCLASSIFIED PROTEINS____
TR_68274				NCU06966	99 UNCLASSIFIED PROTEINS____
TR_70806				NCU07817	98 CLASSIFICATION NOT YET CLEAR-CUT____
TR_78582				NCU08291	01 METABOLISM_01.07 metabolism of vitamins, cofactors, and prosthetic groups_01.07.01 biosynthesis of vitamins, cofactors, and prosthetic groups___01 METABOLISM_01.20 secondary metabolism_01.20.19 biosynthesis of secondary products derived from glycine, L-serine and L-alanine_01.20.19.01 biosynthesis of porphyrins_
TR_74765				NCU08809	14 PROTEIN FATE (folding, modification, destination)_14.07 protein modification_14.07.03 modification by phosphorylation, dephosphorylation, autophosphorylation___18 PROTEIN ACTIVITY REGULATION_18.02 target of regulation_18.02.01 enzymatic activity regulation / enzyme regulator_18.02.01.01 enzyme activator_
TR_82374				NCU08949	99 UNCLASSIFIED PROTEINS____
TR_53947				NCU09263	99 UNCLASSIFIED PROTEINS____
TR_61039				NCU10776	10 CELL CYCLE AND DNA PROCESSING_10.01 DNA processing_10.01.05 DNA recombination and DNA repair_10.01.05.01 DNA repair__70 SUBCELLULAR LOCALIZATION_70.10 nucleus___
TR_70984				NCU10966	01 METABOLISM_01.05 C-compound and carbohydrate metabolism_01.05.01 C-compound and carbohydrate utilization_01.05.01.01 C-compound, carbohydrate catabolism_01.05.01.01.02 polysaccharide degradation_42 BIOGENESIS OF CELLULAR COMPONENTS_42.01 cell wall___
